# Supplementary material for: Exploring the Genes of Yerba Mate (Ilex paraguariensis A. St.-Hil.) by NGS and De Novo Transcriptome Assembly
Source: PLoS One. 2014 Oct 16;9(10):e109835. doi: 10.1371/journal.pone.0109835 (PMC4199719; doi:10.1371/journal.pone.0109835)
Supplement: Table S3 — Categorized yerba mate complete transcriptome best BLASTX hits, against the viridiplantae UniProt database. (XLSX) [file pone.0109835.s020.xlsx]

## Sheet: homologous_genes
transcript_id: the yerba mate trinity transcript identifier
gene_id: the yerba mate trinity component to which the reconstructed transcript was derived
length: the length of the reconstructed transcript
expected_count: the number of expected RNA-seq fragments assigned to the transcript given maximum-likelihood transcript abundance estimates
FPKM: the number of RNA-seq fragments per kilobase of transcript effective length per million fragments mapped to all transcripts
IsoPct: the percentage of expression for a given transcript compared with all expression from that Trinity component
Index	transcript_id	gene_id	length	expected_count	FPKM	IsoPct	% identity	Alignment length	Query start	Query end	Subject id	Subject start	Subject end	E value	Subject annotation
1	comp2_c0_seq1	comp2_c0	261	14	2.31	100	91.76	85	2	256	tr|F6HND6|F6HND6_VITVI	57	141	2e-39	Putative uncharacterized protein OS=Vitis vinifera GN=VIT_13s0019g04750 PE=3 SV=1
2	comp5_c0_seq1	comp5_c0	241	11	2	100	61.8	89	2	241	tr|F6HLC1|F6HLC1_VITVI	186	274	2e-20	Putative uncharacterized protein OS=Vitis vinifera GN=VIT_08s0007g00510 PE=4 SV=1
3	comp6_c0_seq1	comp6_c0	319	17	2.23	100	64.76	105	3	317	tr|U5FJB0|U5FJB0_POPTR	164	268	8e-34	Cytochrome P450 71B10 family protein OS=Populus trichocarpa GN=POPTR_0018s14060g PE=4 SV=1
4	comp7_c0_seq1	comp7_c0	350	28	3.3	100	60.81	74	3	224	tr|V4S813|V4S813_9ROSI	225	298	3e-16	Uncharacterized protein OS=Citrus clementina GN=CICLE_v10005414mg PE=3 SV=1
5	comp12_c0_seq1	comp12_c0	240	10	1.83	100	57.69	78	33	239	tr|F6I5Z4|F6I5Z4_VITVI	40	117	2e-15	Putative uncharacterized protein OS=Vitis vinifera GN=VIT_15s0046g03160 PE=4 SV=1
6	comp14_c0_seq1	comp14_c0	277	13	2	100	85.29	68	208	5	tr|D7TBN5|D7TBN5_VITVI	1	68	4e-27	Putative uncharacterized protein OS=Vitis vinifera GN=VIT_11s0016g03900 PE=4 SV=1
7	comp26_c0_seq1	comp26_c0	236	13	2.42	100	67.53	77	231	1	tr|M5W5N1|M5W5N1_PRUPE	154	230	2e-24	Uncharacterized protein (Fragment) OS=Prunus persica GN=PRUPE_ppa022557mg PE=4 SV=1
8	comp26_c1_seq1	comp26_c1	204	9	2	100	67.44	43	131	3	tr|V7B6L6|V7B6L6_PHAVU	94	136	5e-12	Uncharacterized protein OS=Phaseolus vulgaris GN=PHAVU_008G117800g PE=4 SV=1
9	comp28_c0_seq1	comp28_c0	219	6	1.22	100	95.89	73	1	219	tr|V4S7P5|V4S7P5_9ROSI	824	896	1e-35	Uncharacterized protein OS=Citrus clementina GN=CICLE_v10010985mg PE=4 SV=1
10	comp28_c1_seq1	comp28_c1	266	17	2.75	100	71.59	88	3	266	tr|M5W595|M5W595_PRUPE	810	897	2e-31	Uncharacterized protein OS=Prunus persica GN=PRUPE_ppa001119mg PE=4 SV=1
11	comp30_c0_seq1	comp30_c0	206	7	1.54	100	41.67	72	1	198	tr|M1BYT5|M1BYT5_SOLTU	100	171	2e-07	Uncharacterized protein OS=Solanum tuberosum GN=PGSC0003DMG400021745 PE=4 SV=1
12	comp32_c0_seq1	comp32_c0	206	9	1.98	100	57.58	66	9	206	tr|M5WWV5|M5WWV5_PRUPE	136	199	1e-16	Uncharacterized protein OS=Prunus persica GN=PRUPE_ppa000299mg PE=4 SV=1
13	comp32_c1_seq1	comp32_c1	203	6	1.34	100	62.5	64	203	12	tr|F6HHM2|F6HHM2_VITVI	203	266	3e-08	Putative uncharacterized protein OS=Vitis vinifera GN=VIT_12s0057g00610 PE=4 SV=1
14	comp33_c0_seq1	comp33_c0	223	16	3.19	100	38.36	73	4	222	tr|F6GYG6|F6GYG6_VITVI	46	113	3e-10	Putative uncharacterized protein OS=Vitis vinifera GN=VIT_07s0095g00290 PE=4 SV=1
15	comp33_c1_seq1	comp33_c1	564	42	2.92	100	43.17	183	25	561	tr|F6GYG6|F6GYG6_VITVI	124	294	2e-33	Putative uncharacterized protein OS=Vitis vinifera GN=VIT_07s0095g00290 PE=4 SV=1
16	comp39_c0_seq1	comp39_c0	227	13	2.54	100	77.78	36	225	118	tr|B9T1N2|B9T1N2_RICCO	565	600	2e-11	Putative uncharacterized protein OS=Ricinus communis GN=RCOM_1158810 PE=4 SV=1
17	comp41_c0_seq1	comp41_c0	202	8	1.8	100	62	50	50	199	tr|S8DYW4|S8DYW4_9LAMI	215	264	1e-11	Uncharacterized protein (Fragment) OS=Genlisea aurea GN=M569_06270 PE=4 SV=1
18	comp45_c0_seq1	comp45_c0	304	17	2.35	100	68	100	302	3	tr|B9T911|B9T911_RICCO	333	432	2e-32	Protein binding protein, putative OS=Ricinus communis GN=RCOM_0392600 PE=4 SV=1
19	comp45_c1_seq1	comp45_c1	235	10	1.87	100	76.92	78	235	2	tr|F6GTU7|F6GTU7_VITVI	250	327	7e-22	Putative uncharacterized protein OS=Vitis vinifera GN=VIT_06s0004g04010 PE=4 SV=1
20	comp46_c0_seq1	comp46_c0	316	18	2.38	100	76.47	51	1	153	tr|M5XY82|M5XY82_PRUPE	281	331	2e-14	Uncharacterized protein OS=Prunus persica GN=PRUPE_ppa006805mg PE=4 SV=1
21	comp46_c1_seq1	comp46_c1	255	8	1.36	100	83.33	84	2	253	tr|M1CVY2|M1CVY2_SOLTU	197	280	2e-35	Uncharacterized protein OS=Solanum tuberosum GN=PGSC0003DMG400029520 PE=4 SV=1
22	comp48_c0_seq1	comp48_c0	249	14	2.45	100	81.25	64	248	57	tr|Q9SXQ0|Q9SXQ0_TOBAC	118	181	9e-24	NAC-domain protein OS=Nicotiana tabacum GN=TERN PE=2 SV=1
23	comp48_c1_seq1	comp48_c1	425	29	2.75	100	82.79	122	58	423	tr|R4N7M3|R4N7M3_JATCU	1	122	4e-59	NAC transcription factor 037 OS=Jatropha curcas PE=4 SV=1
24	comp49_c0_seq1	comp49_c0	271	12	1.9	100	86.52	89	3	269	tr|M5WQH9|M5WQH9_PRUPE	228	316	9e-38	Uncharacterized protein OS=Prunus persica GN=PRUPE_ppa001337mg PE=4 SV=1
25	comp62_c0_seq1	comp62_c0	208	8	1.74	100	72.46	69	206	3	tr|F6H0Q7|F6H0Q7_VITVI	99	167	5e-20	Putative uncharacterized protein OS=Vitis vinifera GN=VIT_18s0001g05910 PE=3 SV=1
26	comp66_c0_seq1	comp66_c0	266	13	2.1	100	61.63	86	11	265	tr|V7BQY4|V7BQY4_PHAVU	56	141	2e-25	Uncharacterized protein OS=Phaseolus vulgaris GN=PHAVU_006G124200g PE=4 SV=1
27	comp69_c0_seq1	comp69_c0	245	8	1.43	100	100	81	3	245	tr|O82805|O82805_PEA	251	331	2e-42	Knotted1-like class I homeodomain protein OS=Pisum sativum GN=PsKn1 PE=2 SV=1
28	comp71_c0_seq1	comp71_c0	314	20	2.67	100	66.18	68	286	83	tr|A5BVZ5|A5BVZ5_VITVI	177	244	6e-17	Putative uncharacterized protein OS=Vitis vinifera GN=VITISV_028502 PE=4 SV=1
29	comp83_c0_seq1	comp83_c0	241	11	2	100	93.75	80	2	241	tr|V4TZ66|V4TZ66_9ROSI	16	95	1e-41	Uncharacterized protein OS=Citrus clementina GN=CICLE_v10021312mg PE=4 SV=1
30	comp83_c1_seq1	comp83_c1	227	11	2.15	100	88	75	225	1	tr|M1ANH8|M1ANH8_SOLTU	89	163	6e-36	Uncharacterized protein OS=Solanum tuberosum GN=PGSC0003DMG400010294 PE=4 SV=1
31	comp93_c0_seq1	comp93_c0	271	14	2.21	100	65.93	91	270	1	tr|E0CTB1|E0CTB1_VITVI	224	314	5e-28	Putative uncharacterized protein OS=Vitis vinifera GN=VIT_00s0125g00420 PE=4 SV=1
32	comp98_c0_seq1	comp98_c0	215	8	1.67	100	78.57	42	88	213	tr|M5XYP5|M5XYP5_PRUPE	87	128	3e-15	Uncharacterized protein OS=Prunus persica GN=PRUPE_ppa005540mg PE=4 SV=1
33	comp100_c0_seq1	comp100_c0	254	16	2.73	100	73.81	84	253	2	tr|F6I789|F6I789_VITVI	263	346	7e-27	Putative uncharacterized protein OS=Vitis vinifera GN=VIT_00s0204g00110 PE=4 SV=1
34	comp101_c0_seq1	comp101_c0	215	10	2.09	100	85.71	70	4	213	tr|F6HND6|F6HND6_VITVI	875	944	1e-29	Putative uncharacterized protein OS=Vitis vinifera GN=VIT_13s0019g04750 PE=3 SV=1
35	comp102_c0_seq1	comp102_c0	517	40	3.06	100	55	120	27	386	tr|A5BBQ6|A5BBQ6_VITVI	870	989	3e-36	Putative uncharacterized protein OS=Vitis vinifera GN=VITISV_014941 PE=4 SV=1
36	comp103_c0_seq1	comp103_c0	376	26	2.82	100	40.74	27	295	375	tr|A5B099|A5B099_VITVI	1088	1112	5e-12	Putative uncharacterized protein OS=Vitis vinifera GN=VITISV_015228 PE=4 SV=1
37	comp104_c0_seq1	comp104_c0	201	9	2.04	100	52.31	65	197	3	tr|K4AKJ5|K4AKJ5_SETIT	245	309	1e-12	Uncharacterized protein OS=Setaria italica GN=Si039418m.g PE=4 SV=1
38	comp110_c0_seq1	comp110_c0	208	6	1.3	100	85.29	68	3	206	tr|M1CZN4|M1CZN4_SOLTU	217	284	9e-27	Uncharacterized protein OS=Solanum tuberosum GN=PGSC0003DMG400030438 PE=3 SV=1
39	comp110_c1_seq1	comp110_c1	218	5	1.03	100	79.17	72	2	217	tr|M1CZN4|M1CZN4_SOLTU	279	349	2e-25	Uncharacterized protein OS=Solanum tuberosum GN=PGSC0003DMG400030438 PE=3 SV=1
40	comp113_c0_seq1	comp113_c0	219	10	2.04	100	62.07	29	5	91	tr|A5AT31|A5AT31_VITVI	175	203	6e-15	Putative uncharacterized protein OS=Vitis vinifera GN=VITISV_006250 PE=4 SV=1
41	comp119_c0_seq1	comp119_c0	292	18	2.61	100	78.12	96	3	290	tr|K4D9K3|K4D9K3_SOLLC	92	187	9e-30	Uncharacterized protein OS=Solanum lycopersicum GN=Solyc11g065940.1 PE=4 SV=1
42	comp120_c0_seq1	comp120_c0	372	24	2.64	100	68.18	110	43	372	tr|M1C2Q6|M1C2Q6_SOLTU	268	377	1e-27	Uncharacterized protein OS=Solanum tuberosum GN=PGSC0003DMG400022710 PE=4 SV=1
43	comp127_c0_seq1	comp127_c0	203	11	2.46	100	82.09	67	1	201	tr|M1CK49|M1CK49_SOLTU	169	235	1e-26	Uncharacterized protein OS=Solanum tuberosum GN=PGSC0003DMG400026928 PE=4 SV=1
44	comp128_c0_seq1	comp128_c0	260	14	2.33	100	90	70	51	260	tr|V4U3W8|V4U3W8_9ROSI	300	369	7e-19	Uncharacterized protein OS=Citrus clementina GN=CICLE_v10020126mg PE=4 SV=1
45	comp128_c1_seq1	comp128_c1	285	13	1.94	100	85.14	74	223	2	tr|A5B1L4|A5B1L4_VITVI	191	261	7e-21	Putative uncharacterized protein OS=Vitis vinifera GN=VITISV_001016 PE=4 SV=1
46	comp137_c0_seq1	comp137_c0	212	7	1.49	100	55.38	65	18	212	tr|D7U0P0|D7U0P0_VITVI	1	65	2e-09	Putative uncharacterized protein OS=Vitis vinifera GN=VIT_09s0002g05090 PE=4 SV=1
47	comp146_c0_seq1	comp146_c0	309	19	2.58	100	35.51	107	304	2	tr|S8C2L0|S8C2L0_9LAMI	64	168	3e-05	Uncharacterized protein (Fragment) OS=Genlisea aurea GN=M569_13900 PE=4 SV=1
48	comp148_c0_seq1	comp148_c0	211	10	2.14	100	75.36	69	209	3	tr|D7TH81|D7TH81_VITVI	83	151	1e-26	Putative uncharacterized protein OS=Vitis vinifera GN=VIT_08s0007g02180 PE=3 SV=1
49	comp149_c0_seq1	comp149_c0	206	9	1.98	100	70.59	68	1	204	tr|D7TLP8|D7TLP8_VITVI	116	183	1e-22	Putative uncharacterized protein OS=Vitis vinifera GN=VIT_13s0019g02110 PE=4 SV=1
50	comp151_c0_seq1	comp151_c0	329	18	2.27	100	54.13	109	329	3	tr|B9RAE6|B9RAE6_RICCO	422	524	8e-26	Putative uncharacterized protein OS=Ricinus communis GN=RCOM_1505850 PE=4 SV=1
51	comp157_c0_seq1	comp157_c0	292	22.98	3.33	100	76.14	88	43	291	tr|Q94K24|Q94K24_SOLLC	1	88	2e-29	Ran binding protein-1 OS=Solanum lycopersicum GN=RanBP1 PE=2 SV=1
52	comp160_c0_seq1	comp160_c0	272	15	2.36	100	95.56	90	270	1	tr|B9RL32|B9RL32_RICCO	865	954	6e-44	ATP-dependent RNA helicase, putative OS=Ricinus communis GN=RCOM_0943710 PE=4 SV=1
53	comp160_c1_seq1	comp160_c1	246	12	2.13	100	79.01	81	245	3	tr|B9RL32|B9RL32_RICCO	948	1027	4e-21	ATP-dependent RNA helicase, putative OS=Ricinus communis GN=RCOM_0943710 PE=4 SV=1
54	comp161_c0_seq1	comp161_c0	234	8	1.51	100	76.62	77	3	233	tr|M1APJ1|M1APJ1_SOLTU	89	165	9e-35	Uncharacterized protein OS=Solanum tuberosum GN=PGSC0003DMG400010545 PE=4 SV=1
55	comp162_c1_seq1	comp162_c1	381	27	2.89	100	76	75	227	3	tr|B9T5V6|B9T5V6_RICCO	65	139	3e-27	ATP binding protein, putative OS=Ricinus communis GN=RCOM_0995950 PE=4 SV=1
56	comp167_c0_seq1	comp167_c0	387	38	4	100	82.81	128	386	3	tr|E0CTZ6|E0CTZ6_VITVI	3	130	2e-54	MATE efflux family protein OS=Vitis vinifera GN=VIT_12s0028g01150 PE=3 SV=1
57	comp171_c0_seq1	comp171_c0	301	22	3.08	100	77.01	87	299	39	tr|V4T979|V4T979_9ROSI	253	339	3e-34	Uncharacterized protein OS=Citrus clementina GN=CICLE_v10030689mg PE=4 SV=1
58	comp174_c0_seq1	comp174_c0	258	13	2.18	100	46.15	52	8	163	tr|A5BMG9|A5BMG9_VITVI	243	294	1e-06	Putative uncharacterized protein OS=Vitis vinifera GN=VITISV_016834 PE=4 SV=1
59	comp176_c0_seq1	comp176_c0	283	14	2.1	100	67.74	93	3	281	tr|B9SDW1|B9SDW1_RICCO	771	863	6e-33	Glutamate receptor OS=Ricinus communis GN=RCOM_0487570 PE=3 SV=1
60	comp176_c1_seq1	comp176_c1	239	12	2.2	100	69.23	78	4	237	tr|I1M440|I1M440_SOYBN	692	769	2e-27	Glutamate receptor OS=Glycine max PE=3 SV=1
61	comp177_c0_seq1	comp177_c0	218	10	2.05	100	55.56	18	4	57	tr|M5VHU5|M5VHU5_PRUPE	214	231	7e-20	Uncharacterized protein (Fragment) OS=Prunus persica GN=PRUPE_ppa019612mg PE=4 SV=1
62	comp180_c0_seq1	comp180_c0	459	37	3.22	100	92.76	152	3	458	tr|Q6ED63|Q6ED63_OLEEU	343	494	6e-87	O-acyltransferase OS=Olea europaea GN=DGAT1 PE=2 SV=1
63	comp184_c0_seq1	comp184_c0	395	30	3.08	100	58.26	115	51	395	tr|V4TJA6|V4TJA6_9ROSI	91	205	7e-24	Uncharacterized protein OS=Citrus clementina GN=CICLE_v10030876mg PE=4 SV=1
64	comp185_c0_seq1	comp185_c0	311	26	3.5	100	81.4	86	6	263	tr|A5C522|A5C522_VITVI	189	274	5e-36	Putative uncharacterized protein OS=Vitis vinifera GN=VITISV_042336 PE=4 SV=1
65	comp186_c0_seq1	comp186_c0	314	17.75	2.37	100	61.63	86	2	253	tr|F6HNR5|F6HNR5_VITVI	24	106	2e-10	Putative uncharacterized protein OS=Vitis vinifera GN=VIT_13s0019g02730 PE=4 SV=1
66	comp186_c1_seq1	comp186_c1	253	19	3.26	100	47.13	87	251	3	tr|A5AD59|A5AD59_VITVI	160	245	3e-12	Putative uncharacterized protein OS=Vitis vinifera GN=VITISV_030013 PE=4 SV=1
67	comp189_c0_seq1	comp189_c0	333	23	2.87	100	45.16	93	1	252	tr|K4CH39|K4CH39_SOLLC	68	158	9e-06	Uncharacterized protein OS=Solanum lycopersicum GN=Solyc07g063560.2 PE=4 SV=1
68	comp189_c1_seq1	comp189_c1	268	14	2.24	100	68.13	91	3	266	tr|M1BP37|M1BP37_SOLTU	189	279	4e-27	Uncharacterized protein OS=Solanum tuberosum GN=PGSC0003DMG400019285 PE=4 SV=1
69	comp190_c0_seq1	comp190_c0	407	29	2.88	100	53.85	26	382	308	tr|A5BEK1|A5BEK1_VITVI	461	485	9e-17	Putative uncharacterized protein OS=Vitis vinifera GN=VITISV_026680 PE=4 SV=1
70	comp194_c0_seq1	comp194_c0	308	21	2.86	100	72.55	102	1	306	tr|V7AWJ0|V7AWJ0_PHAVU	84	185	9e-40	Uncharacterized protein OS=Phaseolus vulgaris GN=PHAVU_009G168700g PE=4 SV=1
71	comp196_c0_seq1	comp196_c0	381	39	4.17	100	79.52	83	380	132	tr|V4UGQ9|V4UGQ9_9ROSI	37	119	3e-13	Uncharacterized protein OS=Citrus clementina GN=CICLE_v10026715mg PE=4 SV=1
72	comp197_c0_seq1	comp197_c0	267	19	3.06	100	89.66	87	5	265	tr|D7TDU0|D7TDU0_VITVI	366	452	2e-40	Putative uncharacterized protein OS=Vitis vinifera GN=VIT_04s0043g00770 PE=4 SV=1
73	comp200_c0_seq1	comp200_c0	227	17	3.32	100	57.35	68	191	3	tr|A5APJ6|A5APJ6_VITVI	1	68	6e-13	Putative uncharacterized protein OS=Vitis vinifera GN=VITISV_026753 PE=4 SV=1
74	comp204_c0_seq1	comp204_c0	304	21	2.91	100	63.95	86	259	2	tr|M0ZRU8|M0ZRU8_SOLTU	261	346	1e-22	Uncharacterized protein OS=Solanum tuberosum GN=PGSC0003DMG401002606 PE=4 SV=1
75	comp206_c0_seq1	comp206_c0	415	26	2.53	100	97.94	97	1	291	tr|U5GJT4|U5GJT4_POPTR	941	1037	2e-46	Uncharacterized protein OS=Populus trichocarpa GN=POPTR_0004s20080g PE=4 SV=1
76	comp210_c0_seq1	comp210_c0	331	28	3.51	100	69.72	109	4	330	tr|K4BEX2|K4BEX2_SOLLC	614	722	2e-38	Uncharacterized protein OS=Solanum lycopersicum GN=Solyc03g020000.2 PE=4 SV=1
77	comp211_c0_seq1	comp211_c0	335	27	3.34	100	61.61	112	3	335	sp|A7Q6G6|CSPL9_VITVI	88	199	2e-34	CASP-like protein VIT_11s0052g01140 OS=Vitis vinifera GN=VIT_11s0052g01140 PE=2 SV=1
78	comp212_c0_seq1	comp212_c0	352	30	3.51	100	72.58	124	351	1	tr|M1BKC7|M1BKC7_SOLTU	34	157	5e-28	Uncharacterized protein OS=Solanum tuberosum GN=PGSC0003DMG400018339 PE=4 SV=1
79	comp213_c0_seq1	comp213_c0	523	46	3.47	100	51.15	174	1	519	tr|A5AQH5|A5AQH5_VITVI	934	1101	1e-37	Putative uncharacterized protein OS=Vitis vinifera GN=VITISV_009583 PE=4 SV=1
80	comp214_c0_seq1	comp214_c0	449	32	2.85	100	82.55	149	448	2	tr|F6HFB2|F6HFB2_VITVI	374	522	1e-55	Putative uncharacterized protein OS=Vitis vinifera GN=VIT_01s0011g06190 PE=4 SV=1
81	comp216_c0_seq1	comp216_c0	211	8	1.71	100	82.86	70	211	2	tr|B9GU76|B9GU76_POPTR	311	380	1e-27	Uncharacterized protein OS=Populus trichocarpa GN=POPTR_0002s23160g PE=4 SV=1
82	comp222_c0_seq1	comp222_c0	367	22	2.46	100	75	68	1	204	tr|B9IIG4|B9IIG4_POPTR	461	528	3e-24	Uncharacterized protein OS=Populus trichocarpa GN=POPTR_0016s06530g PE=4 SV=1
83	comp224_c0_seq1	comp224_c0	446	40	3.59	100	81.94	144	445	14	tr|K4DCD1|K4DCD1_SOLLC	359	502	3e-62	Uncharacterized protein OS=Solanum lycopersicum GN=Solyc12g010440.1 PE=4 SV=1
84	comp225_c0_seq1	comp225_c0	275	18	2.8	100	62.86	105	274	2	tr|A5ADE6|A5ADE6_VITVI	268	372	6e-15	Putative uncharacterized protein OS=Vitis vinifera GN=VIT_01s0011g06400 PE=4 SV=1
85	comp227_c0_seq1	comp227_c0	311	25	3.37	100	83.33	102	309	4	tr|K4BX01|K4BX01_SOLLC	308	408	9e-40	Uncharacterized protein OS=Solanum lycopersicum GN=Solyc05g008270.2 PE=4 SV=1
86	comp227_c1_seq1	comp227_c1	286	15	2.23	100	77.63	76	57	284	tr|K7LDD8|K7LDD8_SOYBN	225	300	2e-27	Uncharacterized protein OS=Glycine max PE=4 SV=1
87	comp230_c0_seq1	comp230_c0	306	21	2.88	100	70.3	101	3	305	tr|B9I914|B9I914_POPTR	715	815	3e-34	Uncharacterized protein OS=Populus trichocarpa GN=POPTR_0014s09750g PE=4 SV=2
88	comp237_c0_seq1	comp237_c0	245	14	2.5	100	78.69	61	61	243	tr|M1BET4|M1BET4_SOLTU	1	61	3e-21	Uncharacterized protein OS=Solanum tuberosum GN=PGSC0003DMG400016902 PE=4 SV=1
89	comp242_c0_seq1	comp242_c0	222	9	1.81	100	86.21	58	3	176	tr|M1CSW0|M1CSW0_SOLTU	404	461	7e-24	Uncharacterized protein OS=Solanum tuberosum GN=PGSC0003DMG400028732 PE=4 SV=1
90	comp248_c0_seq1	comp248_c0	280	21	3.2	100	61.29	93	2	277	tr|S8CXN6|S8CXN6_9LAMI	173	265	6e-25	Uncharacterized protein (Fragment) OS=Genlisea aurea GN=M569_02521 PE=4 SV=1
91	comp254_c0_seq1	comp254_c0	318	14	1.84	100	33.02	106	35	316	tr|F6HQ64|F6HQ64_VITVI	1	106	3e-05	Putative uncharacterized protein OS=Vitis vinifera GN=VIT_07s0104g00370 PE=4 SV=1
92	comp255_c0_seq1	comp255_c0	364	29	3.27	100	93.18	88	2	265	tr|M5X6T1|M5X6T1_PRUPE	287	374	6e-45	Uncharacterized protein OS=Prunus persica GN=PRUPE_ppa017603mg PE=4 SV=1
93	comp256_c0_seq1	comp256_c0	336	30	3.7	100	91.96	112	1	336	tr|U5FSV0|U5FSV0_POPTR	263	374	3e-54	Uncharacterized protein OS=Populus trichocarpa GN=POPTR_0013s11690g PE=4 SV=1
94	comp258_c0_seq1	comp258_c0	317	29	3.82	100	63.11	103	1	306	tr|M5XPL1|M5XPL1_PRUPE	84	186	1e-30	Uncharacterized protein (Fragment) OS=Prunus persica GN=PRUPE_ppa017697mg PE=4 SV=1
95	comp264_c0_seq1	comp264_c0	327	17	2.16	100	86.92	107	326	6	tr|F6I5Z1|F6I5Z1_VITVI	168	274	5e-47	Putative uncharacterized protein OS=Vitis vinifera GN=VIT_03s0180g00040 PE=3 SV=1
96	comp269_c0_seq1	comp269_c0	878	76	3.3	100	42.17	313	1	876	tr|F6HJ26|F6HJ26_VITVI	110	420	2e-48	Putative uncharacterized protein OS=Vitis vinifera GN=VIT_02s0087g00650 PE=4 SV=1
97	comp272_c0_seq1	comp272_c0	359	32	3.66	100	62.18	119	357	1	tr|M5W9R3|M5W9R3_PRUPE	228	344	2e-32	Uncharacterized protein OS=Prunus persica GN=PRUPE_ppa007653mg PE=4 SV=1
98	comp274_c0_seq1	comp274_c0	237	16	2.97	100	88.61	79	1	237	tr|M5X7R9|M5X7R9_PRUPE	930	1008	1e-32	Uncharacterized protein OS=Prunus persica GN=PRUPE_ppa000586mg PE=3 SV=1
99	comp275_c0_seq1	comp275_c0	489	41	3.33	100	44.76	143	487	59	tr|M1A049|M1A049_SOLTU	217	349	2e-18	Uncharacterized protein OS=Solanum tuberosum GN=PGSC0003DMG400004621 PE=4 SV=1
100	comp278_c0_seq1	comp278_c0	506	48	3.75	100	42.48	113	182	505	tr|D7U9V2|D7U9V2_VITVI	4	115	9e-12	Translation initiation factor IF-2 OS=Vitis vinifera GN=VIT_14s0060g02210 PE=3 SV=1
101	comp278_c1_seq1	comp278_c1	211	9	1.92	100	75.71	70	211	2	tr|D7U9V2|D7U9V2_VITVI	124	193	8e-23	Translation initiation factor IF-2 OS=Vitis vinifera GN=VIT_14s0060g02210 PE=3 SV=1
102	comp279_c0_seq1	comp279_c0	363	41	4.63	100	70.83	72	3	218	tr|A5BHT2|A5BHT2_VITVI	129	200	6e-21	Putative uncharacterized protein OS=Vitis vinifera GN=VITISV_020817 PE=4 SV=1
103	comp283_c0_seq2	comp283_c0	496	28.67	2.29	50.48	53.19	47	131	3	tr|A5BEQ0|A5BEQ0_VITVI	378	424	8e-07	Putative uncharacterized protein OS=Vitis vinifera GN=VITISV_018781 PE=4 SV=1
104	comp284_c0_seq1	comp284_c0	306	21	2.88	100	47.52	101	294	1	tr|K4BIZ8|K4BIZ8_SOLLC	12	106	3e-13	Uncharacterized protein OS=Solanum lycopersicum GN=Solyc03g095760.2 PE=3 SV=1
105	comp286_c0_seq1	comp286_c0	282	21	3.17	100	80.43	92	279	4	tr|M1BMJ2|M1BMJ2_SOLTU	300	391	3e-29	Uncharacterized protein OS=Solanum tuberosum GN=PGSC0003DMG400018849 PE=4 SV=1
106	comp287_c1_seq1	comp287_c1	330	30	3.78	100	94.55	55	330	166	tr|D7LPI0|D7LPI0_ARALL	210	264	4e-22	Putative uncharacterized protein OS=Arabidopsis lyrata subsp. lyrata GN=ARALYDRAFT_484545 PE=4 SV=1
107	comp288_c0_seq1	comp288_c0	388	32	3.36	100	75.21	121	23	385	tr|S8BV33|S8BV33_9LAMI	13	133	7e-51	Uncharacterized protein OS=Genlisea aurea GN=M569_16581 PE=4 SV=1
108	comp288_c1_seq1	comp288_c1	337	33	4.06	100	85.32	109	335	9	tr|B9SYX4|B9SYX4_RICCO	112	220	1e-29	Putative uncharacterized protein OS=Ricinus communis GN=RCOM_0546580 PE=4 SV=1
109	comp289_c0_seq1	comp289_c0	365	20	2.25	100	95.8	119	2	358	tr|I3SZY8|I3SZY8_MEDTR	4	122	1e-26	Uncharacterized protein OS=Medicago truncatula PE=2 SV=1
110	comp289_c1_seq1	comp289_c1	233	10	1.89	100	50	84	3	227	tr|M1CKA8|M1CKA8_SOLTU	78	159	3e-13	Uncharacterized protein OS=Solanum tuberosum GN=PGSC0003DMG400026968 PE=4 SV=1
111	comp290_c0_seq1	comp290_c0	406	27	2.69	100	80.7	114	3	344	tr|F6HEU4|F6HEU4_VITVI	103	216	8e-47	Putative uncharacterized protein OS=Vitis vinifera GN=VIT_01s0011g04230 PE=4 SV=1
112	comp291_c0_seq1	comp291_c0	430	37	3.46	100	93.67	79	430	194	tr|V7CR32|V7CR32_PHAVU	601	679	1e-37	Uncharacterized protein OS=Phaseolus vulgaris GN=PHAVU_002G235300g PE=4 SV=1
113	comp294_c0_seq1	comp294_c0	206	8	1.76	100	66.67	54	162	1	tr|M0ZM68|M0ZM68_SOLTU	85	133	4e-05	Uncharacterized protein OS=Solanum tuberosum GN=PGSC0003DMG400001460 PE=4 SV=1
114	comp295_c0_seq1	comp295_c0	249	16	2.8	100	66.25	80	3	242	tr|A5AQ23|A5AQ23_VITVI	502	581	3e-23	Putative uncharacterized protein OS=Vitis vinifera GN=VITISV_006435 PE=4 SV=1
115	comp303_c0_seq1	comp303_c0	565	62	4.3	100	69.39	147	442	2	tr|B9S658|B9S658_RICCO	1	147	9e-52	Aldose 1-epimerase, putative OS=Ricinus communis GN=RCOM_1064680 PE=4 SV=1
116	comp306_c0_seq1	comp306_c0	452	42	3.72	100	79.51	122	86	451	tr|D7TJF6|D7TJF6_VITVI	16	137	4e-31	Putative uncharacterized protein OS=Vitis vinifera GN=VIT_10s0003g00490 PE=4 SV=1
117	comp307_c0_seq1	comp307_c0	602	59	3.82	100	49.49	198	8	598	tr|M5W4U2|M5W4U2_PRUPE	227	420	1e-38	Uncharacterized protein OS=Prunus persica GN=PRUPE_ppa001266mg PE=4 SV=1
118	comp307_c1_seq1	comp307_c1	249	9	1.57	100	75.9	83	1	249	tr|B9RFH3|B9RFH3_RICCO	144	226	2e-30	Putative uncharacterized protein OS=Ricinus communis GN=RCOM_1434570 PE=4 SV=1
119	comp310_c0_seq1	comp310_c0	272	12	1.89	100	80.22	91	2	271	tr|V4SYX6|V4SYX6_9ROSI	153	241	1e-34	Uncharacterized protein OS=Citrus clementina GN=CICLE_v10012243mg PE=4 SV=1
120	comp310_c1_seq1	comp310_c1	316	13	1.72	100	80	80	2	241	tr|R0GIB4|R0GIB4_9BRAS	159	238	4e-33	Uncharacterized protein (Fragment) OS=Capsella rubella GN=CARUB_v10008051mg PE=4 SV=1
121	comp311_c0_seq1	comp311_c0	308	18	2.45	100	81.37	102	2	307	tr|A5BVP2|A5BVP2_VITVI	224	325	1e-46	Putative uncharacterized protein OS=Vitis vinifera GN=VITISV_029196 PE=4 SV=1
122	comp312_c0_seq1	comp312_c0	262	16	2.63	100	55.29	85	257	3	tr|B9SNP4|B9SNP4_RICCO	65	149	2e-20	Protein binding protein, putative OS=Ricinus communis GN=RCOM_1025070 PE=4 SV=1
123	comp313_c0_seq1	comp313_c0	354	32	3.72	100	81.2	117	3	353	tr|A5C8U4|A5C8U4_VITVI	130	246	1e-51	Putative uncharacterized protein OS=Vitis vinifera GN=VITISV_018620 PE=4 SV=1
124	comp314_c0_seq1	comp314_c0	366	39	4.37	100	80.99	121	3	365	tr|M5X078|M5X078_PRUPE	349	469	4e-55	Uncharacterized protein OS=Prunus persica GN=PRUPE_ppa003330mg PE=4 SV=1
125	comp315_c0_seq1	comp315_c0	468	45	3.83	100	60	150	27	467	tr|F6HF36|F6HF36_VITVI	1	140	3e-34	Putative uncharacterized protein OS=Vitis vinifera GN=VIT_01s0011g02300 PE=4 SV=1
126	comp319_c0_seq1	comp319_c0	282	23	3.47	100	83.87	93	280	2	tr|V7BZ65|V7BZ65_PHAVU	137	229	3e-43	Uncharacterized protein OS=Phaseolus vulgaris GN=PHAVU_005G150100g PE=4 SV=1
127	comp320_c0_seq1	comp320_c0	592	49.2	3.25	100	38.37	245	592	2	tr|B9T1M3|B9T1M3_RICCO	901	1138	1e-23	Transcription elongation factor s-II, putative OS=Ricinus communis GN=RCOM_0122480 PE=4 SV=1
128	comp327_c0_seq1	comp327_c0	396	36	3.69	100	65.93	91	270	1	tr|K4AVT5|K4AVT5_SOLLC	44	134	1e-28	Pectinesterase OS=Solanum lycopersicum GN=Solyc01g057220.2 PE=3 SV=1
129	comp330_c0_seq1	comp330_c0	210	7	1.5	100	72.06	68	205	2	tr|M1BMX3|M1BMX3_SOLTU	20	87	9e-22	Uncharacterized protein OS=Solanum tuberosum GN=PGSC0003DMG400018968 PE=4 SV=1
130	comp332_c0_seq1	comp332_c0	893	94	4.01	100	30.2	149	6	422	tr|E0CQF3|E0CQF3_VITVI	971	1099	1e-05	Putative uncharacterized protein OS=Vitis vinifera GN=VIT_18s0001g12770 PE=4 SV=1
131	comp332_c1_seq1	comp332_c1	560	53	3.71	100	75.41	183	2	550	tr|M0ZWB4|M0ZWB4_SOLTU	1408	1590	2e-68	Uncharacterized protein OS=Solanum tuberosum GN=PGSC0003DMG400003694 PE=4 SV=1
132	comp334_c0_seq1	comp334_c0	351	25	2.93	100	56.41	117	346	2	tr|M5W4Y4|M5W4Y4_PRUPE	180	296	4e-30	Uncharacterized protein OS=Prunus persica GN=PRUPE_ppa020006mg PE=4 SV=1
133	comp340_c0_seq1	comp340_c0	331	30	3.76	100	83.33	18	232	285	tr|A5BTR8|A5BTR8_VITVI	253	270	1e-30	Putative uncharacterized protein OS=Vitis vinifera GN=VITISV_042886 PE=3 SV=1
134	comp341_c0_seq1	comp341_c0	246	15	2.66	100	85	80	245	6	tr|F6HLV4|F6HLV4_VITVI	177	256	3e-34	Putative uncharacterized protein OS=Vitis vinifera GN=VIT_10s0003g04270 PE=4 SV=1
135	comp348_c1_seq1	comp348_c1	549	47	3.36	100	95.1	102	3	308	tr|B9INE9|B9INE9_POPTR	66	167	2e-42	Uncharacterized protein OS=Populus trichocarpa GN=POPTR_0018s07690g PE=4 SV=1
136	comp350_c0_seq1	comp350_c0	261	12	1.98	100	97.67	86	4	261	tr|B9I359|B9I359_POPTR	149	234	2e-44	Uncharacterized protein OS=Populus trichocarpa GN=POPTR_0012s07810g PE=4 SV=2
137	comp352_c0_seq1	comp352_c0	235	14	2.62	100	58	50	26	175	tr|C5WZE1|C5WZE1_SORBI	88	137	1e-08	Putative uncharacterized protein Sb01g019890 OS=Sorghum bicolor GN=Sb01g019890 PE=4 SV=1
138	comp353_c0_seq1	comp353_c0	510	44	3.41	100	72.28	101	2	289	tr|B9ILM2|B9ILM2_POPTR	77	177	3e-34	Uncharacterized protein OS=Populus trichocarpa GN=POPTR_0018s05770g PE=3 SV=2
139	comp354_c0_seq1	comp354_c0	245	10	1.78	100	71.6	81	245	3	tr|D7TAK1|D7TAK1_VITVI	75	154	2e-25	Putative uncharacterized protein OS=Vitis vinifera GN=VIT_01s0010g02220 PE=4 SV=1
140	comp356_c0_seq1	comp356_c0	219	10	2.04	100	100	12	184	219	tr|F6GWQ0|F6GWQ0_VITVI	297	308	4e-30	Fructose-bisphosphate aldolase OS=Vitis vinifera GN=VIT_04s0023g03010 PE=3 SV=1
141	comp360_c0_seq1	comp360_c0	284	13	1.95	100	57.89	95	282	1	tr|F6GYY6|F6GYY6_VITVI	666	760	5e-23	Putative uncharacterized protein OS=Vitis vinifera GN=VIT_07s0205g00140 PE=3 SV=1
142	comp362_c0_seq1	comp362_c0	294	25	3.6	100	60	95	2	286	tr|K4B2A2|K4B2A2_SOLLC	212	298	4e-25	Uncharacterized protein OS=Solanum lycopersicum GN=Solyc01g105320.2 PE=4 SV=1
143	comp363_c0_seq1	comp363_c0	277	13	2	100	72.5	40	136	255	tr|M5WA75|M5WA75_PRUPE	153	192	1e-27	Uncharacterized protein OS=Prunus persica GN=PRUPE_ppa010696mg PE=4 SV=1
144	comp363_c1_seq1	comp363_c1	396	23	2.36	100	81.68	131	395	3	tr|V4UUP5|V4UUP5_9ROSI	111	241	2e-61	Uncharacterized protein OS=Citrus clementina GN=CICLE_v10012191mg PE=4 SV=1
145	comp364_c0_seq1	comp364_c0	398	36	3.67	100	72.46	138	394	2	tr|M1E1E1|M1E1E1_SOLTU	436	573	2e-52	Uncharacterized protein OS=Solanum tuberosum GN=PGSC0003DMG400047346 PE=4 SV=1
146	comp365_c0_seq1	comp365_c0	212	13	2.76	100	80	70	3	212	tr|M1BRY6|M1BRY6_SOLTU	205	274	3e-29	Uncharacterized protein OS=Solanum tuberosum GN=PGSC0003DMG400020050 PE=4 SV=1
147	comp365_c1_seq1	comp365_c1	204	6	1.34	100	74.63	67	2	202	tr|B9S442|B9S442_RICCO	283	349	1e-26	Putative uncharacterized protein OS=Ricinus communis GN=RCOM_0558690 PE=4 SV=1
148	comp368_c0_seq1	comp368_c0	555	48	3.4	100	48.85	174	547	29	tr|D7TV74|D7TV74_VITVI	522	691	2e-30	Putative uncharacterized protein OS=Vitis vinifera GN=VIT_02s0025g00490 PE=4 SV=1
149	comp369_c0_seq1	comp369_c0	255	10	1.7	100	94.12	85	1	255	tr|V4NJ76|V4NJ76_THESL	424	508	3e-40	Uncharacterized protein OS=Thellungiella salsuginea GN=EUTSA_v10000081mg PE=4 SV=1
150	comp371_c0_seq1	comp371_c0	483	39	3.21	100	57.67	163	483	1	tr|A5B201|A5B201_VITVI	529	691	3e-48	Putative uncharacterized protein OS=Vitis vinifera GN=VITISV_006652 PE=4 SV=1
151	comp371_c1_seq1	comp371_c1	484	37	3.04	100	46.3	162	1	480	tr|A5B201|A5B201_VITVI	705	865	2e-28	Putative uncharacterized protein OS=Vitis vinifera GN=VITISV_006652 PE=4 SV=1
152	comp373_c0_seq1	comp373_c0	419	38	3.66	100	87.05	139	1	417	tr|D7SP12|D7SP12_VITVI	28	166	2e-63	Putative uncharacterized protein OS=Vitis vinifera GN=VIT_04s0023g03200 PE=3 SV=1
153	comp380_c0_seq1	comp380_c0	415	33	3.21	100	82.43	148	3	413	tr|F6HSY9|F6HSY9_VITVI	435	582	1e-56	Putative uncharacterized protein OS=Vitis vinifera GN=VIT_07s0129g01070 PE=4 SV=1
154	comp382_c0_seq1	comp382_c0	559	59	4.14	100	46.24	186	6	557	tr|F6HH14|F6HH14_VITVI	133	312	4e-33	Putative uncharacterized protein OS=Vitis vinifera GN=VIT_11s0016g03700 PE=4 SV=1
155	comp383_c0_seq1	comp383_c0	447	43	3.85	100	85.94	128	62	445	tr|K4BD01|K4BD01_SOLLC	130	257	2e-46	Uncharacterized protein OS=Solanum lycopersicum GN=Solyc02g092040.1 PE=4 SV=1
156	comp384_c0_seq1	comp384_c0	226	13	2.55	100	36.92	65	225	31	tr|M5XMT5|M5XMT5_PRUPE	50	112	0.0001	Uncharacterized protein OS=Prunus persica GN=PRUPE_ppb016826mg PE=4 SV=1
157	comp387_c0_seq1	comp387_c0	738	79	4.12	100	71.84	245	737	3	tr|E0CV56|E0CV56_VITVI	191	428	1e-79	Putative uncharacterized protein OS=Vitis vinifera GN=VIT_16s0098g01750 PE=4 SV=1
158	comp387_c1_seq1	comp387_c1	237	20	3.71	100	71.79	78	237	4	tr|E0CV56|E0CV56_VITVI	436	513	2e-24	Putative uncharacterized protein OS=Vitis vinifera GN=VIT_16s0098g01750 PE=4 SV=1
159	comp388_c0_seq1	comp388_c0	437	48	4.41	100	79.44	107	116	436	tr|F6GTZ1|F6GTZ1_VITVI	1	105	2e-30	Putative uncharacterized protein OS=Vitis vinifera GN=VIT_06s0004g03170 PE=4 SV=1
160	comp388_c1_seq1	comp388_c1	455	38	3.34	100	92.05	151	1	453	tr|V4S4V9|V4S4V9_9ROSI	93	243	1e-76	Uncharacterized protein OS=Citrus clementina GN=CICLE_v10005033mg PE=4 SV=1
161	comp389_c0_seq1	comp389_c0	401	36	3.64	100	54.07	135	401	9	tr|M5XB13|M5XB13_PRUPE	439	573	1e-33	Uncharacterized protein OS=Prunus persica GN=PRUPE_ppa000019mg PE=4 SV=1
162	comp389_c1_seq1	comp389_c1	212	9	1.91	100	62.69	67	11	211	tr|F6GWI6|F6GWI6_VITVI	112	177	4e-15	Putative uncharacterized protein OS=Vitis vinifera GN=VIT_05s0029g01270 PE=4 SV=1
163	comp390_c0_seq1	comp390_c0	853	96	4.3	100	58.6	285	4	852	tr|D7UA96|D7UA96_VITVI	224	500	6e-59	Putative uncharacterized protein OS=Vitis vinifera GN=VIT_14s0060g00440 PE=3 SV=1
164	comp390_c1_seq1	comp390_c1	349	29	3.43	100	62.71	118	348	1	tr|D7UA96|D7UA96_VITVI	96	213	9e-33	Putative uncharacterized protein OS=Vitis vinifera GN=VIT_14s0060g00440 PE=3 SV=1
165	comp391_c0_seq1	comp391_c0	620	58	3.64	100	45	200	41	616	tr|V4TVV0|V4TVV0_9ROSI	174	373	1e-41	Uncharacterized protein OS=Citrus clementina GN=CICLE_v10018555mg PE=4 SV=1
166	comp391_c1_seq1	comp391_c1	240	20	3.65	100	43.84	73	225	7	tr|F6GTE7|F6GTE7_VITVI	91	163	2e-07	Putative uncharacterized protein OS=Vitis vinifera GN=VIT_17s0000g04900 PE=4 SV=1
167	comp393_c0_seq1	comp393_c0	336	25	3.08	100	80.18	111	3	335	tr|M1ABA2|M1ABA2_SOLTU	125	235	1e-49	Uncharacterized protein OS=Solanum tuberosum GN=PGSC0003DMG400007318 PE=4 SV=1
168	comp393_c1_seq1	comp393_c1	306	24	3.3	100	81	100	302	3	tr|K4CA51|K4CA51_SOLLC	1078	1177	2e-43	Uncharacterized protein OS=Solanum lycopersicum GN=Solyc06g076930.1 PE=4 SV=1
169	comp396_c0_seq1	comp396_c0	308	25	3.41	100	74.26	101	4	306	tr|G7JK13|G7JK13_MEDTR	21	121	1e-38	40S ribosomal protein S16-1 OS=Medicago truncatula GN=MTR_4g085580 PE=2 SV=1
170	comp398_c0_seq1	comp398_c0	568	58	4	100	48.21	195	7	564	tr|F6HFR0|F6HFR0_VITVI	706	898	2e-36	Putative uncharacterized protein OS=Vitis vinifera GN=VIT_01s0011g02490 PE=4 SV=1
171	comp398_c1_seq1	comp398_c1	397	35	3.58	100	52.03	123	2	364	tr|F6HFR0|F6HFR0_VITVI	901	1022	8e-18	Putative uncharacterized protein OS=Vitis vinifera GN=VIT_01s0011g02490 PE=4 SV=1
172	comp400_c0_seq1	comp400_c0	367	33	3.68	100	48.76	121	365	3	tr|M1D5P5|M1D5P5_SOLTU	33	142	4e-19	Uncharacterized protein OS=Solanum tuberosum GN=PGSC0003DMG400032277 PE=4 SV=1
173	comp400_c1_seq1	comp400_c1	205	10	2.21	100	93.75	32	205	110	tr|M1D5P5|M1D5P5_SOLTU	144	175	2e-08	Uncharacterized protein OS=Solanum tuberosum GN=PGSC0003DMG400032277 PE=4 SV=1
174	comp403_c0_seq1	comp403_c0	296	21	3	100	77.66	94	1	282	tr|M1D3Y1|M1D3Y1_SOLTU	121	214	6e-39	Uncharacterized protein OS=Solanum tuberosum GN=PGSC0003DMG400031456 PE=4 SV=1
175	comp404_c0_seq1	comp404_c0	662	72	4.22	100	87.39	222	3	662	tr|F6GVR6|F6GVR6_VITVI	402	623	6e-105	Putative uncharacterized protein OS=Vitis vinifera GN=VIT_14s0083g00340 PE=4 SV=1
176	comp404_c1_seq1	comp404_c1	241	12	2.18	100	79.49	78	3	236	tr|V4STK6|V4STK6_9ROSI	373	450	1e-18	Uncharacterized protein OS=Citrus clementina GN=CICLE_v10011145mg PE=4 SV=1
177	comp405_c0_seq1	comp405_c0	515	47	3.61	100	61.69	154	423	4	tr|M5VQ95|M5VQ95_PRUPE	1	154	7e-46	Uncharacterized protein OS=Prunus persica GN=PRUPE_ppa001673mg PE=4 SV=1
178	comp405_c1_seq1	comp405_c1	333	28	3.49	100	54.55	110	2	331	tr|F6GZ35|F6GZ35_VITVI	140	248	4e-28	Putative uncharacterized protein OS=Vitis vinifera GN=VIT_11s0206g00140 PE=4 SV=1
179	comp406_c0_seq1	comp406_c0	331	31	3.89	100	89.91	109	3	329	tr|M5WTW9|M5WTW9_PRUPE	235	343	7e-53	Uncharacterized protein OS=Prunus persica GN=PRUPE_ppa006581mg PE=4 SV=1
180	comp406_c1_seq1	comp406_c1	307	23	3.15	100	93	100	306	7	tr|I1LXW7|I1LXW7_SOYBN	140	239	1e-49	Uncharacterized protein OS=Glycine max PE=4 SV=2
181	comp411_c0_seq1	comp411_c0	255	13	2.21	100	67.86	84	253	2	tr|F6GT04|F6GT04_VITVI	1347	1430	4e-27	Putative uncharacterized protein OS=Vitis vinifera GN=VIT_17s0000g00730 PE=4 SV=1
182	comp414_c0_seq1	comp414_c0	216	12	2.49	100	62.5	48	215	72	tr|Q9ZQQ3|Q9ZQQ3_ARATH	482	529	2e-10	Putative retroelement pol polyprotein OS=Arabidopsis thaliana GN=At2g14400 PE=4 SV=1
183	comp419_c0_seq1	comp419_c0	231	14	2.68	100	85.53	76	230	3	tr|B9S8D6|B9S8D6_RICCO	344	419	1e-32	Trehalose-6-phosphate synthase, putative OS=Ricinus communis GN=RCOM_1251280 PE=4 SV=1
184	comp431_c0_seq1	comp431_c0	464	43	3.7	100	58.17	153	5	457	tr|K4B3M3|K4B3M3_SOLLC	100	252	3e-56	Uncharacterized protein OS=Solanum lycopersicum GN=Solyc01g110100.2 PE=4 SV=1
185	comp431_c1_seq1	comp431_c1	302	17	2.37	100	64.1	78	68	301	tr|U5GAC9|U5GAC9_POPTR	24	101	5e-27	Uncharacterized protein OS=Populus trichocarpa GN=POPTR_0006s12550g PE=4 SV=1
186	comp432_c0_seq1	comp432_c0	242	14	2.53	100	94.87	78	237	4	tr|V7BUD5|V7BUD5_PHAVU	554	631	1e-38	Uncharacterized protein OS=Phaseolus vulgaris GN=PHAVU_005G085900g PE=4 SV=1
187	comp433_c0_seq1	comp433_c0	299	17	2.4	100	85.86	99	298	2	tr|B9IMD8|B9IMD8_POPTR	204	302	1e-43	Methyladenine glycosylase family protein OS=Populus trichocarpa GN=POPTR_0018s11610g PE=4 SV=1
188	comp433_c1_seq1	comp433_c1	301	17	2.38	100	72.41	87	301	41	tr|B9IMD8|B9IMD8_POPTR	296	380	4e-24	Methyladenine glycosylase family protein OS=Populus trichocarpa GN=POPTR_0018s11610g PE=4 SV=1
189	comp441_c0_seq1	comp441_c0	218	10	2.05	100	39.13	69	10	216	tr|M5WNP0|M5WNP0_PRUPE	685	753	7e-06	Uncharacterized protein OS=Prunus persica GN=PRUPE_ppa001040mg PE=4 SV=1
190	comp445_c0_seq1	comp445_c0	445	43	3.87	100	60.42	144	11	439	tr|M1B189|M1B189_SOLTU	2	143	5e-19	Uncharacterized protein OS=Solanum tuberosum GN=PGSC0003DMG400013356 PE=4 SV=1
191	comp446_c0_seq1	comp446_c0	249	10	1.75	100	82.93	82	1	246	tr|A5BMV9|A5BMV9_VITVI	136	217	3e-17	Putative uncharacterized protein OS=Vitis vinifera GN=VITISV_024875 PE=4 SV=1
192	comp448_c0_seq1	comp448_c0	490	50	4.05	100	73.33	165	5	490	tr|A5AJA6|A5AJA6_VITVI	4	167	1e-69	Putative uncharacterized protein OS=Vitis vinifera GN=VITISV_030147 PE=4 SV=1
193	comp448_c1_seq1	comp448_c1	281	22	3.34	100	72.15	79	1	237	tr|B9HC24|B9HC24_POPTR	161	239	4e-27	Oxidoreductase family protein OS=Populus trichocarpa GN=POPTR_0006s00640g PE=4 SV=1
194	comp450_c1_seq1	comp450_c1	243	14	2.52	100	60	80	1	240	tr|K4BED7|K4BED7_SOLLC	51	130	2e-25	Uncharacterized protein OS=Solanum lycopersicum GN=Solyc03g007140.2 PE=4 SV=1
195	comp453_c0_seq1	comp453_c0	259	12	2	100	85.71	84	4	255	tr|M5XB23|M5XB23_PRUPE	339	422	8e-37	Uncharacterized protein OS=Prunus persica GN=PRUPE_ppa001601mg PE=4 SV=1
196	comp459_c0_seq1	comp459_c0	204	11	2.45	100	54	50	135	1	tr|F6H5K9|F6H5K9_VITVI	36	84	2e-07	Putative uncharacterized protein OS=Vitis vinifera GN=VIT_02s0241g00020 PE=4 SV=1
197	comp463_c0_seq1	comp463_c0	225	7	1.38	100	46.58	73	224	6	tr|F6GTB6|F6GTB6_VITVI	507	577	3e-11	Putative uncharacterized protein OS=Vitis vinifera GN=VIT_17s0000g05500 PE=4 SV=1
198	comp464_c0_seq1	comp464_c0	201	4	0.91	100	60.61	66	200	3	tr|K4BWT2|K4BWT2_SOLLC	547	612	3e-15	Uncharacterized protein OS=Solanum lycopersicum GN=Solyc05g007570.2 PE=4 SV=1
199	comp466_c0_seq1	comp466_c0	202	17	3.83	100	61.19	67	201	1	tr|M5XGS3|M5XGS3_PRUPE	421	487	7e-19	Glutamate receptor OS=Prunus persica GN=PRUPE_ppa001093mg PE=3 SV=1
200	comp466_c1_seq1	comp466_c1	230	11	2.12	100	72.37	76	230	3	tr|B9SDW1|B9SDW1_RICCO	489	564	3e-27	Glutamate receptor OS=Ricinus communis GN=RCOM_0487570 PE=3 SV=1
201	comp469_c0_seq1	comp469_c0	382	31	3.31	100	75	76	382	155	tr|M1AP19|M1AP19_SOLTU	461	536	8e-18	Uncharacterized protein OS=Solanum tuberosum GN=PGSC0003DMG400010424 PE=3 SV=1
202	comp470_c0_seq1	comp470_c0	346	24	2.86	100	60.87	115	3	332	tr|F6H2U0|F6H2U0_VITVI	1702	1816	6e-26	Putative uncharacterized protein OS=Vitis vinifera GN=VIT_04s0008g02170 PE=4 SV=1
203	comp470_c1_seq1	comp470_c1	282	17	2.57	100	78.49	93	281	3	tr|F6H2U0|F6H2U0_VITVI	1614	1706	3e-27	Putative uncharacterized protein OS=Vitis vinifera GN=VIT_04s0008g02170 PE=4 SV=1
204	comp475_c0_seq1	comp475_c0	223	13	2.6	100	55.36	56	186	19	tr|G0XZB5|G0XZB5_MALDO	1106	1161	2e-12	Putative retroelement polyprotein OS=Malus domestica PE=4 SV=1
205	comp475_c1_seq1	comp475_c1	226	8	1.57	100	51.43	70	12	221	tr|A5BDR0|A5BDR0_VITVI	1271	1340	1e-12	Putative uncharacterized protein OS=Vitis vinifera GN=VITISV_015109 PE=4 SV=1
206	comp478_c0_seq1	comp478_c0	415	30	2.92	100	84.67	137	413	3	tr|E0CV63|E0CV63_VITVI	321	457	5e-59	Putative uncharacterized protein OS=Vitis vinifera GN=VIT_16s0098g01680 PE=4 SV=1
207	comp478_c1_seq1	comp478_c1	251	16	2.77	100	74.7	83	3	251	tr|I1JYQ2|I1JYQ2_SOYBN	473	555	1e-27	Uncharacterized protein OS=Glycine max PE=4 SV=1
208	comp479_c0_seq1	comp479_c0	322	25	3.24	100	61.32	106	320	3	tr|F6H0L3|F6H0L3_VITVI	392	497	2e-15	Putative uncharacterized protein OS=Vitis vinifera GN=VIT_18s0001g02730 PE=4 SV=1
209	comp482_c1_seq1	comp482_c1	255	10	1.7	100	60.53	76	29	253	tr|D7T3F9|D7T3F9_VITVI	1	71	6e-16	Putative uncharacterized protein OS=Vitis vinifera GN=VIT_00s0179g00110 PE=3 SV=1
210	comp483_c0_seq1	comp483_c0	297	15	2.13	100	65.31	98	1	294	tr|V4RWT2|V4RWT2_9ROSI	280	377	2e-30	Uncharacterized protein OS=Citrus clementina GN=CICLE_v10027450mg PE=4 SV=1
211	comp485_c0_seq1	comp485_c0	313	16	2.14	100	74.04	104	2	313	tr|A5BSX6|A5BSX6_VITVI	462	565	2e-38	Putative uncharacterized protein OS=Vitis vinifera GN=VITISV_023158 PE=4 SV=1
212	comp485_c1_seq1	comp485_c1	289	19.85	2.91	100	71.88	32	193	288	tr|A5C5K2|A5C5K2_VITVI	1037	1068	9e-28	Putative uncharacterized protein OS=Vitis vinifera GN=VITISV_039388 PE=4 SV=1
213	comp488_c1_seq1	comp488_c1	399	29	2.95	100	40.74	54	9	170	tr|K4D7F6|K4D7F6_SOLLC	134	187	2e-05	Uncharacterized protein OS=Solanum lycopersicum GN=Solyc11g028150.1 PE=4 SV=1
214	comp490_c0_seq1	comp490_c0	224	12	2.38	100	36.99	73	1	219	tr|F6HFR0|F6HFR0_VITVI	432	504	4e-06	Putative uncharacterized protein OS=Vitis vinifera GN=VIT_01s0011g02490 PE=4 SV=1
215	comp491_c0_seq1	comp491_c0	238	21	3.88	100	45.45	22	32	97	tr|A5C6Y7|A5C6Y7_VITVI	252	273	6e-07	Putative uncharacterized protein OS=Vitis vinifera GN=VITISV_005744 PE=4 SV=1
216	comp492_c0_seq1	comp492_c0	285	16	2.39	100	89.36	94	284	3	tr|B9HWT9|B9HWT9_POPTR	139	232	2e-43	Uncharacterized protein OS=Populus trichocarpa GN=POPTR_0010s14710g PE=4 SV=2
217	comp493_c0_seq1	comp493_c0	246	13	2.31	100	72.5	80	2	241	tr|A5BND9|A5BND9_VITVI	194	273	2e-27	Putative uncharacterized protein OS=Vitis vinifera GN=VITISV_027369 PE=4 SV=1
218	comp499_c0_seq1	comp499_c0	318	25	3.28	100	80	105	317	3	tr|M0ZPV1|M0ZPV1_SOLTU	145	249	7e-43	Uncharacterized protein OS=Solanum tuberosum GN=PGSC0003DMG400002118 PE=4 SV=1
219	comp501_c0_seq1	comp501_c0	231	11	2.1	100	46.3	54	164	3	tr|M1BCM0|M1BCM0_SOLTU	139	192	8e-05	Uncharacterized protein OS=Solanum tuberosum GN=PGSC0003DMG400016365 PE=4 SV=1
220	comp502_c0_seq1	comp502_c0	256	14	2.37	100	82.35	85	1	255	tr|R0IQX3|R0IQX3_9BRAS	112	196	3e-36	Uncharacterized protein OS=Capsella rubella GN=CARUB_v10008286mg PE=4 SV=1
221	comp505_c0_seq1	comp505_c0	335	25	3.09	100	70.27	111	334	2	tr|D7TT36|D7TT36_VITVI	356	466	4e-34	Putative uncharacterized protein OS=Vitis vinifera GN=VIT_14s0006g03000 PE=4 SV=1
222	comp514_c0_seq1	comp514_c0	213	10	2.11	100	84.51	71	213	1	tr|M5XDE4|M5XDE4_PRUPE	358	428	1e-30	Uncharacterized protein OS=Prunus persica GN=PRUPE_ppa005293mg PE=4 SV=1
223	comp514_c1_seq1	comp514_c1	522	39	2.95	100	82.66	173	2	520	tr|M5XDE4|M5XDE4_PRUPE	183	355	1e-90	Uncharacterized protein OS=Prunus persica GN=PRUPE_ppa005293mg PE=4 SV=1
224	comp516_c0_seq1	comp516_c0	342	22	2.66	100	87.27	110	340	11	tr|O22297|O22297_CITSI	391	500	2e-54	Acidic cellulase OS=Citrus sinensis PE=2 SV=1
225	comp517_c0_seq1	comp517_c0	429	29	2.72	100	64.86	37	307	197	tr|D7SN25|D7SN25_VITVI	90	126	3e-06	Putative uncharacterized protein OS=Vitis vinifera GN=VIT_18s0089g00020 PE=4 SV=1
226	comp521_c0_seq1	comp521_c0	271	15	2.37	100	75.56	90	1	270	tr|M5XF65|M5XF65_PRUPE	238	327	8e-36	Uncharacterized protein OS=Prunus persica GN=PRUPE_ppa005599mg PE=4 SV=1
227	comp522_c1_seq1	comp522_c1	313	12	1.61	100	88.76	89	1	267	tr|M5WPF4|M5WPF4_PRUPE	377	465	4e-25	MATE efflux family protein OS=Prunus persica GN=PRUPE_ppa004360mg PE=3 SV=1
228	comp525_c0_seq1	comp525_c0	296	23	3.28	100	59.6	99	3	293	tr|K4B368|K4B368_SOLLC	156	254	7e-22	Uncharacterized protein OS=Solanum lycopersicum GN=Solyc01g108530.2 PE=4 SV=1
229	comp530_c0_seq1	comp530_c0	335	22	2.72	100	60.91	110	326	3	tr|F6I4N1|F6I4N1_VITVI	10	119	2e-26	Putative uncharacterized protein OS=Vitis vinifera GN=VIT_14s0060g02060 PE=4 SV=1
230	comp531_c0_seq1	comp531_c0	242	9	1.63	100	80	80	3	242	tr|M4DMP6|M4DMP6_BRARP	76	154	1e-29	Uncharacterized protein OS=Brassica rapa subsp. pekinensis GN=BRA017781 PE=3 SV=1
231	comp531_c1_seq1	comp531_c1	221	15	3.03	100	97.26	73	2	220	tr|F6GWY9|F6GWY9_VITVI	142	214	4e-28	Putative uncharacterized protein OS=Vitis vinifera GN=VIT_04s0023g01320 PE=3 SV=1
232	comp532_c0_seq1	comp532_c0	228	9	1.75	100	74.32	74	6	227	tr|V4VU91|V4VU91_9ROSI	322	395	2e-27	Uncharacterized protein OS=Citrus clementina GN=CICLE_v10020030mg PE=4 SV=1
233	comp533_c0_seq1	comp533_c0	320	22	2.87	100	76.42	106	318	1	tr|B9HC55|B9HC55_POPTR	358	463	2e-39	Proton-dependent oligopeptide transport family protein OS=Populus trichocarpa GN=POPTR_0006s09310g PE=3 SV=2
234	comp533_c1_seq1	comp533_c1	211	12	2.56	100	91.43	70	1	210	tr|B9HC55|B9HC55_POPTR	476	545	7e-30	Proton-dependent oligopeptide transport family protein OS=Populus trichocarpa GN=POPTR_0006s09310g PE=3 SV=2
235	comp534_c0_seq1	comp534_c0	287	20	2.96	100	65.96	94	283	2	tr|F6I4L4|F6I4L4_VITVI	5	98	2e-19	Lysine--tRNA ligase OS=Vitis vinifera GN=VIT_14s0060g02350 PE=3 SV=1
236	comp534_c1_seq1	comp534_c1	366	31	3.47	100	52.89	121	2	364	tr|K4B0Y2|K4B0Y2_SOLLC	89	207	1e-27	Uncharacterized protein OS=Solanum lycopersicum GN=Solyc01g099460.1 PE=4 SV=1
237	comp536_c0_seq1	comp536_c0	531	44	3.27	100	63.16	19	447	503	tr|A5AS83|A5AS83_VITVI	742	760	1e-46	Serine/threonine-protein kinase OS=Vitis vinifera GN=VITISV_011747 PE=3 SV=1
238	comp538_c0_seq1	comp538_c0	204	9	2	100	67.16	67	202	2	tr|V4TU26|V4TU26_9ROSI	1673	1739	2e-18	Uncharacterized protein OS=Citrus clementina GN=CICLE_v10024446mg PE=4 SV=1
239	comp538_c1_seq1	comp538_c1	379	30	3.23	100	61.6	125	3	377	tr|V4TU26|V4TU26_9ROSI	1554	1678	2e-36	Uncharacterized protein OS=Citrus clementina GN=CICLE_v10024446mg PE=4 SV=1
240	comp541_c0_seq1	comp541_c0	308	25	3.41	100	60.19	103	3	281	tr|M5X267|M5X267_PRUPE	170	272	2e-25	Uncharacterized protein OS=Prunus persica GN=PRUPE_ppa009914mg PE=4 SV=1
241	comp541_c1_seq1	comp541_c1	208	10	2.17	100	61.19	67	5	205	tr|D7TMI6|D7TMI6_VITVI	236	302	2e-08	Putative uncharacterized protein OS=Vitis vinifera GN=VIT_13s0019g03200 PE=4 SV=1
242	comp542_c0_seq1	comp542_c0	341	19	2.3	100	46.6	103	335	27	tr|B9GPN8|B9GPN8_POPTR	123	224	3e-13	Uncharacterized protein OS=Populus trichocarpa GN=POPTR_0002s00640g PE=4 SV=2
243	comp545_c0_seq1	comp545_c0	212	9	1.91	100	52.11	71	2	211	tr|F6HV16|F6HV16_VITVI	1274	1343	2e-07	Putative uncharacterized protein OS=Vitis vinifera GN=VIT_14s0066g01630 PE=4 SV=1
244	comp548_c0_seq1	comp548_c0	217	14	2.89	100	80.56	72	2	217	tr|M0ZNU2|M0ZNU2_SOLTU	190	261	1e-19	Uncharacterized protein OS=Solanum tuberosum GN=PGSC0003DMG400001862 PE=4 SV=1
245	comp551_c0_seq1	comp551_c0	258	14	2.35	100	75.9	83	3	251	tr|F6HVA1|F6HVA1_VITVI	281	363	1e-27	Putative uncharacterized protein OS=Vitis vinifera GN=VIT_13s0084g00090 PE=4 SV=1
246	comp552_c0_seq1	comp552_c0	270	13	2.07	100	47.62	84	18	269	tr|K4B6Z7|K4B6Z7_SOLLC	168	248	6e-10	Uncharacterized protein OS=Solanum lycopersicum GN=Solyc02g065650.1 PE=4 SV=1
247	comp555_c0_seq1	comp555_c0	271	13	2.06	100	60.87	92	271	2	tr|D1MI43|D1MI43_ARTAN	44	135	4e-23	Broad substrate reductase/dehydrogenase OS=Artemisia annua GN=RED1 PE=2 SV=1
248	comp560_c0_seq1	comp560_c0	301	21	2.94	100	85.71	70	299	90	tr|G7JAT8|G7JAT8_MEDTR	864	933	3e-29	Receptor-like kinase OS=Medicago truncatula GN=MTR_3g084510 PE=4 SV=1
249	comp560_c1_seq1	comp560_c1	543	50	3.62	100	93.92	181	1	543	tr|A5AXB9|A5AXB9_VITVI	677	857	9e-96	Putative uncharacterized protein OS=Vitis vinifera GN=VITISV_043132 PE=4 SV=1
250	comp562_c0_seq1	comp562_c0	243	6	1.08	100	60.49	81	1	243	tr|F6HBB7|F6HBB7_VITVI	86	165	3e-21	Putative uncharacterized protein OS=Vitis vinifera GN=VIT_13s0064g01150 PE=4 SV=1
251	comp565_c0_seq1	comp565_c0	216	11	2.28	100	69.44	72	1	216	tr|U5FTM5|U5FTM5_POPTR	415	486	3e-24	Uncharacterized protein OS=Populus trichocarpa GN=POPTR_0014s02190g PE=4 SV=1
252	comp565_c1_seq1	comp565_c1	319	25	3.27	100	66.67	105	317	3	tr|M1CBY6|M1CBY6_SOLTU	5	109	7e-32	Uncharacterized protein OS=Solanum tuberosum GN=PGSC0003DMG400024951 PE=3 SV=1
253	comp567_c0_seq1	comp567_c0	631	53	3.27	100	78.92	185	1	546	tr|M5WWL9|M5WWL9_PRUPE	283	467	4e-84	Uncharacterized protein OS=Prunus persica GN=PRUPE_ppa005259mg PE=4 SV=1
254	comp567_c1_seq1	comp567_c1	258	16	2.68	100	71.76	85	256	2	tr|M5XEI0|M5XEI0_PRUPE	180	264	3e-33	Uncharacterized protein OS=Prunus persica GN=PRUPE_ppa005473mg PE=4 SV=1
255	comp570_c0_seq1	comp570_c0	462	44	3.8	100	66.88	154	1	462	tr|M5WFU9|M5WFU9_PRUPE	106	259	3e-49	Uncharacterized protein OS=Prunus persica GN=PRUPE_ppa007557mg PE=4 SV=1
256	comp570_c1_seq1	comp570_c1	395	33	3.39	100	80.95	105	2	316	tr|M0ZPE8|M0ZPE8_SOLTU	244	348	2e-49	Uncharacterized protein OS=Solanum tuberosum GN=PGSC0003DMG400002000 PE=4 SV=1
257	comp572_c0_seq1	comp572_c0	347	26	3.09	100	93.04	115	2	346	tr|M5VKI9|M5VKI9_PRUPE	59	173	3e-56	Uncharacterized protein OS=Prunus persica GN=PRUPE_ppa011264mg PE=4 SV=1
258	comp575_c0_seq1	comp575_c0	418	12.31	1.19	40.43	85.61	139	417	1	tr|V4UC43|V4UC43_9ROSI	45	183	1e-64	Uncharacterized protein OS=Citrus clementina GN=CICLE_v10008107mg PE=3 SV=1
259	comp575_c0_seq2	comp575_c0	388	16.69	1.75	59.57	86.32	117	351	1	tr|V4UC43|V4UC43_9ROSI	67	183	9e-54	Uncharacterized protein OS=Citrus clementina GN=CICLE_v10008107mg PE=3 SV=1
260	comp578_c0_seq1	comp578_c0	669	72	4.17	100	62.11	161	187	669	tr|A5BU69|A5BU69_VITVI	2	162	1e-48	Putative uncharacterized protein OS=Vitis vinifera GN=VITISV_022074 PE=4 SV=1
261	comp581_c0_seq1	comp581_c0	508	40	3.12	100	46.21	145	436	17	tr|M4DQ66|M4DQ66_BRARP	704	848	3e-25	Uncharacterized protein OS=Brassica rapa subsp. pekinensis GN=BRA018659 PE=4 SV=1
262	comp582_c0_seq1	comp582_c0	453	43	3.8	100	66.05	162	452	3	tr|K4BTA5|K4BTA5_SOLLC	33	190	1e-52	Uncharacterized protein OS=Solanum lycopersicum GN=Solyc04g071130.1 PE=4 SV=1
263	comp584_c0_seq1	comp584_c0	486	44	3.6	100	35.9	156	24	485	tr|A5B2M8|A5B2M8_VITVI	354	508	1e-13	Putative uncharacterized protein OS=Vitis vinifera GN=VITISV_000426 PE=4 SV=1
264	comp586_c0_seq1	comp586_c0	209	15	3.24	100	91.67	36	2	109	tr|I4DH98|I4DH98_PETHY	352	387	3e-12	Chalcone synthase OS=Petunia hybrida GN=PhCHS-A3 PE=3 SV=1
265	comp586_c1_seq1	comp586_c1	237	15	2.78	100	89.74	78	3	236	sp|P22928|CHSJ_PETHY	281	358	7e-35	Chalcone synthase J OS=Petunia hybrida GN=CHSJ PE=2 SV=2
266	comp587_c0_seq1	comp587_c0	283	16	2.41	100	71.57	102	1	282	tr|M5XEZ2|M5XEZ2_PRUPE	2035	2136	7e-35	Uncharacterized protein OS=Prunus persica GN=PRUPE_ppa000021mg PE=4 SV=1
267	comp591_c0_seq1	comp591_c0	239	15	2.75	100	66.67	84	239	3	tr|F6H5U5|F6H5U5_VITVI	286	369	7e-24	Putative uncharacterized protein OS=Vitis vinifera GN=VIT_14s0108g00980 PE=4 SV=1
268	comp591_c1_seq1	comp591_c1	240	11	2.01	100	65	80	240	1	tr|F6H5U5|F6H5U5_VITVI	366	444	5e-27	Putative uncharacterized protein OS=Vitis vinifera GN=VIT_14s0108g00980 PE=4 SV=1
269	comp592_c0_seq1	comp592_c0	395	44	4.52	100	43.65	126	384	7	tr|B9RAI7|B9RAI7_RICCO	52	176	1e-21	Putative uncharacterized protein OS=Ricinus communis GN=RCOM_1506670 PE=4 SV=1
270	comp596_c0_seq1	comp596_c0	323	27	3.48	100	59.81	107	5	313	tr|A5AFW0|A5AFW0_VITVI	200	295	2e-23	Putative uncharacterized protein OS=Vitis vinifera GN=VIT_06s0061g01280 PE=4 SV=1
271	comp597_c0_seq1	comp597_c0	294	16	2.3	100	69.07	97	1	291	tr|F6HE33|F6HE33_VITVI	1734	1830	6e-31	Putative uncharacterized protein OS=Vitis vinifera GN=VIT_05s0020g00620 PE=3 SV=1
272	comp597_c1_seq1	comp597_c1	514	47	3.61	100	66.67	159	37	513	tr|M5XZU2|M5XZU2_PRUPE	1869	2026	1e-45	Uncharacterized protein OS=Prunus persica GN=PRUPE_ppa017585mg PE=3 SV=1
273	comp599_c0_seq1	comp599_c0	493	45	3.62	100	68.71	163	3	491	tr|K4CBS5|K4CBS5_SOLLC	162	323	1e-52	Uncharacterized protein OS=Solanum lycopersicum GN=Solyc07g008060.1 PE=4 SV=1
274	comp600_c0_seq1	comp600_c0	217	12	2.48	100	59.15	71	3	215	tr|F6GSX6|F6GSX6_VITVI	144	211	7e-11	Putative uncharacterized protein OS=Vitis vinifera GN=VIT_17s0000g07570 PE=4 SV=1
275	comp601_c0_seq1	comp601_c0	217	15	3.1	100	58.82	34	2	97	tr|M5XMF1|M5XMF1_PRUPE	260	292	3e-09	Uncharacterized protein OS=Prunus persica GN=PRUPE_ppa008208mg PE=4 SV=1
276	comp603_c0_seq1	comp603_c0	201	6	1.36	100	80.56	36	109	2	tr|F6HZT1|F6HZT1_VITVI	7	42	5e-11	Putative uncharacterized protein OS=Vitis vinifera GN=VIT_07s0005g04700 PE=4 SV=1
277	comp605_c0_seq1	comp605_c0	215	14	2.92	100	69.01	71	1	213	tr|A5AYJ3|A5AYJ3_VITVI	1041	1111	1e-20	Putative uncharacterized protein OS=Vitis vinifera GN=VITISV_041073 PE=4 SV=1
278	comp606_c0_seq1	comp606_c0	296	16	2.28	100	70.41	98	2	295	tr|K4BVX7|K4BVX7_SOLLC	275	372	1e-36	Uncharacterized protein OS=Solanum lycopersicum GN=Solyc04g082500.2 PE=4 SV=1
279	comp608_c0_seq1	comp608_c0	282	24	3.62	100	35.38	65	271	77	tr|I6M4G2|I6M4G2_COFCA	407	464	6e-05	Uncharacterized protein OS=Coffea canephora GN=111O18.13 PE=4 SV=1
280	comp609_c0_seq1	comp609_c0	538	52	3.81	100	65.71	140	536	117	tr|F6HEG0|F6HEG0_VITVI	928	1067	4e-48	Putative uncharacterized protein OS=Vitis vinifera GN=VIT_16s0039g02130 PE=4 SV=1
281	comp610_c0_seq1	comp610_c0	555	55	3.89	100	65.64	163	490	2	tr|B9HUU4|B9HUU4_POPTR	1	161	1e-57	GCN5-related N-acetyltransferase family protein OS=Populus trichocarpa GN=POPTR_0010s09570g PE=4 SV=1
282	comp612_c0_seq1	comp612_c0	268	15	2.4	100	77.91	86	263	6	tr|K4DCV0|K4DCV0_SOLLC	472	557	4e-29	Uncharacterized protein OS=Solanum lycopersicum GN=Solyc12g014150.1 PE=4 SV=1
283	comp612_c1_seq1	comp612_c1	289	18	2.64	100	60	95	1	285	tr|E0CSB8|E0CSB8_VITVI	478	572	1e-26	Putative uncharacterized protein OS=Vitis vinifera GN=VIT_19s0014g01660 PE=4 SV=1
284	comp615_c0_seq1	comp615_c0	239	7	1.29	100	53.33	75	9	233	tr|D7SUQ4|D7SUQ4_VITVI	72	145	3e-14	Putative uncharacterized protein OS=Vitis vinifera GN=VIT_04s0008g05050 PE=4 SV=1
285	comp617_c0_seq1	comp617_c0	232	9	1.71	100	45.57	79	231	1	tr|A5AD59|A5AD59_VITVI	196	272	9e-11	Putative uncharacterized protein OS=Vitis vinifera GN=VITISV_030013 PE=4 SV=1
286	comp619_c0_seq1	comp619_c0	219	8	1.63	100	58.44	77	1	219	tr|B9I4H0|B9I4H0_POPTR	454	527	2e-14	Phosphoglucomutase family protein OS=Populus trichocarpa GN=POPTR_0012s14030g PE=4 SV=1
287	comp619_c1_seq1	comp619_c1	396	27.2	2.79	100	48.06	129	2	388	tr|M5X8E1|M5X8E1_PRUPE	356	455	8e-17	Uncharacterized protein OS=Prunus persica GN=PRUPE_ppa002825mg PE=4 SV=1
288	comp620_c1_seq1	comp620_c1	293	23	3.32	100	92.78	97	293	3	tr|I1K8S9|I1K8S9_SOYBN	282	378	1e-48	Uncharacterized protein OS=Glycine max PE=4 SV=1
289	comp621_c0_seq1	comp621_c0	204	9	2	100	43.94	66	199	5	tr|V4SDQ8|V4SDQ8_9ROSI	499	564	6e-08	Uncharacterized protein (Fragment) OS=Citrus clementina GN=CICLE_v10004049mg PE=4 SV=1
290	comp622_c0_seq1	comp622_c0	224	12	2.38	100	46.67	60	181	2	tr|F6HKJ5|F6HKJ5_VITVI	1	58	6e-07	Putative uncharacterized protein OS=Vitis vinifera GN=VIT_08s0007g03590 PE=4 SV=1
291	comp623_c0_seq1	comp623_c0	348	30	3.56	100	71.55	116	3	347	tr|F6HGU0|F6HGU0_VITVI	331	446	4e-36	Putative uncharacterized protein OS=Vitis vinifera GN=VIT_11s0016g01410 PE=4 SV=1
292	comp623_c1_seq1	comp623_c1	477	36	3	100	72.15	158	4	477	tr|B9RK20|B9RK20_RICCO	441	598	6e-56	Putative uncharacterized protein OS=Ricinus communis GN=RCOM_1045950 PE=4 SV=1
293	comp624_c0_seq1	comp624_c0	405	28	2.8	100	54.97	151	2	400	tr|F6GV56|F6GV56_VITVI	71	221	6e-28	Putative uncharacterized protein OS=Vitis vinifera GN=VIT_15s0021g02720 PE=4 SV=1
294	comp625_c0_seq1	comp625_c0	350	24	2.83	100	87.93	116	350	3	tr|D7TEG8|D7TEG8_VITVI	126	241	4e-54	Putative uncharacterized protein OS=Vitis vinifera GN=VIT_12s0059g01670 PE=4 SV=1
295	comp625_c1_seq1	comp625_c1	434	36	3.33	100	64.96	137	26	433	tr|V4TKE5|V4TKE5_9ROSI	1	130	2e-44	Uncharacterized protein OS=Citrus clementina GN=CICLE_v10015749mg PE=4 SV=1
296	comp633_c0_seq1	comp633_c0	303	24	3.33	100	90	100	301	2	tr|F6HYL3|F6HYL3_VITVI	634	733	5e-49	DNA-directed RNA polymerase OS=Vitis vinifera GN=VIT_11s0037g00630 PE=3 SV=1
297	comp633_c1_seq1	comp633_c1	304	22	3.04	100	92	100	302	3	tr|F6HYL3|F6HYL3_VITVI	536	635	3e-50	DNA-directed RNA polymerase OS=Vitis vinifera GN=VIT_11s0037g00630 PE=3 SV=1
298	comp634_c0_seq1	comp634_c0	309	26	3.53	100	62.64	91	36	308	tr|D7SHC6|D7SHC6_VITVI	1	82	4e-21	Putative uncharacterized protein OS=Vitis vinifera GN=VIT_17s0000g09970 PE=4 SV=1
299	comp635_c0_seq1	comp635_c0	334	25	3.11	100	88.12	101	1	303	tr|V4VT12|V4VT12_9ROSI	814	914	3e-39	Uncharacterized protein OS=Citrus clementina GN=CICLE_v10018759mg PE=4 SV=1
300	comp636_c0_seq1	comp636_c0	212	8	1.7	100	89.39	66	198	1	tr|M1D1R2|M1D1R2_SOLTU	1	66	7e-30	Uncharacterized protein OS=Solanum tuberosum GN=PGSC0003DMG400030900 PE=4 SV=1
301	comp636_c1_seq1	comp636_c1	382	35	3.73	100	66.92	130	1	375	tr|F6HHA0|F6HHA0_VITVI	62	190	1e-40	Putative uncharacterized protein OS=Vitis vinifera GN=VIT_11s0016g05510 PE=4 SV=1
302	comp637_c0_seq1	comp637_c0	310	21	2.84	100	54.29	35	195	299	tr|Q04219|Q04219_ANTMA	193	227	1e-17	TNP2 (Fragment) OS=Antirrhinum majus GN=TAM1 PE=4 SV=1
303	comp641_c0_seq1	comp641_c0	472	42	3.55	100	51.22	164	472	5	tr|D7T781|D7T781_VITVI	9	167	4e-33	Putative uncharacterized protein OS=Vitis vinifera GN=VIT_05s0020g04630 PE=4 SV=1
304	comp641_c1_seq1	comp641_c1	404	25	2.51	100	88.72	133	400	2	tr|B9RTF9|B9RTF9_RICCO	50	182	8e-65	Putative uncharacterized protein OS=Ricinus communis GN=RCOM_0909420 PE=4 SV=1
305	comp644_c0_seq1	comp644_c0	211	13	2.78	100	87.14	70	1	210	tr|B9RV44|B9RV44_RICCO	50	119	1e-29	Pentatricopeptide repeat-containing protein, putative OS=Ricinus communis GN=RCOM_0898900 PE=4 SV=1
306	comp646_c0_seq1	comp646_c0	304	19	2.63	100	62.24	98	296	3	tr|V4UKC8|V4UKC8_9ROSI	13	110	9e-30	Uncharacterized protein OS=Citrus clementina GN=CICLE_v10017696mg PE=4 SV=1
307	comp646_c1_seq1	comp646_c1	241	11	2	100	55.13	78	6	239	tr|M5X4I5|M5X4I5_PRUPE	132	209	2e-18	Uncharacterized protein (Fragment) OS=Prunus persica GN=PRUPE_ppa025151mg PE=4 SV=1
308	comp648_c0_seq1	comp648_c0	297	19	2.7	100	85.86	99	297	1	tr|F6GUM2|F6GUM2_VITVI	471	569	2e-43	Putative uncharacterized protein OS=Vitis vinifera GN=VIT_06s0004g07030 PE=4 SV=1
309	comp653_c0_seq1	comp653_c0	294	18	2.59	100	85.57	97	293	3	tr|A5C881|A5C881_VITVI	122	218	2e-43	Putative uncharacterized protein OS=Vitis vinifera GN=VITISV_035533 PE=4 SV=1
310	comp653_c1_seq1	comp653_c1	259	9	1.5	100	83.33	84	1	252	tr|F6GV20|F6GV20_VITVI	213	296	2e-34	Putative uncharacterized protein OS=Vitis vinifera GN=VIT_06s0004g04550 PE=4 SV=1
311	comp654_c0_seq1	comp654_c0	375	29	3.16	100	76.67	90	8	277	tr|A5AK62|A5AK62_VITVI	635	724	1e-34	Putative uncharacterized protein OS=Vitis vinifera GN=VITISV_009285 PE=4 SV=1
312	comp655_c0_seq1	comp655_c0	330	13	1.64	100	74.63	67	1	201	tr|A5B677|A5B677_VITVI	753	819	1e-20	MATE efflux family protein OS=Vitis vinifera GN=VITISV_039558 PE=3 SV=1
313	comp657_c0_seq1	comp657_c0	216	11	2.28	100	43.06	72	216	1	tr|V4T7K8|V4T7K8_9ROSI	307	377	7e-08	Uncharacterized protein OS=Citrus clementina GN=CICLE_v10020228mg PE=4 SV=1
314	comp658_c0_seq1	comp658_c0	471	36	3.05	100	60.62	160	3	470	tr|U5G2X6|U5G2X6_POPTR	164	321	1e-37	Uncharacterized protein (Fragment) OS=Populus trichocarpa GN=POPTR_0011s17240g PE=4 SV=1
315	comp659_c0_seq1	comp659_c0	431	37	3.45	100	82.03	128	3	386	tr|K4AZ88|K4AZ88_SOLLC	353	480	5e-56	Uncharacterized protein OS=Solanum lycopersicum GN=Solyc01g091480.2 PE=3 SV=1
316	comp659_c1_seq1	comp659_c1	499	45	3.57	100	82.53	166	2	499	tr|V7CMD2|V7CMD2_PHAVU	194	359	1e-71	Uncharacterized protein OS=Phaseolus vulgaris GN=PHAVU_002G151700g PE=4 SV=1
317	comp661_c0_seq1	comp661_c0	230	4.3	0.83	22.19	56.16	73	8	226	tr|F6HHY9|F6HHY9_VITVI	640	712	1e-18	Putative uncharacterized protein OS=Vitis vinifera GN=VIT_13s0158g00400 PE=4 SV=1
318	comp661_c0_seq2	comp661_c0	301	20.7	2.9	77.81	55.56	99	1	297	tr|F6HHY9|F6HHY9_VITVI	614	712	1e-25	Putative uncharacterized protein OS=Vitis vinifera GN=VIT_13s0158g00400 PE=4 SV=1
319	comp663_c0_seq1	comp663_c0	613	60	3.81	100	39.5	200	592	8	tr|F6I3H0|F6I3H0_VITVI	621	819	4e-17	Putative uncharacterized protein OS=Vitis vinifera GN=VIT_10s0092g00210 PE=4 SV=1
320	comp666_c0_seq1	comp666_c0	263	13	2.13	100	70.11	87	1	261	tr|Q1L5X6|Q1L5X6_SOLLC	446	532	4e-31	DNA-directed RNA polymerase (Fragment) OS=Solanum lycopersicum GN=RPD1 PE=2 SV=1
321	comp666_c1_seq1	comp666_c1	547	56	4.03	100	72.22	180	3	542	tr|Q1L5X6|Q1L5X6_SOLLC	265	444	7e-58	DNA-directed RNA polymerase (Fragment) OS=Solanum lycopersicum GN=RPD1 PE=2 SV=1
322	comp668_c0_seq1	comp668_c0	306	16	2.2	100	46.24	93	3	281	tr|A5ADP9|A5ADP9_VITVI	512	604	2e-20	Putative uncharacterized protein OS=Vitis vinifera GN=VITISV_038768 PE=4 SV=1
323	comp668_c1_seq1	comp668_c1	306	19	2.61	100	44	25	7	81	tr|Q9SKF4|Q9SKF4_ARATH	4	28	2e-05	Putative retroelement pol polyprotein OS=Arabidopsis thaliana GN=At2g13230 PE=4 SV=1
324	comp669_c0_seq1	comp669_c0	239	7	1.29	29.18	81.93	83	1	237	tr|M1DVQ7|M1DVQ7_SOLTU	104	186	7e-32	Uncharacterized protein OS=Solanum tuberosum GN=PGSC0003DMG400044745 PE=4 SV=1
325	comp669_c0_seq2	comp669_c0	356	27	3.12	70.82	84.75	118	1	354	tr|K4CV01|K4CV01_SOLLC	444	561	8e-55	Uncharacterized protein OS=Solanum lycopersicum GN=Solyc09g074240.1 PE=4 SV=1
326	comp671_c0_seq1	comp671_c0	366	33	3.7	100	80	110	36	365	tr|K4BBF8|K4BBF8_SOLLC	1	110	1e-43	Uncharacterized protein OS=Solanum lycopersicum GN=Solyc02g086500.2 PE=4 SV=1
327	comp672_c0_seq1	comp672_c0	307	22.32	3.05	100	76.19	84	3	254	tr|H6S375|H6S375_PRUAV	141	224	1e-28	Transparent testa 12 (Fragment) OS=Prunus avium GN=TT12 PE=2 SV=1
328	comp673_c0_seq1	comp673_c0	207	11	2.41	100	69.23	65	195	1	tr|F6H5W9|F6H5W9_VITVI	132	196	6e-21	S-acyltransferase OS=Vitis vinifera GN=VIT_01s0113g00420 PE=3 SV=1
329	comp673_c1_seq1	comp673_c1	241	13	2.36	100	59.76	82	1	237	tr|B9HXN6|B9HXN6_POPTR	53	134	5e-19	S-acyltransferase OS=Populus trichocarpa GN=POPTR_0010s17060g PE=3 SV=1
330	comp674_c0_seq1	comp674_c0	277	17	2.62	100	37.23	94	2	274	tr|V4SS90|V4SS90_9ROSI	501	590	2e-05	Uncharacterized protein OS=Citrus clementina GN=CICLE_v10011262mg PE=4 SV=1
331	comp674_c1_seq1	comp674_c1	264	12	1.96	100	64.77	88	264	1	tr|D7SPS8|D7SPS8_VITVI	335	421	7e-27	Putative uncharacterized protein OS=Vitis vinifera GN=VIT_04s0023g00280 PE=4 SV=1
332	comp678_c0_seq1	comp678_c0	273	16	2.51	100	89.89	89	269	3	tr|B9S847|B9S847_RICCO	622	710	1e-42	Alpha-xylosidase, putative OS=Ricinus communis GN=RCOM_0693100 PE=4 SV=1
333	comp678_c1_seq1	comp678_c1	264	9	1.47	100	85.06	87	262	2	tr|B9H930|B9H930_POPTR	541	627	4e-40	Uncharacterized protein OS=Populus trichocarpa GN=POPTR_0006s03780g PE=4 SV=1
334	comp684_c0_seq1	comp684_c0	308	19	2.59	100	83.33	78	6	239	tr|F6GWM1|F6GWM1_VITVI	1008	1085	4e-36	Putative uncharacterized protein OS=Vitis vinifera GN=VIT_04s0023g03570 PE=4 SV=1
335	comp686_c0_seq1	comp686_c0	261	10	1.65	100	80.23	86	260	3	tr|V4UF86|V4UF86_9ROSI	429	514	7e-14	Uncharacterized protein OS=Citrus clementina GN=CICLE_v10014673mg PE=4 SV=1
336	comp686_c1_seq1	comp686_c1	205	8	1.77	100	54.79	73	2	205	tr|M5WIM5|M5WIM5_PRUPE	324	396	4e-11	Uncharacterized protein OS=Prunus persica GN=PRUPE_ppa003707mg PE=4 SV=1
337	comp690_c0_seq1	comp690_c0	293	13	1.88	100	68.04	97	1	291	tr|A5BDI0|A5BDI0_VITVI	288	384	4e-35	Putative uncharacterized protein OS=Vitis vinifera GN=VIT_15s0024g01830 PE=3 SV=1
338	comp691_c0_seq1	comp691_c0	590	59	3.91	100	38.55	179	85	588	tr|F6HNE9|F6HNE9_VITVI	173	347	1e-21	Putative uncharacterized protein OS=Vitis vinifera GN=VIT_13s0019g04530 PE=4 SV=1
339	comp691_c1_seq1	comp691_c1	218	8	1.64	100	51.39	72	1	216	tr|F6HNE9|F6HNE9_VITVI	68	138	4e-05	Putative uncharacterized protein OS=Vitis vinifera GN=VIT_13s0019g04530 PE=4 SV=1
340	comp692_c0_seq1	comp692_c0	279	18	2.75	100	62.65	83	30	278	tr|V4TMJ9|V4TMJ9_9ROSI	9	89	3e-21	Uncharacterized protein OS=Citrus clementina GN=CICLE_v10030608mg PE=4 SV=1
341	comp694_c1_seq1	comp694_c1	255	13	2.21	100	45.78	83	254	6	tr|B9SAY7|B9SAY7_RICCO	76	157	4e-08	Patellin-4, putative OS=Ricinus communis GN=RCOM_1334760 PE=4 SV=1
342	comp698_c0_seq1	comp698_c0	432	42	3.91	100	64.57	127	3	383	tr|K4CM21|K4CM21_SOLLC	281	406	3e-41	Uncharacterized protein OS=Solanum lycopersicum GN=Solyc08g067970.2 PE=4 SV=1
343	comp699_c0_seq1	comp699_c0	639	65	3.95	100	87.69	65	196	2	tr|V4SF27|V4SF27_9ROSI	99	163	2e-64	Uncharacterized protein OS=Citrus clementina GN=CICLE_v10029937mg PE=4 SV=1
344	comp701_c0_seq1	comp701_c0	278	18	2.76	100	67.06	85	257	3	tr|B9HSN0|B9HSN0_POPTR	1	85	7e-27	Oxidoreductase family protein OS=Populus trichocarpa GN=POPTR_0010s19530g PE=3 SV=1
345	comp705_c0_seq1	comp705_c0	291	21	3.06	100	40.21	97	1	291	tr|A5BBH5|A5BBH5_VITVI	816	901	4e-11	Putative uncharacterized protein OS=Vitis vinifera GN=VITISV_021056 PE=4 SV=1
346	comp707_c0_seq1	comp707_c0	321	24	3.12	100	62.26	53	4	162	tr|K4B457|K4B457_SOLLC	512	564	2e-11	Uncharacterized protein OS=Solanum lycopersicum GN=Solyc01g111950.2 PE=4 SV=1
347	comp709_c0_seq1	comp709_c0	281	16	2.43	100	80.65	93	279	1	tr|F6H6Y0|F6H6Y0_VITVI	269	361	1e-33	Putative uncharacterized protein OS=Vitis vinifera GN=VIT_05s0077g02140 PE=3 SV=1
348	comp713_c0_seq1	comp713_c0	237	11	2.04	100	41.1	73	3	221	tr|M1E036|M1E036_SOLTU	238	310	7e-14	Uncharacterized protein OS=Solanum tuberosum GN=PGSC0003DMG400046761 PE=4 SV=1
349	comp714_c0_seq1	comp714_c0	373	28	3.07	100	61.79	123	3	371	tr|M1CGY7|M1CGY7_SOLTU	154	276	4e-40	Uncharacterized protein OS=Solanum tuberosum GN=PGSC0003DMG400026151 PE=4 SV=1
350	comp714_c1_seq1	comp714_c1	247	17	3	100	74.39	82	246	1	tr|F6H0M7|F6H0M7_VITVI	152	233	7e-29	Putative uncharacterized protein OS=Vitis vinifera GN=VIT_18s0001g03950 PE=4 SV=1
351	comp715_c0_seq1	comp715_c0	217	12	2.48	100	84.72	72	2	217	tr|B7X6S7|B7X6S7_TOBAC	170	241	3e-29	Syntaxin OS=Nicotiana tabacum GN=NtSYP41 PE=2 SV=1
352	comp717_c0_seq1	comp717_c0	412	34	3.33	100	82.22	135	7	411	tr|D7SK32|D7SK32_VITVI	150	282	2e-56	Putative uncharacterized protein OS=Vitis vinifera GN=VIT_06s0004g06030 PE=4 SV=1
353	comp717_c1_seq1	comp717_c1	439	33	3.02	100	75.51	147	438	1	tr|D7SK32|D7SK32_VITVI	276	422	4e-59	Putative uncharacterized protein OS=Vitis vinifera GN=VIT_06s0004g06030 PE=4 SV=1
354	comp721_c0_seq1	comp721_c0	232	12	2.28	100	100	43	2	130	tr|V4USJ6|V4USJ6_9ROSI	513	555	4e-21	Uncharacterized protein OS=Citrus clementina GN=CICLE_v10011400mg PE=4 SV=1
355	comp721_c1_seq1	comp721_c1	308	19	2.59	100	88.76	89	267	1	tr|D7SK26|D7SK26_VITVI	430	518	6e-37	Putative uncharacterized protein OS=Vitis vinifera GN=VIT_06s0004g06090 PE=4 SV=1
356	comp724_c0_seq1	comp724_c0	270	18	2.86	100	54.22	83	16	264	tr|B9RWE1|B9RWE1_RICCO	39	121	6e-18	Pentatricopeptide repeat-containing protein, putative OS=Ricinus communis GN=RCOM_1018460 PE=4 SV=1
357	comp726_c0_seq1	comp726_c0	440	34	3.1	100	70.83	144	1	432	tr|B9RRZ6|B9RRZ6_RICCO	772	915	2e-58	Receptor protein kinase CLAVATA1, putative OS=Ricinus communis GN=RCOM_0800450 PE=4 SV=1
358	comp727_c0_seq1	comp727_c0	300	24	3.37	100	73.27	101	1	300	tr|M5WIF3|M5WIF3_PRUPE	200	300	1e-35	Uncharacterized protein OS=Prunus persica GN=PRUPE_ppa004773mg PE=4 SV=1
359	comp730_c0_seq1	comp730_c0	349	25	2.95	100	74.14	116	347	3	tr|M0ZTX7|M0ZTX7_SOLTU	293	408	2e-43	Uncharacterized protein OS=Solanum tuberosum GN=PGSC0003DMG400003104 PE=4 SV=1
360	comp731_c0_seq1	comp731_c0	277	17	2.62	100	59.7	67	3	203	tr|K4CQS4|K4CQS4_SOLLC	443	509	7e-16	Uncharacterized protein OS=Solanum lycopersicum GN=Solyc09g008930.2 PE=4 SV=1
361	comp732_c0_seq1	comp732_c0	373	30	3.29	100	55.81	129	1	369	tr|F6HHR3|F6HHR3_VITVI	718	846	2e-33	Putative uncharacterized protein OS=Vitis vinifera GN=VIT_12s0057g01500 PE=4 SV=1
362	comp733_c0_seq1	comp733_c0	308	20	2.73	100	80.39	102	2	307	tr|K4CX15|K4CX15_SOLLC	179	280	2e-44	Uncharacterized protein OS=Solanum lycopersicum GN=Solyc09g098450.2 PE=4 SV=1
363	comp733_c1_seq1	comp733_c1	328	23	2.92	100	48.48	66	131	328	tr|M5XYH6|M5XYH6_PRUPE	86	151	2e-14	Uncharacterized protein OS=Prunus persica GN=PRUPE_ppa001794mg PE=4 SV=1
364	comp734_c0_seq1	comp734_c0	217	7	1.44	100	91.67	12	181	216	tr|D7TZU6|D7TZU6_VITVI	722	733	6e-23	Putative uncharacterized protein OS=Vitis vinifera GN=VIT_09s0002g01530 PE=4 SV=1
365	comp735_c0_seq1	comp735_c0	424	38	3.61	100	63.31	139	5	421	tr|D7TD86|D7TD86_VITVI	301	439	5e-47	Putative uncharacterized protein OS=Vitis vinifera GN=VIT_12s0057g01170 PE=4 SV=1
366	comp735_c1_seq1	comp735_c1	248	13	2.28	100	65.85	82	1	246	tr|D7TD86|D7TD86_VITVI	448	529	4e-26	Putative uncharacterized protein OS=Vitis vinifera GN=VIT_12s0057g01170 PE=4 SV=1
367	comp742_c0_seq1	comp742_c0	210	8	1.72	100	81.25	64	193	2	tr|U5CLY2|U5CLY2_AMBTC	1	64	1e-25	Uncharacterized protein (Fragment) OS=Amborella trichopoda GN=AMTR_s02100p00009220 PE=4 SV=1
368	comp744_c0_seq1	comp744_c0	316	28	3.71	100	35.05	97	29	310	tr|M0W7P4|M0W7P4_HORVD	108	204	3e-07	Uncharacterized protein (Fragment) OS=Hordeum vulgare var. distichum PE=4 SV=1
369	comp763_c0_seq1	comp763_c0	257	15	2.53	100	90.59	85	3	257	tr|A5AWV1|A5AWV1_VITVI	230	314	3e-30	Putative uncharacterized protein OS=Vitis vinifera GN=VITISV_026067 PE=4 SV=1
370	comp764_c0_seq1	comp764_c0	323	28	3.61	100	81.25	32	190	285	tr|M1AB62|M1AB62_SOLTU	1	32	5e-07	Uncharacterized protein OS=Solanum tuberosum GN=PGSC0003DMG400007291 PE=3 SV=1
371	comp775_c0_seq1	comp775_c0	237	19	3.52	100	66.22	74	224	3	tr|V7AZ36|V7AZ36_PHAVU	1	73	1e-22	Uncharacterized protein OS=Phaseolus vulgaris GN=PHAVU_009G132800g PE=4 SV=1
372	comp780_c0_seq1	comp780_c0	396	38	3.9	100	71.32	129	8	394	tr|M5VH22|M5VH22_PRUPE	1	128	3e-45	Uncharacterized protein OS=Prunus persica GN=PRUPE_ppa007536mg PE=4 SV=1
373	comp783_c0_seq1	comp783_c0	435	51	4.71	100	77.08	144	3	434	tr|G3M0D5|G3M0D5_HEVBR	53	196	5e-60	Calcium-dependent protein kinase OS=Hevea brasiliensis GN=CDPK2 PE=2 SV=1
374	comp785_c0_seq1	comp785_c0	392	31	3.21	100	83.85	130	390	1	tr|D7TC72|D7TC72_VITVI	231	360	4e-54	Putative uncharacterized protein OS=Vitis vinifera GN=VIT_11s0016g05910 PE=4 SV=1
375	comp789_c0_seq1	comp789_c0	339	31.01	3.79	100	70.51	78	236	3	tr|F6HYR2|F6HYR2_VITVI	5	82	1e-26	Putative uncharacterized protein OS=Vitis vinifera GN=VIT_05s0102g00250 PE=4 SV=1
376	comp790_c0_seq1	comp790_c0	346	24	2.86	100	32.2	59	340	164	tr|K4CVL7|K4CVL7_SOLLC	1	57	6e-07	Uncharacterized protein OS=Solanum lycopersicum GN=Solyc09g082400.1 PE=4 SV=1
377	comp792_c0_seq1	comp792_c0	355	33	3.82	100	49.15	118	8	355	tr|F6HS57|F6HS57_VITVI	15	132	3e-17	Putative uncharacterized protein OS=Vitis vinifera GN=VIT_05s0051g00660 PE=4 SV=1
378	comp799_c0_seq1	comp799_c0	365	32	3.59	100	41.67	120	6	362	tr|K0GM10|K0GM10_9ROSI	95	214	3e-14	Gag-pol OS=Castanea mollissima PE=4 SV=1
379	comp804_c0_seq1	comp804_c0	266	15	2.43	100	56.82	88	1	264	tr|S8D4T4|S8D4T4_9LAMI	63	150	6e-21	Uncharacterized protein (Fragment) OS=Genlisea aurea GN=M569_02423 PE=4 SV=1
380	comp805_c0_seq1	comp805_c0	408	47	4.66	100	88.1	42	3	128	tr|M1D2I2|M1D2I2_SOLTU	395	436	6e-15	Uncharacterized protein OS=Solanum tuberosum GN=PGSC0003DMG400031085 PE=4 SV=1
381	comp821_c0_seq1	comp821_c0	601	62	4.03	100	67.34	199	600	4	tr|A5BJ29|A5BJ29_VITVI	107	302	5e-69	Putative uncharacterized protein OS=Vitis vinifera GN=VITISV_041201 PE=4 SV=1
382	comp834_c0_seq1	comp834_c0	396	41	4.2	100	39.17	120	38	394	tr|I3SD03|I3SD03_LOTJA	4	118	3e-10	Uncharacterized protein OS=Lotus japonicus PE=2 SV=1
383	comp842_c0_seq1	comp842_c0	286	19	2.82	100	52.13	94	286	5	tr|F6HLE0|F6HLE0_VITVI	691	782	1e-17	Putative uncharacterized protein OS=Vitis vinifera GN=VIT_08s0007g00100 PE=4 SV=1
384	comp844_c0_seq1	comp844_c0	281	16	2.43	100	71.11	90	271	2	tr|K4C4J4|K4C4J4_SOLLC	183	272	8e-34	Uncharacterized protein OS=Solanum lycopersicum GN=Solyc06g031710.2 PE=4 SV=1
385	comp847_c0_seq1	comp847_c0	557	55	3.88	100	33.02	106	551	234	tr|K7LHN0|K7LHN0_SOYBN	352	435	6e-10	Uncharacterized protein (Fragment) OS=Glycine max PE=4 SV=1
386	comp849_c0_seq1	comp849_c0	269	14	2.23	100	41.18	85	269	15	tr|M5XY20|M5XY20_PRUPE	896	964	6e-08	Uncharacterized protein OS=Prunus persica GN=PRUPE_ppa000139mg PE=4 SV=1
387	comp855_c0_seq1	comp855_c0	254	15	2.56	100	62.65	83	253	5	tr|D0UIX2|D0UIX2_CUCME	206	288	4e-25	Putative transposase OS=Cucumis melo PE=4 SV=1
388	comp861_c0_seq1	comp861_c0	315	25	3.32	100	42.35	85	52	306	tr|A8J775|A8J775_CHLRE	1	85	5e-17	High mobility group protein OS=Chlamydomonas reinhardtii GN=CHLREDRAFT_192899 PE=1 SV=1
389	comp871_c0_seq1	comp871_c0	353	28	3.27	100	63.3	109	2	328	tr|M0ZMZ6|M0ZMZ6_SOLTU	22	129	6e-31	Uncharacterized protein OS=Solanum tuberosum GN=PGSC0003DMG400001646 PE=4 SV=1
390	comp874_c0_seq1	comp874_c0	278	24	3.68	100	71.62	74	273	52	tr|Q9LDC6|Q9LDC6_ACTCH	91	164	5e-25	Polygalacturonase B (Fragment) OS=Actinidia chinensis GN=PGB PE=2 SV=1
391	comp880_c0_seq1	comp880_c0	510	14.11	1.09	28.23	86.11	144	33	464	tr|J7G0S9|J7G0S9_ROSRU	231	374	2e-66	Aldo-keto reductase OS=Rosa rugosa PE=4 SV=1
392	comp880_c0_seq2	comp880_c0	719	51.89	2.78	71.77	87.95	224	2	673	tr|F6H754|F6H754_VITVI	101	324	4e-109	Putative uncharacterized protein OS=Vitis vinifera GN=VIT_16s0098g01180 PE=4 SV=1
393	comp886_c0_seq1	comp886_c0	292	19	2.75	100	75.44	57	3	173	tr|K4CXR9|K4CXR9_SOLLC	485	541	2e-10	Uncharacterized protein OS=Solanum lycopersicum GN=Solyc10g007400.2 PE=4 SV=1
394	comp891_c0_seq1	comp891_c0	271	17	2.69	100	85.56	90	270	1	tr|M0TPY9|M0TPY9_MUSAM	247	336	8e-31	Uncharacterized protein OS=Musa acuminata subsp. malaccensis PE=4 SV=1
395	comp908_c0_seq1	comp908_c0	253	17	2.92	100	78.31	83	251	3	tr|K4BDG0|K4BDG0_SOLLC	75	157	4e-32	Uncharacterized protein OS=Solanum lycopersicum GN=Solyc02g093640.2 PE=3 SV=1
396	comp913_c0_seq1	comp913_c0	380	24	2.58	100	74.77	111	376	44	tr|V4U8A6|V4U8A6_9ROSI	288	398	2e-43	Uncharacterized protein OS=Citrus clementina GN=CICLE_v10018512mg PE=4 SV=1
397	comp917_c0_seq1	comp917_c0	322	24.86	3.22	100	65.42	107	321	4	tr|E0CSG9|E0CSG9_VITVI	289	394	2e-28	Putative uncharacterized protein OS=Vitis vinifera GN=VIT_19s0014g02310 PE=4 SV=1
398	comp918_c0_seq1	comp918_c0	327	18	2.29	100	72	100	296	3	tr|K4B221|K4B221_SOLLC	1	96	8e-34	Uncharacterized protein OS=Solanum lycopersicum GN=Solyc01g104460.2 PE=4 SV=1
399	comp921_c0_seq1	comp921_c0	477	40	3.34	100	64.56	158	3	476	tr|A5AWV8|A5AWV8_VITVI	113	270	3e-58	Putative uncharacterized protein OS=Vitis vinifera GN=VITISV_004804 PE=4 SV=1
400	comp922_c0_seq1	comp922_c0	351	29	3.4	100	80	50	201	350	tr|K4BJ97|K4BJ97_SOLLC	1	50	2e-15	Uncharacterized protein OS=Solanum lycopersicum GN=Solyc03g096790.2 PE=4 SV=1
401	comp924_c0_seq1	comp924_c0	309	16	2.17	100	87.1	93	280	2	tr|B9IQ99|B9IQ99_POPTR	157	249	2e-45	Non-lysosomal glucosylceramidase OS=Populus trichocarpa GN=POPTR_0019s10160g PE=3 SV=2
402	comp925_c0_seq1	comp925_c0	305	23	3.17	100	80.65	62	120	305	tr|M1A0X3|M1A0X3_SOLTU	1	62	6e-15	Uncharacterized protein OS=Solanum tuberosum GN=PGSC0003DMG400004792 PE=4 SV=1
403	comp945_c0_seq1	comp945_c0	327	23	2.93	100	62.07	116	326	3	tr|F6HST8|F6HST8_VITVI	233	347	2e-33	Putative uncharacterized protein OS=Vitis vinifera GN=VIT_07s0129g00230 PE=3 SV=1
404	comp972_c0_seq1	comp972_c0	257	17	2.86	100	66.67	84	253	2	tr|A5C230|A5C230_VITVI	73	156	7e-24	Putative uncharacterized protein OS=Vitis vinifera GN=VITISV_016492 PE=4 SV=1
405	comp980_c0_seq1	comp980_c0	258	20	3.35	100	59.04	83	249	1	tr|B9RWM2|B9RWM2_RICCO	40	122	6e-23	Putative uncharacterized protein OS=Ricinus communis GN=RCOM_1021590 PE=4 SV=1
406	comp982_c0_seq1	comp982_c0	919	107	4.43	100	78.1	306	1	918	tr|F6GTG7|F6GTG7_VITVI	197	502	1e-136	Putative uncharacterized protein OS=Vitis vinifera GN=VIT_17s0000g04450 PE=4 SV=1
407	comp986_c0_seq1	comp986_c0	203	7	1.57	100	71.43	35	120	16	tr|K7NN29|K7NN29_PINTA	25	59	5e-09	Uncharacterized protein (Fragment) OS=Pinus taeda GN=2_3237_01 PE=4 SV=1
408	comp993_c0_seq1	comp993_c0	283	28	4.21	100	74.04	104	1	282	tr|F6H1W5|F6H1W5_VITVI	33	136	2e-36	Putative uncharacterized protein OS=Vitis vinifera GN=VIT_19s0014g00980 PE=4 SV=1
409	comp999_c0_seq1	comp999_c0	438	32.41	2.97	100	59.49	79	2	238	tr|D7U3J2|D7U3J2_VITVI	12	82	1e-13	Putative uncharacterized protein OS=Vitis vinifera GN=VIT_07s0005g06340 PE=4 SV=1
410	comp1001_c0_seq1	comp1001_c0	735	88	4.61	100	52.03	246	733	5	tr|K4C5I0|K4C5I0_SOLLC	273	514	6e-58	Uncharacterized protein OS=Solanum lycopersicum GN=Solyc06g050350.2 PE=4 SV=1
411	comp1008_c0_seq1	comp1008_c0	399	40	4.07	100	82.58	132	2	397	tr|A5C1M0|A5C1M0_VITVI	1037	1168	3e-58	Putative uncharacterized protein OS=Vitis vinifera GN=VITISV_041858 PE=4 SV=1
412	comp1030_c0_seq1	comp1030_c0	366	27	3.02	100	89.26	121	364	2	tr|Q8H2B6|Q8H2B6_TOBAC	13	133	1e-58	Pollen specific actin-depolymerizing factor 2 (Fragment) OS=Nicotiana tabacum GN=ADF2 PE=2 SV=1
413	comp1033_c0_seq1	comp1033_c0	693	72	4.01	100	62.98	235	54	692	tr|D7T1L4|D7T1L4_VITVI	1	234	1e-51	Putative uncharacterized protein OS=Vitis vinifera GN=VIT_06s0009g01060 PE=4 SV=1
414	comp1037_c0_seq1	comp1037_c0	264	17	2.77	100	60.98	41	1	123	tr|K3XH93|K3XH93_SETIT	426	466	4e-08	Uncharacterized protein OS=Setaria italica GN=Si001264m.g PE=4 SV=1
415	comp1054_c0_seq1	comp1054_c0	321	26	3.38	100	84.38	32	2	97	tr|M1BKH4|M1BKH4_SOLTU	759	790	7e-08	Uncharacterized protein OS=Solanum tuberosum GN=PGSC0003DMG400018367 PE=4 SV=1
416	comp1056_c0_seq1	comp1056_c0	307	18	2.46	100	62.75	102	1	306	tr|V4T8X3|V4T8X3_9ROSI	205	306	2e-31	Uncharacterized protein OS=Citrus clementina GN=CICLE_v10032124mg PE=4 SV=1
417	comp1079_c0_seq1	comp1079_c0	370	39	4.31	100	43.8	121	362	3	tr|K4BBD6|K4BBD6_SOLLC	12	132	2e-23	Uncharacterized protein OS=Solanum lycopersicum GN=Solyc02g086280.2 PE=4 SV=1
418	comp1083_c0_seq1	comp1083_c0	219	5	1.02	100	74.47	47	152	12	tr|K4CML9|K4CML9_SOLLC	21	67	2e-11	Uncharacterized protein OS=Solanum lycopersicum GN=Solyc08g075010.2 PE=4 SV=1
419	comp1094_c0_seq1	comp1094_c0	309	20	2.72	100	60.61	99	301	5	tr|D6QZ29|D6QZ29_VITVI	234	332	6e-20	Promoter-binding protein SPL9 OS=Vitis vinifera PE=2 SV=1
420	comp1095_c0_seq1	comp1095_c0	254	18	3.07	100	84.52	84	252	1	tr|B9HZQ8|B9HZQ8_POPTR	101	184	4e-34	Uncharacterized protein OS=Populus trichocarpa GN=POPTR_0011s11560g PE=3 SV=1
421	comp1096_c0_seq1	comp1096_c0	367	24	2.68	100	58.68	121	5	367	tr|F6HE31|F6HE31_VITVI	585	701	6e-31	Putative uncharacterized protein OS=Vitis vinifera GN=VIT_05s0020g00580 PE=4 SV=1
422	comp1107_c0_seq1	comp1107_c0	285	21	3.13	100	88.3	94	3	284	tr|S8DUV2|S8DUV2_9LAMI	319	412	4e-40	MATE efflux family protein OS=Genlisea aurea GN=M569_11101 PE=3 SV=1
423	comp1108_c0_seq1	comp1108_c0	636	53.91	3.29	80.51	70.71	198	591	1	tr|D7TED3|D7TED3_VITVI	1	195	3e-70	Putative uncharacterized protein OS=Vitis vinifera GN=VIT_12s0059g01260 PE=3 SV=1
424	comp1108_c0_seq2	comp1108_c0	319	6.09	0.8	19.49	90.7	86	258	1	tr|U5FPK2|U5FPK2_POPTR	91	176	2e-38	Uncharacterized protein OS=Populus trichocarpa GN=POPTR_0014s05970g PE=4 SV=1
425	comp1109_c0_seq1	comp1109_c0	229	11	2.13	100	80	75	229	5	tr|K4AXL4|K4AXL4_SOLLC	82	156	3e-29	Uncharacterized protein OS=Solanum lycopersicum GN=Solyc01g079690.2 PE=4 SV=1
426	comp1110_c0_seq1	comp1110_c0	602	49.22	3.19	89.76	69.15	201	600	1	tr|V4UBR0|V4UBR0_9ROSI	539	737	1e-59	Uncharacterized protein (Fragment) OS=Citrus clementina GN=CICLE_v100276731mg PE=4 SV=1
427	comp1110_c0_seq2	comp1110_c0	219	1.78	0.36	10.24	90	60	217	38	tr|V4UBR0|V4UBR0_9ROSI	539	598	2e-27	Uncharacterized protein (Fragment) OS=Citrus clementina GN=CICLE_v100276731mg PE=4 SV=1
428	comp1123_c0_seq1	comp1123_c0	227	11	2.15	100	83.87	62	226	41	tr|S8CEN0|S8CEN0_9LAMI	216	277	2e-25	High mobility group family (Fragment) OS=Genlisea aurea GN=M569_11841 PE=4 SV=1
429	comp1131_c0_seq1	comp1131_c0	201	15	3.4	100	83.33	66	3	200	tr|S4WHD2|S4WHD2_SOLCH	61	126	9e-16	Ovary receptor kinase 7 OS=Solanum chacoense GN=ScORK7 PE=2 SV=1
430	comp1138_c0_seq1	comp1138_c0	812	93	4.38	100	85.71	14	286	327	tr|Q0ZCD9|Q0ZCD9_POPTR	131	144	2e-09	Aminotransferase OS=Populus trichocarpa PE=2 SV=1
431	comp1139_c0_seq1	comp1139_c0	269	16	2.55	100	50	28	185	268	tr|U5GX94|U5GX94_POPTR	137	164	6e-11	Uncharacterized protein OS=Populus trichocarpa GN=POPTR_0001s36275g PE=4 SV=1
432	comp1147_c0_seq1	comp1147_c0	217	18	3.72	100	56.52	69	2	208	tr|F6H0U1|F6H0U1_VITVI	114	181	2e-12	Putative uncharacterized protein OS=Vitis vinifera GN=VIT_18s0001g03520 PE=4 SV=1
433	comp1155_c0_seq1	comp1155_c0	251	13	2.25	100	35.21	71	9	221	tr|F6GVI8|F6GVI8_VITVI	198	266	8e-09	Putative uncharacterized protein OS=Vitis vinifera GN=VIT_10s0116g01320 PE=4 SV=1
434	comp1159_c0_seq1	comp1159_c0	247	16	2.82	100	50.72	69	195	4	tr|A5B6W7|A5B6W7_VITVI	663	731	4e-06	Putative uncharacterized protein OS=Vitis vinifera GN=VITISV_030863 PE=4 SV=1
435	comp1162_c0_seq1	comp1162_c0	256	24	4.06	100	43.75	64	65	256	tr|M1C3B8|M1C3B8_SOLTU	211	273	5e-06	Uncharacterized protein OS=Solanum tuberosum GN=PGSC0003DMG400022845 PE=4 SV=1
436	comp1165_c0_seq1	comp1165_c0	240	13	2.38	100	52.31	65	1	195	tr|B9RLQ0|B9RLQ0_RICCO	221	285	4e-14	Putative uncharacterized protein OS=Ricinus communis GN=RCOM_1469960 PE=4 SV=1
437	comp1168_c0_seq1	comp1168_c0	349	39	4.61	100	51.79	112	14	349	tr|K4DCU4|K4DCU4_SOLLC	227	336	6e-20	Uncharacterized protein OS=Solanum lycopersicum GN=Solyc12g014090.1 PE=4 SV=1
438	comp1169_c0_seq1	comp1169_c0	320	18	2.35	100	73.53	102	13	318	tr|D7TW31|D7TW31_VITVI	170	271	1e-36	Putative uncharacterized protein OS=Vitis vinifera GN=VIT_02s0025g03940 PE=4 SV=1
439	comp1186_c0_seq1	comp1186_c0	248	15	2.64	100	62.5	80	242	3	tr|V4SCL4|V4SCL4_9ROSI	363	441	5e-22	Uncharacterized protein OS=Citrus clementina GN=CICLE_v10004212mg PE=4 SV=1
440	comp1203_c0_seq1	comp1203_c0	394	36	3.71	100	73.48	132	2	394	tr|M5WMJ9|M5WMJ9_PRUPE	199	330	2e-43	Uncharacterized protein OS=Prunus persica GN=PRUPE_ppa027047mg PE=3 SV=1
441	comp1216_c0_seq1	comp1216_c0	345	23	2.75	100	85	100	11	310	tr|D7UBZ2|D7UBZ2_VITVI	206	305	4e-42	Putative uncharacterized protein OS=Vitis vinifera GN=VIT_03s0180g00270 PE=4 SV=1
442	comp1242_c0_seq1	comp1242_c0	333	26	3.24	100	83.91	87	2	262	tr|K4BDQ2|K4BDQ2_SOLLC	193	279	3e-34	Uncharacterized protein OS=Solanum lycopersicum GN=Solyc02g094570.2 PE=4 SV=1
443	comp1243_c0_seq1	comp1243_c0	227	7	1.37	100	66.22	74	6	227	tr|D7SJX7|D7SJX7_VITVI	143	216	1e-22	Putative uncharacterized protein OS=Vitis vinifera GN=VIT_06s0004g06620 PE=4 SV=1
444	comp1245_c0_seq1	comp1245_c0	319	18	2.36	100	55.56	90	13	282	tr|A5BIG5|A5BIG5_VITVI	16	102	6e-18	Putative uncharacterized protein OS=Vitis vinifera GN=VITISV_011951 PE=4 SV=1
445	comp1247_c0_seq1	comp1247_c0	825	86	3.99	100	77.66	273	2	820	tr|F6GSX6|F6GSX6_VITVI	420	692	7e-102	Putative uncharacterized protein OS=Vitis vinifera GN=VIT_17s0000g07570 PE=4 SV=1
446	comp1252_c0_seq1	comp1252_c0	369	36	3.99	100	100	122	3	368	tr|F2D2B6|F2D2B6_HORVD	615	736	1e-64	Predicted protein OS=Hordeum vulgare var. distichum PE=2 SV=1
447	comp1256_c0_seq1	comp1256_c0	667	71	4.12	100	49.79	233	664	2	tr|D7UAL3|D7UAL3_VITVI	483	713	9e-37	Putative uncharacterized protein OS=Vitis vinifera GN=VIT_19s0015g00930 PE=4 SV=1
448	comp1257_c0_seq1	comp1257_c0	258	14	2.35	100	87.1	31	164	256	tr|M0TCS4|M0TCS4_MUSAM	1	31	8e-07	Uncharacterized protein OS=Musa acuminata subsp. malaccensis PE=4 SV=1
449	comp1269_c0_seq1	comp1269_c0	462	49	4.23	100	73.79	103	155	460	tr|V7CKV8|V7CKV8_PHAVU	106	208	1e-38	Uncharacterized protein OS=Phaseolus vulgaris GN=PHAVU_002G115600g PE=4 SV=1
450	comp1273_c0_seq1	comp1273_c0	232	13	2.47	100	43.48	69	15	221	tr|C5Y5D1|C5Y5D1_SORBI	247	315	8e-10	Putative uncharacterized protein Sb05g022920 OS=Sorghum bicolor GN=Sb05g022920 PE=4 SV=1
451	comp1289_c0_seq1	comp1289_c0	225	13	2.57	100	51.47	68	31	225	tr|B9T559|B9T559_RICCO	10	76	1e-11	Anthranilate N-benzoyltransferase protein, putative OS=Ricinus communis GN=RCOM_0253460 PE=4 SV=1
452	comp1293_c0_seq1	comp1293_c0	228	8	1.55	100	77.61	67	27	227	tr|M1C2D3|M1C2D3_SOLTU	204	270	7e-24	Uncharacterized protein OS=Solanum tuberosum GN=PGSC0003DMG400022620 PE=4 SV=1
453	comp1298_c0_seq1	comp1298_c0	316	28	3.71	100	54.24	118	315	1	tr|E6NUE4|E6NUE4_JATCU	602	717	3e-24	JHL25P11.3 protein OS=Jatropha curcas GN=JHL25P11.3 PE=4 SV=1
454	comp1309_c0_seq1	comp1309_c0	210	8	1.72	100	79.37	63	194	6	tr|D7TEG2|D7TEG2_VITVI	124	186	2e-25	Putative uncharacterized protein OS=Vitis vinifera GN=VIT_12s0059g01600 PE=4 SV=1
455	comp1315_c0_seq1	comp1315_c0	470	31	2.63	100	97.44	156	3	470	tr|A5C4J5|A5C4J5_VITVI	400	555	2e-85	Putative uncharacterized protein OS=Vitis vinifera GN=VIT_14s0081g00330 PE=4 SV=1
456	comp1324_c0_seq1	comp1324_c0	329	22	2.78	100	84.4	109	329	3	tr|B9RGL4|B9RGL4_RICCO	287	395	5e-48	Multidrug resistance-associated protein, putative OS=Ricinus communis GN=RCOM_1441590 PE=3 SV=1
457	comp1340_c0_seq1	comp1340_c0	211	13	2.78	100	91.67	48	1	144	tr|M1AHW5|M1AHW5_SOLTU	86	133	2e-20	Uncharacterized protein OS=Solanum tuberosum GN=PGSC0003DMG402008964 PE=4 SV=1
458	comp1350_c0_seq1	comp1350_c0	398	30	3.06	100	70.18	114	344	3	tr|K4BM01|K4BM01_SOLLC	31	141	5e-34	Uncharacterized protein OS=Solanum lycopersicum GN=Solyc03g118500.2 PE=3 SV=1
459	comp1356_c0_seq1	comp1356_c0	376	25	2.72	100	48.72	117	353	3	tr|M7ZVU0|M7ZVU0_TRIUA	1	117	3e-18	Uncharacterized protein OS=Triticum urartu GN=TRIUR3_05556 PE=3 SV=1
460	comp1368_c0_seq1	comp1368_c0	433	40	3.71	100	86.79	53	1	159	tr|F2CRI7|F2CRI7_HORVD	62	114	1e-19	Transcription and mRNA export factor SUS1 OS=Hordeum vulgare var. distichum GN=SUS1 PE=3 SV=1
461	comp1376_c0_seq1	comp1376_c0	237	14	2.6	100	59.21	76	2	229	tr|V4TLI6|V4TLI6_9ROSI	357	432	5e-17	Uncharacterized protein OS=Citrus clementina GN=CICLE_v10018744mg PE=4 SV=1
462	comp1384_c0_seq1	comp1384_c0	267	16	2.58	100	53.93	89	1	267	tr|D7T7A2|D7T7A2_VITVI	54	141	7e-17	Putative uncharacterized protein OS=Vitis vinifera GN=VIT_05s0020g04880 PE=4 SV=1
463	comp1394_c0_seq1	comp1394_c0	274	20	3.12	100	65.79	76	18	245	tr|F6HEJ2|F6HEJ2_VITVI	2135	2210	3e-22	Putative uncharacterized protein OS=Vitis vinifera GN=VIT_19s0090g00270 PE=4 SV=1
464	comp1399_c0_seq1	comp1399_c0	242	13	2.35	100	45.21	73	214	5	tr|D7SLG1|D7SLG1_VITVI	415	487	8e-10	Putative uncharacterized protein OS=Vitis vinifera GN=VIT_06s0004g00930 PE=4 SV=1
465	comp1415_c0_seq1	comp1415_c0	309	28	3.8	100	46	100	11	307	tr|F6HZA0|F6HZA0_VITVI	72	171	5e-15	Putative uncharacterized protein OS=Vitis vinifera GN=VIT_07s0005g01480 PE=4 SV=1
466	comp1432_c0_seq1	comp1432_c0	300	19	2.67	100	56.67	90	293	33	tr|M1D6N5|M1D6N5_SOLTU	58	138	2e-16	Uncharacterized protein OS=Solanum tuberosum GN=PGSC0003DMG400033102 PE=4 SV=1
467	comp1439_c0_seq1	comp1439_c0	306	14	1.92	100	77.46	71	304	101	tr|D7TSK3|D7TSK3_VITVI	349	417	2e-22	Putative uncharacterized protein OS=Vitis vinifera GN=VIT_14s0006g00430 PE=4 SV=1
468	comp1444_c0_seq1	comp1444_c0	317	19	2.51	100	66.67	78	231	1	tr|A5BH85|A5BH85_VITVI	3	80	8e-20	Putative uncharacterized protein OS=Vitis vinifera GN=VITISV_019939 PE=4 SV=1
469	comp1447_c0_seq1	comp1447_c0	282	14	2.11	100	77.66	94	1	282	tr|M5XRG4|M5XRG4_PRUPE	254	347	6e-37	Uncharacterized protein OS=Prunus persica GN=PRUPE_ppa006159mg PE=4 SV=1
470	comp1452_c0_seq1	comp1452_c0	216	10	2.08	100	97.18	71	3	215	tr|M5X3T1|M5X3T1_PRUPE	41	111	8e-36	Uncharacterized protein OS=Prunus persica GN=PRUPE_ppa003628mg PE=4 SV=1
471	comp1461_c0_seq1	comp1461_c0	205	6	1.33	100	75	68	1	204	tr|J7EU12|J7EU12_9BRAS	189	256	4e-22	Phytochrome A (Fragment) OS=Didesmus bipinnatus GN=phyA PE=4 SV=1
472	comp1471_c0_seq1	comp1471_c0	201	8	1.81	100	81.82	66	198	1	tr|F6HI20|F6HI20_VITVI	129	194	3e-27	Putative uncharacterized protein OS=Vitis vinifera GN=VIT_04s0043g00560 PE=4 SV=1
473	comp1473_c0_seq1	comp1473_c0	419	31	2.98	100	70	80	417	178	tr|V4T7R1|V4T7R1_9ROSI	741	820	2e-27	Uncharacterized protein OS=Citrus clementina GN=CICLE_v10000294mg PE=4 SV=1
474	comp1484_c0_seq1	comp1484_c0	327	19	2.42	100	54.9	51	174	326	tr|V7B635|V7B635_PHAVU	237	287	1e-22	Uncharacterized protein OS=Phaseolus vulgaris GN=PHAVU_008G162300g PE=4 SV=1
475	comp1487_c0_seq1	comp1487_c0	401	35	3.54	100	60.63	127	400	20	tr|M5WKQ1|M5WKQ1_PRUPE	47	163	4e-36	Uncharacterized protein (Fragment) OS=Prunus persica GN=PRUPE_ppa021281mg PE=4 SV=1
476	comp1499_c0_seq1	comp1499_c0	328	27	3.42	100	38.98	118	311	18	tr|A5BYI7|A5BYI7_VITVI	559	676	1e-10	Putative uncharacterized protein OS=Vitis vinifera GN=VITISV_035357 PE=4 SV=1
477	comp1502_c0_seq1	comp1502_c0	254	14	2.39	100	76.06	71	252	40	tr|M0U1T8|M0U1T8_MUSAM	62	132	2e-28	Uncharacterized protein OS=Musa acuminata subsp. malaccensis PE=4 SV=1
478	comp1504_c0_seq1	comp1504_c0	521	44	3.33	100	75.34	146	61	498	tr|D7TFE5|D7TFE5_VITVI	1	146	9e-63	Putative uncharacterized protein OS=Vitis vinifera GN=VIT_02s0087g00410 PE=4 SV=1
479	comp1520_c0_seq1	comp1520_c0	227	10	1.95	100	87.04	54	66	227	tr|F6I625|F6I625_VITVI	9	62	7e-19	Putative uncharacterized protein OS=Vitis vinifera GN=VIT_15s0046g02660 PE=4 SV=1
480	comp1532_c0_seq1	comp1532_c0	266	17	2.75	100	58.62	58	105	266	tr|M0T9K7|M0T9K7_MUSAM	57	114	2e-10	Uncharacterized protein OS=Musa acuminata subsp. malaccensis PE=4 SV=1
481	comp1535_c0_seq1	comp1535_c0	467	41	3.5	100	95.35	43	1	129	tr|U5G3B4|U5G3B4_POPTR	583	625	8e-16	Uncharacterized protein OS=Populus trichocarpa GN=POPTR_0008s22810g PE=4 SV=1
482	comp1559_c0_seq1	comp1559_c0	281	17	2.58	100	51.32	76	1	228	tr|K4BD35|K4BD35_SOLLC	19	93	2e-15	Uncharacterized protein OS=Solanum lycopersicum GN=Solyc02g092390.2 PE=4 SV=1
483	comp1562_c0_seq1	comp1562_c0	443	37	3.35	100	55.74	122	2	358	tr|D7TYT8|D7TYT8_VITVI	198	319	2e-29	Putative uncharacterized protein OS=Vitis vinifera GN=VIT_01s0244g00110 PE=4 SV=1
484	comp1572_c0_seq1	comp1572_c0	564	46	3.2	100	49.19	185	555	13	tr|A5C359|A5C359_VITVI	52	212	1e-36	Putative uncharacterized protein OS=Vitis vinifera GN=VITISV_001638 PE=4 SV=1
485	comp1578_c0_seq1	comp1578_c0	265	20	3.25	100	72.41	87	263	3	tr|B9GP60|B9GP60_POPTR	231	317	1e-32	Uncharacterized protein OS=Populus trichocarpa GN=POPTR_0002s13820g PE=4 SV=2
486	comp1584_c0_seq1	comp1584_c0	226	10	1.96	100	71.23	73	6	224	tr|M1CI18|M1CI18_SOLTU	15	87	1e-24	Uncharacterized protein OS=Solanum tuberosum GN=PGSC0003DMG400026405 PE=4 SV=1
487	comp1586_c0_seq1	comp1586_c0	396	32	3.28	100	86.26	131	4	396	tr|B9S7G4|B9S7G4_RICCO	125	255	2e-64	Carboxylesterase np, putative OS=Ricinus communis GN=RCOM_0641750 PE=4 SV=1
488	comp1592_c0_seq1	comp1592_c0	347	21	2.5	100	81.74	115	347	3	tr|B9SAF5|B9SAF5_RICCO	363	477	4e-49	Transporter, putative OS=Ricinus communis GN=RCOM_0585730 PE=4 SV=1
489	comp1597_c0_seq1	comp1597_c0	288	21	3.09	100	76.54	81	248	6	tr|D7TF95|D7TF95_VITVI	134	214	1e-30	Putative uncharacterized protein OS=Vitis vinifera GN=VIT_13s0047g00540 PE=4 SV=1
490	comp1629_c0_seq1	comp1629_c0	225	8	1.58	100	52.08	48	1	144	tr|D7TRJ6|D7TRJ6_VITVI	399	446	1e-08	Putative uncharacterized protein OS=Vitis vinifera GN=VIT_00s0187g00320 PE=4 SV=1
491	comp1636_c0_seq1	comp1636_c0	264	14	2.28	100	94.52	73	1	219	tr|F6HEQ3|F6HEQ3_VITVI	444	516	5e-31	Imidazole glycerol phosphate synthase subunit hisF OS=Vitis vinifera GN=VIT_19s0090g00810 PE=3 SV=1
492	comp1646_c0_seq1	comp1646_c0	237	4.09	0.76	36.22	46.15	78	3	236	tr|A5ADJ3|A5ADJ3_VITVI	948	1025	3e-13	Putative uncharacterized protein OS=Vitis vinifera GN=VITISV_017554 PE=4 SV=1
493	comp1646_c0_seq2	comp1646_c0	229	6.91	1.34	63.78	49.28	69	22	228	tr|A5BEK1|A5BEK1_VITVI	1004	1072	8e-12	Putative uncharacterized protein OS=Vitis vinifera GN=VITISV_026680 PE=4 SV=1
494	comp1656_c0_seq1	comp1656_c0	287	20	2.96	100	68.42	95	2	286	tr|U5GQL9|U5GQL9_POPTR	242	336	6e-31	Uncharacterized protein OS=Populus trichocarpa GN=POPTR_0001s20900g PE=4 SV=1
495	comp1665_c0_seq1	comp1665_c0	488	44	3.58	100	80.25	162	2	487	tr|M1AY72|M1AY72_SOLTU	525	686	8e-71	Uncharacterized protein OS=Solanum tuberosum GN=PGSC0003DMG400012620 PE=4 SV=1
496	comp1681_c0_seq1	comp1681_c0	424	44	4.18	100	73.21	112	3	335	tr|B9GWE0|B9GWE0_POPTR	201	312	2e-39	Uncharacterized protein OS=Populus trichocarpa GN=POPTR_0003s05960g PE=4 SV=2
497	comp1685_c0_seq1	comp1685_c0	237	13	2.41	100	80.77	78	2	235	tr|K4B422|K4B422_SOLLC	14	91	9e-30	Uncharacterized protein OS=Solanum lycopersicum GN=Solyc01g111600.2 PE=4 SV=1
498	comp1691_c0_seq1	comp1691_c0	432	34	3.16	100	65.35	127	373	2	tr|B9HJQ2|B9HJQ2_POPTR	1	127	3e-40	Phytosulfokine receptor family protein OS=Populus trichocarpa GN=POPTR_0008s14390g PE=4 SV=1
499	comp1692_c0_seq1	comp1692_c0	245	17	3.03	100	75	56	77	244	tr|B9RTB3|B9RTB3_RICCO	1	56	3e-16	Polygalacturonase, putative OS=Ricinus communis GN=RCOM_0682780 PE=4 SV=1
500	comp1696_c0_seq1	comp1696_c0	243	12	2.16	100	92.59	54	73	234	tr|F2D5A5|F2D5A5_HORVD	32	85	1e-23	NADPH:adrenodoxin oxidoreductase, mitochondrial OS=Hordeum vulgare var. distichum PE=2 SV=1
501	comp1699_c0_seq1	comp1699_c0	329	35	4.42	100	73.91	69	329	126	tr|K4AZE5|K4AZE5_SOLLC	132	200	7e-09	Uncharacterized protein OS=Solanum lycopersicum GN=Solyc01g094040.2 PE=4 SV=1
502	comp1703_c0_seq1	comp1703_c0	226	15	2.95	100	41.94	62	2	184	tr|M5WSN0|M5WSN0_PRUPE	47	108	7e-06	Uncharacterized protein (Fragment) OS=Prunus persica GN=PRUPE_ppa021220mg PE=4 SV=1
503	comp1707_c0_seq1	comp1707_c0	219	2	0.41	100	41.18	51	219	67	tr|U5CX01|U5CX01_AMBTC	370	420	9e-06	Uncharacterized protein (Fragment) OS=Amborella trichopoda GN=AMTR_s04653p00000520 PE=4 SV=1
504	comp1726_c0_seq1	comp1726_c0	213	15	3.17	100	90	50	64	213	tr|I3SQ31|I3SQ31_LOTJA	16	65	1e-17	Uncharacterized protein OS=Lotus japonicus PE=2 SV=1
505	comp1741_c0_seq1	comp1741_c0	271	22	3.48	100	57.33	75	57	266	tr|D7TGQ9|D7TGQ9_VITVI	1	75	3e-18	Non-lysosomal glucosylceramidase OS=Vitis vinifera GN=VIT_12s0035g01220 PE=3 SV=1
506	comp1745_c0_seq1	comp1745_c0	351	33	3.87	100	55.7	79	2	238	tr|F6HZA8|F6HZA8_VITVI	785	857	2e-17	Putative uncharacterized protein OS=Vitis vinifera GN=VIT_07s0005g01640 PE=4 SV=1
507	comp1748_c0_seq1	comp1748_c0	369	32	3.55	100	43.12	109	369	55	tr|F6HZ93|F6HZ93_VITVI	55	162	1e-13	Putative uncharacterized protein OS=Vitis vinifera GN=VIT_07s0005g01320 PE=4 SV=1
508	comp1751_c0_seq1	comp1751_c0	260	4	0.66	100	84.75	59	199	23	tr|V4SJ20|V4SJ20_9ROSI	228	285	1e-21	Uncharacterized protein OS=Citrus clementina GN=CICLE_v10001734mg PE=3 SV=1
509	comp1761_c0_seq1	comp1761_c0	251	16	2.77	100	75.61	82	249	4	tr|F6HQF6|F6HQF6_VITVI	41	122	2e-31	Putative uncharacterized protein OS=Vitis vinifera GN=VIT_03s0063g01370 PE=4 SV=1
510	comp1773_c0_seq1	comp1773_c0	245	11	1.96	100	59.76	82	4	243	tr|V4WIK6|V4WIK6_9ROSI	760	841	4e-19	Uncharacterized protein OS=Citrus clementina GN=CICLE_v10007405mg PE=4 SV=1
511	comp1778_c0_seq1	comp1778_c0	517	61	4.66	100	33.59	131	23	403	tr|A5BJU6|A5BJU6_VITVI	957	1075	2e-05	Putative uncharacterized protein OS=Vitis vinifera GN=VITISV_037761 PE=4 SV=1
512	comp1799_c0_seq1	comp1799_c0	512	12.36	0.95	21.46	77.69	130	480	91	tr|A5BUY8|A5BUY8_VITVI	584	713	2e-47	Putative uncharacterized protein OS=Vitis vinifera GN=VITISV_017614 PE=4 SV=1
513	comp1799_c0_seq2	comp1799_c0	568	50.64	3.49	78.54	73.81	168	567	64	tr|V4SJ87|V4SJ87_9ROSI	515	682	3e-62	Uncharacterized protein OS=Citrus clementina GN=CICLE_v10003927mg PE=4 SV=1
514	comp1811_c0_seq1	comp1811_c0	481	26.37	2.18	65.29	77.5	40	479	360	tr|M1AAB4|M1AAB4_SOLTU	164	203	2e-10	Uncharacterized protein OS=Solanum tuberosum GN=PGSC0003DMG400007088 PE=4 SV=1
515	comp1811_c0_seq2	comp1811_c0	469	13.63	1.16	34.71	77.5	40	467	348	tr|M1AAB4|M1AAB4_SOLTU	164	203	2e-10	Uncharacterized protein OS=Solanum tuberosum GN=PGSC0003DMG400007088 PE=4 SV=1
516	comp1814_c0_seq1	comp1814_c0	241	22	4	100	62.03	79	3	239	tr|B9SAY8|B9SAY8_RICCO	299	377	1e-20	Reticuline oxidase, putative OS=Ricinus communis GN=RCOM_1334770 PE=4 SV=1
517	comp1826_c0_seq1	comp1826_c0	280	10	1.52	100	78.26	92	3	278	tr|D7SZM6|D7SZM6_VITVI	3	94	4e-37	Putative uncharacterized protein OS=Vitis vinifera GN=VIT_05s0049g01740 PE=4 SV=1
518	comp1828_c0_seq1	comp1828_c0	270	19	3.02	100	45.95	74	49	270	tr|K4D2Y8|K4D2Y8_SOLLC	416	485	7e-08	Uncharacterized protein OS=Solanum lycopersicum GN=Solyc10g081010.1 PE=4 SV=1
519	comp1829_c0_seq1	comp1829_c0	223	16	3.19	100	53.33	75	2	223	tr|D7TJ57|D7TJ57_VITVI	90	164	2e-14	Putative uncharacterized protein OS=Vitis vinifera GN=VIT_08s0007g03470 PE=4 SV=1
520	comp1834_c0_seq1	comp1834_c0	502	47	3.71	100	83.21	137	92	502	tr|M5W646|M5W646_PRUPE	34	170	6e-59	Uncharacterized protein OS=Prunus persica GN=PRUPE_ppa006704mg PE=4 SV=1
521	comp1836_c0_seq1	comp1836_c0	411	35	3.44	100	71.32	136	3	410	tr|O04975|O04975_MESCR	192	326	1e-49	Fructose-bisphosphate aldolase OS=Mesembryanthemum crystallinum PE=2 SV=1
522	comp1842_c0_seq1	comp1842_c0	353	25	2.92	100	46.49	114	353	12	tr|K4AX08|K4AX08_SOLLC	1047	1153	3e-18	Uncharacterized protein OS=Solanum lycopersicum GN=Solyc01g067600.2 PE=4 SV=1
523	comp1851_c0_seq1	comp1851_c0	325	26	3.33	100	55.05	109	324	1	tr|A9PDP5|A9PDP5_POPTR	53	159	3e-22	Putative uncharacterized protein OS=Populus trichocarpa PE=2 SV=1
524	comp1856_c0_seq1	comp1856_c0	318	34	4.47	100	35.11	94	272	3	tr|M5WNP0|M5WNP0_PRUPE	653	746	6e-07	Uncharacterized protein OS=Prunus persica GN=PRUPE_ppa001040mg PE=4 SV=1
525	comp1872_c0_seq1	comp1872_c0	223	16	3.19	100	64.58	48	221	78	tr|A5BTJ6|A5BTJ6_VITVI	31	78	2e-10	Putative uncharacterized protein OS=Vitis vinifera GN=VITISV_036286 PE=4 SV=1
526	comp1874_c0_seq1	comp1874_c0	361	22.02	2.5	100	56.2	121	8	361	tr|B2G283|B2G283_9ROSI	123	237	1e-19	DNA-binding protein OS=Vitis thunbergii GN=wrky11 PE=2 SV=1
527	comp1875_c0_seq1	comp1875_c0	349	30	3.54	100	48.72	78	43	273	tr|A5C567|A5C567_VITVI	1	78	2e-06	Putative uncharacterized protein OS=Vitis vinifera GN=VITISV_015696 PE=4 SV=1
528	comp1881_c0_seq1	comp1881_c0	210	8	1.72	100	70	50	210	61	tr|D8SB35|D8SB35_SELML	203	252	2e-05	Putative uncharacterized protein (Fragment) OS=Selaginella moellendorffii GN=SELMODRAFT_53759 PE=4 SV=1
529	comp1889_c0_seq1	comp1889_c0	576	55.5	3.77	100	57.59	191	2	574	tr|M0ZLL8|M0ZLL8_SOLTU	669	858	2e-41	Uncharacterized protein OS=Solanum tuberosum GN=PGSC0003DMG401001346 PE=4 SV=1
530	comp1895_c0_seq1	comp1895_c0	237	15	2.78	100	70.49	61	237	55	tr|G7LDN6|G7LDN6_MEDTR	2	62	1e-17	Putative uncharacterized protein OS=Medicago truncatula GN=MTR_8g036790 PE=4 SV=1
531	comp1903_c0_seq1	comp1903_c0	207	3	0.66	100	79.31	58	206	33	tr|I1KUG8|I1KUG8_SOYBN	285	342	4e-21	Uncharacterized protein OS=Glycine max PE=3 SV=1
532	comp1904_c0_seq1	comp1904_c0	401	28	2.83	100	80	90	272	3	tr|B9IJZ7|B9IJZ7_POPTR	9	98	1e-30	Uncharacterized protein OS=Populus trichocarpa GN=POPTR_0017s12130g PE=4 SV=1
533	comp1907_c0_seq1	comp1907_c0	374	31	3.39	100	48.36	122	359	3	tr|F6H781|F6H781_VITVI	1030	1151	6e-32	Putative uncharacterized protein OS=Vitis vinifera GN=VIT_16s0098g01830 PE=4 SV=1
534	comp1910_c0_seq1	comp1910_c0	235	10	1.87	100	89.06	64	43	234	tr|D7THN0|D7THN0_VITVI	314	377	1e-19	Putative uncharacterized protein OS=Vitis vinifera GN=VIT_08s0007g00460 PE=4 SV=1
535	comp1916_c0_seq1	comp1916_c0	415	38	3.7	100	74.8	123	1	369	tr|F6I4L4|F6I4L4_VITVI	759	881	1e-39	Lysine--tRNA ligase OS=Vitis vinifera GN=VIT_14s0060g02350 PE=3 SV=1
536	comp1932_c0_seq1	comp1932_c0	391	33	3.43	100	76.07	117	43	390	tr|M1CXX1|M1CXX1_SOLTU	2	118	2e-49	Uncharacterized protein (Fragment) OS=Solanum tuberosum GN=PGSC0003DMG400029991 PE=4 SV=1
537	comp1934_c0_seq1	comp1934_c0	293	20	2.89	100	69.07	97	6	293	tr|B9SD76|B9SD76_RICCO	593	689	2e-34	Transcription factor, putative OS=Ricinus communis GN=RCOM_1163180 PE=4 SV=1
538	comp1952_c0_seq1	comp1952_c0	370	27	2.99	100	73.55	121	368	6	tr|F6I3K7|F6I3K7_VITVI	146	265	4e-39	Putative uncharacterized protein OS=Vitis vinifera GN=VIT_08s0032g01190 PE=4 SV=1
539	comp1960_c0_seq1	comp1960_c0	222	13	2.61	100	76.39	72	2	217	tr|A5BFT0|A5BFT0_VITVI	39	110	8e-26	Putative uncharacterized protein OS=Vitis vinifera GN=VITISV_019936 PE=4 SV=1
540	comp1961_c0_seq1	comp1961_c0	658	71	4.18	100	81.28	219	2	658	tr|D7UCX6|D7UCX6_VITVI	288	506	5e-88	Putative uncharacterized protein OS=Vitis vinifera GN=VIT_15s0046g00020 PE=4 SV=1
541	comp1983_c0_seq1	comp1983_c0	775	87	4.31	100	71.11	135	774	370	tr|D7TWL9|D7TWL9_VITVI	195	329	3e-56	Putative uncharacterized protein OS=Vitis vinifera GN=VIT_14s0066g00980 PE=4 SV=1
542	comp1999_c0_seq1	comp1999_c0	227	13	2.54	100	73.33	60	1	180	tr|A5BCW3|A5BCW3_VITVI	149	208	8e-12	Putative uncharacterized protein OS=Vitis vinifera GN=VIT_14s0068g01930 PE=4 SV=1
543	comp2021_c0_seq1	comp2021_c0	504	43	3.38	100	59.88	162	504	19	tr|K4B147|K4B147_SOLLC	656	811	7e-35	Uncharacterized protein OS=Solanum lycopersicum GN=Solyc01g100130.2 PE=4 SV=1
544	comp2025_c0_seq1	comp2025_c0	336	26	3.21	100	82.22	90	3	272	tr|M0ZFY9|M0ZFY9_SOLTU	296	385	5e-40	Uncharacterized protein OS=Solanum tuberosum GN=PGSC0003DMG401000006 PE=4 SV=1
545	comp2028_c0_seq1	comp2028_c0	217	5	1.03	100	81.94	72	2	217	tr|M0ZLZ6|M0ZLZ6_SOLTU	483	554	3e-29	Uncharacterized protein OS=Solanum tuberosum GN=PGSC0003DMG400001422 PE=4 SV=1
546	comp2029_c0_seq1	comp2029_c0	232	6	1.14	100	68.66	67	31	231	tr|B9R6Z1|B9R6Z1_RICCO	170	236	8e-20	Putative uncharacterized protein OS=Ricinus communis GN=RCOM_1587270 PE=4 SV=1
547	comp2034_c0_seq1	comp2034_c0	305	4.8	0.66	25.71	65.82	79	304	71	tr|F6H1I0|F6H1I0_VITVI	650	728	1e-21	Putative uncharacterized protein OS=Vitis vinifera GN=VIT_18s0001g12350 PE=4 SV=1
548	comp2034_c0_seq2	comp2034_c0	292	13.2	1.91	74.29	65.31	98	291	1	tr|F6H1I0|F6H1I0_VITVI	650	747	9e-30	Putative uncharacterized protein OS=Vitis vinifera GN=VIT_18s0001g12350 PE=4 SV=1
549	comp2036_c0_seq1	comp2036_c0	279	18	2.75	100	60.22	93	1	276	tr|A5ANK4|A5ANK4_VITVI	80	172	8e-28	Putative uncharacterized protein OS=Vitis vinifera GN=VITISV_020094 PE=4 SV=1
550	comp2036_c1_seq1	comp2036_c1	274	12	1.87	100	67.47	83	254	6	tr|M0ZYX8|M0ZYX8_SOLTU	1	83	1e-25	Uncharacterized protein OS=Solanum tuberosum GN=PGSC0003DMG400004315 PE=4 SV=1
551	comp2037_c0_seq1	comp2037_c0	303	27	3.75	100	89.9	99	3	299	tr|B9S610|B9S610_RICCO	192	290	3e-48	Putative uncharacterized protein OS=Ricinus communis GN=RCOM_1062980 PE=4 SV=1
552	comp2039_c0_seq1	comp2039_c0	305	12	1.65	100	84.21	38	114	4	tr|M5WNP9|M5WNP9_PRUPE	1	38	3e-10	Uncharacterized protein (Fragment) OS=Prunus persica GN=PRUPE_ppa005567m1g PE=4 SV=1
553	comp2047_c0_seq1	comp2047_c0	294	13	1.87	100	69.7	99	1	291	tr|M1B203|M1B203_SOLTU	30	128	1e-32	Uncharacterized protein OS=Solanum tuberosum GN=PGSC0003DMG400013541 PE=4 SV=1
554	comp2060_c0_seq1	comp2060_c0	255	14	2.38	100	70.24	84	4	255	tr|A5C7K2|A5C7K2_VITVI	86	169	2e-28	Putative uncharacterized protein OS=Vitis vinifera GN=VIT_13s0019g01210 PE=4 SV=1
555	comp2060_c1_seq1	comp2060_c1	233	7	1.33	100	53.85	78	4	231	tr|B9RGF3|B9RGF3_RICCO	13	90	1e-16	Disease resistance response protein, putative OS=Ricinus communis GN=RCOM_1453660 PE=4 SV=1
556	comp2061_c0_seq1	comp2061_c0	329	23	2.91	100	83.5	103	2	304	tr|F6HMA5|F6HMA5_VITVI	368	470	2e-40	Putative uncharacterized protein OS=Vitis vinifera GN=VIT_10s0003g01420 PE=4 SV=1
557	comp2065_c0_seq1	comp2065_c0	226	7	1.38	100	45.16	124	225	1	tr|Q17U57|Q17U57_SOLBU	557	680	2e-19	Receptor protein kinase, putative OS=Solanum bulbocastanum GN=SBB1_14t00004 PE=4 SV=1
558	comp2070_c0_seq1	comp2070_c0	208	7	1.52	100	57.97	69	206	3	tr|M5VX55|M5VX55_PRUPE	638	706	2e-15	Uncharacterized protein OS=Prunus persica GN=PRUPE_ppa000721mg PE=4 SV=1
559	comp2073_c0_seq1	comp2073_c0	232	16	3.05	100	81.58	76	3	230	tr|A5B584|A5B584_VITVI	377	452	4e-31	Putative uncharacterized protein OS=Vitis vinifera GN=VITISV_019809 PE=4 SV=1
560	comp2077_c0_seq1	comp2077_c0	220	14	2.84	100	77.78	72	3	218	tr|Q9ZRJ0|Q9ZRJ0_TOBAC	1137	1208	1e-27	Retrotransposon Tto1 DNA OS=Nicotiana tabacum PE=4 SV=1
561	comp2080_c0_seq1	comp2080_c0	258	11	1.84	100	76.74	86	257	3	tr|M1CEA9|M1CEA9_SOLTU	70	155	2e-34	Uncharacterized protein OS=Solanum tuberosum GN=PGSC0003DMG400025515 PE=4 SV=1
562	comp2082_c0_seq1	comp2082_c0	262	13	2.14	100	37.21	86	3	260	tr|B9IKN8|B9IKN8_POPTR	153	236	3e-09	Uncharacterized protein OS=Populus trichocarpa GN=POPTR_0018s00860g PE=3 SV=2
563	comp2084_c0_seq1	comp2084_c0	209	10	2.16	100	64.18	67	201	1	tr|B9H2F6|B9H2F6_POPTR	33	99	3e-19	Uncharacterized protein OS=Populus trichocarpa GN=POPTR_0004s05880g PE=4 SV=2
564	comp2086_c0_seq1	comp2086_c0	282	19	2.87	100	88.89	90	272	3	tr|I1MEB0|I1MEB0_SOYBN	1	90	7e-43	Uncharacterized protein OS=Glycine max PE=4 SV=1
565	comp2088_c0_seq1	comp2088_c0	466	49	4.19	100	83.23	155	2	466	tr|K4BX33|K4BX33_SOLLC	117	271	2e-51	Uncharacterized protein OS=Solanum lycopersicum GN=Solyc05g008590.2 PE=4 SV=1
566	comp2088_c1_seq1	comp2088_c1	219	9	1.84	100	61.97	71	7	219	tr|B9RGU2|B9RGU2_RICCO	26	95	2e-11	Putative uncharacterized protein OS=Ricinus communis GN=RCOM_1443970 PE=4 SV=1
567	comp2094_c0_seq1	comp2094_c0	333	25	3.12	100	47.31	93	331	53	tr|M5XFL1|M5XFL1_PRUPE	59	140	2e-11	Uncharacterized protein OS=Prunus persica GN=PRUPE_ppa015318mg PE=4 SV=1
568	comp2096_c0_seq1	comp2096_c0	243	14	2.52	100	87.65	81	1	243	tr|S8DXP7|S8DXP7_9LAMI	19	99	1e-40	Uncharacterized protein OS=Genlisea aurea GN=M569_06719 PE=4 SV=1
569	comp2099_c0_seq1	comp2099_c0	237	13	2.41	100	84.62	78	235	2	tr|Q5D1M2|Q5D1M2_POPTR	724	801	5e-33	Class III HD-Zip protein 5 OS=Populus trichocarpa GN=HB5 PE=2 SV=1
570	comp2104_c0_seq1	comp2104_c0	204	5	1.11	100	64.29	56	35	202	tr|M5WR25|M5WR25_PRUPE	171	226	3e-13	Uncharacterized protein OS=Prunus persica GN=PRUPE_ppa014756mg PE=4 SV=1
571	comp2104_c1_seq1	comp2104_c1	202	5	1.13	100	71.64	67	201	1	tr|K4CMP1|K4CMP1_SOLLC	70	136	2e-22	Long-chain-alcohol oxidase OS=Solanum lycopersicum GN=Solyc08g075240.2 PE=3 SV=1
572	comp2106_c0_seq1	comp2106_c0	423	44	4.19	100	78.57	140	421	2	tr|K7MER9|K7MER9_SOYBN	849	988	1e-57	Uncharacterized protein OS=Glycine max PE=4 SV=1
573	comp2112_c0_seq1	comp2112_c0	201	17	3.86	100	70.73	41	124	2	tr|A5ASC0|A5ASC0_VITVI	21	61	3e-11	Putative uncharacterized protein OS=Vitis vinifera GN=VITISV_012184 PE=4 SV=1
574	comp2117_c0_seq1	comp2117_c0	281	18	2.73	100	48.45	97	3	281	tr|F6GX66|F6GX66_VITVI	77	173	1e-13	Putative uncharacterized protein OS=Vitis vinifera GN=VIT_14s0219g00220 PE=4 SV=1
575	comp2119_c0_seq1	comp2119_c0	779	82	4.04	100	46.77	263	14	778	tr|K4BW57|K4BW57_SOLLC	38	272	5e-43	Uncharacterized protein OS=Solanum lycopersicum GN=Solyc05g005260.1 PE=4 SV=1
576	comp2120_c0_seq1	comp2120_c0	331	31	3.89	100	64.84	91	45	317	tr|F6HE33|F6HE33_VITVI	34	123	2e-26	Putative uncharacterized protein OS=Vitis vinifera GN=VIT_05s0020g00620 PE=3 SV=1
577	comp2122_c0_seq1	comp2122_c0	236	10	1.86	100	61.19	67	35	235	tr|L0P3P1|L0P3P1_9POAL	1216	1282	7e-16	PH01B001I13.4 protein OS=Phyllostachys edulis GN=PH01B001I13.4 PE=4 SV=1
578	comp2124_c0_seq1	comp2124_c0	572	60	4.11	100	24.86	185	26	553	tr|B9EYF0|B9EYF0_ORYSJ	244	411	3e-06	Uncharacterized protein OS=Oryza sativa subsp. japonica GN=OsJ_02876 PE=4 SV=1
579	comp2125_c0_seq1	comp2125_c0	259	17	2.84	100	65.22	69	52	258	tr|D7TKC2|D7TKC2_VITVI	290	358	1e-18	Putative uncharacterized protein OS=Vitis vinifera GN=VIT_10s0003g04050 PE=4 SV=1
580	comp2130_c0_seq1	comp2130_c0	352	23	2.69	100	83.05	59	352	176	tr|M5WR78|M5WR78_PRUPE	1144	1202	2e-19	Uncharacterized protein OS=Prunus persica GN=PRUPE_ppa000409mg PE=4 SV=1
581	comp2131_c0_seq1	comp2131_c0	220	16	3.25	100	60.47	43	99	218	tr|A5B3W5|A5B3W5_VITVI	38	80	3e-07	Putative uncharacterized protein OS=Vitis vinifera GN=VITISV_022777 PE=4 SV=1
582	comp2141_c0_seq1	comp2141_c0	307	25	3.42	100	97.03	101	305	3	tr|M1CZD2|M1CZD2_SOLTU	74	174	1e-54	Uncharacterized protein OS=Solanum tuberosum GN=PGSC0003DMG400030373 PE=4 SV=1
583	comp2144_c0_seq1	comp2144_c0	286	15	2.23	100	52.75	91	278	6	tr|A5C787|A5C787_VITVI	580	670	2e-23	Putative uncharacterized protein OS=Vitis vinifera GN=VITISV_033265 PE=4 SV=1
584	comp2147_c0_seq1	comp2147_c0	251	22	3.81	100	88.89	27	251	171	tr|K4BU52|K4BU52_SOLLC	369	395	4e-06	Uncharacterized protein OS=Solanum lycopersicum GN=Solyc04g076140.2 PE=4 SV=1
585	comp2150_c0_seq1	comp2150_c0	244	11	1.97	100	53.09	81	243	1	tr|A5AGU5|A5AGU5_VITVI	156	236	8e-17	Putative uncharacterized protein OS=Vitis vinifera GN=VITISV_000970 PE=4 SV=1
586	comp2154_c0_seq1	comp2154_c0	331	28	3.51	100	60.87	115	329	3	tr|G3FFC1|G3FFC1_9ROSI	34	148	3e-11	WRKY transcription factor 13-2 (Fragment) OS=Dimocarpus longan PE=2 SV=1
587	comp2156_c0_seq1	comp2156_c0	249	23	4.02	100	45.71	35	109	5	tr|V4TP36|V4TP36_9ROSI	218	252	1e-21	Uncharacterized protein OS=Citrus clementina GN=CICLE_v10019159mg PE=4 SV=1
588	comp2162_c0_seq1	comp2162_c0	295	16	2.29	100	66.33	98	294	1	tr|B9HT81|B9HT81_POPTR	35	132	2e-23	Uncharacterized protein OS=Populus trichocarpa GN=POPTR_0010s20820g PE=4 SV=2
589	comp2163_c0_seq1	comp2163_c0	292	21	3.04	100	84.85	66	3	200	tr|B9GU62|B9GU62_POPTR	361	426	2e-12	Phosphatidylinositol-4-phosphate 5-kinase family protein OS=Populus trichocarpa GN=POPTR_0002s08640g PE=4 SV=2
590	comp2169_c0_seq1	comp2169_c0	297	34	4.83	100	69	100	1	297	tr|M1CBJ4|M1CBJ4_SOLTU	40	136	1e-30	Uncharacterized protein OS=Solanum tuberosum GN=PGSC0003DMG400024872 PE=4 SV=1
591	comp2174_c0_seq1	comp2174_c0	201	5	1.13	100	63.64	66	199	2	tr|B9S957|B9S957_RICCO	608	673	7e-19	Glutamate receptor 2 plant, putative OS=Ricinus communis GN=RCOM_1012900 PE=4 SV=1
592	comp2182_c0_seq1	comp2182_c0	227	4	0.78	100	64	75	3	227	tr|K4BC83|K4BC83_SOLLC	7	70	4e-17	Uncharacterized protein OS=Solanum lycopersicum GN=Solyc02g089310.1 PE=4 SV=1
593	comp2183_c0_seq1	comp2183_c0	223	11	2.2	100	64.79	71	222	16	tr|M1C064|M1C064_SOLTU	93	161	3e-16	Uncharacterized protein OS=Solanum tuberosum GN=PGSC0003DMG400022152 PE=4 SV=1
594	comp2185_c0_seq1	comp2185_c0	220	7	1.42	100	79.17	72	3	218	tr|F6HAJ5|F6HAJ5_VITVI	839	910	2e-27	Putative uncharacterized protein OS=Vitis vinifera GN=VIT_16s0022g02030 PE=4 SV=1
595	comp2188_c0_seq1	comp2188_c0	285	14	2.09	100	93.62	94	284	3	tr|K4BZU7|K4BZU7_SOLLC	211	304	2e-46	Uncharacterized protein OS=Solanum lycopersicum GN=Solyc05g025590.2 PE=4 SV=1
596	comp2193_c0_seq1	comp2193_c0	385	26	2.75	100	66.14	127	383	3	tr|F6HCK1|F6HCK1_VITVI	830	956	5e-43	Putative uncharacterized protein OS=Vitis vinifera GN=VIT_11s0149g00090 PE=4 SV=1
597	comp2193_c1_seq1	comp2193_c1	215	8	1.67	100	87.14	70	6	215	tr|V4WJG5|V4WJG5_9ROSI	761	830	6e-33	Uncharacterized protein OS=Citrus clementina GN=CICLE_v10007366mg PE=4 SV=1
598	comp2198_c0_seq1	comp2198_c0	399	31	3.15	100	87.12	132	3	398	tr|D7TCH6|D7TCH6_VITVI	415	546	1e-67	Putative uncharacterized protein OS=Vitis vinifera GN=VIT_11s0016g01390 PE=4 SV=1
599	comp2199_c0_seq1	comp2199_c0	312	15	2.01	100	52.88	104	310	2	tr|G7K7K0|G7K7K0_MEDTR	68	169	3e-24	Wall-associated receptor kinase-like protein OS=Medicago truncatula GN=MTR_5g085790 PE=4 SV=1
600	comp2200_c0_seq1	comp2200_c0	245	15	2.67	100	83.95	81	244	2	tr|M5W645|M5W645_PRUPE	388	468	2e-39	Uncharacterized protein OS=Prunus persica GN=PRUPE_ppa003195mg PE=4 SV=1
601	comp2212_c0_seq1	comp2212_c0	224	11	2.18	100	97.3	74	2	223	tr|B9GJV2|B9GJV2_POPTR	350	423	4e-29	Uncharacterized protein OS=Populus trichocarpa GN=POPTR_0001s33670g PE=4 SV=2
602	comp2215_c0_seq1	comp2215_c0	218	9	1.85	100	84.72	72	217	2	tr|B9RW50|B9RW50_RICCO	451	522	2e-31	Lrr receptor-linked protein kinase, putative OS=Ricinus communis GN=RCOM_1176070 PE=4 SV=1
603	comp2218_c0_seq1	comp2218_c0	377	28	3.03	100	88	125	375	1	tr|V4USL8|V4USL8_9ROSI	206	330	8e-60	Uncharacterized protein OS=Citrus clementina GN=CICLE_v10008747mg PE=4 SV=1
604	comp2223_c0_seq1	comp2223_c0	254	11	1.88	100	47.62	42	86	211	tr|M1DJP7|M1DJP7_SOLTU	258	299	2e-05	Uncharacterized protein OS=Solanum tuberosum GN=PGSC0003DMG400039694 PE=4 SV=1
605	comp2229_c0_seq1	comp2229_c0	258	12	2.01	100	64.29	84	256	5	tr|B9SCJ4|B9SCJ4_RICCO	23	106	8e-26	Putative uncharacterized protein OS=Ricinus communis GN=RCOM_0474390 PE=4 SV=1
606	comp2231_c0_seq1	comp2231_c0	296	19	2.71	100	48.81	84	46	294	tr|F6GUU6|F6GUU6_VITVI	92	173	9e-11	Putative uncharacterized protein OS=Vitis vinifera GN=VIT_06s0004g06060 PE=4 SV=1
607	comp2234_c0_seq1	comp2234_c0	206	4	0.88	100	88.24	68	204	1	tr|M0S307|M0S307_MUSAM	314	381	3e-27	Uncharacterized protein OS=Musa acuminata subsp. malaccensis PE=4 SV=1
608	comp2238_c0_seq1	comp2238_c0	277	16.85	2.6	80.97	79.41	68	206	3	tr|F6HQM4|F6HQM4_VITVI	383	450	4e-24	Putative uncharacterized protein OS=Vitis vinifera GN=VIT_03s0063g02600 PE=4 SV=1
609	comp2238_c0_seq2	comp2238_c0	288	4.15	0.61	19.03	74.74	95	287	3	tr|V4SHJ7|V4SHJ7_9ROSI	481	575	3e-34	Uncharacterized protein OS=Citrus clementina GN=CICLE_v10027775mg PE=4 SV=1
610	comp2253_c0_seq1	comp2253_c0	221	11	2.22	100	72.6	73	219	1	tr|F6HZ55|F6HZ55_VITVI	72	144	9e-25	Putative uncharacterized protein OS=Vitis vinifera GN=VIT_07s0005g00570 PE=4 SV=1
611	comp2256_c0_seq1	comp2256_c0	856	88	3.92	100	76.06	284	1	852	tr|M1CWL0|M1CWL0_SOLTU	555	838	5e-124	Uncharacterized protein OS=Solanum tuberosum GN=PGSC0003DMG400029691 PE=4 SV=1
612	comp2257_c0_seq1	comp2257_c0	476	27.7	2.32	67.78	49.61	129	1	384	tr|V4TKZ4|V4TKZ4_9ROSI	425	553	1e-27	Uncharacterized protein OS=Citrus clementina GN=CICLE_v10031135mg PE=4 SV=1
613	comp2257_c0_seq2	comp2257_c0	216	5.3	1.1	32.22	50	72	1	213	tr|V4TKZ4|V4TKZ4_9ROSI	425	496	7e-13	Uncharacterized protein OS=Citrus clementina GN=CICLE_v10031135mg PE=4 SV=1
614	comp2259_c0_seq1	comp2259_c0	273	22	3.45	100	52.81	89	2	268	tr|S1SMR1|S1SMR1_THECC	73	157	1e-16	TMV resistance protein N OS=Theobroma cacao GN=TCM_046028 PE=4 SV=1
615	comp2261_c0_seq1	comp2261_c0	273	21	3.29	100	80.22	91	270	1	tr|M1DZ71|M1DZ71_SOLTU	101	191	4e-35	Uncharacterized protein OS=Solanum tuberosum GN=PGSC0003DMG400046334 PE=4 SV=1
616	comp2262_c0_seq1	comp2262_c0	224	7	1.39	100	82.35	51	223	71	tr|Q8W2K0|Q8W2K0_SOLLC	336	385	5e-17	Forever young oxidoreductase OS=Solanum lycopersicum GN=FEY PE=3 SV=1
617	comp2266_c0_seq1	comp2266_c0	334	16	1.99	100	41.43	70	46	231	tr|F6HND0|F6HND0_VITVI	923	992	3e-05	Putative uncharacterized protein OS=Vitis vinifera GN=VIT_13s0019g04940 PE=4 SV=1
618	comp2271_c0_seq1	comp2271_c0	263	22	3.6	100	81.82	22	125	60	tr|K4CID9|K4CID9_SOLLC	261	282	1e-14	Uncharacterized protein OS=Solanum lycopersicum GN=Solyc08g006510.2 PE=4 SV=1
619	comp2274_c0_seq1	comp2274_c0	443	35	3.17	100	69.91	113	360	31	tr|B9RIW9|B9RIW9_RICCO	342	454	8e-29	Calmodulin-binding heat-shock protein, putative OS=Ricinus communis GN=RCOM_1583280 PE=4 SV=1
620	comp2278_c0_seq1	comp2278_c0	252	15	2.59	100	83.13	83	2	250	tr|B9RBU8|B9RBU8_RICCO	160	242	7e-32	Amino acid binding protein, putative OS=Ricinus communis GN=RCOM_1681230 PE=4 SV=1
621	comp2282_c0_seq1	comp2282_c0	226	12	2.36	100	68.92	74	224	3	tr|M1CSR7|M1CSR7_SOLTU	321	394	2e-26	Uncharacterized protein OS=Solanum tuberosum GN=PGSC0003DMG400028688 PE=4 SV=1
622	comp2285_c0_seq1	comp2285_c0	208	10	2.17	100	69.57	69	2	208	tr|F6HFU5|F6HFU5_VITVI	253	321	1e-20	Putative uncharacterized protein OS=Vitis vinifera GN=VIT_01s0011g00460 PE=4 SV=1
623	comp2286_c0_seq1	comp2286_c0	221	11	2.22	100	55.71	70	220	11	tr|M5W4J7|M5W4J7_PRUPE	474	543	8e-20	Uncharacterized protein OS=Prunus persica GN=PRUPE_ppa1027125mg PE=4 SV=1
624	comp2288_c0_seq1	comp2288_c0	472	50	4.22	100	71.59	176	472	2	tr|V4UL58|V4UL58_9ROSI	129	302	4e-56	Uncharacterized protein OS=Citrus clementina GN=CICLE_v10008720mg PE=4 SV=1
625	comp2289_c0_seq1	comp2289_c0	306	14	1.92	100	61.04	77	73	303	tr|A5B9U8|A5B9U8_VITVI	189	264	3e-09	Putative uncharacterized protein OS=Vitis vinifera GN=VITISV_003699 PE=4 SV=1
626	comp2304_c0_seq1	comp2304_c0	495	53	4.25	100	50	166	2	493	tr|V4VI42|V4VI42_9ROSI	196	353	2e-44	Uncharacterized protein OS=Citrus clementina GN=CICLE_v10030742mg PE=4 SV=1
627	comp2305_c0_seq1	comp2305_c0	219	12	2.45	100	58.82	68	14	217	sp|P83326|PMEI_ACTDE	53	120	3e-14	Pectinesterase inhibitor OS=Actinidia deliciosa GN=PMEI PE=1 SV=2
628	comp2321_c0_seq1	comp2321_c0	293	26	3.75	100	69.23	65	1	183	tr|M5XQ19|M5XQ19_PRUPE	359	423	5e-17	Uncharacterized protein OS=Prunus persica GN=PRUPE_ppa006117mg PE=4 SV=1
629	comp2323_c0_seq1	comp2323_c0	204	17	3.79	100	70	60	1	180	tr|D7SHP1|D7SHP1_VITVI	131	190	5e-09	Serine/threonine-protein phosphatase 2A 55 kDa regulatory subunit B OS=Vitis vinifera GN=VIT_17s0000g08730 PE=3 SV=1
630	comp2325_c0_seq1	comp2325_c0	211	10	2.14	100	88.41	69	209	3	tr|F6HPB9|F6HPB9_VITVI	254	322	3e-20	Putative uncharacterized protein (Fragment) OS=Vitis vinifera GN=VIT_02s0154g00620 PE=4 SV=1
631	comp2328_c0_seq1	comp2328_c0	500	48	3.8	100	86.59	164	500	9	tr|B9R8D9|B9R8D9_RICCO	192	355	4e-77	Alcohol dehydrogenase, putative OS=Ricinus communis GN=RCOM_1599170 PE=3 SV=1
632	comp2335_c0_seq1	comp2335_c0	437	35	3.22	100	71.65	127	437	60	tr|G8IFN6|G8IFN6_DAVIN	80	205	6e-44	MADS-domain transcription factor (Fragment) OS=Davidia involucrata GN=FBP9-1 PE=2 SV=1
633	comp2336_c0_seq1	comp2336_c0	407	36	3.58	100	70	70	201	407	tr|F6GTQ7|F6GTQ7_VITVI	228	297	5e-47	Putative uncharacterized protein OS=Vitis vinifera GN=VIT_17s0000g09610 PE=3 SV=1
634	comp2348_c0_seq1	comp2348_c0	233	14	2.65	100	68.83	77	3	233	tr|V4TBU0|V4TBU0_9ROSI	336	412	3e-26	Uncharacterized protein OS=Citrus clementina GN=CICLE_v10031427mg PE=4 SV=1
635	comp2352_c0_seq1	comp2352_c0	218	8	1.64	100	57.35	68	204	1	tr|A9P889|A9P889_POPTR	134	201	8e-17	Uncharacterized protein OS=Populus trichocarpa GN=POPTR_0025s00570g PE=2 SV=1
636	comp2355_c0_seq1	comp2355_c0	230	10	1.92	100	88.16	76	2	229	tr|V4W164|V4W164_9ROSI	413	488	8e-18	Uncharacterized protein OS=Citrus clementina GN=CICLE_v10014694mg PE=4 SV=1
637	comp2359_c0_seq1	comp2359_c0	448	33	2.95	100	68.03	147	6	446	tr|M0ZRN0|M0ZRN0_SOLTU	7	153	2e-57	Uncharacterized protein OS=Solanum tuberosum GN=PGSC0003DMG400002562 PE=4 SV=1
638	comp2366_c0_seq1	comp2366_c0	377	31	3.36	100	77.78	45	1	135	tr|V4UT06|V4UT06_9ROSI	856	900	2e-13	Uncharacterized protein OS=Citrus clementina GN=CICLE_v10007401mg PE=4 SV=1
639	comp2368_c0_seq1	comp2368_c0	227	14	2.74	100	79.17	72	225	10	tr|K4CUM5|K4CUM5_SOLLC	70	141	1e-25	Uncharacterized protein OS=Solanum lycopersicum GN=Solyc09g065990.2 PE=4 SV=1
640	comp2380_c0_seq1	comp2380_c0	328	42	5.33	100	88.07	109	1	327	tr|M1CQP1|M1CQP1_SOLTU	1	109	2e-52	Uncharacterized protein OS=Solanum tuberosum GN=PGSC0003DMG400028258 PE=4 SV=1
641	comp2382_c0_seq1	comp2382_c0	388	21	2.2	100	57.61	92	112	387	tr|M5WLJ8|M5WLJ8_PRUPE	3	94	7e-29	Uncharacterized protein (Fragment) OS=Prunus persica GN=PRUPE_ppa022014mg PE=4 SV=1
642	comp2383_c0_seq1	comp2383_c0	282	16	2.42	100	82.22	90	2	271	tr|S5VSG8|S5VSG8_ACTER	101	190	2e-29	Ethylene response factor OS=Actinidia eriantha PE=2 SV=1
643	comp2384_c0_seq1	comp2384_c0	317	21	2.77	100	74.29	105	315	1	tr|M1CXB7|M1CXB7_SOLTU	36	140	2e-27	Uncharacterized protein OS=Solanum tuberosum GN=PGSC0003DMG400029846 PE=4 SV=1
644	comp2400_c0_seq1	comp2400_c0	236	10	1.86	100	71.79	78	2	235	tr|A5BFR8|A5BFR8_VITVI	1168	1245	2e-27	Putative uncharacterized protein OS=Vitis vinifera GN=VITISV_012106 PE=4 SV=1
645	comp2402_c0_seq1	comp2402_c0	204	9	2	100	79.41	68	1	204	tr|V4SRZ4|V4SRZ4_9ROSI	53	120	1e-25	Uncharacterized protein OS=Citrus clementina GN=CICLE_v10032932mg PE=4 SV=1
646	comp2407_c0_seq1	comp2407_c0	281	21	3.18	100	76.25	80	40	279	tr|F6HFV9|F6HFV9_VITVI	1	80	4e-28	Putative uncharacterized protein OS=Vitis vinifera GN=VIT_04s0079g00290 PE=4 SV=1
647	comp2411_c0_seq1	comp2411_c0	459	43	3.74	100	88.37	86	407	150	tr|M5WP33|M5WP33_PRUPE	163	248	1e-28	Uncharacterized protein OS=Prunus persica GN=PRUPE_ppb022899mg PE=4 SV=1
648	comp2417_c0_seq1	comp2417_c0	252	10	1.72	100	57.83	83	4	252	tr|U5GIS6|U5GIS6_POPTR	24	105	5e-19	Uncharacterized protein OS=Populus trichocarpa GN=POPTR_0003s08450g PE=4 SV=1
649	comp2417_c1_seq1	comp2417_c1	255	8	1.36	100	78.57	84	4	255	tr|M5WFM2|M5WFM2_PRUPE	99	182	2e-31	Uncharacterized protein OS=Prunus persica GN=PRUPE_ppa000222mg PE=4 SV=1
650	comp2429_c0_seq1	comp2429_c0	324	27	3.47	100	71.43	84	308	60	tr|V4SBG8|V4SBG8_9ROSI	120	203	3e-26	Uncharacterized protein OS=Citrus clementina GN=CICLE_v10028153mg PE=4 SV=1
651	comp2443_c0_seq1	comp2443_c0	220	16	3.25	100	52.94	34	117	218	tr|A5BFS0|A5BFS0_VITVI	425	458	3e-13	Putative uncharacterized protein OS=Vitis vinifera GN=VITISV_021511 PE=4 SV=1
652	comp2444_c0_seq1	comp2444_c0	334	23	2.86	100	77.14	35	272	168	tr|I1TIH5|I1TIH5_DAUCA	1	33	9e-39	Orf60 OS=Daucus carota subsp. sativus GN=orf60 PE=4 SV=1
653	comp2452_c0_seq1	comp2452_c0	208	15	3.26	100	90.91	66	8	205	tr|B9SW54|B9SW54_RICCO	339	404	3e-27	Pentatricopeptide repeat-containing protein, putative OS=Ricinus communis GN=RCOM_0347890 PE=4 SV=1
654	comp2459_c0_seq1	comp2459_c0	225	9	1.78	100	85.33	75	1	225	tr|F6H5Y9|F6H5Y9_VITVI	88	162	2e-33	Putative uncharacterized protein OS=Vitis vinifera GN=VIT_14s0036g01050 PE=4 SV=1
655	comp2474_c0_seq1	comp2474_c0	377	34	3.68	100	87.7	122	376	11	tr|D7TBB8|D7TBB8_VITVI	78	199	4e-59	Putative uncharacterized protein OS=Vitis vinifera GN=VIT_11s0016g02630 PE=4 SV=1
656	comp2480_c0_seq1	comp2480_c0	250	15	2.61	100	77.11	83	250	2	tr|M0ZKG6|M0ZKG6_SOLTU	105	187	1e-33	Uncharacterized protein OS=Solanum tuberosum GN=PGSC0003DMG400001032 PE=4 SV=1
657	comp2485_c0_seq1	comp2485_c0	232	15	2.85	100	66.1	59	52	228	tr|M1AA01|M1AA01_SOLTU	49	105	1e-12	Uncharacterized protein OS=Solanum tuberosum GN=PGSC0003DMG402007021 PE=4 SV=1
658	comp2493_c0_seq1	comp2493_c0	221	7	1.41	100	82.19	73	3	221	tr|M5XF52|M5XF52_PRUPE	181	250	6e-28	Auxin-responsive protein OS=Prunus persica GN=PRUPE_ppa009545mg PE=3 SV=1
659	comp2498_c0_seq1	comp2498_c0	233	12	2.27	100	92.31	39	119	3	tr|B9SVT3|B9SVT3_RICCO	50	88	1e-14	Putative uncharacterized protein OS=Ricinus communis GN=RCOM_0255640 PE=4 SV=1
660	comp2502_c0_seq1	comp2502_c0	587	54.62	3.64	100	88.14	194	3	584	tr|D7SXZ0|D7SXZ0_VITVI	111	304	1e-83	Putative uncharacterized protein OS=Vitis vinifera GN=VIT_18s0157g00180 PE=3 SV=1
661	comp2503_c0_seq1	comp2503_c0	439	21	1.92	100	83.59	128	53	436	tr|D7TAN7|D7TAN7_VITVI	308	435	4e-59	Putative uncharacterized protein OS=Vitis vinifera GN=VIT_01s0010g02570 PE=4 SV=1
662	comp2504_c0_seq1	comp2504_c0	283	3.57	0.54	19.98	90.67	75	59	283	tr|M0ZNW8|M0ZNW8_SOLTU	4	78	4e-39	Uncharacterized protein OS=Solanum tuberosum GN=PGSC0003DMG400001886 PE=4 SV=1
663	comp2504_c0_seq2	comp2504_c0	370	19.43	2.15	80.02	87.8	123	2	370	tr|F6HRV1|F6HRV1_VITVI	92	214	9e-65	Putative uncharacterized protein (Fragment) OS=Vitis vinifera GN=VIT_00s0507g00020 PE=4 SV=1
664	comp2509_c0_seq1	comp2509_c0	271	20	3.16	100	98.88	89	3	269	tr|F2D846|F2D846_HORVD	170	258	2e-43	Predicted protein OS=Hordeum vulgare var. distichum PE=2 SV=1
665	comp2527_c0_seq1	comp2527_c0	207	8	1.75	100	82.86	70	1	207	tr|M1CLC8|M1CLC8_SOLTU	98	167	4e-26	Uncharacterized protein OS=Solanum tuberosum GN=PGSC0003DMG400027185 PE=4 SV=1
666	comp2530_c0_seq1	comp2530_c0	324	24	3.09	100	58.33	96	32	319	tr|E0CSC0|E0CSC0_VITVI	1	96	6e-24	Putative uncharacterized protein OS=Vitis vinifera GN=VIT_19s0014g01690 PE=4 SV=1
667	comp2535_c0_seq1	comp2535_c0	261	12	1.98	100	74.42	86	2	259	tr|F6HPB4|F6HPB4_VITVI	289	374	2e-32	Putative uncharacterized protein OS=Vitis vinifera GN=VIT_02s0154g00520 PE=4 SV=1
668	comp2537_c0_seq1	comp2537_c0	203	4	0.9	100	46.81	47	58	198	tr|G7JAN8|G7JAN8_MEDTR	409	455	2e-05	Putative uncharacterized protein OS=Medicago truncatula GN=MTR_3g070080 PE=4 SV=1
669	comp2544_c0_seq1	comp2544_c0	231	8	1.53	100	84.21	76	3	230	tr|M1A038|M1A038_SOLTU	137	212	2e-32	Uncharacterized protein OS=Solanum tuberosum GN=PGSC0003DMG400004615 PE=4 SV=1
670	comp2545_c0_seq1	comp2545_c0	269	20	3.19	100	67.07	82	2	247	tr|A5BCK7|A5BCK7_VITVI	877	958	3e-26	Putative uncharacterized protein OS=Vitis vinifera GN=VITISV_041982 PE=4 SV=1
671	comp2552_c0_seq1	comp2552_c0	221	22	4.44	100	54.69	64	25	213	tr|U5GJI9|U5GJI9_POPTR	54	115	3e-08	Uncharacterized protein OS=Populus trichocarpa GN=POPTR_0003s15470g PE=4 SV=1
672	comp2555_c0_seq1	comp2555_c0	249	5	0.87	40.13	70.24	84	249	1	tr|D7TQ37|D7TQ37_VITVI	380	461	1e-27	Putative uncharacterized protein OS=Vitis vinifera GN=VIT_08s0040g00570 PE=4 SV=1
673	comp2555_c0_seq2	comp2555_c0	208	6	1.3	59.87	89.74	39	114	1	tr|D7TQ37|D7TQ37_VITVI	423	461	1e-12	Putative uncharacterized protein OS=Vitis vinifera GN=VIT_08s0040g00570 PE=4 SV=1
674	comp2561_c0_seq1	comp2561_c0	355	24	2.78	100	73.58	106	2	319	tr|D7TVU6|D7TVU6_VITVI	62	167	5e-46	Putative uncharacterized protein OS=Vitis vinifera GN=VIT_02s0025g02960 PE=3 SV=1
675	comp2566_c0_seq1	comp2566_c0	215	16	3.34	100	91.55	71	3	215	tr|M1C5K8|M1C5K8_SOLTU	24	94	7e-32	Uncharacterized protein OS=Solanum tuberosum GN=PGSC0003DMG400023459 PE=4 SV=1
676	comp2567_c0_seq1	comp2567_c0	201	9	2.04	100	98.48	66	199	2	tr|M1B615|M1B615_SOLTU	181	246	9e-30	Uncharacterized protein OS=Solanum tuberosum GN=PGSC0003DMG401014608 PE=4 SV=1
677	comp2570_c0_seq1	comp2570_c0	216	8	1.66	100	45.45	66	16	213	tr|I1K0V2|I1K0V2_SOYBN	89	154	8e-10	Uncharacterized protein OS=Glycine max PE=4 SV=1
678	comp2576_c0_seq1	comp2576_c0	443	40.01	3.62	100	80.27	147	1	441	tr|F6H6A4|F6H6A4_VITVI	487	633	2e-64	Putative uncharacterized protein OS=Vitis vinifera GN=VIT_03s0091g00200 PE=4 SV=1
679	comp2584_c0_seq1	comp2584_c0	451	36	3.19	100	85.23	149	5	451	tr|M5WT16|M5WT16_PRUPE	211	359	3e-65	Serine/threonine-protein phosphatase 2A 55 kDa regulatory subunit B OS=Prunus persica GN=PRUPE_ppa004483mg PE=3 SV=1
680	comp2597_c0_seq1	comp2597_c0	434	38	3.52	100	88.8	125	2	376	tr|M5WN23|M5WN23_PRUPE	138	262	9e-59	Uncharacterized protein OS=Prunus persica GN=PRUPE_ppa010131mg PE=3 SV=1
681	comp2613_c0_seq1	comp2613_c0	380	32	3.43	100	46.08	102	3	305	tr|M1D478|M1D478_SOLTU	79	177	3e-14	Uncharacterized protein OS=Solanum tuberosum GN=PGSC0003DMG400031529 PE=4 SV=1
682	comp2625_c0_seq1	comp2625_c0	481	45	3.72	100	72.26	155	464	3	tr|F6HFB5|F6HFB5_VITVI	1	155	7e-55	Putative uncharacterized protein OS=Vitis vinifera GN=VIT_01s0011g06140 PE=4 SV=1
683	comp2626_c0_seq1	comp2626_c0	288	27	3.98	100	62	50	3	152	tr|A5BHT9|A5BHT9_VITVI	406	455	8e-12	Putative uncharacterized protein OS=Vitis vinifera GN=VITISV_016610 PE=4 SV=1
684	comp2631_c0_seq1	comp2631_c0	348	33	3.91	100	64.65	99	299	3	tr|D7UBV6|D7UBV6_VITVI	71	167	3e-29	Putative uncharacterized protein OS=Vitis vinifera GN=VIT_13s0074g00470 PE=4 SV=1
685	comp2632_c0_seq1	comp2632_c0	332	30	3.75	100	82.73	110	2	331	tr|M7YRC1|M7YRC1_TRIUA	186	295	1e-45	ABC transporter B family member 20 OS=Triticum urartu GN=TRIUR3_02808 PE=4 SV=1
686	comp2635_c0_seq1	comp2635_c0	380	32	3.43	100	73.02	126	3	380	tr|F6HKL6|F6HKL6_VITVI	3	123	6e-39	Putative uncharacterized protein OS=Vitis vinifera GN=VIT_08s0007g03230 PE=4 SV=1
687	comp2640_c0_seq1	comp2640_c0	359	37	4.23	100	43.68	87	95	346	tr|F6H175|F6H175_VITVI	35	117	1e-10	Putative uncharacterized protein OS=Vitis vinifera GN=VIT_18s0001g08650 PE=4 SV=1
688	comp2664_c0_seq1	comp2664_c0	237	14	2.6	100	83.33	78	235	2	tr|B9RSL1|B9RSL1_RICCO	364	441	2e-29	Putative uncharacterized protein OS=Ricinus communis GN=RCOM_1725910 PE=4 SV=1
689	comp2671_c0_seq1	comp2671_c0	240	11	2.01	100	70.15	67	201	1	tr|S8E9U0|S8E9U0_9LAMI	1	67	1e-22	Uncharacterized protein OS=Genlisea aurea GN=M569_05501 PE=3 SV=1
690	comp2671_c1_seq1	comp2671_c1	207	4	0.87	100	91.18	68	3	206	tr|V7B5Q0|V7B5Q0_PHAVU	71	138	3e-28	Uncharacterized protein OS=Phaseolus vulgaris GN=PHAVU_008G178900g PE=4 SV=1
691	comp2674_c0_seq1	comp2674_c0	233	11	2.08	100	81.82	77	232	2	tr|D7TWB8|D7TWB8_VITVI	702	778	5e-22	Putative uncharacterized protein OS=Vitis vinifera GN=VIT_02s0025g04900 PE=4 SV=1
692	comp2683_c0_seq1	comp2683_c0	274	26	4.06	100	57.81	64	78	269	tr|F6GX09|F6GX09_VITVI	1	64	4e-15	Putative uncharacterized protein OS=Vitis vinifera GN=VIT_04s0023g00980 PE=3 SV=1
693	comp2685_c0_seq1	comp2685_c0	1035	205	7.49	100	64.88	336	978	1	tr|K4BK81|K4BK81_SOLLC	1	329	4e-96	Uncharacterized protein OS=Solanum lycopersicum GN=Solyc03g112270.2 PE=4 SV=1
694	comp2686_c0_seq1	comp2686_c0	556	58	4.1	100	48.7	154	543	91	tr|D7TZ54|D7TZ54_VITVI	19	163	2e-25	Putative uncharacterized protein OS=Vitis vinifera GN=VIT_05s0077g00110 PE=4 SV=1
695	comp2689_c0_seq1	comp2689_c0	301	13.65	1.91	27.43	68.07	119	29	301	tr|F6HBE5|F6HBE5_VITVI	1	119	2e-32	Putative uncharacterized protein OS=Vitis vinifera GN=VIT_13s0064g00180 PE=4 SV=1
696	comp2689_c0_seq2	comp2689_c0	382	47.35	5.05	72.57	87.39	119	29	382	tr|F6HBE5|F6HBE5_VITVI	1	119	4e-52	Putative uncharacterized protein OS=Vitis vinifera GN=VIT_13s0064g00180 PE=4 SV=1
697	comp2690_c0_seq1	comp2690_c0	339	58	7.08	100	64.52	93	279	1	tr|M5WZZ0|M5WZZ0_PRUPE	352	444	9e-32	Uncharacterized protein OS=Prunus persica GN=PRUPE_ppa000854mg PE=4 SV=1
698	comp2691_c0_seq1	comp2691_c0	348	71	8.42	100	54.37	103	347	57	tr|F6GTW6|F6GTW6_VITVI	47	134	1e-14	Putative uncharacterized protein OS=Vitis vinifera GN=VIT_06s0004g03590 PE=4 SV=1
699	comp2693_c0_seq1	comp2693_c0	540	102	7.43	100	88.02	167	502	2	tr|A5C4K0|A5C4K0_VITVI	1	166	7e-80	Aspartate aminotransferase (Fragment) OS=Vitis vinifera GN=VITISV_015512 PE=3 SV=1
700	comp2695_c0_seq1	comp2695_c0	457	85	7.43	100	72.41	29	66	152	tr|V7CDT5|V7CDT5_PHAVU	518	546	1e-07	Uncharacterized protein OS=Phaseolus vulgaris GN=PHAVU_003G169400g PE=4 SV=1
701	comp2696_c0_seq1	comp2696_c0	854	82.72	3.7	53.39	67.91	215	208	852	tr|D7U2T0|D7U2T0_VITVI	3	215	2e-75	Putative uncharacterized protein OS=Vitis vinifera GN=VIT_07s0005g02500 PE=4 SV=1
702	comp2696_c0_seq2	comp2696_c0	866	73.28	3.23	46.61	67.91	215	220	864	tr|D7U2T0|D7U2T0_VITVI	3	215	2e-75	Putative uncharacterized protein OS=Vitis vinifera GN=VIT_07s0005g02500 PE=4 SV=1
703	comp2697_c0_seq1	comp2697_c0	732	147	7.73	100	66.67	189	102	668	tr|F6HRZ1|F6HRZ1_VITVI	27	211	9e-63	Putative uncharacterized protein OS=Vitis vinifera GN=VIT_00s1291g00020 PE=4 SV=1
704	comp2701_c0_seq1	comp2701_c0	1006	163.01	6.14	100	60.78	255	60	818	tr|M1AXR8|M1AXR8_SOLTU	1	251	4e-82	Uncharacterized protein OS=Solanum tuberosum GN=PGSC0003DMG400012541 PE=4 SV=1
705	comp2702_c0_seq1	comp2702_c0	882	145	6.27	100	84.25	292	2	877	tr|V4U1J1|V4U1J1_9ROSI	286	577	8e-144	Uncharacterized protein OS=Citrus clementina GN=CICLE_v10019435mg PE=4 SV=1
706	comp2704_c0_seq1	comp2704_c0	471	82	6.94	100	68.35	139	418	5	tr|B9SCP7|B9SCP7_RICCO	1	139	1e-45	Dc50, putative OS=Ricinus communis GN=RCOM_1375720 PE=4 SV=1
707	comp2705_c0_seq1	comp2705_c0	1196	212	6.67	100	59.88	339	178	1182	tr|D7TZN3|D7TZN3_VITVI	119	457	1e-105	Putative uncharacterized protein OS=Vitis vinifera GN=VIT_09s0002g00770 PE=4 SV=1
708	comp2706_c0_seq1	comp2706_c0	1398	248	6.64	100	82.55	384	1	1152	tr|V4TDI8|V4TDI8_9ROSI	1075	1458	3e-162	Uncharacterized protein OS=Citrus clementina GN=CICLE_v10030504mg PE=4 SV=1
709	comp2707_c0_seq1	comp2707_c0	2025	416.04	7.61	91.2	72.83	438	1340	33	tr|M1AAR6|M1AAR6_SOLTU	1	429	0	Uncharacterized protein OS=Solanum tuberosum GN=PGSC0003DMG400007182 PE=4 SV=1
710	comp2707_c0_seq2	comp2707_c0	534	9.96	0.73	8.8	61.73	81	314	72	tr|G1CQN7|G1CQN7_9ROSI	3	82	3e-20	Domain rearranged methyltransferase (Fragment) OS=Vitis amurensis GN=DRM1a PE=2 SV=1
711	comp2709_c0_seq1	comp2709_c0	787	121	5.9	100	85.19	243	62	787	tr|M1BVR0|M1BVR0_SOLTU	1	235	6e-119	Uncharacterized protein OS=Solanum tuberosum GN=PGSC0003DMG400020953 PE=4 SV=1
712	comp2709_c1_seq1	comp2709_c1	203	5	1.12	100	91.04	67	3	203	tr|M1BVR0|M1BVR0_SOLTU	229	295	3e-32	Uncharacterized protein OS=Solanum tuberosum GN=PGSC0003DMG400020953 PE=4 SV=1
713	comp2710_c0_seq1	comp2710_c0	281	38	5.76	100	78.41	88	18	281	tr|K4CAH0|K4CAH0_SOLLC	1	84	2e-35	Uncharacterized protein OS=Solanum lycopersicum GN=Solyc06g083150.2 PE=4 SV=1
714	comp2711_c0_seq1	comp2711_c0	1966	424	8	100	57.97	659	12	1949	tr|V7BIR6|V7BIR6_PHAVU	135	781	0	Uncharacterized protein OS=Phaseolus vulgaris GN=PHAVU_007G192300g PE=4 SV=1
715	comp2712_c0_seq1	comp2712_c0	312	2.73	0.37	6.19	85	80	240	1	tr|M5W3P5|M5W3P5_PRUPE	86	165	2e-35	Uncharacterized protein OS=Prunus persica GN=PRUPE_ppa001805mg PE=4 SV=1
716	comp2712_c0_seq2	comp2712_c0	748	107.86	5.55	93.81	83.23	167	501	1	tr|F6HTW0|F6HTW0_VITVI	7	173	2e-79	Putative uncharacterized protein OS=Vitis vinifera GN=VIT_14s0030g01350 PE=4 SV=1
717	comp2713_c0_seq1	comp2713_c0	1475	225	5.7	100	40.62	256	1474	719	tr|C5XG26|C5XG26_SORBI	1311	1566	4e-50	Putative uncharacterized protein Sb03g030787 (Fragment) OS=Sorghum bicolor GN=Sb03g030787 PE=4 SV=1
718	comp2714_c0_seq1	comp2714_c0	1020	206	7.65	100	77.2	250	76	825	tr|M1CKJ5|M1CKJ5_SOLTU	1	248	6e-99	Uncharacterized protein OS=Solanum tuberosum GN=PGSC0003DMG402027016 PE=4 SV=1
719	comp2715_c0_seq1	comp2715_c0	503	52	4.09	100	80.61	98	502	227	tr|V4T0T2|V4T0T2_9ROSI	277	374	1e-35	Uncharacterized protein OS=Citrus clementina GN=CICLE_v10001528mg PE=4 SV=1
720	comp2716_c0_seq1	comp2716_c0	848	158	7.12	100	61.84	283	53	847	tr|F6HSW0|F6HSW0_VITVI	10	292	2e-81	Putative uncharacterized protein OS=Vitis vinifera GN=VIT_07s0129g00610 PE=4 SV=1
721	comp2720_c0_seq1	comp2720_c0	317	51	6.72	100	72.22	54	17	175	tr|V4UTQ1|V4UTQ1_9ROSI	1	54	9e-14	Uncharacterized protein OS=Citrus clementina GN=CICLE_v10013268mg PE=4 SV=1
722	comp2722_c0_seq1	comp2722_c0	518	110	8.39	100	65.93	135	450	46	tr|D7TP29|D7TP29_VITVI	1	127	2e-37	Putative uncharacterized protein OS=Vitis vinifera GN=VIT_07s0104g01470 PE=3 SV=1
723	comp2723_c0_seq1	comp2723_c0	591	101	6.68	100	39.66	179	573	37	tr|B9GGX6|B9GGX6_POPTR	1	164	7e-21	Uncharacterized protein OS=Populus trichocarpa GN=POPTR_0001s38840g PE=4 SV=1
724	comp2725_c0_seq1	comp2725_c0	1243	87.31	2.64	32.48	37.58	165	722	1201	tr|F6I618|F6I618_VITVI	150	314	1e-23	Putative uncharacterized protein OS=Vitis vinifera GN=VIT_15s0046g02810 PE=4 SV=1
725	comp2725_c0_seq2	comp2725_c0	1363	199.69	5.49	67.52	37.58	165	842	1321	tr|F6I618|F6I618_VITVI	150	314	1e-23	Putative uncharacterized protein OS=Vitis vinifera GN=VIT_15s0046g02810 PE=4 SV=1
726	comp2726_c0_seq1	comp2726_c0	346	55.91	6.67	100	88.41	69	2	208	tr|M5VYP0|M5VYP0_PRUPE	309	377	1e-22	Uncharacterized protein OS=Prunus persica GN=PRUPE_ppa007234mg PE=4 SV=1
727	comp2727_c0_seq1	comp2727_c0	320	60	7.83	100	54.78	115	18	320	tr|K4BNF9|K4BNF9_SOLLC	7	121	2e-14	Uncharacterized protein OS=Solanum lycopersicum GN=Solyc04g005530.2 PE=4 SV=1
728	comp2728_c0_seq1	comp2728_c0	972	143.98	5.62	100	70.03	317	1	945	tr|F6HDQ0|F6HDQ0_VITVI	697	1012	2e-122	Putative uncharacterized protein OS=Vitis vinifera GN=VIT_05s0020g03420 PE=4 SV=1
729	comp2730_c0_seq1	comp2730_c0	345	75	8.98	100	89.55	67	234	34	tr|B9T1K2|B9T1K2_RICCO	1	67	2e-32	Putative uncharacterized protein OS=Ricinus communis GN=RCOM_0216640 PE=4 SV=1
730	comp2731_c0_seq1	comp2731_c0	1680	259	5.74	100	59.74	534	23	1576	tr|F6GTE3|F6GTE3_VITVI	27	557	3e-155	Putative uncharacterized protein OS=Vitis vinifera GN=VIT_17s0000g05020 PE=4 SV=1
731	comp2733_c0_seq1	comp2733_c0	726	139.09	7.38	100	59.79	194	689	111	tr|O24448|O24448_NICGU	254	443	4e-60	Farnesyltransferase beta subunit (Fragment) OS=Nicotiana glutinosa PE=2 SV=1
732	comp2734_c0_seq1	comp2734_c0	1188	242.05	7.67	100	67.69	390	1	1167	tr|I3NMK3|I3NMK3_HEVBR	5	388	1e-155	60S ribosomal protein L3B OS=Hevea brasiliensis GN=RPL3B PE=2 SV=1
733	comp2736_c0_seq1	comp2736_c0	827	130	6.01	100	79.66	236	29	733	tr|D7SHA2|D7SHA2_VITVI	1	230	1e-87	Nucleoside diphosphate kinase OS=Vitis vinifera GN=VIT_17s0000g10280 PE=3 SV=1
734	comp2737_c0_seq1	comp2737_c0	1146	208	6.84	100	65.95	373	28	1146	tr|B9SF10|B9SF10_RICCO	1	373	4e-142	Ubiquitin-protein ligase, putative OS=Ricinus communis GN=RCOM_1212010 PE=4 SV=1
735	comp2741_c0_seq1	comp2741_c0	882	135	5.83	100	61.23	276	85	882	tr|B9RX54|B9RX54_RICCO	1	271	1e-76	DNA binding protein, putative OS=Ricinus communis GN=RCOM_0817850 PE=4 SV=1
736	comp2742_c0_seq1	comp2742_c0	529	71.01	5.29	100	76.73	159	479	3	tr|V7AKB5|V7AKB5_PHAVU	11	169	4e-68	Uncharacterized protein OS=Phaseolus vulgaris GN=PHAVU_011G201300g PE=4 SV=1
737	comp2745_c0_seq1	comp2745_c0	1325	309	8.74	100	84.68	333	1001	3	tr|F6H0K3|F6H0K3_VITVI	3	335	3e-130	Putative uncharacterized protein OS=Vitis vinifera GN=VIT_18s0001g02340 PE=4 SV=1
738	comp2747_c0_seq1	comp2747_c0	501	112	8.86	100	55.86	145	48	482	tr|M0ZSE0|M0ZSE0_SOLTU	10	145	2e-31	Uncharacterized protein OS=Solanum tuberosum GN=PGSC0003DMG400002724 PE=4 SV=1
739	comp2748_c0_seq1	comp2748_c0	1114	169	5.72	100	58.82	306	252	1112	tr|V4U7K0|V4U7K0_9ROSI	1	305	2e-60	Uncharacterized protein OS=Citrus clementina GN=CICLE_v10004180mg PE=4 SV=1
740	comp2749_c0_seq1	comp2749_c0	1103	243.12	8.32	100	58.21	280	40	843	tr|M1BH78|M1BH78_SOLTU	1	275	9e-66	Uncharacterized protein OS=Solanum tuberosum GN=PGSC0003DMG400017523 PE=4 SV=1
741	comp2750_c0_seq1	comp2750_c0	425	76	7.2	100	71.07	121	56	415	tr|M1BZS0|M1BZS0_SOLTU	1	121	1e-45	DNA-directed RNA polymerase subunit OS=Solanum tuberosum GN=PGSC0003DMG400022038 PE=3 SV=1
742	comp2754_c0_seq1	comp2754_c0	698	153	8.47	100	78.47	209	629	3	tr|D7TWD4|D7TWD4_VITVI	78	280	2e-68	Putative uncharacterized protein OS=Vitis vinifera GN=VIT_02s0025g05060 PE=3 SV=1
743	comp2757_c0_seq1	comp2757_c0	1323	272	7.71	100	84.55	440	4	1323	tr|E0CPG0|E0CPG0_VITVI	64	503	0	Putative uncharacterized protein OS=Vitis vinifera GN=VIT_18s0001g13310 PE=4 SV=1
744	comp2759_c0_seq1	comp2759_c0	1265	210	6.23	100	71.03	321	3	965	tr|D7TTT7|D7TTT7_VITVI	73	392	9e-130	Putative uncharacterized protein OS=Vitis vinifera GN=VIT_02s0012g01780 PE=4 SV=1
745	comp2760_c0_seq1	comp2760_c0	936	175	7.11	100	83.41	217	934	284	tr|V4SWD2|V4SWD2_9ROSI	352	567	5e-102	Uncharacterized protein OS=Citrus clementina GN=CICLE_v10031090mg PE=4 SV=1
746	comp2761_c0_seq1	comp2761_c0	388	110	11.54	100	57.94	107	332	12	tr|D8U456|D8U456_VOLCA	6	98	3e-25	60S ribosomal protein L36 OS=Volvox carteri GN=rpl36 PE=3 SV=1
747	comp2762_c0_seq1	comp2762_c0	595	130	8.53	100	63.73	193	19	594	tr|K4DHU6|K4DHU6_SOLLC	4	188	4e-55	Uncharacterized protein OS=Solanum lycopersicum GN=Solyc12g099250.1 PE=4 SV=1
748	comp2763_c0_seq1	comp2763_c0	757	154	7.82	100	39.51	81	433	194	tr|B9GGE7|B9GGE7_POPTR	460	540	4e-11	Uncharacterized protein OS=Populus trichocarpa GN=POPTR_0001s38280g PE=4 SV=2
749	comp2767_c0_seq1	comp2767_c0	509	67	5.21	100	33.87	124	478	134	tr|U5GNG0|U5GNG0_POPTR	1	123	3e-11	Uncharacterized protein OS=Populus trichocarpa GN=POPTR_0001s03430g PE=4 SV=1
750	comp2768_c0_seq1	comp2768_c0	488	93	7.57	100	91.03	156	485	18	tr|F6GTB7|F6GTB7_VITVI	1133	1288	6e-90	Putative uncharacterized protein OS=Vitis vinifera GN=VIT_17s0000g05480 PE=4 SV=1
751	comp2775_c0_seq1	comp2775_c0	1006	0	0	0	67.6	321	61	1005	tr|F6GVJ6|F6GVJ6_VITVI	1	314	8e-114	Putative uncharacterized protein OS=Vitis vinifera GN=VIT_01s0137g00270 PE=4 SV=1
752	comp2775_c0_seq2	comp2775_c0	1160	215.99	7.01	100	67.6	321	215	1159	tr|F6GVJ6|F6GVJ6_VITVI	1	314	1e-113	Putative uncharacterized protein OS=Vitis vinifera GN=VIT_01s0137g00270 PE=4 SV=1
753	comp2776_c0_seq1	comp2776_c0	366	6.98	0.78	8.85	76.4	89	365	99	tr|B9T8I4|B9T8I4_RICCO	251	339	2e-34	Calcium lipid binding protein, putative OS=Ricinus communis GN=RCOM_0185810 PE=4 SV=1
754	comp2776_c0_seq2	comp2776_c0	1042	222.02	8.06	91.15	70.79	291	1023	151	tr|D7TM79|D7TM79_VITVI	255	544	1e-121	Putative uncharacterized protein OS=Vitis vinifera GN=VIT_13s0019g04450 PE=4 SV=1
755	comp2777_c0_seq1	comp2777_c0	560	118.01	8.27	100	86.96	69	59	265	tr|M1C7P7|M1C7P7_SOLTU	1	69	5e-09	Uncharacterized protein OS=Solanum tuberosum GN=PGSC0003DMG400023960 PE=4 SV=1
756	comp2778_c0_seq1	comp2778_c0	876	210	9.14	100	85.71	196	701	114	tr|M5XGR1|M5XGR1_PRUPE	7	202	1e-92	Uncharacterized protein OS=Prunus persica GN=PRUPE_ppa011650mg PE=4 SV=1
757	comp2782_c0_seq1	comp2782_c0	490	111	8.99	100	81.03	58	2	175	tr|V7ALW4|V7ALW4_PHAVU	219	276	1e-22	Uncharacterized protein OS=Phaseolus vulgaris GN=PHAVU_010G029900g PE=4 SV=1
758	comp2784_c0_seq1	comp2784_c0	447	83	7.44	100	41.96	143	6	431	tr|I0Z840|I0Z840_9CHLO	144	283	2e-25	Actin-like ATPase domain-containing protein OS=Coccomyxa subellipsoidea C-169 GN=COCSUDRAFT_35244 PE=3 SV=1
759	comp2785_c0_seq1	comp2785_c0	314	36	4.8	100	64.42	104	312	1	tr|E2GMA2|E2GMA2_VITVI	354	456	5e-30	Chloride channel ClC2 OS=Vitis vinifera PE=2 SV=1
760	comp2787_c0_seq1	comp2787_c0	438	101	9.26	100	78.26	138	27	437	tr|A5B2R8|A5B2R8_VITVI	1	138	2e-60	Putative uncharacterized protein OS=Vitis vinifera GN=VITISV_043402 PE=4 SV=1
761	comp2788_c0_seq1	comp2788_c0	690	182	10.2	100	54.32	243	4	690	tr|B9S8C1|B9S8C1_RICCO	41	283	1e-48	Putative uncharacterized protein OS=Ricinus communis GN=RCOM_1250530 PE=4 SV=1
762	comp2789_c0_seq1	comp2789_c0	574	101	6.89	100	53.76	173	570	58	tr|D7SPZ2|D7SPZ2_VITVI	603	774	2e-42	Putative uncharacterized protein OS=Vitis vinifera GN=VIT_13s0019g00700 PE=4 SV=1
763	comp2789_c1_seq1	comp2789_c1	268	7	1.12	100	83.15	89	2	268	tr|D7SPZ2|D7SPZ2_VITVI	517	605	4e-39	Putative uncharacterized protein OS=Vitis vinifera GN=VIT_13s0019g00700 PE=4 SV=1
764	comp2790_c0_seq1	comp2790_c0	695	123	6.84	100	48.33	120	96	449	tr|F6HKA9|F6HKA9_VITVI	30	143	3e-19	Putative uncharacterized protein OS=Vitis vinifera GN=VIT_08s0007g05180 PE=4 SV=1
765	comp2792_c0_seq1	comp2792_c0	1020	213	7.91	100	71.3	324	7	978	tr|K4CGB8|K4CGB8_SOLLC	13	314	4e-124	Uncharacterized protein OS=Solanum lycopersicum GN=Solyc07g055850.2 PE=3 SV=1
766	comp2793_c0_seq1	comp2793_c0	871	148	6.48	100	83.71	178	237	770	tr|D7SMX6|D7SMX6_VITVI	8	185	4e-82	Putative uncharacterized protein OS=Vitis vinifera GN=VIT_18s0089g00610 PE=4 SV=1
767	comp2794_c0_seq1	comp2794_c0	885	128	5.51	100	76.34	279	883	47	tr|D7TEG9|D7TEG9_VITVI	203	480	2e-118	Putative uncharacterized protein OS=Vitis vinifera GN=VIT_12s0059g01680 PE=4 SV=1
768	comp2796_c0_seq1	comp2796_c0	1822	291.36	5.94	100	65.7	516	1797	283	tr|M4DV71|M4DV71_BRARP	1	501	0	Uncharacterized protein OS=Brassica rapa subsp. pekinensis GN=BRA020414 PE=4 SV=1
769	comp2797_c0_seq1	comp2797_c0	805	148	7.04	100	65.64	195	211	792	tr|M5XYJ4|M5XYJ4_PRUPE	46	234	3e-70	Uncharacterized protein OS=Prunus persica GN=PRUPE_ppa006322mg PE=4 SV=1
770	comp2799_c0_seq1	comp2799_c0	492	6.76	0.55	8.91	88.57	35	423	319	tr|M0ZPN4|M0ZPN4_SOLTU	266	300	7e-11	Uncharacterized protein OS=Solanum tuberosum GN=PGSC0003DMG400002069 PE=4 SV=1
771	comp2799_c0_seq2	comp2799_c0	1255	186.24	5.57	91.09	78.98	295	1203	319	tr|K4B9N4|K4B9N4_SOLLC	6	300	1e-136	Uncharacterized protein OS=Solanum lycopersicum GN=Solyc02g080130.2 PE=4 SV=1
772	comp2800_c0_seq2	comp2800_c0	1175	196.14	6.28	84.19	80.08	251	1004	255	tr|F6HUU1|F6HUU1_VITVI	13	263	2e-109	Putative uncharacterized protein OS=Vitis vinifera GN=VIT_14s0066g00390 PE=4 SV=1
773	comp2801_c0_seq1	comp2801_c0	886	165.19	7.1	100	50.57	261	793	35	tr|M1AMW9|M1AMW9_SOLTU	3	255	2e-55	Uncharacterized protein OS=Solanum tuberosum GN=PGSC0003DMG400010122 PE=4 SV=1
774	comp2802_c0_seq1	comp2802_c0	753	142	7.25	100	60.28	214	42	680	tr|F6H6K8|F6H6K8_VITVI	1	211	6e-67	Putative uncharacterized protein OS=Vitis vinifera GN=VIT_16s0050g01770 PE=4 SV=1
775	comp2806_c0_seq1	comp2806_c0	3780	642.5	6.24	87.2	53.33	660	1197	3143	tr|M0WRG2|M0WRG2_HORVD	155	798	0	Uncharacterized protein OS=Hordeum vulgare var. distichum PE=4 SV=1
776	comp2806_c0_seq2	comp2806_c0	2365	58.6	0.92	12.8	49.32	732	13	2184	tr|M8B6M7|M8B6M7_AEGTA	634	1253	0	Histone-lysine N-methyltransferase ATX4 OS=Aegilops tauschii GN=F775_18141 PE=4 SV=1
777	comp2807_c0_seq1	comp2807_c0	859	151	6.71	100	79.91	214	2	643	tr|K4CNQ5|K4CNQ5_SOLLC	304	517	2e-102	Uncharacterized protein OS=Solanum lycopersicum GN=Solyc08g078960.2 PE=4 SV=1
778	comp2810_c0_seq1	comp2810_c0	307	44.5	6.09	72.62	64.42	104	4	306	tr|D7U1G5|D7U1G5_VITVI	1	103	6e-26	Putative uncharacterized protein OS=Vitis vinifera GN=VIT_11s0037g00830 PE=4 SV=1
779	comp2810_c0_seq2	comp2810_c0	255	13.5	2.3	27.38	60	75	4	219	tr|D7U1G5|D7U1G5_VITVI	1	74	4e-12	Putative uncharacterized protein OS=Vitis vinifera GN=VIT_11s0037g00830 PE=4 SV=1
780	comp2811_c0_seq1	comp2811_c0	236	21	3.92	100	62.12	66	4	201	tr|F6HL45|F6HL45_VITVI	1290	1355	2e-16	DNA-directed RNA polymerase OS=Vitis vinifera GN=VIT_08s0007g08090 PE=3 SV=1
781	comp2812_c0_seq1	comp2812_c0	401	65	6.57	100	58.33	132	7	396	tr|B9IL05|B9IL05_POPTR	1	122	2e-28	Uncharacterized protein OS=Populus trichocarpa GN=POPTR_0018s02040g PE=3 SV=2
782	comp2813_c0_seq1	comp2813_c0	2064	473	8.49	100	53.3	698	1	2064	tr|M0T896|M0T896_MUSAM	399	1078	0	Uncharacterized protein OS=Musa acuminata subsp. malaccensis PE=4 SV=1
783	comp2815_c0_seq1	comp2815_c0	356	66.1	7.64	100	86.32	117	354	4	tr|F6HD45|F6HD45_VITVI	160	276	8e-57	Putative uncharacterized protein OS=Vitis vinifera GN=VIT_00s0322g00020 PE=4 SV=1
784	comp2816_c0_seq1	comp2816_c0	340	59	7.18	100	81.61	87	2	262	tr|F6GU40|F6GU40_VITVI	172	258	3e-34	Putative uncharacterized protein OS=Vitis vinifera GN=VIT_06s0004g02220 PE=4 SV=1
785	comp2818_c0_seq1	comp2818_c0	1197	190.98	6	100	73.54	189	554	1111	tr|D7TND8|D7TND8_VITVI	189	377	5e-149	Putative uncharacterized protein OS=Vitis vinifera GN=VIT_01s0026g01710 PE=4 SV=1
786	comp2819_c0_seq1	comp2819_c0	800	140.74	6.74	100	31.91	94	314	33	tr|I1MBG6|I1MBG6_SOYBN	1	91	3e-05	Uncharacterized protein OS=Glycine max PE=4 SV=2
787	comp2820_c0_seq1	comp2820_c0	415	70	6.81	100	59.85	137	413	3	tr|A5C428|A5C428_VITVI	83	219	4e-37	Putative uncharacterized protein OS=Vitis vinifera GN=VITISV_032489 PE=4 SV=1
788	comp2821_c0_seq1	comp2821_c0	341	51	6.19	100	83.19	113	2	340	tr|U5GXC0|U5GXC0_POPTR	556	668	1e-48	Uncharacterized protein OS=Populus trichocarpa GN=POPTR_0001s39420g PE=4 SV=1
789	comp2826_c0_seq1	comp2826_c0	1039	223	8.12	100	48.44	320	96	1037	tr|D7SQX9|D7SQX9_VITVI	1	262	4e-60	Putative uncharacterized protein OS=Vitis vinifera GN=VIT_08s0058g01430 PE=4 SV=1
790	comp2829_c1_seq1	comp2829_c1	1089	187	6.48	100	35	240	205	849	tr|B9STT6|B9STT6_RICCO	146	382	4e-24	Putative uncharacterized protein OS=Ricinus communis GN=RCOM_0623850 PE=4 SV=1
791	comp2833_c0_seq1	comp2833_c0	1363	256	7.03	100	78.65	370	2	1111	tr|K4CBE4|K4CBE4_SOLLC	102	471	8e-164	MATE efflux family protein OS=Solanum lycopersicum GN=Solyc07g006730.2 PE=3 SV=1
792	comp2834_c0_seq1	comp2834_c0	2442	461	6.97	100	54.98	642	70	1905	tr|C5YYE0|C5YYE0_SORBI	13	641	0	Putative uncharacterized protein Sb09g000920 OS=Sorghum bicolor GN=Sb09g000920 PE=4 SV=1
793	comp2837_c0_seq1	comp2837_c0	657	36.81	2.17	25.31	66.67	159	480	4	tr|F6H424|F6H424_VITVI	3	161	2e-52	Putative uncharacterized protein OS=Vitis vinifera GN=VIT_14s0068g01010 PE=4 SV=1
794	comp2837_c0_seq2	comp2837_c0	660	109.19	6.41	74.69	66.67	159	480	4	tr|F6H424|F6H424_VITVI	3	161	2e-52	Putative uncharacterized protein OS=Vitis vinifera GN=VIT_14s0068g01010 PE=4 SV=1
795	comp2838_c0_seq1	comp2838_c0	456	85	7.45	100	71.43	126	456	91	tr|B9I3P4|B9I3P4_POPTR	791	916	4e-45	Uncharacterized protein OS=Populus trichocarpa GN=POPTR_0012s09780g PE=4 SV=2
796	comp2841_c0_seq1	comp2841_c0	727	134.01	7.1	100	35.2	125	482	126	tr|D7LJT1|D7LJT1_ARALL	73	190	8e-10	Putative uncharacterized protein OS=Arabidopsis lyrata subsp. lyrata GN=ARALYDRAFT_345476 PE=4 SV=1
797	comp2842_c0_seq1	comp2842_c0	530	117	8.7	100	75.47	106	1	318	tr|F6HGM8|F6HGM8_VITVI	492	597	2e-41	Putative uncharacterized protein OS=Vitis vinifera GN=VIT_11s0016g00630 PE=4 SV=1
798	comp2843_c0_seq1	comp2843_c0	552	80	5.69	100	89.04	73	157	375	tr|M5WP23|M5WP23_PRUPE	1	73	5e-33	Uncharacterized protein OS=Prunus persica GN=PRUPE_ppa014634mg PE=4 SV=1
799	comp2844_c0_seq1	comp2844_c0	611	92	5.87	100	48.5	167	117	611	tr|M5X2V1|M5X2V1_PRUPE	1	167	8e-34	Uncharacterized protein OS=Prunus persica GN=PRUPE_ppa002817mg PE=4 SV=1
800	comp2845_c0_seq1	comp2845_c0	1512	291	7.18	100	71.78	489	1	1449	tr|M0VAT7|M0VAT7_HORVD	385	873	0	Uncharacterized protein OS=Hordeum vulgare var. distichum PE=4 SV=1
801	comp2846_c0_seq1	comp2846_c0	524	91	6.85	100	84.57	162	38	523	tr|V4SQM2|V4SQM2_9ROSI	1	162	4e-67	Uncharacterized protein OS=Citrus clementina GN=CICLE_v10032114mg PE=4 SV=1
802	comp2848_c0_seq1	comp2848_c0	336	8.66	1.07	17.13	96.63	89	334	68	tr|V4VXP1|V4VXP1_9ROSI	62	150	2e-46	Uncharacterized protein OS=Citrus clementina GN=CICLE_v10022345mg PE=4 SV=1
803	comp2848_c0_seq2	comp2848_c0	761	102.34	5.17	82.87	95.62	137	759	349	tr|B9RH52|B9RH52_RICCO	62	198	8e-75	Protein C14orf111, putative OS=Ricinus communis GN=RCOM_1447280 PE=4 SV=1
804	comp2850_c0_seq1	comp2850_c0	941	114	4.6	100	86.54	312	1	933	tr|B9RJP1|B9RJP1_RICCO	205	516	2e-150	Seryl-tRNA synthetase, putative OS=Ricinus communis GN=RCOM_1037230 PE=4 SV=1
805	comp2851_c0_seq1	comp2851_c0	614	118	7.49	100	73.11	119	74	430	tr|A5C210|A5C210_VITVI	18	135	8e-42	Putative uncharacterized protein OS=Vitis vinifera GN=VITISV_008855 PE=4 SV=1
806	comp2852_c0_seq1	comp2852_c0	1479	296	7.48	100	80.2	409	80	1303	tr|V4T8N7|V4T8N7_9ROSI	14	422	0	Uncharacterized protein OS=Citrus clementina GN=CICLE_v10001274mg PE=3 SV=1
807	comp2855_c0_seq1	comp2855_c0	742	104.43	5.42	100	56.89	225	110	742	tr|M5VUS0|M5VUS0_PRUPE	1	217	3e-55	O-acyltransferase OS=Prunus persica GN=PRUPE_ppa003936mg PE=3 SV=1
808	comp2856_c0_seq1	comp2856_c0	875	200	8.72	100	74.07	216	73	720	tr|M1CLV7|M1CLV7_SOLTU	3	218	2e-89	Uncharacterized protein OS=Solanum tuberosum GN=PGSC0003DMG400027315 PE=4 SV=1
809	comp2857_c0_seq1	comp2857_c0	516	113	8.65	100	89.08	119	2	358	tr|B9SGD4|B9SGD4_RICCO	257	375	3e-55	Receptor serine-threonine protein kinase, putative OS=Ricinus communis GN=RCOM_0744030 PE=4 SV=1
810	comp2859_c0_seq1	comp2859_c0	567	27.87	1.93	24.25	57.95	176	517	5	tr|A5BPV0|A5BPV0_VITVI	171	346	6e-51	Putative uncharacterized protein OS=Vitis vinifera GN=VITISV_019620 PE=4 SV=1
811	comp2859_c0_seq2	comp2859_c0	947	150.13	6.02	75.75	51.76	255	897	148	tr|A5BPV0|A5BPV0_VITVI	171	425	2e-68	Putative uncharacterized protein OS=Vitis vinifera GN=VITISV_019620 PE=4 SV=1
812	comp2861_c0_seq1	comp2861_c0	623	15.82	0.99	14.27	71.31	122	66	431	tr|V4S9W3|V4S9W3_9ROSI	503	623	3e-42	Uncharacterized protein OS=Citrus clementina GN=CICLE_v10028022mg PE=4 SV=1
813	comp2861_c0_seq2	comp2861_c0	1394	221.18	5.94	85.73	68.08	401	3	1202	tr|V4S9W3|V4S9W3_9ROSI	232	623	2e-148	Uncharacterized protein OS=Citrus clementina GN=CICLE_v10028022mg PE=4 SV=1
814	comp2863_c0_seq1	comp2863_c0	535	96	7.07	100	76.83	82	78	320	tr|B9SDA4|B9SDA4_RICCO	52	133	4e-30	Brg-1 associated factor, putative OS=Ricinus communis GN=RCOM_1515600 PE=4 SV=1
815	comp2867_c0_seq1	comp2867_c0	1411	222	5.89	100	64.06	473	4	1401	tr|F4ITQ7|F4ITQ7_ARATH	292	764	0	Polynucleotidyl transferase, ribonuclease H fold protein with HRDC domain OS=Arabidopsis thaliana GN=AT2G32415 PE=4 SV=1
816	comp2870_c0_seq1	comp2870_c0	390	64	6.67	100	71.05	38	117	4	tr|G7I9S0|G7I9S0_MEDTR	243	280	8e-07	Ribosomal protein S10 OS=Medicago truncatula GN=MTR_1g006120 PE=3 SV=1
817	comp2871_c0_seq1	comp2871_c0	1945	355	6.77	100	78.11	466	1739	354	tr|K4BLI1|K4BLI1_SOLLC	37	498	4e-180	Uncharacterized protein OS=Solanum lycopersicum GN=Solyc03g116790.2 PE=3 SV=1
818	comp2872_c0_seq1	comp2872_c0	748	172	8.84	100	64.4	250	2	739	tr|F6HJY7|F6HJY7_VITVI	146	392	6e-73	Putative uncharacterized protein OS=Vitis vinifera GN=VIT_12s0035g02020 PE=4 SV=1
819	comp2873_c0_seq1	comp2873_c0	881	166	7.18	100	67.69	294	3	881	tr|B9RZD6|B9RZD6_RICCO	17	309	3e-126	Protein ariadne-1, putative OS=Ricinus communis GN=RCOM_0938350 PE=4 SV=1
820	comp2874_c0_seq1	comp2874_c0	697	119	6.59	100	87	100	548	249	tr|Q1PCH7|Q1PCH7_SOLCH	1	100	1e-45	SWIb domain-containing protein OS=Solanum chacoense GN=SWIb2 PE=4 SV=1
821	comp2876_c0_seq1	comp2876_c0	586	120	8.01	100	47.93	169	526	56	tr|M1C064|M1C064_SOLTU	1	161	1e-30	Uncharacterized protein OS=Solanum tuberosum GN=PGSC0003DMG400022152 PE=4 SV=1
822	comp2878_c0_seq1	comp2878_c0	1211	228	7.08	100	86.36	286	913	56	tr|D7U4M3|D7U4M3_VITVI	1	286	3e-133	Putative uncharacterized protein OS=Vitis vinifera GN=VIT_03s0038g04370 PE=4 SV=1
823	comp2879_c0_seq1	comp2879_c0	890	130.58	5.59	100	73.42	301	890	3	tr|J9PWT0|J9PWT0_NICAT	28	328	8e-112	Timing of cab expression 1/pseudo-response regulator 1 OS=Nicotiana attenuata GN=PRR1 PE=2 SV=1
824	comp2880_c0_seq1	comp2880_c0	583	112	7.51	100	68.99	158	3	476	tr|F6HBG1|F6HBG1_VITVI	774	923	1e-56	Putative uncharacterized protein OS=Vitis vinifera GN=VIT_13s0073g00130 PE=4 SV=1
825	comp2881_c0_seq1	comp2881_c0	541	101	7.35	100	46.39	97	2	292	tr|M1BV86|M1BV86_SOLTU	129	223	2e-16	Uncharacterized protein OS=Solanum tuberosum GN=PGSC0003DMG400020805 PE=4 SV=1
826	comp2887_c0_seq1	comp2887_c0	596	111	7.27	100	51.03	194	1	573	tr|F6HMM1|F6HMM1_VITVI	451	644	2e-38	Putative uncharacterized protein OS=Vitis vinifera GN=VIT_08s0056g01320 PE=4 SV=1
827	comp2892_c0_seq1	comp2892_c0	400	72	7.3	100	95.45	44	2	133	tr|V4NR68|V4NR68_THESL	69	112	4e-17	Uncharacterized protein OS=Thellungiella salsuginea GN=EUTSA_v10021800mg PE=4 SV=1
828	comp2894_c0_seq1	comp2894_c0	671	113	6.52	100	82.63	213	32	670	tr|B9RMV8|B9RMV8_RICCO	689	900	2e-100	Dicer-1, putative OS=Ricinus communis GN=RCOM_1340690 PE=4 SV=1
829	comp2895_c0_seq1	comp2895_c0	890	189	8.09	100	42.05	195	565	2	tr|M1B0U4|M1B0U4_SOLTU	35	224	8e-19	Uncharacterized protein OS=Solanum tuberosum GN=PGSC0003DMG400013270 PE=4 SV=1
830	comp2897_c0_seq1	comp2897_c0	1714	271	5.88	100	63.09	531	1555	2	tr|K7ULI6|K7ULI6_MAIZE	8	534	0	Uncharacterized protein OS=Zea mays GN=ZEAMMB73_430105 PE=4 SV=1
831	comp2900_c0_seq1	comp2900_c0	632	96	5.91	100	71.15	208	7	630	tr|F6H7V4|F6H7V4_VITVI	135	342	5e-86	Putative uncharacterized protein OS=Vitis vinifera GN=VIT_00s0220g00020 PE=4 SV=1
832	comp2901_c0_seq1	comp2901_c0	566	115	7.97	100	88.1	168	522	19	tr|M1B5K3|M1B5K3_SOLTU	1	168	1e-83	Uncharacterized protein OS=Solanum tuberosum GN=PGSC0003DMG400014492 PE=4 SV=1
833	comp2904_c0_seq1	comp2904_c0	983	184	7.1	100	42.01	319	33	941	tr|F6H824|F6H824_VITVI	126	444	1e-44	Putative uncharacterized protein OS=Vitis vinifera GN=VIT_00s0250g00040 PE=4 SV=1
834	comp2905_c0_seq1	comp2905_c0	1019	219	8.14	100	66.86	338	7	1017	tr|F2CXW4|F2CXW4_HORVD	2	338	3e-128	Predicted protein OS=Hordeum vulgare var. distichum PE=2 SV=1
835	comp2906_c0_seq1	comp2906_c0	1104	188	6.43	100	65.57	334	1077	85	tr|D7TZP4|D7TZP4_VITVI	1	332	3e-103	Putative uncharacterized protein OS=Vitis vinifera GN=VIT_09s0002g00870 PE=4 SV=1
836	comp2907_c0_seq1	comp2907_c0	449	80	7.13	100	69.18	146	11	448	tr|V4WC42|V4WC42_9ROSI	34	179	2e-47	Uncharacterized protein (Fragment) OS=Citrus clementina GN=CICLE_v100072501mg PE=4 SV=1
837	comp2908_c0_seq1	comp2908_c0	865	134	5.91	100	73.39	218	212	865	tr|D7UC95|D7UC95_VITVI	17	234	7e-97	Putative uncharacterized protein OS=Vitis vinifera GN=VIT_15s0046g02710 PE=4 SV=1
838	comp2909_c0_seq1	comp2909_c0	1407	248	6.59	100	71.16	430	1257	1	tr|I1J8F2|I1J8F2_SOYBN	53	482	0	Uncharacterized protein OS=Glycine max PE=4 SV=1
839	comp2909_c1_seq1	comp2909_c1	208	13	2.83	100	70.97	62	206	21	tr|V4S5T9|V4S5T9_9ROSI	474	535	4e-15	Uncharacterized protein OS=Citrus clementina GN=CICLE_v10028167mg PE=4 SV=1
840	comp2911_c0_seq1	comp2911_c0	351	29.02	3.41	40.07	62.75	51	203	54	tr|U5GLJ6|U5GLJ6_POPTR	32	82	6e-05	Uncharacterized protein OS=Populus trichocarpa GN=POPTR_0002s16110g PE=4 SV=1
841	comp2911_c0_seq2	comp2911_c0	405	50.98	5.1	59.93	62.75	51	203	54	tr|U5GLJ6|U5GLJ6_POPTR	32	82	6e-05	Uncharacterized protein OS=Populus trichocarpa GN=POPTR_0002s16110g PE=4 SV=1
842	comp2912_c0_seq1	comp2912_c0	1322	153.01	4.34	59.87	79.94	324	1231	260	tr|F6HUU3|F6HUU3_VITVI	36	359	2e-150	Putative uncharacterized protein OS=Vitis vinifera GN=VIT_14s0066g00410 PE=4 SV=1
843	comp2912_c0_seq2	comp2912_c0	1190	91.99	2.91	40.13	69.14	324	1099	260	tr|F6HUU3|F6HUU3_VITVI	36	359	2e-124	Putative uncharacterized protein OS=Vitis vinifera GN=VIT_14s0066g00410 PE=4 SV=1
844	comp2914_c0_seq1	comp2914_c0	704	131.95	7.24	100	80.26	233	6	704	tr|D7T0V5|D7T0V5_VITVI	21	251	3e-104	Putative uncharacterized protein OS=Vitis vinifera GN=VIT_19s0085g00510 PE=4 SV=1
845	comp2915_c0_seq1	comp2915_c0	1632	300	6.85	100	56.55	527	63	1628	tr|U5FXW9|U5FXW9_POPTR	3	516	9e-159	Uncharacterized protein OS=Populus trichocarpa GN=POPTR_0010s06010g PE=4 SV=1
846	comp2916_c0_seq1	comp2916_c0	951	164	6.55	100	60.97	310	932	3	tr|F6HWI1|F6HWI1_VITVI	8	313	9e-101	Putative uncharacterized protein OS=Vitis vinifera GN=VIT_07s0141g00370 PE=4 SV=1
847	comp2918_c0_seq1	comp2918_c0	1077	202.89	7.12	100	85.95	306	60	977	tr|V4UER3|V4UER3_9ROSI	1	306	3e-118	Uncharacterized protein OS=Citrus clementina GN=CICLE_v10016039mg PE=4 SV=1
848	comp2919_c0_seq1	comp2919_c0	1421	243	6.4	100	80.17	343	1225	197	tr|V4T1M5|V4T1M5_9ROSI	316	658	3e-134	Uncharacterized protein OS=Citrus clementina GN=CICLE_v10019214mg PE=4 SV=1
849	comp2920_c0_seq1	comp2920_c0	231	30	5.74	100	69.14	81	229	2	tr|V4SDV7|V4SDV7_9ROSI	285	365	4e-22	Uncharacterized protein OS=Citrus clementina GN=CICLE_v10004302mg PE=4 SV=1
850	comp2921_c0_seq1	comp2921_c0	286	52	7.72	100	68.12	69	74	280	tr|M1CR11|M1CR11_SOLTU	1	69	1e-21	Uncharacterized protein OS=Solanum tuberosum GN=PGSC0003DMG400028333 PE=4 SV=1
851	comp2922_c0_seq1	comp2922_c0	705	141	7.72	100	87.66	154	670	209	tr|B9IDE0|B9IDE0_POPTR	1	154	3e-73	Ribonuclease P family protein OS=Populus trichocarpa GN=POPTR_0015s00340g PE=4 SV=1
852	comp2924_c0_seq1	comp2924_c0	2501	390	5.76	100	46.27	415	1446	250	tr|U5GH47|U5GH47_POPTR	420	826	8e-88	Uncharacterized protein OS=Populus trichocarpa GN=POPTR_0004s23230g PE=4 SV=1
853	comp2925_c0_seq1	comp2925_c0	1136	206.01	6.84	100	80.38	372	18	1133	tr|B9RKT6|B9RKT6_RICCO	1	372	2e-157	Aldehyde dehydrogenase, putative OS=Ricinus communis GN=RCOM_1053330 PE=3 SV=1
854	comp2926_c0_seq1	comp2926_c0	615	121.96	7.73	100	90.69	204	3	614	tr|A5C6E5|A5C6E5_VITVI	109	312	2e-101	Putative uncharacterized protein OS=Vitis vinifera GN=VITISV_032323 PE=3 SV=1
855	comp2927_c0_seq1	comp2927_c0	545	88	6.35	100	56.2	121	197	544	tr|K4B837|K4B837_SOLLC	47	163	5e-20	Uncharacterized protein OS=Solanum lycopersicum GN=Solyc02g070560.2 PE=3 SV=1
856	comp2928_c0_seq1	comp2928_c0	1378	246	6.68	100	79.1	402	34	1233	tr|D3GDK9|D3GDK9_CAMSI	1	401	2e-165	Putative glucose-6-phosphate/phosphate translocator OS=Camellia sinensis PE=2 SV=1
857	comp2929_c0_seq1	comp2929_c0	1578	366.66	8.66	100	55.86	478	111	1541	tr|F6HFP2|F6HFP2_VITVI	1	463	7e-106	Putative uncharacterized protein OS=Vitis vinifera GN=VIT_01s0011g03330 PE=4 SV=1
858	comp2931_c0_seq1	comp2931_c0	2853	607	7.84	100	80.35	463	1457	2794	tr|G7JLW8|G7JLW8_MEDTR	59	521	0	Defective in exine formation OS=Medicago truncatula GN=MTR_4g014960 PE=4 SV=1
859	comp2931_c0_seq2	comp2931_c0	2536	0	0	0	80.35	463	1140	2477	tr|G7JLW8|G7JLW8_MEDTR	59	521	0	Defective in exine formation OS=Medicago truncatula GN=MTR_4g014960 PE=4 SV=1
860	comp2932_c0_seq1	comp2932_c0	463	104	8.97	100	76.36	110	394	68	tr|F6HXZ4|F6HXZ4_VITVI	1	109	8e-29	Putative uncharacterized protein OS=Vitis vinifera GN=VIT_09s0002g01750 PE=4 SV=1
861	comp2934_c0_seq2	comp2934_c0	1439	234.19	6.08	96.99	66.57	338	105	1082	tr|M0ZMS3|M0ZMS3_SOLTU	1	333	2e-98	Uncharacterized protein OS=Solanum tuberosum GN=PGSC0003DMG400001594 PE=4 SV=1
862	comp2935_c0_seq1	comp2935_c0	405	69	6.9	100	87.5	88	404	141	tr|F6HYE7|F6HYE7_VITVI	8	95	4e-41	Ribosomal protein L37 OS=Vitis vinifera GN=VIT_09s0002g04440 PE=3 SV=1
863	comp2937_c0_seq1	comp2937_c0	1365	278	7.63	100	81.9	420	1364	120	tr|B9GRB5|B9GRB5_POPTR	76	495	3e-172	Uncharacterized protein OS=Populus trichocarpa GN=POPTR_0002s25640g PE=4 SV=1
864	comp2939_c0_seq1	comp2939_c0	510	85	6.59	100	46.77	124	441	76	tr|Q9ZSP3|Q9ZSP3_TOBAC	1	114	1e-21	GrpE protein homolog OS=Nicotiana tabacum GN=GrpE2 PE=2 SV=1
865	comp2940_c0_seq1	comp2940_c0	1496	319	7.96	100	71.16	430	4	1284	tr|F6HNG0|F6HNG0_VITVI	365	794	9e-164	Putative uncharacterized protein OS=Vitis vinifera GN=VIT_13s0019g04350 PE=4 SV=1
866	comp2941_c0_seq1	comp2941_c0	773	171	8.49	100	48.21	251	5	751	tr|A5C7C6|A5C7C6_VITVI	804	1049	3e-52	Putative uncharacterized protein OS=Vitis vinifera GN=VITISV_017634 PE=4 SV=1
867	comp2943_c0_seq1	comp2943_c0	1033	239	8.75	100	75.25	295	3	887	tr|M1CY26|M1CY26_SOLTU	358	652	6e-131	Uncharacterized protein OS=Solanum tuberosum GN=PGSC0003DMG400030035 PE=4 SV=1
868	comp2943_c1_seq1	comp2943_c1	1414	321.94	8.52	100	54.9	357	379	1413	tr|M5X7A3|M5X7A3_PRUPE	1	356	3e-73	Uncharacterized protein OS=Prunus persica GN=PRUPE_ppa002525mg PE=4 SV=1
869	comp2944_c0_seq1	comp2944_c0	1749	326.3	6.94	100	71.24	459	1404	40	tr|A9RS32|A9RS32_PHYPA	30	477	0	Predicted protein OS=Physcomitrella patens subsp. patens GN=PHYPADRAFT_118611 PE=4 SV=1
870	comp2947_c0_seq1	comp2947_c0	262	8	1.32	100	95.4	87	2	262	tr|D7TIU1|D7TIU1_VITVI	44	130	2e-32	Putative uncharacterized protein OS=Vitis vinifera GN=VIT_08s0007g04740 PE=3 SV=1
871	comp2949_c0_seq1	comp2949_c0	555	118	8.35	100	90	120	491	132	tr|M1BWL5|M1BWL5_SOLTU	6	125	3e-59	50S ribosomal protein L20 OS=Solanum tuberosum GN=PGSC0003DMG400021190 PE=3 SV=1
872	comp2952_c0_seq1	comp2952_c0	496	11.37	0.91	12.83	95.89	146	57	494	tr|F6GVW6|F6GVW6_VITVI	298	443	7e-66	Putative uncharacterized protein OS=Vitis vinifera GN=VIT_18s0089g01240 PE=4 SV=1
873	comp2952_c0_seq2	comp2952_c0	774	124.63	6.18	87.17	95.74	258	2	772	tr|F6GVW6|F6GVW6_VITVI	186	443	8e-126	Putative uncharacterized protein OS=Vitis vinifera GN=VIT_18s0089g01240 PE=4 SV=1
874	comp2954_c0_seq1	comp2954_c0	1037	206	7.51	100	73.99	296	149	1036	tr|B9HIE8|B9HIE8_POPTR	9	301	2e-113	Magnesium transporter CorA-like family protein OS=Populus trichocarpa GN=POPTR_0008s09570g PE=4 SV=1
875	comp2955_c0_seq1	comp2955_c0	589	90	5.97	100	41.25	80	574	356	tr|B9ST81|B9ST81_RICCO	191	265	7e-10	Putative uncharacterized protein OS=Ricinus communis GN=RCOM_0684970 PE=4 SV=1
876	comp2956_c0_seq1	comp2956_c0	2855	486	6.27	100	46.76	678	453	2486	tr|A9TMK7|A9TMK7_PHYPA	48	723	0	Predicted protein OS=Physcomitrella patens subsp. patens GN=PHYPADRAFT_110446 PE=4 SV=1
877	comp2957_c0_seq1	comp2957_c0	584	74.06	4.96	81.97	69.84	126	1	378	tr|B9HRQ9|B9HRQ9_POPTR	56	181	3e-49	Uncharacterized protein OS=Populus trichocarpa GN=POPTR_0009s11630g PE=4 SV=1
878	comp2958_c0_seq1	comp2958_c0	514	98	7.54	100	72.03	118	490	137	tr|S8E312|S8E312_9LAMI	1	118	1e-19	Uncharacterized protein OS=Genlisea aurea GN=M569_04684 PE=4 SV=1
879	comp2960_c0_seq1	comp2960_c0	524	63	4.74	100	81.13	106	3	320	tr|D7T6G4|D7T6G4_VITVI	386	491	1e-44	Putative uncharacterized protein OS=Vitis vinifera GN=VIT_05s0020g01580 PE=4 SV=1
880	comp2963_c0_seq1	comp2963_c0	861	159	7.05	100	73.7	270	811	2	tr|V4T9B9|V4T9B9_9ROSI	1	270	5e-114	Uncharacterized protein OS=Citrus clementina GN=CICLE_v10001434mg PE=4 SV=1
881	comp2964_c0_seq1	comp2964_c0	1929	283	5.44	100	55.8	595	1758	1	tr|J3LGF8|J3LGF8_ORYBR	1	592	0	Uncharacterized protein OS=Oryza brachyantha GN=OB02G37250 PE=4 SV=1
882	comp2966_c0_seq1	comp2966_c0	1138	174	5.76	100	66.25	240	926	231	tr|M5XZR9|M5XZR9_PRUPE	1	234	5e-71	Uncharacterized protein OS=Prunus persica GN=PRUPE_ppa016591mg PE=4 SV=1
883	comp2967_c0_seq1	comp2967_c0	1018	167	6.21	100	69.16	334	1003	2	tr|F6I3J1|F6I3J1_VITVI	6	337	3e-124	Putative uncharacterized protein OS=Vitis vinifera GN=VIT_10s0092g00590 PE=4 SV=1
884	comp2968_c0_seq1	comp2968_c0	253	43	7.38	100	91.43	35	111	7	tr|B9IAM0|B9IAM0_POPTR	2	36	8e-15	INDOLE-3-BUTYRIC ACID RESPONSE 5 family protein OS=Populus trichocarpa GN=POPTR_0014s15870g PE=4 SV=2
885	comp2969_c0_seq1	comp2969_c0	1358	252	6.95	100	70.03	377	1172	48	tr|F6GVR8|F6GVR8_VITVI	464	835	6e-159	Putative uncharacterized protein OS=Vitis vinifera GN=VIT_14s0083g00370 PE=4 SV=1
886	comp2973_c0_seq1	comp2973_c0	913	193	8.04	100	78.79	231	158	844	tr|F6GWR6|F6GWR6_VITVI	1	231	3e-93	Putative uncharacterized protein OS=Vitis vinifera GN=VIT_04s0023g02720 PE=4 SV=1
887	comp2974_c1_seq1	comp2974_c1	1720	303	6.55	100	63.25	566	1718	30	tr|M4DP53|M4DP53_BRARP	661	1208	0	Uncharacterized protein OS=Brassica rapa subsp. pekinensis GN=BRA018293 PE=4 SV=1
888	comp2975_c0_seq1	comp2975_c0	323	36	4.65	100	57.35	68	195	1	tr|U7DWR5|U7DWR5_POPTR	18	85	8e-07	Uncharacterized protein (Fragment) OS=Populus trichocarpa GN=POPTR_0608s00200g PE=4 SV=1
889	comp2976_c0_seq1	comp2976_c0	376	59	6.41	100	89.6	125	2	376	tr|B9T7C4|B9T7C4_RICCO	575	699	2e-49	Protein binding protein, putative OS=Ricinus communis GN=RCOM_0092810 PE=4 SV=1
890	comp2977_c0_seq1	comp2977_c0	631	138	8.51	100	65.28	216	629	3	tr|M0ZJK6|M0ZJK6_SOLTU	202	416	1e-68	Uncharacterized protein OS=Solanum tuberosum GN=PGSC0003DMG400000791 PE=4 SV=1
891	comp2980_c0_seq1	comp2980_c0	816	146	6.85	100	72.22	144	147	578	tr|M0RJM7|M0RJM7_MUSAM	69	212	1e-17	Uncharacterized protein OS=Musa acuminata subsp. malaccensis PE=4 SV=1
892	comp2984_c0_seq1	comp2984_c0	484	79	6.49	100	66.96	112	383	48	tr|F2E4B0|F2E4B0_HORVD	5	116	2e-36	Predicted protein OS=Hordeum vulgare var. distichum PE=3 SV=1
893	comp2985_c0_seq1	comp2985_c0	278	32	4.91	100	96.74	92	2	277	tr|V7CQU3|V7CQU3_PHAVU	68	159	5e-46	Uncharacterized protein OS=Phaseolus vulgaris GN=PHAVU_002G261200g PE=4 SV=1
894	comp2987_c0_seq1	comp2987_c0	813	5.4	0.25	3.79	91.8	183	52	600	tr|D7UC01|D7UC01_VITVI	103	285	2e-89	Putative uncharacterized protein OS=Vitis vinifera GN=VIT_03s0180g00160 PE=4 SV=1
895	comp2987_c0_seq2	comp2987_c0	1092	186.72	6.45	96.21	72.45	294	28	879	tr|D7UC01|D7UC01_VITVI	1	285	6e-99	Putative uncharacterized protein OS=Vitis vinifera GN=VIT_03s0180g00160 PE=4 SV=1
896	comp2990_c0_seq1	comp2990_c0	280	34	5.18	100	82.05	39	2	118	tr|S8BYY4|S8BYY4_9LAMI	123	161	2e-12	Splicing factor-like protein (Fragment) OS=Genlisea aurea GN=M569_15015 PE=4 SV=1
897	comp2990_c1_seq1	comp2990_c1	365	55	6.18	100	71.54	123	363	7	tr|D7SWA2|D7SWA2_VITVI	347	469	3e-37	Putative uncharacterized protein OS=Vitis vinifera GN=VIT_07s0031g02020 PE=4 SV=1
898	comp2991_c0_seq1	comp2991_c0	1494	312	7.8	100	69.63	507	2	1492	tr|B9S4I8|B9S4I8_RICCO	644	1124	0	Cell division control protein 15 , cdc15, putative OS=Ricinus communis GN=RCOM_0807920 PE=4 SV=1
899	comp2992_c0_seq1	comp2992_c0	831	41.59	1.91	27.51	81.85	259	53	829	tr|K4BJL1|K4BJL1_SOLLC	123	380	7e-121	Uncharacterized protein OS=Solanum lycopersicum GN=Solyc03g097940.2 PE=4 SV=1
900	comp2992_c0_seq2	comp2992_c0	1103	147.41	5.04	72.49	81.97	355	37	1101	tr|K4BJL1|K4BJL1_SOLLC	27	380	4e-172	Uncharacterized protein OS=Solanum lycopersicum GN=Solyc03g097940.2 PE=4 SV=1
901	comp2994_c0_seq1	comp2994_c0	2957	467	5.81	100	56.29	700	542	2599	tr|F6HY36|F6HY36_VITVI	561	1253	0	Putative uncharacterized protein OS=Vitis vinifera GN=VIT_09s0002g02510 PE=4 SV=1
902	comp2996_c0_seq1	comp2996_c0	809	152	7.19	100	61.54	65	1	195	tr|V7AWA9|V7AWA9_PHAVU	251	313	1e-08	Uncharacterized protein OS=Phaseolus vulgaris GN=PHAVU_009G162200g PE=4 SV=1
903	comp2997_c0_seq1	comp2997_c0	255	42	7.14	100	73.42	79	239	3	tr|D7LWN1|D7LWN1_ARALL	1	79	2e-26	Putative uncharacterized protein OS=Arabidopsis lyrata subsp. lyrata GN=ARALYDRAFT_487108 PE=4 SV=1
904	comp2998_c0_seq1	comp2998_c0	452	83	7.35	100	51.97	152	2	451	tr|K4BXU3|K4BXU3_SOLLC	2	136	2e-31	Uncharacterized protein OS=Solanum lycopersicum GN=Solyc05g012200.2 PE=4 SV=1
905	comp2999_c0_seq1	comp2999_c0	1239	234	7.1	100	77.24	312	315	1238	tr|M1AZJ1|M1AZJ1_SOLTU	1	312	3e-138	Uncharacterized protein OS=Solanum tuberosum GN=PGSC0003DMG400012951 PE=4 SV=1
906	comp3000_c0_seq1	comp3000_c0	695	147	8.17	100	60.19	206	78	695	tr|F6GTU7|F6GTU7_VITVI	25	226	2e-54	Putative uncharacterized protein OS=Vitis vinifera GN=VIT_06s0004g04010 PE=4 SV=1
907	comp3001_c0_seq2	comp3001_c0	629	104	6.43	100	36.47	170	595	98	tr|M0ZLK6|M0ZLK6_SOLTU	1	166	2e-21	Uncharacterized protein OS=Solanum tuberosum GN=PGSC0003DMG403001341 PE=4 SV=1
908	comp3002_c0_seq1	comp3002_c0	595	102	6.7	100	85.71	168	594	91	tr|V4SFR4|V4SFR4_9ROSI	371	538	2e-80	Uncharacterized protein OS=Citrus clementina GN=CICLE_v10028159mg PE=4 SV=1
909	comp3002_c1_seq1	comp3002_c1	881	125	5.41	100	89.42	293	880	2	tr|E0CQ92|E0CQ92_VITVI	85	377	5e-151	Putative uncharacterized protein OS=Vitis vinifera GN=VIT_18s0001g14630 PE=4 SV=1
910	comp3003_c0_seq1	comp3003_c0	382	70	7.47	100	46.21	132	381	4	tr|F6H696|F6H696_VITVI	174	305	1e-26	Putative uncharacterized protein OS=Vitis vinifera GN=VIT_03s0091g01130 PE=4 SV=1
911	comp3004_c0_seq1	comp3004_c0	376	61	6.63	100	77.6	125	2	376	tr|Q5MG99|Q5MG99_IPOBA	1079	1203	2e-54	Hypothetical retrotransposon OS=Ipomoea batatas PE=4 SV=1
912	comp3005_c0_seq1	comp3005_c0	826	155	7.18	100	83.45	278	2	826	tr|A5BC19|A5BC19_VITVI	223	500	2e-96	S-acyltransferase OS=Vitis vinifera GN=VITISV_021100 PE=3 SV=1
913	comp3007_c0_seq1	comp3007_c0	317	39	5.14	100	78.05	41	316	200	tr|U5FSC7|U5FSC7_POPTR	479	519	3e-09	Uncharacterized protein OS=Populus trichocarpa GN=POPTR_0014s04230g PE=4 SV=1
914	comp3010_c0_seq1	comp3010_c0	473	55	4.63	100	47.66	128	380	6	tr|F6H1C9|F6H1C9_VITVI	1	128	3e-25	Putative uncharacterized protein OS=Vitis vinifera GN=VIT_18s0001g10430 PE=4 SV=1
915	comp3010_c1_seq1	comp3010_c1	414	38	3.71	100	38.46	143	3	413	tr|F6H1C9|F6H1C9_VITVI	127	268	3e-12	Putative uncharacterized protein OS=Vitis vinifera GN=VIT_18s0001g10430 PE=4 SV=1
916	comp3011_c0_seq1	comp3011_c0	712	151	8.18	100	60	235	1	702	tr|F6HFC5|F6HFC5_VITVI	113	347	2e-76	Putative uncharacterized protein OS=Vitis vinifera GN=VIT_01s0011g05930 PE=4 SV=1
917	comp3012_c0_seq1	comp3012_c0	239	49	9	100	70.24	84	2	238	tr|M1BP33|M1BP33_SOLTU	6	89	7e-24	Uncharacterized protein OS=Solanum tuberosum GN=PGSC0003DMG400019283 PE=4 SV=1
918	comp3014_c0_seq1	comp3014_c0	851	174	7.81	100	72.05	254	89	841	tr|F6H5B6|F6H5B6_VITVI	29	280	1e-96	Putative uncharacterized protein OS=Vitis vinifera GN=VIT_12s0028g03780 PE=4 SV=1
919	comp3015_c0_seq1	comp3015_c0	379	8.86	0.95	13.03	60.53	76	73	300	tr|K4CF50|K4CF50_SOLLC	97	164	6e-18	Uncharacterized protein OS=Solanum lycopersicum GN=Solyc07g049470.2 PE=4 SV=1
920	comp3015_c0_seq2	comp3015_c0	493	79.14	6.37	86.97	68.12	138	1	414	tr|K4CF50|K4CF50_SOLLC	36	164	4e-45	Uncharacterized protein OS=Solanum lycopersicum GN=Solyc07g049470.2 PE=4 SV=1
921	comp3016_c0_seq1	comp3016_c0	298	28	3.96	100	93.75	32	2	97	tr|M1ABT1|M1ABT1_SOLTU	591	622	4e-08	Uncharacterized protein OS=Solanum tuberosum GN=PGSC0003DMG400007435 PE=4 SV=1
922	comp3019_c0_seq1	comp3019_c0	2465	567	8.49	100	74.7	423	1394	132	tr|D5AD35|D5AD35_PICSI	4	426	0	Putative uncharacterized protein OS=Picea sitchensis PE=2 SV=1
923	comp3020_c0_seq1	comp3020_c0	660	172	10.1	100	100	203	52	660	tr|F2D920|F2D920_HORVD	1	203	1e-101	40S ribosomal protein S8 OS=Hordeum vulgare var. distichum PE=2 SV=1
924	comp3021_c0_seq1	comp3021_c0	251	22	3.81	100	92.77	83	250	2	tr|V4TZI2|V4TZI2_9ROSI	11	93	5e-39	Uncharacterized protein OS=Citrus clementina GN=CICLE_v10009077mg PE=4 SV=1
925	comp3022_c0_seq1	comp3022_c0	262	45	7.41	100	93.33	30	173	262	tr|V4T8T7|V4T8T7_9ROSI	1	30	6e-08	Uncharacterized protein (Fragment) OS=Citrus clementina GN=CICLE_v100308912mg PE=4 SV=1
926	comp3023_c0_seq1	comp3023_c0	1827	487.03	9.9	100	75.95	499	1759	272	tr|M5XBL5|M5XBL5_PRUPE	1	496	5e-178	Uncharacterized protein OS=Prunus persica GN=PRUPE_ppa004669mg PE=4 SV=1
927	comp3024_c1_seq1	comp3024_c1	847	176	7.94	100	63.04	257	15	764	tr|F6HNC0|F6HNC0_VITVI	1	256	2e-68	Putative uncharacterized protein OS=Vitis vinifera GN=VIT_13s0019g05080 PE=4 SV=1
928	comp3025_c0_seq1	comp3025_c0	1038	174	6.34	100	71.82	181	1	543	tr|V4T5V2|V4T5V2_9ROSI	380	559	2e-63	Uncharacterized protein OS=Citrus clementina GN=CICLE_v10000708mg PE=4 SV=1
929	comp3029_c0_seq1	comp3029_c0	625	126	7.85	100	58.59	128	2	376	tr|D7TBJ4|D7TBJ4_VITVI	292	418	2e-29	Putative uncharacterized protein OS=Vitis vinifera GN=VIT_11s0016g03460 PE=4 SV=1
930	comp3030_c0_seq1	comp3030_c0	1665	398	8.9	100	68.95	438	1567	257	tr|V7CR86|V7CR86_PHAVU	3	434	0	Uncharacterized protein OS=Phaseolus vulgaris GN=PHAVU_002G274700g PE=4 SV=1
931	comp3031_c0_seq1	comp3031_c0	754	197	10.04	100	81.3	123	95	463	tr|A5BED8|A5BED8_VITVI	4	126	2e-54	Putative uncharacterized protein OS=Vitis vinifera GN=VIT_08s0007g04840 PE=4 SV=1
932	comp3034_c0_seq1	comp3034_c0	1475	366.99	9.3	100	82.07	357	112	1173	tr|K4BYQ8|K4BYQ8_SOLLC	1	357	4e-171	Uncharacterized protein OS=Solanum lycopersicum GN=Solyc05g015420.2 PE=4 SV=1
933	comp3035_c0_seq1	comp3035_c0	634	105	6.44	100	67.71	192	2	517	tr|V7AT16|V7AT16_PHAVU	5	192	4e-55	Uncharacterized protein OS=Phaseolus vulgaris GN=PHAVU_010G154900g PE=4 SV=1
934	comp3037_c0_seq1	comp3037_c0	623	137	8.56	100	67.57	148	589	149	tr|M5XB86|M5XB86_PRUPE	1	145	5e-35	Ribosomal protein L34 OS=Prunus persica GN=PRUPE_ppa012999mg PE=3 SV=1
935	comp3040_c0_seq1	comp3040_c0	1122	236	7.93	100	85.11	262	337	1122	tr|M5XD24|M5XD24_PRUPE	1	262	1e-130	Uncharacterized protein OS=Prunus persica GN=PRUPE_ppa004191mg PE=4 SV=1
936	comp3041_c0_seq1	comp3041_c0	608	96	6.16	100	66.83	202	606	1	tr|B9T2F1|B9T2F1_RICCO	116	314	8e-76	Acyltransferase, putative OS=Ricinus communis GN=RCOM_0834670 PE=4 SV=1
937	comp3041_c1_seq1	comp3041_c1	220	8	1.62	100	69.77	43	2	130	tr|M1B175|M1B175_SOLTU	150	192	2e-10	Uncharacterized protein OS=Solanum tuberosum GN=PGSC0003DMG400013347 PE=4 SV=1
938	comp3042_c0_seq1	comp3042_c0	1525	386	9.45	100	54.69	490	51	1436	tr|M0ZGH8|M0ZGH8_SOLTU	10	483	2e-74	Uncharacterized protein OS=Solanum tuberosum GN=PGSC0003DMG400000104 PE=4 SV=1
939	comp3044_c0_seq1	comp3044_c0	1723	294	6.35	100	65.51	461	305	1687	tr|K7W246|K7W246_MAIZE	1	461	0	Uncharacterized protein OS=Zea mays GN=ZEAMMB73_513401 PE=4 SV=1
940	comp3046_c0_seq1	comp3046_c0	343	21.29	2.57	28.32	76.12	67	141	341	tr|F6HRT0|F6HRT0_VITVI	305	371	5e-23	Putative uncharacterized protein OS=Vitis vinifera GN=VIT_00s0286g00140 PE=4 SV=1
941	comp3046_c0_seq2	comp3046_c0	405	64.97	6.49	71.68	50.71	140	2	403	tr|F6HRT0|F6HRT0_VITVI	238	371	2e-25	Putative uncharacterized protein OS=Vitis vinifera GN=VIT_00s0286g00140 PE=4 SV=1
942	comp3048_c0_seq1	comp3048_c0	358	63	7.23	100	73.33	90	357	88	tr|V4SY96|V4SY96_9ROSI	267	355	3e-18	Uncharacterized protein OS=Citrus clementina GN=CICLE_v10012046mg PE=4 SV=1
943	comp3050_c0_seq1	comp3050_c0	911	164	6.85	100	80.15	267	906	106	tr|F6I0F0|F6I0F0_VITVI	287	551	8e-120	Putative uncharacterized protein OS=Vitis vinifera GN=VIT_04s0044g01240 PE=4 SV=1
944	comp3053_c0_seq1	comp3053_c0	465	128	10.98	100	98.82	85	255	1	tr|D7SUM0|D7SUM0_VITVI	33	117	2e-39	Histone H2A OS=Vitis vinifera GN=VIT_04s0008g04700 PE=3 SV=1
945	comp3054_c0_seq1	comp3054_c0	1039	231.42	8.43	100	76.37	292	1000	125	tr|F6I0A4|F6I0A4_VITVI	6	295	2e-128	Putative uncharacterized protein OS=Vitis vinifera GN=VIT_04s0044g02010 PE=3 SV=1
946	comp3055_c0_seq1	comp3055_c0	1539	361	8.75	100	57.88	425	205	1467	tr|F6I459|F6I459_VITVI	1	414	6e-139	Putative uncharacterized protein OS=Vitis vinifera GN=VIT_18s0041g01840 PE=4 SV=1
947	comp3058_c0_seq1	comp3058_c0	844	197.99	8.96	100	65.38	260	770	3	tr|A5AUU0|A5AUU0_VITVI	1	257	2e-79	Putative uncharacterized protein OS=Vitis vinifera GN=VITISV_021185 PE=4 SV=1
948	comp3059_c0_seq1	comp3059_c0	427	72	6.79	100	65.36	153	426	7	tr|B9HW69|B9HW69_POPTR	277	410	1e-42	PIN1-like family protein OS=Populus trichocarpa GN=POPTR_0010s12320g PE=4 SV=2
949	comp3059_c1_seq1	comp3059_c1	347	64	7.61	100	85.71	77	117	347	tr|B9HJA9|B9HJA9_POPTR	452	528	3e-31	PIN1-like family protein OS=Populus trichocarpa GN=POPTR_0008s12830g PE=4 SV=1
950	comp3060_c0_seq1	comp3060_c0	333	81	10.09	100	61.36	44	129	1	tr|D7GN45|D7GN45_POPCA	1	44	3e-05	Putative B-type response regulator 15 OS=Populus canadensis GN=rr15 PE=2 SV=1
951	comp3062_c0_seq1	comp3062_c0	243	44	7.92	100	73.33	60	64	243	tr|K8F3V8|K8F3V8_9CHLO	1	60	2e-19	40S ribosomal protein S6 OS=Bathycoccus prasinos GN=Bathy09g02910 PE=3 SV=1
952	comp3062_c1_seq1	comp3062_c1	561	123	8.6	100	63.08	195	561	10	tr|A9NNX7|A9NNX7_PICSI	59	249	5e-39	40S ribosomal protein S6 OS=Picea sitchensis PE=2 SV=1
953	comp3063_c0_seq1	comp3063_c0	736	122	6.38	100	41.27	189	182	736	tr|F6H9Z7|F6H9Z7_VITVI	1	177	6e-26	Putative uncharacterized protein OS=Vitis vinifera GN=VIT_06s0009g01660 PE=4 SV=1
954	comp3064_c0_seq1	comp3064_c0	595	137	8.99	100	86.26	182	50	595	tr|B6U3W3|B6U3W3_MAIZE	10	191	2e-86	60S ribosomal protein L11 OS=Zea mays PE=2 SV=1
955	comp3066_c0_seq1	comp3066_c0	1600	339.58	7.91	100	68.61	446	1563	241	tr|I1MEA2|I1MEA2_SOYBN	1	443	0	Uncharacterized protein OS=Glycine max PE=4 SV=2
956	comp3067_c0_seq1	comp3067_c0	778	212	10.46	100	70	260	777	1	tr|F6HQ45|F6HQ45_VITVI	1640	1899	4e-93	Putative uncharacterized protein OS=Vitis vinifera GN=VIT_07s0104g00760 PE=4 SV=1
957	comp3068_c0_seq1	comp3068_c0	696	119	6.61	100	54.93	142	118	543	tr|M5VI10|M5VI10_PRUPE	11	149	6e-37	Uncharacterized protein OS=Prunus persica GN=PRUPE_ppb020003mg PE=4 SV=1
958	comp3068_c1_seq1	comp3068_c1	422	41	3.92	100	52.94	17	59	109	tr|A5BND9|A5BND9_VITVI	153	169	1e-23	Putative uncharacterized protein OS=Vitis vinifera GN=VITISV_027369 PE=4 SV=1
959	comp3069_c0_seq1	comp3069_c0	564	93.51	6.5	76.59	48.84	86	266	9	tr|M5XAC8|M5XAC8_PRUPE	1	85	1e-11	Uncharacterized protein OS=Prunus persica GN=PRUPE_ppa002965mg PE=4 SV=1
960	comp3069_c0_seq2	comp3069_c0	416	20.49	1.99	23.41	48.84	86	266	9	tr|M5XAC8|M5XAC8_PRUPE	1	85	6e-12	Uncharacterized protein OS=Prunus persica GN=PRUPE_ppa002965mg PE=4 SV=1
961	comp3070_c0_seq1	comp3070_c0	657	139	8.2	100	68.71	147	83	523	tr|D7TNT3|D7TNT3_VITVI	23	167	3e-46	Putative uncharacterized protein OS=Vitis vinifera GN=VIT_13s0156g00090 PE=4 SV=1
962	comp3071_c0_seq1	comp3071_c0	287	39	5.77	100	73.91	69	2	202	tr|S4SKD9|S4SKD9_ACTCH	479	547	8e-21	Beta-amylase OS=Actinidia chinensis GN=BAM3.1 PE=2 SV=1
963	comp3072_c0_seq1	comp3072_c0	297	58	8.24	100	80.43	92	34	297	tr|F6HRV9|F6HRV9_VITVI	237	328	2e-38	Putative uncharacterized protein OS=Vitis vinifera GN=VIT_00s0515g00010 PE=4 SV=1
964	comp3072_c1_seq1	comp3072_c1	621	104.03	6.52	100	85.03	147	1	441	tr|B9RXD5|B9RXD5_RICCO	101	247	4e-69	Acyl-protein thioesterase 1,2, putative OS=Ricinus communis GN=RCOM_0902820 PE=4 SV=1
965	comp3073_c0_seq1	comp3073_c0	243	34	6.12	100	88	25	3	77	tr|M0TE62|M0TE62_MUSAM	24	48	2e-05	Uncharacterized protein OS=Musa acuminata subsp. malaccensis PE=4 SV=1
966	comp3074_c0_seq1	comp3074_c0	2276	545	8.85	100	55.61	642	315	2225	tr|I0YZF6|I0YZF6_9CHLO	67	698	0	Uncharacterized protein OS=Coccomyxa subellipsoidea C-169 GN=COCSUDRAFT_23649 PE=4 SV=1
967	comp3077_c0_seq1	comp3077_c0	1432	290	7.57	100	70.5	400	165	1364	tr|M5VVV9|M5VVV9_PRUPE	50	448	4e-147	Uncharacterized protein OS=Prunus persica GN=PRUPE_ppa005647mg PE=4 SV=1
968	comp3079_c0_seq1	comp3079_c0	501	79	6.25	100	70.37	135	405	1	tr|A5AE71|A5AE71_VITVI	7	141	2e-50	Putative uncharacterized protein OS=Vitis vinifera GN=VITISV_016661 PE=4 SV=1
969	comp3080_c0_seq1	comp3080_c0	962	215	8.48	100	71.2	250	875	129	tr|M1A9T6|M1A9T6_SOLTU	1	250	6e-101	Uncharacterized protein OS=Solanum tuberosum GN=PGSC0003DMG400006972 PE=4 SV=1
970	comp3081_c0_seq1	comp3081_c0	2053	490	8.84	100	57.4	601	4	1752	tr|U5GVQ8|U5GVQ8_POPTR	1998	2595	0	Uncharacterized protein OS=Populus trichocarpa GN=POPTR_0001s32620g PE=4 SV=1
971	comp3081_c1_seq1	comp3081_c1	1104	256	8.75	100	71.35	370	2	1102	tr|A5BVH7|A5BVH7_VITVI	1520	1886	1e-134	Putative uncharacterized protein OS=Vitis vinifera GN=VITISV_023142 PE=4 SV=1
972	comp3082_c0_seq1	comp3082_c0	472	118	9.96	100	72.58	124	4	375	tr|C6TM17|C6TM17_SOYBN	2	125	1e-46	Uncharacterized protein OS=Glycine max PE=2 SV=1
973	comp3083_c0_seq1	comp3083_c0	607	114	7.32	100	80	55	481	317	tr|I1KJV2|I1KJV2_SOYBN	20	74	6e-12	Uncharacterized protein OS=Glycine max PE=4 SV=1
974	comp3087_c0_seq1	comp3087_c0	754	178	9.08	100	65.23	256	1	753	tr|M5WM12|M5WM12_PRUPE	115	366	3e-66	Uncharacterized protein OS=Prunus persica GN=PRUPE_ppa001853mg PE=4 SV=1
975	comp3087_c1_seq1	comp3087_c1	1252	255	7.65	100	77.58	397	1251	61	tr|B9HB08|B9HB08_POPTR	378	771	1e-150	Uncharacterized protein OS=Populus trichocarpa GN=POPTR_0006s07660g PE=4 SV=1
976	comp3088_c0_seq1	comp3088_c0	1497	275.38	6.87	100	66.46	480	25	1437	tr|M1BQ25|M1BQ25_SOLTU	12	489	0	Uncharacterized protein OS=Solanum tuberosum GN=PGSC0003DMG400019532 PE=4 SV=1
977	comp3090_c0_seq1	comp3090_c0	982	206	7.95	100	79.06	320	938	3	tr|M5Y842|M5Y842_PRUPE	44	362	5e-130	Uncharacterized protein OS=Prunus persica GN=PRUPE_ppa002353mg PE=4 SV=1
978	comp3093_c0_seq1	comp3093_c0	1124	226	7.58	100	78.02	323	2	970	tr|D7TQT9|D7TQT9_VITVI	168	490	6e-145	Putative uncharacterized protein OS=Vitis vinifera GN=VIT_08s0040g00970 PE=4 SV=1
979	comp3094_c0_seq1	comp3094_c0	508	121	9.42	100	95.05	101	305	3	tr|M1AF76|M1AF76_SOLTU	52	152	2e-42	Uncharacterized protein OS=Solanum tuberosum GN=PGSC0003DMG400008342 PE=4 SV=1
980	comp3095_c0_seq1	comp3095_c0	661	93	5.45	100	78.97	214	26	655	tr|F6HGM8|F6HGM8_VITVI	1	214	2e-93	Putative uncharacterized protein OS=Vitis vinifera GN=VIT_11s0016g00630 PE=4 SV=1
981	comp3096_c0_seq1	comp3096_c0	840	201	9.14	100	73.49	166	221	718	tr|A5BDK7|A5BDK7_VITVI	37	201	3e-62	Putative uncharacterized protein OS=Vitis vinifera GN=VIT_01s0011g05410 PE=4 SV=1
982	comp3097_c0_seq1	comp3097_c0	1700	381	8.34	100	67.67	464	226	1617	sp|Q40153|LE14B_LITER	3	464	0	LEC14B protein OS=Lithospermum erythrorhizon PE=2 SV=1
983	comp3098_c0_seq1	comp3098_c0	639	177	10.76	100	70.11	87	364	104	tr|K7LSY9|K7LSY9_SOYBN	16	100	5e-29	Uncharacterized protein OS=Glycine max PE=4 SV=1
984	comp3099_c0_seq1	comp3099_c0	930	194	7.93	100	57.14	287	927	73	tr|F6GYM0|F6GYM0_VITVI	600	862	3e-81	Putative uncharacterized protein OS=Vitis vinifera GN=VIT_09s0054g00760 PE=4 SV=1
985	comp3099_c1_seq1	comp3099_c1	1177	229	7.32	100	69.52	397	3	1175	tr|F6GYM1|F6GYM1_VITVI	107	501	4e-143	Putative uncharacterized protein OS=Vitis vinifera GN=VIT_09s0054g00750 PE=4 SV=1
986	comp3101_c0_seq1	comp3101_c0	2496	514	7.6	100	54.94	668	2004	22	tr|M0VAZ3|M0VAZ3_HORVD	1	634	0	Uncharacterized protein OS=Hordeum vulgare var. distichum PE=4 SV=1
987	comp3102_c0_seq1	comp3102_c0	812	68.43	3.23	43.04	92.52	147	148	588	tr|V4V6Q9|V4V6Q9_9ROSI	1	147	8e-66	Uncharacterized protein OS=Citrus clementina GN=CICLE_v10002668mg PE=4 SV=1
988	comp3102_c0_seq2	comp3102_c0	829	92.57	4.27	56.96	92.52	147	165	605	tr|V4V6Q9|V4V6Q9_9ROSI	1	147	8e-66	Uncharacterized protein OS=Citrus clementina GN=CICLE_v10002668mg PE=4 SV=1
989	comp3103_c0_seq1	comp3103_c0	913	210.05	8.75	100	74.68	158	900	427	tr|B9SIJ1|B9SIJ1_RICCO	432	589	4e-57	MATE efflux family protein OS=Ricinus communis GN=RCOM_1419660 PE=3 SV=1
990	comp3104_c0_seq1	comp3104_c0	782	203	9.96	100	80.92	131	105	497	tr|K4DFF8|K4DFF8_SOLLC	1	131	1e-59	Uncharacterized protein OS=Solanum lycopersicum GN=Solyc12g044730.1 PE=4 SV=1
991	comp3105_c0_seq1	comp3105_c0	387	79.01	8.31	100	67.16	67	198	1	tr|B9S396|B9S396_RICCO	26	92	2e-19	UDP-glucuronosyltransferase, putative OS=Ricinus communis GN=RCOM_0731700 PE=4 SV=1
992	comp3106_c0_seq1	comp3106_c0	950	302	12.07	100	60.84	263	2	739	tr|V4W1Z8|V4W1Z8_9ROSI	193	441	1e-73	Uncharacterized protein OS=Citrus clementina GN=CICLE_v10015266mg PE=4 SV=1
993	comp3108_c0_seq1	comp3108_c0	349	72	8.51	100	66.35	104	36	347	tr|D7TML6|D7TML6_VITVI	1	104	4e-29	Putative uncharacterized protein OS=Vitis vinifera GN=VIT_13s0019g02720 PE=4 SV=1
994	comp3110_c0_seq1	comp3110_c0	445	75	6.75	100	51.33	150	445	2	tr|V4UDY2|V4UDY2_9ROSI	169	309	3e-36	Uncharacterized protein OS=Citrus clementina GN=CICLE_v10015528mg PE=4 SV=1
995	comp3110_c1_seq1	comp3110_c1	417	67	6.48	100	53.97	63	59	247	tr|M5WTL3|M5WTL3_PRUPE	308	370	1e-12	Uncharacterized protein OS=Prunus persica GN=PRUPE_ppa007317mg PE=4 SV=1
996	comp3111_c0_seq1	comp3111_c0	465	91	7.81	100	55.91	93	351	76	tr|M1CTW5|M1CTW5_SOLTU	26	118	1e-12	Uncharacterized protein OS=Solanum tuberosum GN=PGSC0003DMG400028989 PE=4 SV=1
997	comp3113_c0_seq1	comp3113_c0	398	88	8.97	100	73.33	45	2	133	tr|F6I571|F6I571_VITVI	561	605	2e-11	Putative uncharacterized protein OS=Vitis vinifera GN=VIT_19s0015g00770 PE=4 SV=1
998	comp3114_c0_seq1	comp3114_c0	1701	358	7.83	100	60.95	571	1	1626	tr|K4C689|K4C689_SOLLC	388	956	0	Uncharacterized protein OS=Solanum lycopersicum GN=Solyc06g054020.2 PE=4 SV=1
999	comp3115_c0_seq1	comp3115_c0	479	45	3.74	100	55.97	134	24	425	tr|M1BBS5|M1BBS5_SOLTU	1	134	4e-35	Uncharacterized protein OS=Solanum tuberosum GN=PGSC0003DMG400016160 PE=4 SV=1
1000	comp3116_c0_seq1	comp3116_c0	414	77	7.51	100	83.21	137	2	412	tr|A5AW68|A5AW68_VITVI	148	284	1e-58	Putative uncharacterized protein OS=Vitis vinifera GN=VITISV_007561 PE=4 SV=1
1001	comp3118_c0_seq1	comp3118_c0	3350	650	7.13	100	63.95	577	3348	1621	tr|S8CHX6|S8CHX6_9LAMI	302	869	0	Uncharacterized protein (Fragment) OS=Genlisea aurea GN=M569_10545 PE=4 SV=1
1002	comp3119_c0_seq1	comp3119_c0	1142	350	11.55	100	68.01	347	105	1139	tr|M1D509|M1D509_SOLTU	1	344	3e-128	Uncharacterized protein OS=Solanum tuberosum GN=PGSC0003DMG400032108 PE=4 SV=1
1003	comp3121_c0_seq1	comp3121_c0	355	60.01	6.96	100	84.95	93	77	355	tr|F6H4N2|F6H4N2_VITVI	1	93	4e-40	Putative uncharacterized protein OS=Vitis vinifera GN=VIT_07s0031g01160 PE=4 SV=1
1004	comp3122_c0_seq1	comp3122_c0	1388	317	8.55	100	59.44	143	595	1023	tr|F6I6M8|F6I6M8_VITVI	80	220	5e-41	Putative uncharacterized protein OS=Vitis vinifera GN=VIT_13s0067g01620 PE=4 SV=1
1005	comp3125_c0_seq1	comp3125_c0	1861	357	7.12	100	66.33	502	180	1667	tr|F4JS51|F4JS51_ARATH	44	541	0	N-acetyl-l-glutamate synthase 2 OS=Arabidopsis thaliana GN=NAGS2 PE=3 SV=1
1006	comp3126_c0_seq1	comp3126_c0	2012	411	7.57	100	56.72	580	233	1960	tr|B9GT91|B9GT91_POPTR	181	756	0	Uncharacterized protein OS=Populus trichocarpa GN=POPTR_0002s18900g PE=4 SV=2
1007	comp3127_c0_seq1	comp3127_c0	375	84	9.15	100	81.6	125	375	1	tr|D7U7J5|D7U7J5_VITVI	63	187	6e-53	Putative uncharacterized protein OS=Vitis vinifera GN=VIT_15s0048g01890 PE=4 SV=1
1008	comp3128_c0_seq1	comp3128_c0	375	50	5.45	100	98.4	125	1	375	tr|R0HAU8|R0HAU8_9BRAS	198	322	6e-69	Uncharacterized protein OS=Capsella rubella GN=CARUB_v10001087mg PE=4 SV=1
1009	comp3128_c1_seq1	comp3128_c1	457	102	8.92	100	92.47	93	1	279	tr|B0FSK1|B0FSK1_9MAGN	315	407	4e-46	Serine/threonine protein kinase OS=Adonis aestivalis var. palaestina PE=2 SV=1
1010	comp3130_c0_seq1	comp3130_c0	463	118	10.17	100	73.33	105	128	442	tr|M0S7H8|M0S7H8_MUSAM	25	129	2e-30	Uncharacterized protein OS=Musa acuminata subsp. malaccensis PE=4 SV=1
1011	comp3131_c0_seq1	comp3131_c0	484	103	8.46	100	85.71	56	219	386	tr|S8CJV9|S8CJV9_9LAMI	22	77	9e-21	Uncharacterized protein OS=Genlisea aurea GN=M569_09805 PE=4 SV=1
1012	comp3132_c0_seq1	comp3132_c0	953	238	9.48	100	89.3	215	952	308	tr|V4W2P6|V4W2P6_9ROSI	30	241	8e-97	Uncharacterized protein OS=Citrus clementina GN=CICLE_v10016449mg PE=4 SV=1
1013	comp3133_c0_seq1	comp3133_c0	2203	564.2	9.47	100	75.12	426	2081	807	tr|F2E4F5|F2E4F5_HORVD	45	463	0	Predicted protein OS=Hordeum vulgare var. distichum PE=2 SV=1
1014	comp3134_c0_seq1	comp3134_c0	669	128	7.41	100	75.65	193	2	580	tr|D7TLM4|D7TLM4_VITVI	77	269	7e-74	Putative uncharacterized protein OS=Vitis vinifera GN=VIT_13s0019g02370 PE=4 SV=1
1015	comp3136_c0_seq1	comp3136_c0	494	140	11.24	100	81.91	94	400	119	tr|V4TCL4|V4TCL4_9ROSI	1	94	7e-29	Uncharacterized protein OS=Citrus clementina GN=CICLE_v10002958mg PE=4 SV=1
1016	comp3137_c0_seq1	comp3137_c0	1292	312	9.06	100	81.14	403	1208	3	tr|B9T4I4|B9T4I4_RICCO	1	401	2e-163	Putative uncharacterized protein OS=Ricinus communis GN=RCOM_0001270 PE=4 SV=1
1017	comp3138_c0_seq1	comp3138_c0	770	170.6	8.51	100	84.75	236	3	710	tr|F6HR01|F6HR01_VITVI	289	524	5e-102	Putative uncharacterized protein OS=Vitis vinifera GN=VIT_08s0040g02300 PE=4 SV=1
1018	comp3139_c0_seq1	comp3139_c0	644	55.34	3.34	34.56	72.07	111	89	415	tr|F6I6G3|F6I6G3_VITVI	1	111	2e-43	DNA-directed RNA polymerase subunit OS=Vitis vinifera GN=VIT_15s0046g00090 PE=3 SV=1
1019	comp3139_c0_seq2	comp3139_c0	626	101.66	6.32	65.44	72.07	111	71	397	tr|F6I6G3|F6I6G3_VITVI	1	111	2e-43	DNA-directed RNA polymerase subunit OS=Vitis vinifera GN=VIT_15s0046g00090 PE=3 SV=1
1020	comp3141_c0_seq1	comp3141_c0	436	99.45	9.16	100	67.46	126	8	385	tr|I1N5M8|I1N5M8_SOYBN	1	125	6e-17	Uncharacterized protein OS=Glycine max PE=4 SV=1
1021	comp3142_c0_seq1	comp3142_c0	1463	307	7.84	100	82.85	344	421	1452	tr|A5BXD4|A5BXD4_VITVI	1	344	9e-155	Putative uncharacterized protein OS=Vitis vinifera GN=VITISV_003846 PE=3 SV=1
1022	comp3144_c0_seq1	comp3144_c0	2889	661.99	8.44	100	63.67	633	2370	535	tr|D8SVL7|D8SVL7_SELML	3	629	0	Putative uncharacterized protein (Fragment) OS=Selaginella moellendorffii GN=SELMODRAFT_41218 PE=4 SV=1
1023	comp3148_c0_seq1	comp3148_c0	347	58.17	6.92	85.39	81.08	74	86	307	tr|B9IQJ5|B9IQJ5_POPTR	37	110	2e-13	Uncharacterized protein OS=Populus trichocarpa GN=POPTR_0019s11360g PE=4 SV=2
1024	comp3148_c0_seq2	comp3148_c0	345	9.89	1.18	14.61	66.34	101	3	305	tr|B9IQJ5|B9IQJ5_POPTR	10	110	7e-16	Uncharacterized protein OS=Populus trichocarpa GN=POPTR_0019s11360g PE=4 SV=2
1025	comp3150_c0_seq1	comp3150_c0	370	75	8.3	100	95.56	45	2	133	tr|M5XD10|M5XD10_PRUPE	452	496	2e-15	Uncharacterized protein OS=Prunus persica GN=PRUPE_ppa004673mg PE=3 SV=1
1026	comp3153_c0_seq1	comp3153_c0	560	152	10.65	100	69.75	162	560	78	tr|M1ANS2|M1ANS2_SOLTU	100	261	8e-66	Uncharacterized protein OS=Solanum tuberosum GN=PGSC0003DMG402010355 PE=4 SV=1
1027	comp3154_c0_seq1	comp3154_c0	521	99	7.5	100	56.12	98	2	292	tr|A5B677|A5B677_VITVI	932	1010	2e-22	MATE efflux family protein OS=Vitis vinifera GN=VITISV_039558 PE=3 SV=1
1028	comp3155_c0_seq1	comp3155_c0	271	40	6.33	100	88.89	90	270	1	tr|B6D1J2|B6D1J2_9MAGN	19	108	3e-42	Waxy 2 (Fragment) OS=Virotia neurophylla PE=4 SV=1
1029	comp3155_c1_seq1	comp3155_c1	265	39	6.33	100	89.77	88	264	1	tr|H1AE85|H1AE85_9MAGN	48	135	4e-44	Granule-bound starch synthase (Fragment) OS=Conimitella williamsii GN=GBSSI-A PE=4 SV=1
1030	comp3158_c0_seq1	comp3158_c0	848	193.76	8.73	100	64.98	277	833	3	tr|B9T2C3|B9T2C3_RICCO	1	272	2e-97	UDP-glucosyltransferase, putative OS=Ricinus communis GN=RCOM_0410730 PE=4 SV=1
1031	comp3160_c0_seq1	comp3160_c0	519	102	7.76	100	64.54	141	111	485	tr|Q5TJD4|Q5TJD4_CATRO	1	141	3e-38	Zinc finger DNA-binding protein OS=Catharanthus roseus GN=zct3 PE=2 SV=1
1032	comp3160_c1_seq1	comp3160_c1	312	59	7.92	100	72.73	99	37	312	tr|M1BXU1|M1BXU1_SOLTU	87	185	2e-33	Uncharacterized protein OS=Solanum tuberosum GN=PGSC0003DMG400021508 PE=4 SV=1
1033	comp3161_c0_seq1	comp3161_c0	1115	269.99	9.13	100	58.01	281	63	896	tr|M5WAC5|M5WAC5_PRUPE	1	267	2e-64	Uncharacterized protein OS=Prunus persica GN=PRUPE_ppa010021mg PE=4 SV=1
1034	comp3162_c0_seq1	comp3162_c0	937	186	7.54	100	77.96	304	923	21	tr|H6VQ89|H6VQ89_CAMSI	1	302	4e-122	NAC transcription factor OS=Camellia sinensis GN=NAC1 PE=2 SV=1
1035	comp3163_c0_seq1	comp3163_c0	933	186.01	7.58	100	61.9	21	183	127	tr|B9I227|B9I227_POPTR	1228	1248	5e-09	Cleavage and polyadenylation specificity factor family protein OS=Populus trichocarpa GN=POPTR_0012s02980g PE=4 SV=2
1036	comp3165_c0_seq1	comp3165_c0	1238	255	7.74	100	82.05	273	47	856	tr|M0ZP16|M0ZP16_SOLTU	1	273	2e-113	Uncharacterized protein OS=Solanum tuberosum GN=PGSC0003DMG400001920 PE=4 SV=1
1037	comp3167_c0_seq1	comp3167_c0	349	54	6.38	100	66.97	109	1	315	tr|V4UNE4|V4UNE4_9ROSI	520	628	6e-34	Uncharacterized protein OS=Citrus clementina GN=CICLE_v10007688mg PE=4 SV=1
1038	comp3168_c0_seq1	comp3168_c0	650	169	10.09	100	68.75	80	196	435	tr|M1CCD9|M1CCD9_SOLTU	1	79	3e-26	Uncharacterized protein OS=Solanum tuberosum GN=PGSC0003DMG400025038 PE=4 SV=1
1039	comp3169_c0_seq1	comp3169_c0	573	131	8.96	100	57.95	195	2	571	tr|D7U269|D7U269_VITVI	203	395	2e-46	Putative uncharacterized protein OS=Vitis vinifera GN=VIT_07s0005g00200 PE=4 SV=1
1040	comp3170_c0_seq1	comp3170_c0	223	33	6.59	100	72.97	74	2	223	tr|F6I7A7|F6I7A7_VITVI	134	207	1e-29	Putative uncharacterized protein OS=Vitis vinifera GN=VIT_00s0266g00020 PE=4 SV=1
1041	comp3173_c0_seq1	comp3173_c0	2026	381	6.97	100	56.01	657	1965	16	tr|J3N8T3|J3N8T3_ORYBR	164	806	0	Uncharacterized protein OS=Oryza brachyantha GN=OB11G22190 PE=4 SV=1
1042	comp3173_c1_seq1	comp3173_c1	728	113	5.98	100	79.89	174	12	524	tr|I1MIM1|I1MIM1_SOYBN	832	1005	1e-65	Uncharacterized protein OS=Glycine max PE=4 SV=1
1043	comp3175_c0_seq1	comp3175_c0	296	49	6.99	100	91.67	60	117	296	tr|D7U0Z4|D7U0Z4_VITVI	1	60	1e-24	Putative uncharacterized protein OS=Vitis vinifera GN=VIT_09s0002g06460 PE=4 SV=1
1044	comp3177_c0_seq1	comp3177_c0	841	180	8.18	100	83.85	260	61	840	tr|M1BRC4|M1BRC4_SOLTU	1	260	7e-126	Uncharacterized protein OS=Solanum tuberosum GN=PGSC0003DMG402019860 PE=4 SV=1
1045	comp3179_c0_seq1	comp3179_c0	220	10	2.03	100	67.61	71	3	215	tr|O65833|O65833_SOLLC	468	538	7e-21	TCTR2 protein OS=Solanum lycopersicum GN=TCTR2 PE=2 SV=2
1046	comp3179_c1_seq1	comp3179_c1	1493	335	8.38	100	69.8	404	1212	1	tr|F6HTV6|F6HTV6_VITVI	74	474	1e-144	Putative uncharacterized protein OS=Vitis vinifera GN=VIT_14s0030g01440 PE=4 SV=1
1047	comp3180_c0_seq1	comp3180_c0	1017	136	5.06	100	85.59	340	2	1015	tr|F6I6Y4|F6I6Y4_VITVI	489	824	3e-152	Putative uncharacterized protein OS=Vitis vinifera GN=VIT_18s0122g00120 PE=4 SV=1
1048	comp3181_c0_seq1	comp3181_c0	825	75.52	3.5	36.59	70.39	206	732	139	tr|Q8GTE1|Q8GTE1_CICAR	1	206	4e-73	Putative uncharacterized protein 292 (Fragment) OS=Cicer arietinum GN=292 PE=2 SV=1
1049	comp3181_c0_seq2	comp3181_c0	1116	179.48	6.07	63.41	75.62	324	1032	139	tr|F6I4I1|F6I4I1_VITVI	1	324	4e-128	Putative uncharacterized protein OS=Vitis vinifera GN=VIT_14s0060g00320 PE=4 SV=1
1050	comp3186_c0_seq1	comp3186_c0	4073	890	8.01	100	38.21	1196	3530	3	tr|M0TRG7|M0TRG7_MUSAM	119	1263	0	Uncharacterized protein OS=Musa acuminata subsp. malaccensis PE=4 SV=1
1051	comp3187_c0_seq1	comp3187_c0	1005	241	9.08	100	80.46	307	988	80	tr|A5AD20|A5AD20_VITVI	1	307	1e-145	Putative uncharacterized protein OS=Vitis vinifera GN=VITISV_026036 PE=4 SV=1
1052	comp3189_c0_seq1	comp3189_c0	222	29	5.82	100	91.67	36	108	1	tr|D7U2W9|D7U2W9_VITVI	1	36	8e-12	Putative uncharacterized protein OS=Vitis vinifera GN=VIT_07s0005g02990 PE=4 SV=1
1053	comp3191_c0_seq1	comp3191_c0	1234	207	6.3	100	81.99	372	17	1129	tr|M5X7L3|M5X7L3_PRUPE	1	372	1e-175	Uncharacterized protein OS=Prunus persica GN=PRUPE_ppa006814mg PE=4 SV=1
1054	comp3192_c0_seq1	comp3192_c0	390	45	4.69	100	87.6	129	2	388	tr|M1BS81|M1BS81_SOLTU	99	227	5e-46	Uncharacterized protein OS=Solanum tuberosum GN=PGSC0003DMG401020104 PE=3 SV=1
1055	comp3193_c0_seq1	comp3193_c0	654	114	6.76	100	88.97	145	437	3	tr|K4BUZ6|K4BUZ6_SOLLC	1	145	1e-69	Uncharacterized protein OS=Solanum lycopersicum GN=Solyc04g079120.2 PE=4 SV=1
1056	comp3194_c0_seq1	comp3194_c0	871	176.04	7.71	100	74.73	186	811	257	tr|D7T649|D7T649_VITVI	82	267	5e-52	Putative uncharacterized protein OS=Vitis vinifera GN=VIT_05s0020g00360 PE=4 SV=1
1057	comp3195_c0_seq1	comp3195_c0	2150	500	8.61	100	74.9	502	1655	156	tr|M0SKH2|M0SKH2_MUSAM	1	452	0	Uncharacterized protein OS=Musa acuminata subsp. malaccensis PE=4 SV=1
1058	comp3196_c0_seq1	comp3196_c0	1199	281	8.82	100	76.72	348	2	1045	tr|F2D525|F2D525_HORVD	98	443	6e-154	Elongation factor 1-alpha OS=Hordeum vulgare var. distichum PE=2 SV=1
1059	comp3198_c0_seq1	comp3198_c0	320	49	6.39	100	82.76	29	92	6	tr|V4T908|V4T908_9ROSI	109	137	3e-08	Uncharacterized protein OS=Citrus clementina GN=CICLE_v10022756mg PE=4 SV=1
1060	comp3199_c0_seq1	comp3199_c0	668	157	9.1	100	64.08	142	14	439	tr|B9HQM1|B9HQM1_POPTR	1	142	5e-35	Uncharacterized protein OS=Populus trichocarpa GN=POPTR_0009s01400g PE=4 SV=1
1061	comp3200_c0_seq1	comp3200_c0	723	141	7.52	100	74.78	226	686	12	tr|B9II85|B9II85_POPTR	4	227	3e-81	Heat Stress Transcription Factor family protein OS=Populus trichocarpa GN=POPTR_0016s05680g PE=3 SV=2
1062	comp3201_c0_seq1	comp3201_c0	1438	294	7.64	100	58.25	503	3	1409	tr|F6HQ32|F6HQ32_VITVI	459	950	2e-140	Putative uncharacterized protein OS=Vitis vinifera GN=VIT_07s0104g01050 PE=3 SV=1
1063	comp3202_c0_seq1	comp3202_c0	3197	552	6.35	100	48.26	806	252	2618	tr|M0V2E2|M0V2E2_HORVD	50	821	0	Uncharacterized protein OS=Hordeum vulgare var. distichum PE=4 SV=1
1064	comp3203_c0_seq1	comp3203_c0	1320	302	8.58	100	43.1	58	17	190	tr|F4NCG3|F4NCG3_BETVU	675	732	2e-31	Putative uncharacterized protein OS=Beta vulgaris subsp. vulgaris PE=4 SV=1
1065	comp3205_c0_seq1	comp3205_c0	387	76	7.99	100	51.54	130	8	385	tr|F6HQ93|F6HQ93_VITVI	1	129	2e-19	Putative uncharacterized protein OS=Vitis vinifera GN=VIT_03s0063g00160 PE=4 SV=1
1066	comp3205_c1_seq1	comp3205_c1	665	149	8.68	100	46.25	240	651	1	tr|F6HQ93|F6HQ93_VITVI	127	365	6e-32	Putative uncharacterized protein OS=Vitis vinifera GN=VIT_03s0063g00160 PE=4 SV=1
1067	comp3206_c0_seq1	comp3206_c0	1342	186	5.19	100	77.06	388	1296	136	tr|M1AMQ0|M1AMQ0_SOLTU	115	500	1e-120	Uncharacterized protein OS=Solanum tuberosum GN=PGSC0003DMG400010074 PE=4 SV=1
1068	comp3209_c0_seq1	comp3209_c0	1211	261	8.1	100	81.18	372	54	1169	tr|U5GDT8|U5GDT8_POPTR	10	378	0	Uncharacterized protein OS=Populus trichocarpa GN=POPTR_0005s04100g PE=4 SV=1
1069	comp3210_c0_seq1	comp3210_c0	1471	276	7.01	100	74.94	423	201	1469	tr|U5D4H0|U5D4H0_AMBTC	20	440	0	Uncharacterized protein OS=Amborella trichopoda GN=AMTR_s00068p00178640 PE=4 SV=1
1070	comp3211_c0_seq1	comp3211_c0	666	115	6.69	100	66.67	165	664	170	tr|A5AFR0|A5AFR0_VITVI	185	349	3e-58	Putative uncharacterized protein OS=Vitis vinifera GN=VITISV_011366 PE=4 SV=1
1071	comp3215_c0_seq1	comp3215_c0	1352	319	8.84	100	48.18	384	1192	83	tr|D7TVF0|D7TVF0_VITVI	1	381	3e-71	Putative uncharacterized protein OS=Vitis vinifera GN=VIT_02s0025g01370 PE=4 SV=1
1072	comp3216_c0_seq1	comp3216_c0	360	72	8.21	100	79.66	118	360	7	tr|M5X341|M5X341_PRUPE	192	309	1e-46	Uncharacterized protein OS=Prunus persica GN=PRUPE_ppa009016mg PE=4 SV=1
1073	comp3217_c0_seq1	comp3217_c0	1550	255	6.14	100	86.38	367	1	1098	tr|B9S0D0|B9S0D0_RICCO	571	937	2e-174	WD-repeat protein, putative OS=Ricinus communis GN=RCOM_1353350 PE=4 SV=1
1074	comp3218_c0_seq1	comp3218_c0	1225	267.98	8.22	100	58.17	416	1221	1	tr|B9RYN1|B9RYN1_RICCO	290	694	6e-109	Auxin response factor OS=Ricinus communis GN=RCOM_1311830 PE=3 SV=1
1075	comp3219_c0_seq1	comp3219_c0	210	11	2.36	100	59.7	67	2	202	tr|K4B3F8|K4B3F8_SOLLC	220	286	1e-16	Uncharacterized protein OS=Solanum lycopersicum GN=Solyc01g109450.2 PE=4 SV=1
1076	comp3219_c1_seq1	comp3219_c1	471	103	8.71	100	66.94	121	457	95	tr|M1CD17|M1CD17_SOLTU	293	412	2e-40	Uncharacterized protein OS=Solanum tuberosum GN=PGSC0003DMG400025190 PE=4 SV=1
1077	comp3222_c0_seq1	comp3222_c0	374	48.56	5.31	70.58	76.29	97	347	57	tr|D7TWI6|D7TWI6_VITVI	1	96	3e-36	Putative uncharacterized protein OS=Vitis vinifera GN=VIT_14s0066g00470 PE=4 SV=1
1078	comp3222_c0_seq2	comp3222_c0	295	15.44	2.21	29.42	91.11	45	191	57	tr|D7TWI6|D7TWI6_VITVI	52	96	1e-16	Putative uncharacterized protein OS=Vitis vinifera GN=VIT_14s0066g00470 PE=4 SV=1
1079	comp3223_c0_seq1	comp3223_c0	801	119	5.69	100	72.5	240	722	3	tr|M1AB85|M1AB85_SOLTU	151	390	2e-106	Uncharacterized protein OS=Solanum tuberosum GN=PGSC0003DMG400007306 PE=4 SV=1
1080	comp3224_c0_seq1	comp3224_c0	320	19	2.48	100	76.92	104	312	1	tr|F6HT82|F6HT82_VITVI	195	298	5e-39	Putative uncharacterized protein OS=Vitis vinifera GN=VIT_02s0012g01450 PE=4 SV=1
1081	comp3224_c1_seq1	comp3224_c1	661	100	5.86	100	68.86	167	142	642	tr|F6HT82|F6HT82_VITVI	1	167	3e-48	Putative uncharacterized protein OS=Vitis vinifera GN=VIT_02s0012g01450 PE=4 SV=1
1082	comp3225_c0_seq1	comp3225_c0	1141	179	5.91	100	80.73	384	1	1140	tr|D7SSB0|D7SSB0_VITVI	2	385	7e-163	Putative uncharacterized protein OS=Vitis vinifera GN=VIT_18s0076g00260 PE=4 SV=1
1083	comp3226_c0_seq1	comp3226_c0	1585	393	9.24	100	73.87	421	16	1278	tr|F6GWS5|F6GWS5_VITVI	171	588	1e-173	Putative uncharacterized protein OS=Vitis vinifera GN=VIT_04s0023g02560 PE=4 SV=1
1084	comp3228_c0_seq1	comp3228_c0	606	113	7.27	100	66.48	176	551	24	tr|F6HR41|F6HR41_VITVI	34	200	1e-53	Putative uncharacterized protein OS=Vitis vinifera GN=VIT_08s0040g01600 PE=4 SV=1
1085	comp3230_c0_seq1	comp3230_c0	846	190	8.58	100	82.2	191	614	42	tr|I1LZ66|I1LZ66_SOYBN	49	238	7e-91	Uncharacterized protein OS=Glycine max PE=4 SV=1
1086	comp3239_c0_seq1	comp3239_c0	465	112	9.61	100	81.34	134	399	1	tr|A5B6E7|A5B6E7_VITVI	1	134	1e-57	Putative uncharacterized protein OS=Vitis vinifera GN=VITISV_007253 PE=4 SV=1
1087	comp3242_c0_seq1	comp3242_c0	430	81.99	7.67	100	57.5	80	14	247	tr|A9PCF9|A9PCF9_POPTR	1	80	9e-16	Uncharacterized protein OS=Populus trichocarpa GN=POPTR_0002s20810g PE=4 SV=1
1088	comp3243_c0_seq1	comp3243_c0	1186	255	8.09	100	75.7	395	1184	3	tr|D7TI88|D7TI88_VITVI	262	655	7e-174	Putative uncharacterized protein OS=Vitis vinifera GN=VIT_08s0007g07150 PE=4 SV=1
1089	comp3244_c0_seq1	comp3244_c0	1205	316.14	9.87	100	69.95	366	120	1205	tr|F6HYI7|F6HYI7_VITVI	4	363	6e-112	Putative uncharacterized protein OS=Vitis vinifera GN=VIT_11s0037g00090 PE=4 SV=1
1090	comp3246_c0_seq1	comp3246_c0	829	163.85	7.56	100	69.14	243	730	2	tr|F6I355|F6I355_VITVI	7	235	9e-91	Putative uncharacterized protein OS=Vitis vinifera GN=VIT_15s0048g01230 PE=4 SV=1
1091	comp3247_c0_seq1	comp3247_c0	819	184	8.6	100	53.89	193	750	175	tr|F6H188|F6H188_VITVI	1	176	6e-32	Putative uncharacterized protein OS=Vitis vinifera GN=VIT_18s0001g08870 PE=4 SV=1
1092	comp3249_c0_seq1	comp3249_c0	1424	308.04	8.09	100	74.01	327	126	1094	tr|D7SUE9|D7SUE9_VITVI	1	307	4e-124	Putative uncharacterized protein OS=Vitis vinifera GN=VIT_04s0008g03890 PE=3 SV=1
1093	comp3251_c0_seq1	comp3251_c0	766	169.56	8.5	100	66.67	147	326	766	tr|K4BA91|K4BA91_SOLLC	18	160	4e-45	Uncharacterized protein OS=Solanum lycopersicum GN=Solyc02g082210.2 PE=4 SV=1
1094	comp3252_c0_seq1	comp3252_c0	2339	585	9.24	100	75.83	422	750	1988	tr|F2D843|F2D843_HORVD	1	422	0	Predicted protein (Fragment) OS=Hordeum vulgare var. distichum PE=2 SV=1
1095	comp3253_c0_seq1	comp3253_c0	482	94.18	7.77	100	69.23	143	52	480	tr|A5BCT8|A5BCT8_VITVI	1	142	5e-35	Putative uncharacterized protein OS=Vitis vinifera GN=VITISV_003188 PE=4 SV=1
1096	comp3255_c0_seq1	comp3255_c0	1207	131.53	4.1	57.52	71.56	320	3	959	tr|E0CSJ2|E0CSJ2_VITVI	2	321	2e-117	Putative uncharacterized protein OS=Vitis vinifera GN=VIT_19s0014g02610 PE=4 SV=1
1097	comp3255_c0_seq2	comp3255_c0	1139	91.47	3.03	42.48	63.64	154	3	461	tr|E0CSJ2|E0CSJ2_VITVI	2	155	7e-100	Putative uncharacterized protein OS=Vitis vinifera GN=VIT_19s0014g02610 PE=4 SV=1
1098	comp3256_c0_seq1	comp3256_c0	461	115	9.96	100	75.9	83	209	457	tr|K4CSF9|K4CSF9_SOLLC	2	83	2e-30	Ubiquitin carboxyl-terminal hydrolase OS=Solanum lycopersicum GN=Solyc09g019970.2 PE=3 SV=1
1099	comp3257_c0_seq1	comp3257_c0	469	86	7.31	100	91.43	70	2	211	tr|B9GRM1|B9GRM1_POPTR	103	172	4e-35	RER1B family protein OS=Populus trichocarpa GN=POPTR_0002s03560g PE=4 SV=1
1100	comp3258_c0_seq1	comp3258_c0	1474	356	9.02	100	61.89	433	46	1335	tr|M1BFN1|M1BFN1_SOLTU	1	421	7e-142	Uncharacterized protein OS=Solanum tuberosum GN=PGSC0003DMG400017127 PE=3 SV=1
1101	comp3259_c0_seq1	comp3259_c0	344	41	4.92	100	62.5	80	231	1	tr|M1BUL6|M1BUL6_SOLTU	3	78	3e-21	Uncharacterized protein OS=Solanum tuberosum GN=PGSC0003DMG400020654 PE=4 SV=1
1102	comp3261_c0_seq1	comp3261_c0	465	133	11.41	100	53.33	120	360	1	tr|K4CLM9|K4CLM9_SOLLC	10	129	5e-27	Uncharacterized protein OS=Solanum lycopersicum GN=Solyc08g066530.2 PE=4 SV=1
1103	comp3261_c1_seq1	comp3261_c1	369	89	9.87	100	76.42	123	1	369	tr|V4UES7|V4UES7_9ROSI	118	240	1e-51	Uncharacterized protein OS=Citrus clementina GN=CICLE_v10009222mg PE=4 SV=1
1104	comp3262_c0_seq1	comp3262_c0	2166	371	6.34	100	35.16	91	778	521	tr|A5ANZ9|A5ANZ9_VITVI	39	129	3e-46	Putative uncharacterized protein OS=Vitis vinifera GN=VITISV_023301 PE=4 SV=1
1105	comp3263_c0_seq1	comp3263_c0	423	62	5.91	100	72.41	116	74	421	tr|I1JWP7|I1JWP7_SOYBN	1	111	6e-44	Uncharacterized protein OS=Glycine max PE=3 SV=1
1106	comp3264_c0_seq1	comp3264_c0	319	45	5.89	100	76.42	106	319	2	tr|M0SG03|M0SG03_MUSAM	249	354	1e-43	Uncharacterized protein OS=Musa acuminata subsp. malaccensis PE=4 SV=1
1107	comp3266_c0_seq1	comp3266_c0	796	33.47	1.61	22.3	65.66	265	21	791	tr|F6HP08|F6HP08_VITVI	852	1109	1e-81	Putative uncharacterized protein OS=Vitis vinifera GN=VIT_16s0100g01310 PE=4 SV=1
1108	comp3266_c0_seq2	comp3266_c0	1255	187.63	5.61	77.7	70.99	424	3	1250	tr|F6HP08|F6HP08_VITVI	693	1109	8e-163	Putative uncharacterized protein OS=Vitis vinifera GN=VIT_16s0100g01310 PE=4 SV=1
1109	comp3268_c0_seq1	comp3268_c0	306	84.19	11.56	100	86.36	66	199	2	tr|M1CQ05|M1CQ05_SOLTU	1	66	1e-18	Uncharacterized protein OS=Solanum tuberosum GN=PGSC0003DMG400028130 PE=4 SV=1
1110	comp3269_c0_seq1	comp3269_c0	361	77	8.76	100	57.14	84	50	301	tr|M5XLA3|M5XLA3_PRUPE	31	112	1e-20	Uncharacterized protein OS=Prunus persica GN=PRUPE_ppa013634mg PE=4 SV=1
1111	comp3271_c0_seq1	comp3271_c0	267	33	5.31	100	85.39	89	1	267	tr|E0CV55|E0CV55_VITVI	189	277	1e-25	Putative uncharacterized protein OS=Vitis vinifera GN=VIT_16s0098g01760 PE=4 SV=1
1112	comp3272_c0_seq1	comp3272_c0	577	117	7.94	100	67.57	148	490	47	tr|F6I737|F6I737_VITVI	135	277	2e-48	Putative uncharacterized protein OS=Vitis vinifera GN=VIT_00s0203g00050 PE=4 SV=1
1113	comp3273_c0_seq1	comp3273_c0	1670	361.03	8.05	100	90.11	354	473	1534	tr|B4F9R1|B4F9R1_MAIZE	1	349	0	Tubulin gamma chain OS=Zea mays GN=ZEAMMB73_320274 PE=2 SV=1
1114	comp3274_c0_seq1	comp3274_c0	210	10	2.15	100	90	70	210	1	tr|Q9LVJ3|Q9LVJ3_ARATH	254	323	7e-29	Genomic DNA, chromosome 3, P1 clone: MDC16 OS=Arabidopsis thaliana GN=RSH2 PE=4 SV=1
1115	comp3275_c0_seq1	comp3275_c0	1180	205	6.54	100	75.82	244	1157	426	tr|B9SL10|B9SL10_RICCO	313	556	1e-81	MATE efflux family protein OS=Ricinus communis GN=RCOM_0848190 PE=3 SV=1
1116	comp3276_c0_seq1	comp3276_c0	1146	327	10.75	100	83.28	317	1083	136	tr|M1BIK5|M1BIK5_SOLTU	1	317	1e-120	Uncharacterized protein OS=Solanum tuberosum GN=PGSC0003DMG400017863 PE=4 SV=1
1117	comp3277_c0_seq1	comp3277_c0	842	177.02	8.03	100	86.19	239	100	816	tr|M0ZW81|M0ZW81_SOLTU	1	239	4e-112	Uncharacterized protein OS=Solanum tuberosum GN=PGSC0003DMG400003661 PE=4 SV=1
1118	comp3279_c0_seq1	comp3279_c0	277	37	5.7	100	69.74	76	2	229	tr|F6H4D8|F6H4D8_VITVI	733	805	3e-18	Putative uncharacterized protein OS=Vitis vinifera GN=VIT_07s0031g02350 PE=4 SV=1
1119	comp3281_c0_seq1	comp3281_c0	1351	318	8.82	100	58.88	445	1333	71	tr|B9SGX7|B9SGX7_RICCO	1	444	5e-125	Expressed protein, putative OS=Ricinus communis GN=RCOM_0820860 PE=4 SV=1
1120	comp3282_c0_seq1	comp3282_c0	961	194	7.66	100	57.97	276	178	948	tr|K4BTE3|K4BTE3_SOLLC	55	308	7e-48	Uncharacterized protein OS=Solanum lycopersicum GN=Solyc04g071510.2 PE=4 SV=1
1121	comp3285_c0_seq1	comp3285_c0	371	79	8.71	100	92.73	110	332	3	tr|B9GF82|B9GF82_POPTR	1	110	1e-54	Uncharacterized protein OS=Populus trichocarpa GN=POPTR_0001s21500g PE=4 SV=1
1122	comp3286_c0_seq1	comp3286_c0	264	14	2.28	100	85.71	42	139	264	tr|B9SD55|B9SD55_RICCO	310	351	3e-13	Regulator of nonsense transcripts, putative OS=Ricinus communis GN=RCOM_1070440 PE=4 SV=1
1123	comp3287_c0_seq1	comp3287_c0	335	68	8.42	100	55.32	94	29	310	tr|K4BV85|K4BV85_SOLLC	15	106	6e-20	Uncharacterized protein OS=Solanum lycopersicum GN=Solyc04g080060.2 PE=4 SV=1
1124	comp3288_c0_seq1	comp3288_c0	839	134	6.1	100	84.62	234	55	747	tr|A5AI33|A5AI33_VITVI	1	233	1e-119	Putative uncharacterized protein OS=Vitis vinifera GN=VIT_12s0059g01980 PE=4 SV=1
1125	comp3289_c0_seq1	comp3289_c0	269	52	8.3	100	54	50	239	90	tr|V4S357|V4S357_9ROSI	1	50	1e-10	Uncharacterized protein OS=Citrus clementina GN=CICLE_v10005651mg PE=4 SV=1
1126	comp3290_c0_seq1	comp3290_c0	937	184	7.46	100	75.63	316	923	3	tr|F6HCC4|F6HCC4_VITVI	33	348	4e-150	Putative uncharacterized protein OS=Vitis vinifera GN=VIT_13s0067g00920 PE=4 SV=1
1127	comp3291_c0_seq1	comp3291_c0	1256	232	6.94	100	40.92	391	1168	29	tr|B9NAY8|B9NAY8_POPTR	23	394	5e-77	Uncharacterized protein OS=Populus trichocarpa GN=POPTR_0001s05850g PE=4 SV=1
1128	comp3292_c0_seq1	comp3292_c0	1614	279	6.44	100	78.33	420	1376	117	tr|O78825|O78825_ACOCL	1	420	0	ATP synthase subunit alpha (Fragment) OS=Acorus calamus GN=atpA PE=3 SV=1
1129	comp3293_c0_seq1	comp3293_c0	640	118	7.16	100	89.84	128	207	590	tr|M1A7N8|M1A7N8_SOLTU	14	141	3e-62	Uncharacterized protein OS=Solanum tuberosum GN=PGSC0003DMG400006428 PE=4 SV=1
1130	comp3294_c0_seq1	comp3294_c0	318	81	10.64	100	66.67	93	38	316	tr|K7LPZ0|K7LPZ0_SOYBN	1	87	9e-17	Uncharacterized protein OS=Glycine max PE=3 SV=1
1131	comp3295_c0_seq1	comp3295_c0	907	212.96	8.94	100	55.95	252	827	90	tr|M1BHJ6|M1BHJ6_SOLTU	3	254	1e-44	Uncharacterized protein OS=Solanum tuberosum GN=PGSC0003DMG400017602 PE=4 SV=1
1132	comp3297_c0_seq1	comp3297_c0	309	41	5.57	100	83.13	83	61	309	tr|F6HKB7|F6HKB7_VITVI	1	83	8e-33	Putative uncharacterized protein OS=Vitis vinifera GN=VIT_08s0007g04980 PE=4 SV=1
1133	comp3298_c0_seq1	comp3298_c0	1442	262	6.79	100	69.03	465	37	1428	tr|U5G3F3|U5G3F3_POPTR	4	468	0	Uncharacterized protein OS=Populus trichocarpa GN=POPTR_0010s04480g PE=4 SV=1
1134	comp3299_c0_seq1	comp3299_c0	474	98	8.23	100	73.13	67	348	148	tr|E0CQN0|E0CQN0_VITVI	2	68	2e-10	Putative uncharacterized protein OS=Vitis vinifera GN=VIT_18s0001g15380 PE=4 SV=1
1135	comp3300_c0_seq1	comp3300_c0	557	105	7.4	100	60.54	185	3	557	tr|D7UA85|D7UA85_VITVI	309	493	2e-45	Putative uncharacterized protein OS=Vitis vinifera GN=VIT_14s0060g00590 PE=4 SV=1
1136	comp3301_c0_seq1	comp3301_c0	976	164	6.37	100	79.08	325	2	976	tr|B9GFJ5|B9GFJ5_POPTR	163	487	2e-128	DNA repair-recombination family protein OS=Populus trichocarpa GN=POPTR_0001s32760g PE=4 SV=1
1137	comp3303_c0_seq1	comp3303_c0	704	68.32	3.75	48.19	77.66	188	18	581	tr|V4TX06|V4TX06_9ROSI	22	209	2e-81	Uncharacterized protein OS=Citrus clementina GN=CICLE_v10022249mg PE=4 SV=1
1138	comp3303_c0_seq2	comp3303_c0	634	65.68	4.03	51.81	77.66	188	18	581	tr|V4TX06|V4TX06_9ROSI	22	209	2e-81	Uncharacterized protein OS=Citrus clementina GN=CICLE_v10022249mg PE=4 SV=1
1139	comp3304_c0_seq1	comp3304_c0	951	190	7.59	100	54.24	236	708	1	tr|B9RS95|B9RS95_RICCO	9	241	4e-51	Ring finger protein, putative OS=Ricinus communis GN=RCOM_0804480 PE=4 SV=1
1140	comp3306_c0_seq1	comp3306_c0	1049	184.59	6.65	67.77	71.84	348	7	1047	tr|M5XPD1|M5XPD1_PRUPE	617	964	1e-146	DIS3-like exonuclease 2 OS=Prunus persica GN=PRUPE_ppa015523mg PE=3 SV=1
1141	comp3306_c0_seq2	comp3306_c0	953	79.41	3.16	32.23	70.55	309	7	930	tr|M5XPD1|M5XPD1_PRUPE	617	925	3e-126	DIS3-like exonuclease 2 OS=Prunus persica GN=PRUPE_ppa015523mg PE=3 SV=1
1142	comp3308_c0_seq1	comp3308_c0	1032	255	9.35	100	64.71	255	990	232	tr|B9SXJ3|B9SXJ3_RICCO	2	249	2e-80	Heat shock protein binding protein, putative OS=Ricinus communis GN=RCOM_0503950 PE=4 SV=1
1143	comp3309_c0_seq1	comp3309_c0	727	139	7.37	100	71.97	239	726	55	tr|M1CCW6|M1CCW6_SOLTU	13	251	4e-105	Uncharacterized protein OS=Solanum tuberosum GN=PGSC0003DMG400025162 PE=4 SV=1
1144	comp3313_c0_seq1	comp3313_c0	1132	226	7.53	100	53.67	395	3	1106	tr|K4CIM3|K4CIM3_SOLLC	141	535	2e-95	Uncharacterized protein OS=Solanum lycopersicum GN=Solyc08g007360.2 PE=4 SV=1
1145	comp3316_c0_seq1	comp3316_c0	670	111	6.42	100	69.28	153	2	460	tr|D7SPN2|D7SPN2_VITVI	309	461	4e-60	Putative uncharacterized protein OS=Vitis vinifera GN=VIT_04s0023g00730 PE=4 SV=1
1146	comp3317_c0_seq1	comp3317_c0	332	74	9.25	100	57.41	54	3	164	tr|F6GXY0|F6GXY0_VITVI	402	453	3e-11	Putative uncharacterized protein OS=Vitis vinifera GN=VIT_08s0058g01090 PE=4 SV=1
1147	comp3319_c0_seq1	comp3319_c0	1303	308	8.87	100	64.25	386	1199	66	tr|D7SIY9|D7SIY9_VITVI	1	385	5e-102	Putative uncharacterized protein OS=Vitis vinifera GN=VIT_17s0000g03710 PE=4 SV=1
1148	comp3321_c0_seq1	comp3321_c0	1136	250	8.29	100	89.91	337	108	1115	tr|D7SXR4|D7SXR4_VITVI	1	337	0	Putative uncharacterized protein OS=Vitis vinifera GN=VIT_03s0091g00710 PE=4 SV=1
1149	comp3323_c0_seq1	comp3323_c0	261	0	0	0	76.27	59	33	209	tr|S5CKE4|S5CKE4_JATCU	134	192	2e-23	WRKY transcription factor 12 OS=Jatropha curcas GN=WRKY12 PE=4 SV=1
1150	comp3323_c0_seq2	comp3323_c0	584	110	7.37	100	55.03	189	2	532	tr|M5W247|M5W247_PRUPE	2	188	8e-46	Uncharacterized protein OS=Prunus persica GN=PRUPE_ppa015480mg PE=4 SV=1
1151	comp3324_c0_seq1	comp3324_c0	1415	72.86	1.93	23.02	49.07	428	16	1260	tr|B9IDZ6|B9IDZ6_POPTR	243	639	1e-77	Uncharacterized protein OS=Populus trichocarpa GN=POPTR_0015s03100g PE=4 SV=2
1152	comp3324_c0_seq2	comp3324_c0	2066	359.25	6.44	76.98	55.83	738	1	2061	tr|K4BMC7|K4BMC7_SOLLC	757	1484	0	Uncharacterized protein OS=Solanum lycopersicum GN=Solyc03g119780.2 PE=4 SV=1
1153	comp3325_c0_seq1	comp3325_c0	2097	437	7.72	100	55.71	569	1955	261	tr|M1CBS6|M1CBS6_SOLTU	17	576	3e-157	Uncharacterized protein OS=Solanum tuberosum GN=PGSC0003DMG400024917 PE=4 SV=1
1154	comp3326_c0_seq1	comp3326_c0	357	77	8.87	100	72.41	87	261	1	tr|K4B8R4|K4B8R4_SOLLC	38	124	8e-31	Uncharacterized protein OS=Solanum lycopersicum GN=Solyc02g076870.2 PE=4 SV=1
1155	comp3327_c0_seq1	comp3327_c0	1503	341	8.47	100	87.2	328	1291	311	tr|F6HH60|F6HH60_VITVI	1	328	1e-159	Putative uncharacterized protein OS=Vitis vinifera GN=VIT_11s0016g04650 PE=4 SV=1
1156	comp3328_c0_seq1	comp3328_c0	1683	439	9.71	100	76.35	427	1449	175	tr|F6HAF1|F6HAF1_VITVI	17	439	2e-133	Putative uncharacterized protein OS=Vitis vinifera GN=VIT_06s0009g00210 PE=4 SV=1
1157	comp3329_c0_seq1	comp3329_c0	489	70	5.68	100	68.57	140	70	489	tr|D7TWR7|D7TWR7_VITVI	1	140	6e-46	Putative uncharacterized protein OS=Vitis vinifera GN=VIT_14s0066g01460 PE=4 SV=1
1158	comp3331_c0_seq1	comp3331_c0	808	137	6.49	100	79.55	264	15	803	tr|D7KPR1|D7KPR1_ARALL	1	264	8e-113	Putative uncharacterized protein OS=Arabidopsis lyrata subsp. lyrata GN=ARALYDRAFT_891426 PE=3 SV=1
1159	comp3332_c0_seq1	comp3332_c0	542	93	6.75	100	94.12	119	358	2	tr|K4BSD0|K4BSD0_SOLLC	1	119	2e-64	Uncharacterized protein OS=Solanum lycopersicum GN=Solyc04g051710.1 PE=4 SV=1
1160	comp3334_c0_seq1	comp3334_c0	319	25	3.27	100	63.16	57	166	2	tr|D7U7E2|D7U7E2_VITVI	1	57	8e-12	Putative uncharacterized protein OS=Vitis vinifera GN=VIT_16s0013g01920 PE=4 SV=1
1161	comp3335_c0_seq1	comp3335_c0	802	97	4.63	100	79.02	224	1	672	tr|B9GJ07|B9GJ07_POPTR	88	309	2e-109	Uncharacterized protein OS=Populus trichocarpa GN=POPTR_0001s29280g PE=4 SV=2
1162	comp3337_c0_seq1	comp3337_c0	326	41	5.24	100	41.67	96	86	325	tr|Q9LDD7|Q9LDD7_SOLLC	1	93	3e-10	Whitefly-induced gp91-phox OS=Solanum lycopersicum GN=Wfi1 PE=2 SV=1
1163	comp3338_c0_seq1	comp3338_c0	535	84	6.18	100	80.65	124	2	373	tr|V4UGU8|V4UGU8_9ROSI	513	636	3e-48	Uncharacterized protein OS=Citrus clementina GN=CICLE_v10014584mg PE=4 SV=1
1164	comp3341_c0_seq1	comp3341_c0	337	2.23	0.27	4.65	78.38	74	11	232	tr|D7TZQ3|D7TZQ3_VITVI	70	143	1e-26	Nucleoside diphosphate kinase OS=Vitis vinifera GN=VIT_09s0002g00950 PE=3 SV=1
1165	comp3341_c0_seq2	comp3341_c0	762	111.77	5.63	95.35	70.44	159	181	657	tr|V4UKP0|V4UKP0_9ROSI	20	175	6e-57	Uncharacterized protein OS=Citrus clementina GN=CICLE_v10026604mg PE=4 SV=1
1166	comp3342_c0_seq1	comp3342_c0	568	99	6.83	100	78.31	166	499	2	tr|M5W4V4|M5W4V4_PRUPE	1	166	4e-76	Uncharacterized protein OS=Prunus persica GN=PRUPE_ppa023767mg PE=4 SV=1
1167	comp3346_c0_seq1	comp3346_c0	439	64	5.85	100	58.67	75	1	222	tr|A5BH62|A5BH62_VITVI	512	586	2e-15	Putative uncharacterized protein OS=Vitis vinifera GN=VITISV_007906 PE=4 SV=1
1168	comp3346_c1_seq1	comp3346_c1	522	83	6.28	100	74.14	174	1	522	tr|U5GCH5|U5GCH5_POPTR	351	524	1e-70	Uncharacterized protein OS=Populus trichocarpa GN=POPTR_0005s14630g PE=4 SV=1
1169	comp3347_c0_seq1	comp3347_c0	881	171	7.4	100	70	220	227	880	tr|M1BDJ8|M1BDJ8_SOLTU	16	234	2e-88	Uncharacterized protein OS=Solanum tuberosum GN=PGSC0003DMG400016578 PE=4 SV=1
1170	comp3349_c0_seq1	comp3349_c0	413	55	5.38	100	94.16	137	2	412	tr|F6I2Z7|F6I2Z7_VITVI	897	1033	2e-73	Putative uncharacterized protein OS=Vitis vinifera GN=VIT_15s0048g02380 PE=4 SV=1
1171	comp3352_c0_seq1	comp3352_c0	233	33	6.25	100	96.3	27	2	82	tr|C6T0R7|C6T0R7_SOYBN	93	119	1e-07	Autophagy-related protein OS=Glycine max PE=2 SV=1
1172	comp3354_c0_seq1	comp3354_c0	768	121	6.05	100	57.49	247	27	767	tr|F6GTA0|F6GTA0_VITVI	1	247	4e-61	Putative uncharacterized protein OS=Vitis vinifera GN=VIT_17s0000g05780 PE=4 SV=1
1173	comp3355_c0_seq1	comp3355_c0	899	126	5.34	100	68.27	271	899	87	tr|D7T9A7|D7T9A7_VITVI	302	569	5e-98	Putative uncharacterized protein OS=Vitis vinifera GN=VIT_01s0011g02850 PE=4 SV=1
1174	comp3355_c0_seq2	comp3355_c0	226	0	0	0	67.12	73	226	8	tr|M0ZJM0|M0ZJM0_SOLTU	307	376	3e-20	Uncharacterized protein OS=Solanum tuberosum GN=PGSC0003DMG400000804 PE=4 SV=1
1175	comp3356_c0_seq1	comp3356_c0	1101	158	5.42	100	32.61	322	135	1076	tr|B9GZV0|B9GZV0_POPTR	16	320	3e-31	Disease resistance family protein OS=Populus trichocarpa GN=POPTR_0003s10020g PE=4 SV=1
1176	comp3360_c0_seq1	comp3360_c0	510	84	6.51	100	54.49	156	428	3	tr|F6I3A4|F6I3A4_VITVI	285	440	6e-32	Putative uncharacterized protein OS=Vitis vinifera GN=VIT_15s0048g00270 PE=4 SV=1
1177	comp3363_c0_seq1	comp3363_c0	532	95	7.04	100	62.99	127	1	372	tr|F6HV02|F6HV02_VITVI	154	272	2e-31	Putative uncharacterized protein OS=Vitis vinifera GN=VIT_14s0066g01440 PE=3 SV=1
1178	comp3364_c0_seq1	comp3364_c0	430	78	7.3	100	71.3	115	86	430	tr|B9RQD0|B9RQD0_RICCO	18	132	4e-45	Stem 28 kDa glycoprotein, putative OS=Ricinus communis GN=RCOM_1487980 PE=4 SV=1
1179	comp3364_c1_seq1	comp3364_c1	305	27	3.72	100	77.23	101	3	305	tr|V4SHK1|V4SHK1_9ROSI	153	253	2e-41	Uncharacterized protein OS=Citrus clementina GN=CICLE_v10026223mg PE=4 SV=1
1180	comp3365_c0_seq1	comp3365_c0	842	127.86	5.8	100	84.62	208	624	1	tr|D7U2S2|D7U2S2_VITVI	127	334	2e-87	Putative uncharacterized protein OS=Vitis vinifera GN=VIT_07s0005g02430 PE=4 SV=1
1181	comp3366_c0_seq1	comp3366_c0	480	61	5.05	100	82.69	104	320	9	tr|V4TEM2|V4TEM2_9ROSI	1	104	2e-47	Uncharacterized protein OS=Citrus clementina GN=CICLE_v10031837mg PE=4 SV=1
1182	comp3368_c0_seq1	comp3368_c0	230	10	1.92	100	80.56	36	2	109	tr|A9NN32|A9NN32_PICSI	197	232	5e-09	Putative uncharacterized protein OS=Picea sitchensis PE=2 SV=1
1183	comp3369_c0_seq1	comp3369_c0	782	106	5.2	100	69.78	182	75	620	tr|V4TUM4|V4TUM4_9ROSI	152	333	1e-71	Uncharacterized protein OS=Citrus clementina GN=CICLE_v10008863mg PE=4 SV=1
1184	comp3370_c0_seq1	comp3370_c0	611	104.88	6.69	100	66.67	189	51	611	tr|B9RST0|B9RST0_RICCO	4	190	6e-55	Putative uncharacterized protein OS=Ricinus communis GN=RCOM_0678230 PE=4 SV=1
1185	comp3373_c0_seq1	comp3373_c0	235	15	2.81	100	66.23	77	233	3	tr|F6H3H8|F6H3H8_VITVI	167	242	2e-20	Putative uncharacterized protein OS=Vitis vinifera GN=VIT_04s0008g05630 PE=4 SV=1
1186	comp3374_c0_seq1	comp3374_c0	543	74	5.36	100	83.33	180	3	536	tr|V4SLX4|V4SLX4_9ROSI	138	317	1e-78	Uncharacterized protein (Fragment) OS=Citrus clementina GN=CICLE_v10010883mg PE=4 SV=1
1187	comp3376_c0_seq1	comp3376_c0	459	75	6.53	100	88.59	149	459	16	tr|I1KTU7|I1KTU7_SOYBN	409	557	6e-69	Uncharacterized protein OS=Glycine max PE=4 SV=2
1188	comp3377_c0_seq1	comp3377_c0	606	146	9.4	100	79.6	201	605	3	tr|M5XE06|M5XE06_PRUPE	71	271	7e-75	MATE efflux family protein OS=Prunus persica GN=PRUPE_ppa004113mg PE=3 SV=1
1189	comp3377_c1_seq1	comp3377_c1	215	21	4.38	100	50.72	69	195	1	tr|F6H7W6|F6H7W6_VITVI	1	66	6e-10	MATE efflux family protein OS=Vitis vinifera GN=VIT_00s0225g00060 PE=3 SV=1
1190	comp3378_c0_seq1	comp3378_c0	681	122	6.93	100	92.63	190	35	604	tr|D7TTK9|D7TTK9_VITVI	214	403	3e-103	Putative uncharacterized protein OS=Vitis vinifera GN=VIT_02s0012g00020 PE=4 SV=1
1191	comp3379_c0_seq1	comp3379_c0	487	60	4.89	100	79.27	82	246	1	tr|B9SR46|B9SR46_RICCO	1	81	3e-30	2-oxoglutarate dehydrogenase, putative OS=Ricinus communis GN=RCOM_0465620 PE=4 SV=1
1192	comp3382_c0_seq1	comp3382_c0	244	32	5.73	100	68.75	32	109	204	tr|F6HV63|F6HV63_VITVI	1	32	4e-06	Putative uncharacterized protein OS=Vitis vinifera GN=VIT_14s0066g02330 PE=4 SV=1
1193	comp3383_c0_seq1	comp3383_c0	1128	195	6.52	100	84.27	286	267	1124	tr|U5G9F4|U5G9F4_POPTR	34	319	1e-130	Chloride channel-like family protein OS=Populus trichocarpa GN=POPTR_0006s06280g PE=4 SV=1
1194	comp3384_c0_seq1	comp3384_c0	1109	291	9.9	100	72.51	331	121	1107	tr|K4CEF3|K4CEF3_SOLLC	1	330	1e-120	Uncharacterized protein OS=Solanum lycopersicum GN=Solyc07g042930.2 PE=4 SV=1
1195	comp3385_c0_seq1	comp3385_c0	368	46	5.12	100	80	25	2	76	sp|E0CTF3|MTBC2_VITVI	507	531	1e-05	Probable bifunctional methylthioribulose-1-phosphate dehydratase/enolase-phosphatase E1 2 OS=Vitis vinifera GN=VIT_12s0028g03470 PE=2 SV=2
1196	comp3385_c1_seq1	comp3385_c1	1066	148	5.25	100	80	355	1066	2	sp|E0CTF3|MTBC2_VITVI	158	512	1e-163	Probable bifunctional methylthioribulose-1-phosphate dehydratase/enolase-phosphatase E1 2 OS=Vitis vinifera GN=VIT_12s0028g03470 PE=2 SV=2
1197	comp3386_c0_seq1	comp3386_c0	691	106	5.93	100	90	230	1	690	tr|B9ILM9|B9ILM9_POPTR	631	860	1e-122	Uncharacterized protein OS=Populus trichocarpa GN=POPTR_0018s08810g PE=4 SV=2
1198	comp3389_c0_seq1	comp3389_c0	1032	151.99	5.57	100	62.87	307	144	1031	tr|B9GWB8|B9GWB8_POPTR	6	300	2e-62	Uncharacterized protein OS=Populus trichocarpa GN=POPTR_0003s06210g PE=4 SV=1
1199	comp3391_c0_seq1	comp3391_c0	735	99	5.19	100	87.5	64	542	733	tr|B9SSE0|B9SSE0_RICCO	1	64	3e-18	Chromosome-associated kinesin KIF4A, putative OS=Ricinus communis GN=RCOM_0188570 PE=3 SV=1
1200	comp3393_c0_seq1	comp3393_c0	986	127.49	4.9	79.73	79.69	64	795	986	tr|M5XPI1|M5XPI1_PRUPE	272	335	5e-133	Uncharacterized protein (Fragment) OS=Prunus persica GN=PRUPE_ppa018049mg PE=4 SV=1
1201	comp3393_c0_seq2	comp3393_c0	284	8.32	1.25	20.27	84.04	94	3	284	tr|M5XPI1|M5XPI1_PRUPE	242	335	2e-41	Uncharacterized protein (Fragment) OS=Prunus persica GN=PRUPE_ppa018049mg PE=4 SV=1
1202	comp3394_c0_seq1	comp3394_c0	481	66	5.46	100	80.5	159	2	478	tr|M1CEX8|M1CEX8_SOLTU	364	522	4e-71	Uncharacterized protein OS=Solanum tuberosum GN=PGSC0003DMG400025700 PE=4 SV=1
1203	comp3395_c0_seq1	comp3395_c0	640	62	3.76	100	67.37	95	286	2	tr|Q9FT21|Q9FT21_SOLLC	1	95	4e-32	Putative glutathione S-transferase T3 OS=Solanum lycopersicum GN=LOC543815 PE=2 SV=1
1204	comp3396_c0_seq1	comp3396_c0	468	72	6.13	100	85.71	133	468	70	tr|B9GI57|B9GI57_POPTR	386	518	1e-62	Uncharacterized protein OS=Populus trichocarpa GN=POPTR_0001s35290g PE=4 SV=1
1205	comp3397_c0_seq1	comp3397_c0	600	90.97	5.92	100	55.7	79	3	239	tr|D7SJX7|D7SJX7_VITVI	298	376	5e-62	Putative uncharacterized protein OS=Vitis vinifera GN=VIT_06s0004g06620 PE=4 SV=1
1206	comp3398_c0_seq1	comp3398_c0	214	8.36	1.75	39.25	82.69	52	59	214	tr|M5XUE0|M5XUE0_PRUPE	14	64	8e-18	Uncharacterized protein OS=Prunus persica GN=PRUPE_ppa013488mg PE=4 SV=1
1207	comp3398_c0_seq2	comp3398_c0	210	12.64	2.72	60.75	82.69	52	55	210	tr|M5XUE0|M5XUE0_PRUPE	14	64	8e-18	Uncharacterized protein OS=Prunus persica GN=PRUPE_ppa013488mg PE=4 SV=1
1208	comp3399_c0_seq1	comp3399_c0	474	51	4.28	100	46.15	78	246	13	tr|F6I618|F6I618_VITVI	168	245	5e-13	Putative uncharacterized protein OS=Vitis vinifera GN=VIT_15s0046g02810 PE=4 SV=1
1209	comp3401_c0_seq1	comp3401_c0	509	71	5.52	100	77.03	148	67	507	tr|B9H895|B9H895_POPTR	23	170	1e-63	Uncharacterized protein OS=Populus trichocarpa GN=POPTR_0005s23230g PE=4 SV=1
1210	comp3402_c0_seq1	comp3402_c0	353	19.43	2.27	40.81	80.43	92	353	87	tr|B9GFX4|B9GFX4_POPTR	154	245	2e-28	Uncharacterized protein OS=Populus trichocarpa GN=POPTR_0001s32210g PE=4 SV=2
1211	comp3402_c0_seq2	comp3402_c0	213	15.57	3.29	59.19	76.47	34	188	87	tr|B9GFX4|B9GFX4_POPTR	212	245	2e-10	Uncharacterized protein OS=Populus trichocarpa GN=POPTR_0001s32210g PE=4 SV=2
1212	comp3407_c0_seq1	comp3407_c0	435	79	7.3	100	80.56	144	2	433	tr|F1DG65|F1DG65_9ROSI	655	798	3e-67	Phospholipase D OS=Dimocarpus longan GN=PLDalpha PE=2 SV=1
1213	comp3410_c1_seq1	comp3410_c1	237	32	5.94	100	58.23	79	1	237	tr|F6H6P2|F6H6P2_VITVI	600	678	2e-20	Putative uncharacterized protein OS=Vitis vinifera GN=VIT_16s0050g00200 PE=4 SV=1
1214	comp3411_c0_seq1	comp3411_c0	374	40	4.37	100	76.61	124	3	374	tr|F6H520|F6H520_VITVI	1006	1129	4e-53	Putative uncharacterized protein OS=Vitis vinifera GN=VIT_12s0028g01860 PE=4 SV=1
1215	comp3415_c0_seq1	comp3415_c0	894	144	6.14	100	90.24	205	830	216	tr|G7LHL8|G7LHL8_MEDTR	17	218	4e-101	Putative uncharacterized protein OS=Medicago truncatula GN=MTR_8g040630 PE=4 SV=1
1216	comp3416_c0_seq1	comp3416_c0	939	127.06	5.14	100	31.67	240	636	4	tr|F6HGV9|F6HGV9_VITVI	34	206	3e-15	Putative uncharacterized protein OS=Vitis vinifera GN=VIT_11s0016g02150 PE=4 SV=1
1217	comp3420_c1_seq1	comp3420_c1	252	16	2.76	100	85.53	76	248	21	tr|M1AZR5|M1AZR5_SOLTU	113	188	1e-29	Uncharacterized protein OS=Solanum tuberosum GN=PGSC0003DMG402012996 PE=4 SV=1
1218	comp3421_c0_seq1	comp3421_c0	619	112	7.05	100	76.6	188	44	607	tr|D7U376|D7U376_VITVI	5	191	5e-68	Putative uncharacterized protein OS=Vitis vinifera GN=VIT_07s0005g04370 PE=4 SV=1
1219	comp3422_c0_seq1	comp3422_c0	1625	243	5.57	100	78	441	300	1613	tr|D7TWY4|D7TWY4_VITVI	1	441	0	Putative uncharacterized protein OS=Vitis vinifera GN=VIT_14s0066g02270 PE=4 SV=1
1220	comp3423_c0_seq1	comp3423_c0	530	87.12	6.48	53.07	66.67	141	509	96	tr|F6I4U3|F6I4U3_VITVI	4	144	1e-53	Putative uncharacterized protein OS=Vitis vinifera GN=VIT_14s0060g00890 PE=4 SV=1
1221	comp3423_c0_seq2	comp3423_c0	479	69	5.73	46.93	75.76	132	479	84	tr|F6I4U3|F6I4U3_VITVI	165	296	9e-55	Putative uncharacterized protein OS=Vitis vinifera GN=VIT_14s0060g00890 PE=4 SV=1
1222	comp3424_c0_seq1	comp3424_c0	1033	179	6.56	100	95.63	343	3	1031	tr|V7C159|V7C159_PHAVU	262	604	0	Uncharacterized protein OS=Phaseolus vulgaris GN=PHAVU_004G086300g PE=4 SV=1
1223	comp3425_c0_seq1	comp3425_c0	602	90	5.83	100	83.68	190	31	600	tr|K4DBK2|K4DBK2_SOLLC	1	190	6e-79	Uncharacterized protein OS=Solanum lycopersicum GN=Solyc12g006650.1 PE=4 SV=1
1224	comp3425_c1_seq1	comp3425_c1	596	108.01	7.08	100	66.15	195	3	587	tr|M1BUP1|M1BUP1_SOLTU	6	199	1e-63	Uncharacterized protein OS=Solanum tuberosum GN=PGSC0003DMG400020667 PE=4 SV=1
1225	comp3432_c0_seq1	comp3432_c0	1187	178	5.64	100	82.83	367	1101	1	tr|I1K3X7|I1K3X7_SOYBN	1	367	0	Uncharacterized protein OS=Glycine max PE=4 SV=1
1226	comp3433_c0_seq1	comp3433_c0	210	28	6.02	100	88.24	34	109	210	tr|B9SXY7|B9SXY7_RICCO	53	86	5e-11	Zinc finger protein, putative OS=Ricinus communis GN=RCOM_1206680 PE=4 SV=1
1227	comp3434_c0_seq1	comp3434_c0	574	79	5.39	100	84.39	173	54	572	tr|A9P901|A9P901_POPTR	1	173	8e-77	NC domain-containing family protein OS=Populus trichocarpa GN=POPTR_0004s07690g PE=2 SV=1
1228	comp3435_c0_seq1	comp3435_c0	277	35	5.4	100	72.41	87	23	277	tr|B9RND6|B9RND6_RICCO	1	86	3e-28	Putative uncharacterized protein OS=Ricinus communis GN=RCOM_1346980 PE=4 SV=1
1229	comp3436_c0_seq1	comp3436_c0	956	171	6.79	100	58.66	283	85	930	tr|F6HFE9|F6HFE9_VITVI	43	320	4e-89	Putative uncharacterized protein OS=Vitis vinifera GN=VIT_01s0011g05490 PE=4 SV=1
1230	comp3437_c0_seq1	comp3437_c0	414	64	6.24	100	84.67	137	3	413	tr|K4CHD7|K4CHD7_SOLLC	275	411	2e-52	Uncharacterized protein OS=Solanum lycopersicum GN=Solyc07g064580.2 PE=4 SV=1
1231	comp3439_c0_seq1	comp3439_c0	608	77	4.94	100	77.66	197	18	608	tr|D7THC2|D7THC2_VITVI	1	197	1e-74	Reticulon-like protein OS=Vitis vinifera GN=VIT_08s0007g01720 PE=4 SV=1
1232	comp3441_c0_seq1	comp3441_c0	352	47	5.5	100	66.67	72	218	3	tr|M1D6X8|M1D6X8_SOLTU	53	124	2e-19	Uncharacterized protein OS=Solanum tuberosum GN=PGSC0003DMG400033336 PE=4 SV=1
1233	comp3442_c0_seq1	comp3442_c0	590	88	5.83	100	42.94	170	507	19	tr|V4WAX9|V4WAX9_9ROSI	1	167	1e-24	Uncharacterized protein OS=Citrus clementina GN=CICLE_v10009717mg PE=4 SV=1
1234	comp3445_c0_seq1	comp3445_c0	372	46	5.06	100	53.16	79	240	4	tr|U5FZF5|U5FZF5_POPTR	14	87	2e-14	Uncharacterized protein OS=Populus trichocarpa GN=POPTR_0011s10510g PE=4 SV=1
1235	comp3447_c0_seq1	comp3447_c0	457	76	6.65	100	84.27	89	190	456	tr|M5XL54|M5XL54_PRUPE	51	139	5e-39	Uncharacterized protein OS=Prunus persica GN=PRUPE_ppa013120mg PE=4 SV=1
1236	comp3448_c0_seq1	comp3448_c0	1353	225	6.23	100	69.44	373	1	1104	tr|V4U004|V4U004_9ROSI	5	373	7e-119	Uncharacterized protein OS=Citrus clementina GN=CICLE_v10015259mg PE=4 SV=1
1237	comp3449_c0_seq1	comp3449_c0	840	136	6.19	100	72.91	251	1	750	tr|V4T6T4|V4T6T4_9ROSI	221	468	3e-91	Uncharacterized protein OS=Citrus clementina GN=CICLE_v10001050mg PE=4 SV=1
1238	comp3451_c0_seq1	comp3451_c0	1475	254.57	6.45	91.05	78.07	269	433	1239	tr|M5X7Q4|M5X7Q4_PRUPE	7	275	5e-121	Uncharacterized protein OS=Prunus persica GN=PRUPE_ppa009826mg PE=4 SV=1
1239	comp3452_c0_seq1	comp3452_c0	661	111	6.51	100	62.12	198	584	6	tr|D7SHA6|D7SHA6_VITVI	45	242	1e-66	Putative uncharacterized protein OS=Vitis vinifera GN=VIT_17s0000g10240 PE=4 SV=1
1240	comp3454_c0_seq1	comp3454_c0	1372	91.97	2.51	42.02	70.09	458	1371	4	tr|G3ECQ6|G3ECQ6_SOYBN	380	834	0	Rfls6 protein OS=Glycine max PE=2 SV=1
1241	comp3454_c0_seq2	comp3454_c0	1415	131.03	3.46	57.98	72.73	440	1317	1	tr|S8EJ98|S8EJ98_9LAMI	302	738	0	Uncharacterized protein (Fragment) OS=Genlisea aurea GN=M569_02055 PE=4 SV=1
1242	comp3456_c0_seq1	comp3456_c0	251	6.22	1.08	20.58	57.14	70	210	1	tr|I1JPP7|I1JPP7_SOYBN	53	122	6e-09	Uncharacterized protein OS=Glycine max PE=4 SV=1
1243	comp3456_c0_seq2	comp3456_c0	415	42.78	4.16	79.42	60.42	96	288	1	tr|I1JPP7|I1JPP7_SOYBN	27	122	5e-22	Uncharacterized protein OS=Glycine max PE=4 SV=1
1244	comp3462_c0_seq1	comp3462_c0	1215	183	5.66	100	72.11	380	3	1142	tr|B2ZGM7|B2ZGM7_SOLTU	299	677	8e-162	Starch synthase V OS=Solanum tuberosum PE=2 SV=1
1245	comp3465_c0_seq1	comp3465_c0	531	72	5.34	100	85.44	158	2	472	tr|B9I0B7|B9I0B7_POPTR	413	570	2e-57	Uncharacterized protein OS=Populus trichocarpa GN=POPTR_0011s13910g PE=4 SV=1
1246	comp3466_c0_seq1	comp3466_c0	268	32	5.13	100	58.67	75	226	2	tr|F6HDL0|F6HDL0_VITVI	89	160	3e-21	Putative uncharacterized protein OS=Vitis vinifera GN=VIT_05s0020g02590 PE=4 SV=1
1247	comp3466_c1_seq1	comp3466_c1	309	43	5.84	100	83.1	71	3	206	tr|F6HDL0|F6HDL0_VITVI	156	226	3e-30	Putative uncharacterized protein OS=Vitis vinifera GN=VIT_05s0020g02590 PE=4 SV=1
1248	comp3472_c0_seq1	comp3472_c0	542	90	6.53	100	69.92	133	3	395	tr|M1BR73|M1BR73_SOLTU	267	399	5e-47	Uncharacterized protein OS=Solanum tuberosum GN=PGSC0003DMG400019819 PE=4 SV=1
1249	comp3473_c0_seq1	comp3473_c0	419	31	2.98	100	81.29	139	1	417	tr|B9SSF6|B9SSF6_RICCO	152	290	5e-62	Protein arginine n-methyltransferase, putative OS=Ricinus communis GN=RCOM_1060990 PE=4 SV=1
1250	comp3473_c1_seq1	comp3473_c1	469	55	4.67	100	81.29	139	412	2	tr|K4C6P7|K4C6P7_SOLLC	24	160	5e-55	Uncharacterized protein OS=Solanum lycopersicum GN=Solyc06g060670.2 PE=4 SV=1
1251	comp3476_c0_seq1	comp3476_c0	382	70	7.47	100	45.19	104	381	70	tr|A9SXF9|A9SXF9_PHYPA	311	413	3e-21	EF1Bgamma class glutathione S-transferase OS=Physcomitrella patens subsp. patens GN=EF1Bgamma1 PE=2 SV=1
1252	comp3480_c0_seq1	comp3480_c0	434	61	5.65	100	54.55	143	5	433	tr|M1AJ12|M1AJ12_SOLTU	6	138	2e-28	Uncharacterized protein OS=Solanum tuberosum GN=PGSC0003DMG400009217 PE=4 SV=1
1253	comp3481_c0_seq1	comp3481_c0	202	4	0.9	14.66	94.03	67	1	201	tr|F6H1D4|F6H1D4_VITVI	22	88	7e-33	Putative uncharacterized protein OS=Vitis vinifera GN=VIT_18s0001g11060 PE=4 SV=1
1254	comp3481_c0_seq2	comp3481_c0	436	57	5.25	85.34	87.38	103	127	435	tr|U5FTZ6|U5FTZ6_POPTR	1	103	4e-50	Uncharacterized protein OS=Populus trichocarpa GN=POPTR_0014s03370g PE=4 SV=1
1255	comp3483_c0_seq1	comp3483_c0	1233	163	4.97	100	85.98	321	1039	77	tr|B9HMD0|B9HMD0_POPTR	28	345	1e-134	Uncharacterized protein OS=Populus trichocarpa GN=POPTR_0008s20660g PE=4 SV=2
1256	comp3484_c0_seq1	comp3484_c0	465	58	4.98	100	64.42	104	463	155	tr|A5BH85|A5BH85_VITVI	51	151	1e-26	Putative uncharacterized protein OS=Vitis vinifera GN=VITISV_019939 PE=4 SV=1
1257	comp3486_c0_seq1	comp3486_c0	546	59	4.25	100	84	150	2	451	tr|D7UAJ8|D7UAJ8_VITVI	223	372	4e-70	Putative uncharacterized protein OS=Vitis vinifera GN=VIT_19s0015g00780 PE=4 SV=1
1258	comp3487_c0_seq1	comp3487_c0	1195	208	6.55	100	88.22	365	1100	6	tr|D7SPY8|D7SPY8_VITVI	6	370	0	Putative uncharacterized protein OS=Vitis vinifera GN=VIT_14s0219g00280 PE=3 SV=1
1259	comp3488_c0_seq1	comp3488_c0	414	69	6.73	100	49.07	108	24	347	tr|M5VI10|M5VI10_PRUPE	39	144	4e-23	Uncharacterized protein OS=Prunus persica GN=PRUPE_ppb020003mg PE=4 SV=1
1260	comp3488_c1_seq1	comp3488_c1	213	16	3.38	100	42.11	19	213	157	tr|E5GCB5|E5GCB5_CUCME	200	218	1e-06	Retrotransposon protein OS=Cucumis melo subsp. melo PE=4 SV=1
1261	comp3489_c0_seq1	comp3489_c0	1149	151	4.95	100	75.81	372	1147	32	tr|F6HU59|F6HU59_VITVI	60	431	3e-155	Putative uncharacterized protein OS=Vitis vinifera GN=VIT_02s0025g02270 PE=4 SV=1
1262	comp3490_c0_seq1	comp3490_c0	346	63	7.52	100	39.13	92	1	270	tr|M5W3H1|M5W3H1_PRUPE	22	112	1e-10	Uncharacterized protein OS=Prunus persica GN=PRUPE_ppa018034mg PE=4 SV=1
1263	comp3491_c0_seq1	comp3491_c0	243	18	3.24	100	71.05	38	241	128	tr|D7TMF3|D7TMF3_VITVI	124	161	1e-08	Putative uncharacterized protein OS=Vitis vinifera GN=VIT_13s0019g03600 PE=4 SV=1
1264	comp3495_c0_seq1	comp3495_c0	404	65	6.52	100	73.88	134	403	2	tr|B9S8W8|B9S8W8_RICCO	118	251	4e-53	Amino acid transporter, putative OS=Ricinus communis GN=RCOM_0836430 PE=4 SV=1
1265	comp3502_c0_seq1	comp3502_c0	621	85	5.33	100	65.85	205	9	620	tr|F6GTW8|F6GTW8_VITVI	295	499	8e-68	Putative uncharacterized protein OS=Vitis vinifera GN=VIT_06s0004g03530 PE=4 SV=1
1266	comp3504_c0_seq1	comp3504_c0	407	68	6.76	100	65.94	138	5	406	tr|F6GZ25|F6GZ25_VITVI	419	556	8e-50	Putative uncharacterized protein OS=Vitis vinifera GN=VIT_13s0320g00030 PE=4 SV=1
1267	comp3507_c0_seq1	comp3507_c0	794	106.95	5.16	100	70.22	178	2	535	tr|F6HU99|F6HU99_VITVI	246	421	1e-64	Putative uncharacterized protein OS=Vitis vinifera GN=VIT_02s0025g03050 PE=4 SV=1
1268	comp3508_c0_seq1	comp3508_c0	800	83	3.97	100	80.52	267	1	798	tr|A5AUQ2|A5AUQ2_VITVI	30	296	8e-121	Putative uncharacterized protein (Fragment) OS=Vitis vinifera GN=VITISV_001725 PE=4 SV=1
1269	comp3508_c1_seq1	comp3508_c1	408	27	2.68	100	67.24	116	1	348	tr|B9GNX8|B9GNX8_POPTR	287	400	3e-37	Patatin-like family protein OS=Populus trichocarpa GN=POPTR_0002s12950g PE=4 SV=1
1270	comp3510_c0_seq1	comp3510_c0	701	108	5.95	100	82.5	120	1	360	tr|D7THN0|D7THN0_VITVI	600	719	2e-51	Putative uncharacterized protein OS=Vitis vinifera GN=VIT_08s0007g00460 PE=4 SV=1
1271	comp3513_c0_seq1	comp3513_c0	1078	177	6.2	100	80.5	359	1078	2	tr|D7T129|D7T129_VITVI	3	361	3e-172	Putative uncharacterized protein OS=Vitis vinifera GN=VIT_06s0009g03810 PE=4 SV=1
1272	comp3513_c0_seq2	comp3513_c0	648	0	0	0	80.31	193	580	2	tr|C0L7C9|C0L7C9_SOLTU	169	361	2e-89	Nuclear cap-binding protein OS=Solanum tuberosum GN=cbp80 PE=2 SV=1
1273	comp3514_c0_seq1	comp3514_c0	675	130	7.46	100	56.31	103	675	373	tr|K4C5X7|K4C5X7_SOLLC	65	167	5e-19	Uncharacterized protein OS=Solanum lycopersicum GN=Solyc06g051910.1 PE=4 SV=1
1274	comp3516_c0_seq1	comp3516_c0	662	113.01	6.62	100	58.33	216	653	12	tr|M5WF30|M5WF30_PRUPE	115	322	4e-50	Uncharacterized protein OS=Prunus persica GN=PRUPE_ppa008663mg PE=4 SV=1
1275	comp3517_c0_seq1	comp3517_c0	331	14.87	1.87	41.16	64.41	59	154	330	tr|M0ZS94|M0ZS94_SOLTU	10	68	2e-15	Uncharacterized protein OS=Solanum tuberosum GN=PGSC0003DMG400002699 PE=4 SV=1
1276	comp3517_c0_seq2	comp3517_c0	261	16.13	2.67	58.84	64.41	59	84	260	tr|M0ZS94|M0ZS94_SOLTU	10	68	2e-15	Uncharacterized protein OS=Solanum tuberosum GN=PGSC0003DMG400002699 PE=4 SV=1
1277	comp3519_c0_seq1	comp3519_c0	378	43	4.64	100	65.6	125	375	1	tr|B5TFM5|B5TFM5_CARPA	456	580	5e-34	Putative double-strand telomere binding protein 1 OS=Carica papaya GN=TRFL1 PE=4 SV=1
1278	comp3520_c0_seq1	comp3520_c0	470	73	6.19	100	87.16	109	464	138	tr|V4U0T0|V4U0T0_9ROSI	257	365	3e-53	Uncharacterized protein OS=Citrus clementina GN=CICLE_v10005225mg PE=4 SV=1
1279	comp3521_c0_seq1	comp3521_c0	402	45	4.54	100	46.55	116	2	349	tr|A5BLY4|A5BLY4_VITVI	230	328	2e-20	Putative uncharacterized protein OS=Vitis vinifera GN=VITISV_035258 PE=4 SV=1
1280	comp3524_c0_seq1	comp3524_c0	840	123	5.6	100	75	156	839	372	tr|K7KZU4|K7KZU4_SOYBN	807	962	1e-61	Uncharacterized protein OS=Glycine max PE=4 SV=1
1281	comp3525_c0_seq1	comp3525_c0	255	18	3.06	100	94.05	84	2	253	tr|K4BEC4|K4BEC4_SOLLC	132	215	5e-38	Uncharacterized protein OS=Solanum lycopersicum GN=Solyc03g007010.2 PE=4 SV=1
1282	comp3528_c0_seq1	comp3528_c0	606	97	6.24	100	78.61	187	55	606	tr|A5B6R9|A5B6R9_VITVI	12	197	8e-81	Putative uncharacterized protein OS=Vitis vinifera GN=VITISV_036738 PE=4 SV=1
1283	comp3531_c0_seq1	comp3531_c0	309	48	6.52	100	63.16	95	287	3	tr|B9I355|B9I355_POPTR	28	121	1e-28	Uncharacterized protein OS=Populus trichocarpa GN=POPTR_0012s07770g PE=4 SV=2
1284	comp3533_c0_seq1	comp3533_c0	256	29	4.91	100	46.34	82	3	248	tr|V4W873|V4W873_9ROSI	209	290	1e-19	Uncharacterized protein OS=Citrus clementina GN=CICLE_v10015258mg PE=4 SV=1
1285	comp3535_c0_seq1	comp3535_c0	382	53	5.66	100	53.61	97	1	291	tr|F6HEW1|F6HEW1_VITVI	199	294	1e-23	Putative uncharacterized protein OS=Vitis vinifera GN=VIT_01s0011g03660 PE=4 SV=1
1286	comp3537_c0_seq1	comp3537_c0	542	63	4.57	100	67.96	181	2	541	tr|M1B454|M1B454_SOLTU	98	277	7e-61	Uncharacterized protein OS=Solanum tuberosum GN=PGSC0003DMG400014170 PE=4 SV=1
1287	comp3537_c1_seq1	comp3537_c1	350	50	5.89	100	63.04	92	2	277	tr|K4BLV8|K4BLV8_SOLLC	371	462	2e-26	Uncharacterized protein OS=Solanum lycopersicum GN=Solyc03g118070.2 PE=4 SV=1
1288	comp3544_c0_seq1	comp3544_c0	824	120	5.57	100	75	156	355	822	tr|F6HAD0|F6HAD0_VITVI	3	154	2e-61	Putative uncharacterized protein OS=Vitis vinifera GN=VIT_06s0009g02490 PE=4 SV=1
1289	comp3545_c0_seq1	comp3545_c0	617	105	6.63	100	52.58	194	55	576	tr|B9SYX9|B9SYX9_RICCO	1	186	2e-36	Putative uncharacterized protein OS=Ricinus communis GN=RCOM_0546730 PE=4 SV=1
1290	comp3549_c0_seq1	comp3549_c0	273	35	5.49	100	97.8	91	1	273	tr|M5XJJ3|M5XJJ3_PRUPE	100	190	5e-46	Uncharacterized protein OS=Prunus persica GN=PRUPE_ppa005739mg PE=3 SV=1
1291	comp3551_c0_seq1	comp3551_c0	360	51	5.82	100	87.5	120	360	1	tr|M1BIR1|M1BIR1_SOLTU	206	325	8e-58	Uncharacterized protein OS=Solanum tuberosum GN=PGSC0003DMG400017922 PE=4 SV=1
1292	comp3552_c0_seq1	comp3552_c0	403	76	7.64	100	53.51	114	49	390	tr|M5W3U4|M5W3U4_PRUPE	22	135	7e-30	40S ribosomal protein S12 OS=Prunus persica GN=PRUPE_ppa013001mg PE=3 SV=1
1293	comp3553_c0_seq1	comp3553_c0	789	135	6.56	100	36.23	276	16	774	tr|I0YXM1|I0YXM1_9CHLO	320	589	4e-31	Uncharacterized protein OS=Coccomyxa subellipsoidea C-169 GN=COCSUDRAFT_47508 PE=4 SV=1
1294	comp3555_c0_seq1	comp3555_c0	889	156	6.69	100	84.51	284	36	887	tr|D7T9Q5|D7T9Q5_VITVI	1	284	4e-134	Putative uncharacterized protein OS=Vitis vinifera GN=VIT_01s0011g01180 PE=4 SV=1
1295	comp3556_c0_seq1	comp3556_c0	1040	138	5.02	100	61.89	328	1040	63	tr|S5ZYZ0|S5ZYZ0_SOLTU	681	1008	4e-112	BTB/POZ domain-containing protein 1 OS=Solanum tuberosum PE=2 SV=1
1296	comp3557_c0_seq1	comp3557_c0	296	8.04	1.15	25.7	65.85	41	21	134	tr|Q5PY87|Q5PY87_VERFO	239	279	2e-06	NADH:cytochrome b5 reductase OS=Vernicia fordii GN=CBR1B PE=2 SV=1
1297	comp3557_c0_seq2	comp3557_c0	447	37.01	3.32	74.3	39.36	94	4	285	tr|D7T1H1|D7T1H1_VITVI	196	278	0.0001	Putative uncharacterized protein OS=Vitis vinifera GN=VIT_06s0009g01710 PE=4 SV=1
1298	comp3559_c0_seq1	comp3559_c0	530	77	5.73	100	66.21	145	1	426	tr|B9S614|B9S614_RICCO	772	916	6e-35	XPA-binding protein, putative OS=Ricinus communis GN=RCOM_1063020 PE=4 SV=1
1299	comp3559_c1_seq1	comp3559_c1	210	4	0.86	100	84.85	66	208	11	tr|A5AZ61|A5AZ61_VITVI	704	769	5e-28	Putative uncharacterized protein OS=Vitis vinifera GN=VITISV_003952 PE=4 SV=1
1300	comp3560_c0_seq1	comp3560_c0	612	75	4.78	100	89.66	203	3	611	tr|F6HEQ3|F6HEQ3_VITVI	243	445	2e-104	Imidazole glycerol phosphate synthase subunit hisF OS=Vitis vinifera GN=VIT_19s0090g00810 PE=3 SV=1
1301	comp3561_c0_seq1	comp3561_c0	1006	147	5.54	100	78.69	305	91	1005	tr|V4TRZ2|V4TRZ2_9ROSI	1	301	1e-128	Uncharacterized protein OS=Citrus clementina GN=CICLE_v10020911mg PE=4 SV=1
1302	comp3562_c0_seq1	comp3562_c0	909	123	5.15	100	71.58	190	575	6	tr|A5AJU2|A5AJU2_VITVI	83	271	2e-63	Putative uncharacterized protein OS=Vitis vinifera GN=VITISV_002856 PE=4 SV=1
1303	comp3564_c0_seq1	comp3564_c0	434	37	3.43	100	73.61	144	432	1	tr|A7U517|A7U517_BRAOL	229	372	6e-60	FERONIA receptor-like kinase OS=Brassica oleracea GN=FER PE=4 SV=1
1304	comp3566_c0_seq1	comp3566_c0	1282	201	5.88	100	64.72	428	3	1280	tr|F6HUU9|F6HUU9_VITVI	447	866	4e-139	Putative uncharacterized protein OS=Vitis vinifera GN=VIT_14s0066g00490 PE=4 SV=1
1305	comp3570_c0_seq1	comp3570_c0	586	116	7.74	100	97.06	170	3	512	tr|B9SIE1|B9SIE1_RICCO	517	686	4e-76	Cyclic nucleotide-gated ion channel, putative OS=Ricinus communis GN=RCOM_1254760 PE=4 SV=1
1306	comp3571_c0_seq1	comp3571_c0	1328	207	5.84	100	67.99	303	132	1037	tr|D7TJI1|D7TJI1_VITVI	1	298	4e-101	Putative uncharacterized protein OS=Vitis vinifera GN=VIT_10s0003g00860 PE=4 SV=1
1307	comp3574_c0_seq1	comp3574_c0	667	108	6.27	100	78.74	207	620	6	tr|M1CHB5|M1CHB5_SOLTU	33	236	6e-92	Uncharacterized protein OS=Solanum tuberosum GN=PGSC0003DMG400026230 PE=4 SV=1
1308	comp3581_c0_seq1	comp3581_c0	710	120	6.52	100	73.89	180	100	636	tr|M0ZNR1|M0ZNR1_SOLTU	1	177	5e-67	Uncharacterized protein OS=Solanum tuberosum GN=PGSC0003DMG400001840 PE=4 SV=1
1309	comp3582_c0_seq1	comp3582_c0	363	38	4.29	100	50	18	271	324	tr|K4BSC9|K4BSC9_SOLLC	303	320	1e-11	Uncharacterized protein OS=Solanum lycopersicum GN=Solyc04g051700.2 PE=4 SV=1
1310	comp3582_c0_seq2	comp3582_c0	330	0	0	0	83.33	12	3	38	tr|K4BSC9|K4BSC9_SOLLC	224	235	8e-13	Uncharacterized protein OS=Solanum lycopersicum GN=Solyc04g051700.2 PE=4 SV=1
1311	comp3583_c0_seq1	comp3583_c0	379	56	6.03	100	65.87	126	3	377	tr|V4VGB1|V4VGB1_9ROSI	166	290	1e-41	Uncharacterized protein OS=Citrus clementina GN=CICLE_v10032055mg PE=4 SV=1
1312	comp3584_c0_seq1	comp3584_c0	381	47	5.03	100	47.06	136	1	381	tr|K4CBH5|K4CBH5_SOLLC	522	651	2e-20	Uncharacterized protein OS=Solanum lycopersicum GN=Solyc07g007040.2 PE=4 SV=1
1313	comp3588_c0_seq1	comp3588_c0	1286	197	5.75	100	71.74	407	3	1184	tr|A5BAW4|A5BAW4_VITVI	68	474	6e-155	Putative uncharacterized protein OS=Vitis vinifera GN=VITISV_000912 PE=4 SV=1
1314	comp3590_c0_seq1	comp3590_c0	1010	133	4.99	100	73.86	306	1007	90	tr|U5G7Y0|U5G7Y0_POPTR	3	308	2e-129	Uncharacterized protein OS=Populus trichocarpa GN=POPTR_0007s09660g PE=4 SV=1
1315	comp3591_c0_seq1	comp3591_c0	682	106	6.01	100	66.67	252	5	682	tr|K4BLZ0|K4BLZ0_SOLLC	8	256	3e-46	Uncharacterized protein OS=Solanum lycopersicum GN=Solyc03g118390.2 PE=4 SV=1
1316	comp3596_c0_seq1	comp3596_c0	288	18.97	2.79	78.96	68.42	95	286	2	tr|D7SKV9|D7SKV9_VITVI	76	170	3e-31	Auxin response factor OS=Vitis vinifera GN=VIT_06s0004g03130 PE=3 SV=1
1317	comp3596_c0_seq2	comp3596_c0	238	4.03	0.74	21.04	73.33	60	236	57	tr|D7SKV9|D7SKV9_VITVI	76	135	1e-19	Auxin response factor OS=Vitis vinifera GN=VIT_06s0004g03130 PE=3 SV=1
1318	comp3597_c0_seq1	comp3597_c0	450	55	4.89	100	70.23	131	57	449	tr|M5WZZ1|M5WZZ1_PRUPE	22	152	4e-47	Uncharacterized protein OS=Prunus persica GN=PRUPE_ppa006021mg PE=4 SV=1
1319	comp3598_c0_seq1	comp3598_c0	440	58	5.29	100	44.3	149	417	4	tr|V4TUI3|V4TUI3_9ROSI	1	146	5e-15	Uncharacterized protein OS=Citrus clementina GN=CICLE_v10018782mg PE=4 SV=1
1320	comp3599_c0_seq1	comp3599_c0	676	101.56	5.82	100	80.65	186	557	3	tr|D7UCW9|D7UCW9_VITVI	4	184	1e-78	Putative uncharacterized protein OS=Vitis vinifera GN=VIT_15s0046g00110 PE=3 SV=1
1321	comp3601_c0_seq1	comp3601_c0	1668	274	6.12	100	45.02	522	160	1668	tr|V4RGA1|V4RGA1_9ROSI	1	483	1e-94	Uncharacterized protein OS=Citrus clementina GN=CICLE_v10004243mg PE=4 SV=1
1322	comp3602_c0_seq1	comp3602_c0	365	39	4.38	100	76.03	121	363	1	tr|F6H5R9|F6H5R9_VITVI	86	204	3e-47	Putative uncharacterized protein OS=Vitis vinifera GN=VIT_14s0108g00510 PE=3 SV=1
1323	comp3602_c1_seq1	comp3602_c1	308	67	9.13	100	82.86	35	307	203	tr|M1A9L1|M1A9L1_SOLTU	196	230	7e-11	Uncharacterized protein OS=Solanum tuberosum GN=PGSC0003DMG400006933 PE=3 SV=1
1324	comp3604_c0_seq1	comp3604_c0	420	47	4.51	100	72.16	97	2	292	tr|M0ZS01|M0ZS01_SOLTU	98	194	8e-36	Auxin-responsive protein OS=Solanum tuberosum GN=PGSC0003DMG400002636 PE=3 SV=1
1325	comp3605_c0_seq1	comp3605_c0	627	50.97	3.16	42.5	63.69	168	501	1	tr|M5WN18|M5WN18_PRUPE	13	179	8e-53	Uncharacterized protein OS=Prunus persica GN=PRUPE_ppa010100mg PE=4 SV=1
1326	comp3605_c0_seq2	comp3605_c0	865	97.03	4.28	57.5	67.21	61	329	147	tr|V4SQQ4|V4SQQ4_9ROSI	182	242	9e-57	Uncharacterized protein OS=Citrus clementina GN=CICLE_v10026363mg PE=4 SV=1
1327	comp3607_c0_seq1	comp3607_c0	367	46	5.13	100	83.54	79	134	367	tr|D7TQ10|D7TQ10_VITVI	254	332	2e-30	Adenylyl cyclase-associated protein OS=Vitis vinifera GN=VIT_03s0063g02500 PE=3 SV=1
1328	comp3609_c0_seq1	comp3609_c0	378	37.26	4.02	67.33	77.78	126	378	1	tr|B9HDH7|B9HDH7_POPTR	351	476	4e-52	Uncharacterized protein OS=Populus trichocarpa GN=POPTR_0006s02710g PE=4 SV=2
1329	comp3609_c0_seq2	comp3609_c0	297	13.73	1.95	32.67	81.11	90	270	1	tr|B9HDH7|B9HDH7_POPTR	387	476	1e-37	Uncharacterized protein OS=Populus trichocarpa GN=POPTR_0006s02710g PE=4 SV=2
1330	comp3610_c0_seq1	comp3610_c0	448	59	5.27	100	64.47	152	1	447	tr|F6HLY7|F6HLY7_VITVI	335	486	3e-50	Putative uncharacterized protein OS=Vitis vinifera GN=VIT_10s0003g05070 PE=4 SV=1
1331	comp3611_c0_seq1	comp3611_c0	273	23	3.61	100	43.1	58	2	172	tr|M1B1T0|M1B1T0_SOLTU	1583	1640	6e-08	Uncharacterized protein OS=Solanum tuberosum GN=PGSC0003DMG400013490 PE=4 SV=1
1332	comp3612_c0_seq1	comp3612_c0	641	105	6.36	100	73.08	208	624	1	tr|F6GV75|F6GV75_VITVI	40	247	1e-78	Putative uncharacterized protein OS=Vitis vinifera GN=VIT_15s0021g02260 PE=4 SV=1
1333	comp3614_c0_seq1	comp3614_c0	585	63	4.21	100	71.96	107	2	319	tr|M1CSA2|M1CSA2_SOLTU	117	223	6e-38	Uncharacterized protein OS=Solanum tuberosum GN=PGSC0003DMG400028583 PE=4 SV=1
1334	comp3614_c1_seq1	comp3614_c1	478	58	4.83	100	41.35	104	165	476	tr|S1SIF4|S1SIF4_THECC	24	127	3e-14	HSP20-like chaperones superfamily protein isoform 2 (Fragment) OS=Theobroma cacao GN=TCM_046320 PE=4 SV=1
1335	comp3617_c0_seq1	comp3617_c0	477	47.03	3.92	100	41.67	132	19	411	tr|M1C3B8|M1C3B8_SOLTU	433	561	6e-19	Uncharacterized protein OS=Solanum tuberosum GN=PGSC0003DMG400022845 PE=4 SV=1
1336	comp3619_c0_seq1	comp3619_c0	626	98	6.09	100	72.95	207	623	3	tr|F6H0K4|F6H0K4_VITVI	812	1018	3e-64	Putative uncharacterized protein OS=Vitis vinifera GN=VIT_18s0001g02380 PE=3 SV=1
1337	comp3621_c0_seq1	comp3621_c0	536	78	5.73	100	73.47	98	8	298	tr|F6HGM9|F6HGM9_VITVI	383	480	5e-35	Auxin response factor OS=Vitis vinifera GN=VIT_11s0016g00640 PE=3 SV=1
1338	comp3624_c0_seq1	comp3624_c0	309	24	3.26	100	77.67	103	1	309	tr|G7LBH9|G7LBH9_MEDTR	161	263	1e-29	Protein vip1 OS=Medicago truncatula GN=MTR_8g105910 PE=4 SV=1
1339	comp3624_c1_seq1	comp3624_c1	233	25	4.73	100	72.73	77	2	232	tr|F6HFB9|F6HFB9_VITVI	63	139	5e-23	Putative uncharacterized protein OS=Vitis vinifera GN=VIT_01s0011g06050 PE=4 SV=1
1340	comp3626_c0_seq1	comp3626_c0	972	166	6.48	100	73.25	314	33	971	tr|B9N316|B9N316_POPTR	1	314	9e-123	Transducin family protein OS=Populus trichocarpa GN=POPTR_0006s18020g PE=4 SV=1
1341	comp3628_c0_seq1	comp3628_c0	699	117	6.46	100	78.97	214	3	644	tr|B9IEL7|B9IEL7_POPTR	192	403	1e-85	Uncharacterized protein OS=Populus trichocarpa GN=POPTR_0015s08220g PE=4 SV=2
1342	comp3628_c1_seq1	comp3628_c1	208	11	2.39	100	79.41	68	4	207	tr|F6GSV3|F6GSV3_VITVI	125	192	1e-27	Putative uncharacterized protein OS=Vitis vinifera GN=VIT_17s0000g07690 PE=4 SV=1
1343	comp3630_c0_seq1	comp3630_c0	256	27	4.57	100	100	85	255	1	tr|V7CEI9|V7CEI9_PHAVU	104	188	6e-31	Uncharacterized protein OS=Phaseolus vulgaris GN=PHAVU_003G231500g PE=4 SV=1
1344	comp3630_c1_seq1	comp3630_c1	364	51	5.75	100	100	121	2	364	sp|P46259|TBA1_PEA	182	302	3e-62	Tubulin alpha-1 chain OS=Pisum sativum GN=TUBA1 PE=1 SV=1
1345	comp3631_c0_seq1	comp3631_c0	956	152	6.04	100	93.06	216	874	227	tr|K4DCA9|K4DCA9_SOLLC	14	229	8e-106	Uncharacterized protein OS=Solanum lycopersicum GN=Solyc12g010220.1 PE=4 SV=1
1346	comp3633_c0_seq1	comp3633_c0	642	103	6.23	100	56.73	104	335	24	tr|A5BND9|A5BND9_VITVI	52	155	9e-28	Putative uncharacterized protein OS=Vitis vinifera GN=VITISV_027369 PE=4 SV=1
1347	comp3634_c0_seq1	comp3634_c0	757	97	4.92	100	86.85	251	755	3	tr|K4C7J8|K4C7J8_SOLLC	169	419	1e-120	Uncharacterized protein OS=Solanum lycopersicum GN=Solyc06g065690.2 PE=4 SV=1
1348	comp3635_c0_seq1	comp3635_c0	859	107	4.75	100	71.6	257	3	773	tr|D7SXX9|D7SXX9_VITVI	238	493	9e-103	Putative uncharacterized protein OS=Vitis vinifera GN=VIT_18s0157g00050 PE=4 SV=1
1349	comp3636_c0_seq1	comp3636_c0	268	24	3.85	100	89.47	38	267	154	tr|F6H1E0|F6H1E0_VITVI	693	730	8e-12	Putative uncharacterized protein OS=Vitis vinifera GN=VIT_18s0001g11140 PE=4 SV=1
1350	comp3638_c0_seq1	comp3638_c0	323	26	3.36	100	95.33	107	1	321	tr|M5W485|M5W485_PRUPE	936	1042	1e-50	Uncharacterized protein OS=Prunus persica GN=PRUPE_ppa000248mg PE=4 SV=1
1351	comp3638_c1_seq1	comp3638_c1	698	97	5.37	100	75.54	233	1	696	tr|B9SI18|B9SI18_RICCO	738	968	9e-94	ATP-binding cassette transporter, putative OS=Ricinus communis GN=RCOM_0612210 PE=4 SV=1
1352	comp3639_c0_seq1	comp3639_c0	1405	246	6.55	100	91.17	351	1	1050	tr|U5GWM2|U5GWM2_POPTR	418	768	0	Pto-like kinase OGw family protein (Fragment) OS=Populus trichocarpa GN=POPTR_0001s41620g PE=4 SV=1
1353	comp3640_c0_seq1	comp3640_c0	610	117	7.48	100	76.24	202	3	608	tr|K4BDJ0|K4BDJ0_SOLLC	126	324	7e-75	Uncharacterized protein OS=Solanum lycopersicum GN=Solyc02g093940.2 PE=4 SV=1
1354	comp3641_c0_seq1	comp3641_c0	466	58	4.96	100	72.33	159	14	466	tr|F6H6Y5|F6H6Y5_VITVI	219	374	1e-36	Putative uncharacterized protein OS=Vitis vinifera GN=VIT_05s0077g02270 PE=4 SV=1
1355	comp3641_c1_seq1	comp3641_c1	276	22	3.41	100	51.11	90	6	275	tr|K4DHW6|K4DHW6_SOLLC	120	196	6e-15	Uncharacterized protein OS=Solanum lycopersicum GN=Solyc12g099450.1 PE=4 SV=1
1356	comp3643_c0_seq1	comp3643_c0	497	77	6.14	100	74.86	179	2	493	tr|U5G241|U5G241_POPTR	516	694	7e-69	Uncharacterized protein OS=Populus trichocarpa GN=POPTR_0010s18810g PE=4 SV=1
1357	comp3644_c0_seq1	comp3644_c0	941	57.4	2.32	36.46	62.55	259	82	855	tr|M1A510|M1A510_SOLTU	5	259	2e-68	Uncharacterized protein OS=Solanum tuberosum GN=PGSC0003DMG400005804 PE=4 SV=1
1358	comp3644_c0_seq2	comp3644_c0	1054	112.6	4.04	63.54	62.55	259	82	855	tr|M1A510|M1A510_SOLTU	5	259	2e-68	Uncharacterized protein OS=Solanum tuberosum GN=PGSC0003DMG400005804 PE=4 SV=1
1359	comp3647_c0_seq1	comp3647_c0	786	102	4.98	100	74.15	236	83	784	tr|M5Y356|M5Y356_PRUPE	1	236	3e-84	Uncharacterized protein OS=Prunus persica GN=PRUPE_ppa010627mg PE=4 SV=1
1360	comp3649_c0_seq1	comp3649_c0	429	27.19	2.55	36.51	41.38	29	166	80	tr|M1CHF7|M1CHF7_SOLTU	100	128	1e-17	Uncharacterized protein OS=Solanum tuberosum GN=PGSC0003DMG400026255 PE=4 SV=1
1361	comp3649_c0_seq2	comp3649_c0	466	51.81	4.43	63.49	54.62	130	466	80	tr|M1CHF7|M1CHF7_SOLTU	2	128	2e-26	Uncharacterized protein OS=Solanum tuberosum GN=PGSC0003DMG400026255 PE=4 SV=1
1362	comp3650_c0_seq1	comp3650_c0	609	81	5.19	100	70.68	133	30	428	tr|A5BYW3|A5BYW3_VITVI	1210	1340	4e-49	Putative uncharacterized protein OS=Vitis vinifera GN=VITISV_005264 PE=4 SV=1
1363	comp3651_c0_seq1	comp3651_c0	1184	172	5.47	100	54.41	397	71	1183	tr|F6HLM9|F6HLM9_VITVI	1191	1574	7e-102	Putative uncharacterized protein OS=Vitis vinifera GN=VIT_08s0007g05910 PE=4 SV=1
1364	comp3653_c0_seq1	comp3653_c0	506	74.01	5.79	100	48.84	172	504	1	tr|D7TC67|D7TC67_VITVI	44	210	2e-31	Putative uncharacterized protein OS=Vitis vinifera GN=VIT_11s0016g05860 PE=4 SV=1
1365	comp3655_c0_seq1	comp3655_c0	1565	243	5.79	100	67.26	507	51	1529	tr|M5Y523|M5Y523_PRUPE	15	496	0	Uncharacterized protein OS=Prunus persica GN=PRUPE_ppa004469mg PE=4 SV=1
1366	comp3657_c0_seq1	comp3657_c0	1179	208	6.64	100	90.42	355	2	1066	tr|B8BH45|B8BH45_ORYSI	239	590	0	Uncharacterized protein OS=Oryza sativa subsp. indica GN=OsI_33786 PE=4 SV=1
1367	comp3663_c0_seq1	comp3663_c0	489	50	4.06	100	73.19	138	414	1	tr|K4B221|K4B221_SOLLC	9	146	1e-41	Uncharacterized protein OS=Solanum lycopersicum GN=Solyc01g104460.2 PE=4 SV=1
1368	comp3665_c0_seq1	comp3665_c0	297	37	5.26	100	43.68	87	293	36	tr|M5Y9T4|M5Y9T4_PRUPE	13	95	4e-11	Uncharacterized protein OS=Prunus persica GN=PRUPE_ppa015045mg PE=4 SV=1
1369	comp3666_c0_seq1	comp3666_c0	1397	159.4	4.27	64.5	78.5	414	1395	163	tr|K7MNF3|K7MNF3_SOYBN	118	531	0	Uncharacterized protein OS=Glycine max PE=3 SV=1
1370	comp3666_c0_seq2	comp3666_c0	1534	96.6	2.35	35.5	80.85	402	1365	163	tr|U5G8D7|U5G8D7_POPTR	127	528	0	Uncharacterized protein OS=Populus trichocarpa GN=POPTR_0006s24320g PE=4 SV=1
1371	comp3667_c0_seq1	comp3667_c0	1418	244	6.44	100	82.67	404	83	1291	tr|D7TQV4|D7TQV4_VITVI	1	395	4e-164	Putative uncharacterized protein OS=Vitis vinifera GN=VIT_08s0040g00800 PE=4 SV=1
1372	comp3669_c0_seq1	comp3669_c0	671	97	5.6	100	88.34	223	3	671	tr|D7SND7|D7SND7_VITVI	331	553	2e-103	Putative uncharacterized protein OS=Vitis vinifera GN=VIT_06s0061g00380 PE=4 SV=1
1373	comp3671_c0_seq1	comp3671_c0	352	63	7.37	100	87.06	85	255	1	tr|F2D2B6|F2D2B6_HORVD	1	85	1e-34	Predicted protein OS=Hordeum vulgare var. distichum PE=2 SV=1
1374	comp3673_c0_seq1	comp3673_c0	664	112	6.54	100	68.29	164	173	664	tr|D7THZ6|D7THZ6_VITVI	20	182	2e-59	Putative uncharacterized protein OS=Vitis vinifera GN=VIT_08s0007g08180 PE=4 SV=1
1375	comp3681_c0_seq1	comp3681_c0	674	117	6.72	100	71.93	228	2	664	tr|F6HL00|F6HL00_VITVI	67	293	2e-91	Putative uncharacterized protein OS=Vitis vinifera GN=VIT_08s0007g08360 PE=4 SV=1
1376	comp3681_c1_seq1	comp3681_c1	245	20	3.57	100	85.51	69	207	1	tr|M1C6L8|M1C6L8_SOLTU	1	69	1e-33	Uncharacterized protein OS=Solanum tuberosum GN=PGSC0003DMG400023684 PE=4 SV=1
1377	comp3682_c0_seq1	comp3682_c0	328	34	4.31	100	88.99	109	2	328	tr|M5XRM3|M5XRM3_PRUPE	66	174	5e-52	Uncharacterized protein OS=Prunus persica GN=PRUPE_ppa001901mg PE=3 SV=1
1378	comp3684_c0_seq1	comp3684_c0	858	130	5.78	100	69.84	189	856	290	tr|D7TN65|D7TN65_VITVI	6	188	1e-67	Putative uncharacterized protein OS=Vitis vinifera GN=VIT_01s0026g02680 PE=4 SV=1
1379	comp3685_c0_seq1	comp3685_c0	647	114	6.84	100	66.41	131	50	439	tr|I1KPF2|I1KPF2_SOYBN	1	116	2e-32	Uncharacterized protein OS=Glycine max PE=4 SV=1
1380	comp3686_c0_seq1	comp3686_c0	911	136	5.68	100	64.72	309	3	911	tr|M0ZVY1|M0ZVY1_SOLTU	58	362	1e-100	Uncharacterized protein OS=Solanum tuberosum GN=PGSC0003DMG400003604 PE=4 SV=1
1381	comp3687_c0_seq1	comp3687_c0	282	9	1.36	100	66.3	92	6	281	tr|B9S0A0|B9S0A0_RICCO	185	274	3e-29	UDP-glucosyltransferase, putative OS=Ricinus communis GN=RCOM_1351950 PE=3 SV=1
1382	comp3688_c0_seq1	comp3688_c0	600	81	5.27	100	70.55	146	485	48	tr|H2ESL1|H2ESL1_MORAL	1	146	9e-56	GALK OS=Morus alba var. multicaulis GN=GALK PE=2 SV=1
1383	comp3689_c0_seq1	comp3689_c0	386	31.82	3.36	62.91	91.84	98	93	386	tr|B9RUC3|B9RUC3_RICCO	1	98	2e-50	Ubiquitin-conjugating enzyme h, putative OS=Ricinus communis GN=RCOM_0851760 PE=3 SV=1
1384	comp3689_c0_seq2	comp3689_c0	449	22.19	1.98	37.09	91.84	98	156	449	tr|B9RUC3|B9RUC3_RICCO	1	98	2e-50	Ubiquitin-conjugating enzyme h, putative OS=Ricinus communis GN=RCOM_0851760 PE=3 SV=1
1385	comp3690_c0_seq1	comp3690_c0	295	55	7.88	100	36.84	95	293	9	tr|A5B4H8|A5B4H8_VITVI	6	100	1e-15	Putative uncharacterized protein OS=Vitis vinifera GN=VITISV_005762 PE=4 SV=1
1386	comp3692_c0_seq1	comp3692_c0	613	84	5.34	100	81.17	154	611	150	tr|K4ASI4|K4ASI4_SOLLC	413	566	2e-70	Uncharacterized protein OS=Solanum lycopersicum GN=Solyc01g006180.2 PE=4 SV=1
1387	comp3692_c0_seq2	comp3692_c0	206	0	0	0	83.87	62	204	19	tr|V4UAB4|V4UAB4_9ROSI	405	466	1e-24	Uncharacterized protein OS=Citrus clementina GN=CICLE_v10014661mg PE=4 SV=1
1388	comp3693_c0_seq1	comp3693_c0	814	0	0	0	68.63	255	49	813	tr|B9S3Y9|B9S3Y9_RICCO	1	253	3e-85	Putative uncharacterized protein OS=Ricinus communis GN=RCOM_0557140 PE=3 SV=1
1389	comp3693_c0_seq2	comp3693_c0	901	127	5.37	100	68.63	255	136	900	tr|B9S3Y9|B9S3Y9_RICCO	1	253	4e-85	Putative uncharacterized protein OS=Ricinus communis GN=RCOM_0557140 PE=3 SV=1
1390	comp3694_c0_seq1	comp3694_c0	538	84	6.15	100	59.89	182	4	537	tr|M5WCY6|M5WCY6_PRUPE	583	764	5e-53	Uncharacterized protein OS=Prunus persica GN=PRUPE_ppa000436mg PE=4 SV=1
1391	comp3694_c1_seq1	comp3694_c1	243	18	3.24	100	77.22	79	241	5	tr|F6HUA0|F6HUA0_VITVI	526	604	3e-27	Putative uncharacterized protein OS=Vitis vinifera GN=VIT_02s0025g03060 PE=4 SV=1
1392	comp3695_c0_seq1	comp3695_c0	230	25	4.81	100	73.13	67	22	222	tr|J3N7I3|J3N7I3_ORYBR	141	207	4e-23	Glutathione peroxidase OS=Oryza brachyantha GN=OB11G17690 PE=3 SV=1
1393	comp3696_c0_seq1	comp3696_c0	587	80	5.33	100	68.09	188	565	2	tr|F6HM25|F6HM25_VITVI	20	202	7e-58	Putative uncharacterized protein OS=Vitis vinifera GN=VIT_10s0003g00040 PE=4 SV=1
1394	comp3697_c0_seq1	comp3697_c0	940	134	5.42	100	85.14	249	193	939	tr|M5X0N7|M5X0N7_PRUPE	48	296	3e-122	Uncharacterized protein OS=Prunus persica GN=PRUPE_ppa003384mg PE=3 SV=1
1395	comp3698_c0_seq1	comp3698_c0	314	42	5.6	100	64.76	105	2	313	tr|F6I347|F6I347_VITVI	209	313	2e-34	Putative uncharacterized protein OS=Vitis vinifera GN=VIT_15s0048g01390 PE=4 SV=1
1396	comp3698_c1_seq1	comp3698_c1	668	118.14	6.85	100	58.6	215	642	1	tr|F6I347|F6I347_VITVI	1	212	1e-69	Putative uncharacterized protein OS=Vitis vinifera GN=VIT_15s0048g01390 PE=4 SV=1
1397	comp3699_c0_seq1	comp3699_c0	865	137	6.04	100	55.43	184	865	320	tr|F6HEM8|F6HEM8_VITVI	295	478	2e-36	Putative uncharacterized protein OS=Vitis vinifera GN=VIT_19s0090g01660 PE=4 SV=1
1398	comp3701_c0_seq1	comp3701_c0	557	59	4.16	100	88.19	144	129	557	tr|V4SZ47|V4SZ47_9ROSI	1	144	9e-70	Uncharacterized protein OS=Citrus clementina GN=CICLE_v10012396mg PE=4 SV=1
1399	comp3703_c0_seq1	comp3703_c0	849	133	5.98	100	69.63	270	61	849	tr|F6I3H1|F6I3H1_VITVI	34	303	2e-98	Putative uncharacterized protein OS=Vitis vinifera GN=VIT_10s0092g00240 PE=4 SV=1
1400	comp3705_c0_seq1	comp3705_c0	343	44	5.3	100	71.88	64	138	329	tr|A5B677|A5B677_VITVI	81	144	1e-20	MATE efflux family protein OS=Vitis vinifera GN=VITISV_039558 PE=3 SV=1
1401	comp3707_c0_seq1	comp3707_c0	688	85	4.78	100	53.52	71	64	255	tr|E0CTF6|E0CTF6_VITVI	323	393	2e-10	Putative uncharacterized protein OS=Vitis vinifera GN=VIT_12s0028g03430 PE=4 SV=1
1402	comp3709_c0_seq1	comp3709_c0	446	60	5.39	100	26.09	115	1	321	tr|M1BF38|M1BF38_SOLTU	199	313	9e-06	Uncharacterized protein OS=Solanum tuberosum GN=PGSC0003DMG400016975 PE=4 SV=1
1403	comp3710_c0_seq1	comp3710_c0	279	25	3.82	100	41.56	77	246	16	tr|M5X5V6|M5X5V6_PRUPE	280	356	2e-10	Uncharacterized protein OS=Prunus persica GN=PRUPE_ppb020741mg PE=4 SV=1
1404	comp3711_c0_seq1	comp3711_c0	693	118	6.58	100	78.4	213	16	654	tr|B9STF2|B9STF2_RICCO	1	212	9e-91	Single-stranded DNA-binding protein, mitochondrial, putative OS=Ricinus communis GN=RCOM_1318760 PE=4 SV=1
1405	comp3712_c0_seq1	comp3712_c0	748	158	8.12	100	72.67	172	711	196	tr|B9GLZ3|B9GLZ3_POPTR	16	185	6e-61	Uncharacterized protein OS=Populus trichocarpa GN=POPTR_0001s06590g PE=4 SV=2
1406	comp3713_c0_seq1	comp3713_c0	642	88	5.32	100	80.54	149	92	538	tr|A5AYS0|A5AYS0_VITVI	1	149	1e-65	Putative uncharacterized protein OS=Vitis vinifera GN=VIT_05s0077g02200 PE=4 SV=1
1407	comp3714_c0_seq1	comp3714_c0	454	56	4.93	100	54.01	137	454	47	tr|M1BJT4|M1BJT4_SOLTU	735	871	4e-33	Uncharacterized protein OS=Solanum tuberosum GN=PGSC0003DMG400018216 PE=4 SV=1
1408	comp3716_c0_seq1	comp3716_c0	1265	221	6.56	100	70.53	414	1	1242	tr|F6HF48|F6HF48_VITVI	503	893	4e-136	Putative uncharacterized protein OS=Vitis vinifera GN=VIT_01s0011g02120 PE=4 SV=1
1409	comp3716_c1_seq1	comp3716_c1	1865	363	7.23	100	39.39	627	1571	3	tr|B9S4K0|B9S4K0_RICCO	1	606	4e-90	Putative uncharacterized protein OS=Ricinus communis GN=RCOM_0809440 PE=4 SV=1
1410	comp3719_c0_seq1	comp3719_c0	523	89.56	6.76	100	69.61	102	75	380	tr|M1BBB1|M1BBB1_SOLTU	1	102	4e-33	Uncharacterized protein OS=Solanum tuberosum GN=PGSC0003DMG400016034 PE=4 SV=1
1411	comp3722_c0_seq1	comp3722_c0	722	97.55	5.21	80.68	52.27	220	721	155	tr|B9RKA2|B9RKA2_RICCO	48	264	1e-40	Putative uncharacterized protein OS=Ricinus communis GN=RCOM_1047780 PE=4 SV=1
1412	comp3722_c0_seq2	comp3722_c0	579	18.45	1.25	19.32	52.52	139	544	155	tr|M0ZHJ0|M0ZHJ0_SOLTU	7	145	1e-29	Uncharacterized protein OS=Solanum tuberosum GN=PGSC0003DMG400000340 PE=4 SV=1
1413	comp3724_c0_seq1	comp3724_c0	390	58	6.05	100	54.7	117	50	388	tr|E0CVS5|E0CVS5_VITVI	1	117	5e-25	Putative uncharacterized protein OS=Vitis vinifera GN=VIT_10s0116g01670 PE=4 SV=1
1414	comp3724_c1_seq1	comp3724_c1	504	41	3.22	100	87.5	168	1	504	tr|V4UAE0|V4UAE0_9ROSI	176	343	4e-79	Uncharacterized protein OS=Citrus clementina GN=CICLE_v10015131mg PE=4 SV=1
1415	comp3725_c0_seq1	comp3725_c0	918	168.96	7	100	71.23	212	129	755	tr|M1BQJ2|M1BQJ2_SOLTU	1	210	6e-70	Uncharacterized protein OS=Solanum tuberosum GN=PGSC0003DMG400019653 PE=4 SV=1
1416	comp3729_c0_seq1	comp3729_c0	987	168	6.45	100	90.08	252	51	806	tr|M1SZT7|M1SZT7_CAMSI	1	252	1e-112	Aquaporin protein AQU21 OS=Camellia sinensis PE=2 SV=1
1417	comp3731_c0_seq1	comp3731_c0	1586	260	6.11	100	57.5	400	1284	142	tr|D7U897|D7U897_VITVI	10	394	9e-119	Putative uncharacterized protein OS=Vitis vinifera GN=VIT_09s0070g00470 PE=4 SV=1
1418	comp3735_c0_seq1	comp3735_c0	703	127	6.97	100	88.61	158	2	475	tr|B9IJ11|B9IJ11_POPTR	362	519	1e-75	Importin subunit alpha OS=Populus trichocarpa GN=POPTR_0016s08790g PE=3 SV=1
1419	comp3736_c0_seq1	comp3736_c0	310	60	8.12	100	100	96	22	309	tr|F2CT19|F2CT19_HORVD	1	96	2e-50	Predicted protein OS=Hordeum vulgare var. distichum PE=3 SV=1
1420	comp3738_c0_seq1	comp3738_c0	1015	207	7.72	100	84.88	172	790	275	tr|F6H657|F6H657_VITVI	43	214	2e-79	Putative uncharacterized protein OS=Vitis vinifera GN=VIT_03s0091g00850 PE=4 SV=1
1421	comp3739_c0_seq1	comp3739_c0	214	24	5.04	100	90.48	63	214	26	tr|V4SU78|V4SU78_9ROSI	370	432	2e-26	Uncharacterized protein OS=Citrus clementina GN=CICLE_v10031198mg PE=4 SV=1
1422	comp3741_c0_seq1	comp3741_c0	825	161	7.46	100	85.77	274	822	1	tr|F6H596|F6H596_VITVI	786	1059	1e-131	Putative uncharacterized protein OS=Vitis vinifera GN=VIT_12s0028g03940 PE=4 SV=1
1423	comp3743_c0_seq1	comp3743_c0	793	147	7.11	100	50.64	235	83	787	tr|D7THZ7|D7THZ7_VITVI	1	232	6e-58	Putative uncharacterized protein OS=Vitis vinifera GN=VIT_08s0007g08160 PE=4 SV=1
1424	comp3744_c0_seq1	comp3744_c0	1152	192	6.28	100	87.22	360	93	1151	tr|M1CI66|M1CI66_SOLTU	1	360	2e-167	Uncharacterized protein OS=Solanum tuberosum GN=PGSC0003DMG400026428 PE=4 SV=1
1425	comp3746_c0_seq1	comp3746_c0	457	77	6.73	100	50	122	368	3	tr|M5X042|M5X042_PRUPE	9	126	2e-31	Uncharacterized protein OS=Prunus persica GN=PRUPE_ppa000808mg PE=4 SV=1
1426	comp3748_c0_seq1	comp3748_c0	225	10	1.97	100	81.33	75	225	1	tr|M5WCW0|M5WCW0_PRUPE	198	272	2e-34	Uncharacterized protein OS=Prunus persica GN=PRUPE_ppa004690mg PE=4 SV=1
1427	comp3750_c0_seq1	comp3750_c0	372	52	5.72	100	73.33	105	316	2	tr|F6HNC1|F6HNC1_VITVI	3	107	9e-41	Putative uncharacterized protein OS=Vitis vinifera GN=VIT_13s0019g05070 PE=4 SV=1
1428	comp3751_c0_seq1	comp3751_c0	903	163	6.87	100	76.89	212	69	701	tr|F6HT84|F6HT84_VITVI	11	222	4e-83	Putative uncharacterized protein OS=Vitis vinifera GN=VIT_02s0012g01420 PE=4 SV=1
1429	comp3752_c0_seq1	comp3752_c0	775	139	6.88	100	86.25	80	293	60	tr|Q5M9T4|Q5M9T4_TOBAC	1	80	6e-30	Uncharacterized protein OS=Nicotiana tabacum GN=orf122b PE=4 SV=1
1430	comp3753_c0_seq1	comp3753_c0	909	172	7.2	100	41	261	828	91	tr|F6I2Y1|F6I2Y1_VITVI	55	286	4e-15	Putative uncharacterized protein OS=Vitis vinifera GN=VIT_15s0048g02590 PE=4 SV=1
1431	comp3754_c0_seq1	comp3754_c0	1331	237	6.67	100	72.98	433	2	1288	tr|G7JHA5|G7JHA5_MEDTR	375	803	0	Aspartyl-tRNA synthetase OS=Medicago truncatula GN=MTR_4g052100 PE=3 SV=1
1432	comp3755_c0_seq1	comp3755_c0	260	28	4.65	100	88.37	86	258	1	tr|M0ZHA0|M0ZHA0_SOLTU	136	221	2e-37	Uncharacterized protein OS=Solanum tuberosum GN=PGSC0003DMG400000282 PE=4 SV=1
1433	comp3758_c0_seq1	comp3758_c0	372	64	7.04	100	87.1	124	372	1	tr|D7SRG7|D7SRG7_VITVI	268	390	2e-43	Putative uncharacterized protein OS=Vitis vinifera GN=VIT_08s0217g00020 PE=4 SV=1
1434	comp3759_c0_seq1	comp3759_c0	710	145	7.88	100	59.9	202	104	709	tr|F6HPI6|F6HPI6_VITVI	20	218	3e-62	Putative uncharacterized protein OS=Vitis vinifera GN=VIT_01s0026g01070 PE=4 SV=1
1435	comp3760_c0_seq1	comp3760_c0	364	51	5.75	100	33.91	115	352	38	tr|Q8HD79|Q8HD79_BRANA	44	157	9e-06	DNA polymerase OS=Brassica napus GN=orf5 PE=3 SV=1
1436	comp3761_c0_seq1	comp3761_c0	889	129	5.53	100	92.57	296	888	1	tr|K4D787|K4D787_SOLLC	61	356	3e-157	Uncharacterized protein OS=Solanum lycopersicum GN=Solyc11g022390.1 PE=4 SV=1
1437	comp3763_c0_seq1	comp3763_c0	799	124	5.95	100	82.67	150	661	215	tr|S8C263|S8C263_9LAMI	14	163	2e-46	Uncharacterized protein (Fragment) OS=Genlisea aurea GN=M569_16285 PE=4 SV=1
1438	comp3769_c0_seq1	comp3769_c0	518	91	6.94	100	76.11	113	125	463	tr|B9S441|B9S441_RICCO	23	135	3e-46	Putative uncharacterized protein OS=Ricinus communis GN=RCOM_0558680 PE=4 SV=1
1439	comp3770_c0_seq1	comp3770_c0	1710	282	6.14	100	68.83	478	1708	275	tr|Q41335|Q41335_SOLLC	637	1113	0	Phytochrome OS=Solanum lycopersicum GN=PHYF PE=3 SV=2
1440	comp3771_c0_seq1	comp3771_c0	276	49	7.59	100	73.08	26	163	86	tr|D7TIW6|D7TIW6_VITVI	1	26	4e-05	Putative uncharacterized protein OS=Vitis vinifera GN=VIT_08s0007g04470 PE=4 SV=1
1441	comp3773_c0_seq1	comp3773_c0	581	106	7.14	100	80.99	142	20	445	tr|C6T0Z6|C6T0Z6_SOYBN	1	142	1e-58	Uncharacterized protein OS=Glycine max PE=2 SV=1
1442	comp3777_c0_seq1	comp3777_c0	513	89	6.86	100	71.43	126	381	4	tr|M1D3U5|M1D3U5_SOLTU	35	160	8e-48	Uncharacterized protein OS=Solanum tuberosum GN=PGSC0003DMG400031423 PE=3 SV=1
1443	comp3779_c0_seq1	comp3779_c0	851	159.99	7.18	100	68.14	204	128	727	tr|B9RGV1|B9RGV1_RICCO	1	202	6e-70	Diphosphoinositol polyphosphate phosphohydrolase, putative OS=Ricinus communis GN=RCOM_1444060 PE=3 SV=1
1444	comp3780_c0_seq1	comp3780_c0	581	89	5.99	100	60.67	150	575	144	tr|M1B9I7|M1B9I7_SOLTU	93	237	2e-33	Uncharacterized protein OS=Solanum tuberosum GN=PGSC0003DMG400015555 PE=4 SV=1
1445	comp3780_c1_seq1	comp3780_c1	299	24	3.39	100	49	100	3	293	tr|A5ARD5|A5ARD5_VITVI	11	97	2e-13	Putative uncharacterized protein OS=Vitis vinifera GN=VITISV_003130 PE=4 SV=1
1446	comp3782_c0_seq1	comp3782_c0	332	40	5	100	67.54	114	3	332	tr|M5XN02|M5XN02_PRUPE	504	617	3e-26	Uncharacterized protein OS=Prunus persica GN=PRUPE_ppa002814mg PE=4 SV=1
1447	comp3784_c0_seq1	comp3784_c0	748	134	6.89	100	82.48	234	2	703	tr|F6H052|F6H052_VITVI	487	720	1e-97	Putative uncharacterized protein OS=Vitis vinifera GN=VIT_18s0001g12630 PE=4 SV=1
1448	comp3786_c0_seq1	comp3786_c0	789	111.81	5.43	68.16	64.1	39	440	556	tr|B9S784|B9S784_RICCO	132	170	5e-47	Putative uncharacterized protein OS=Ricinus communis GN=RCOM_0774390 PE=4 SV=1
1449	comp3786_c0_seq2	comp3786_c0	488	31.19	2.54	31.84	53.61	97	4	291	tr|D7TPN1|D7TPN1_VITVI	127	223	1e-23	Putative uncharacterized protein OS=Vitis vinifera GN=VIT_03s0063g00960 PE=4 SV=1
1450	comp3787_c0_seq1	comp3787_c0	699	118	6.52	100	80.69	233	1	699	tr|F6HKD3|F6HKD3_VITVI	42	269	1e-115	Putative uncharacterized protein OS=Vitis vinifera GN=VIT_08s0007g04680 PE=3 SV=1
1451	comp3788_c0_seq1	comp3788_c0	269	38	6.06	100	50	82	248	3	tr|M5X2C7|M5X2C7_PRUPE	4	83	3e-10	Uncharacterized protein OS=Prunus persica GN=PRUPE_ppa004618mg PE=4 SV=1
1452	comp3789_c0_seq1	comp3789_c0	445	52	4.68	100	85.19	108	46	366	tr|F6H1V6|F6H1V6_VITVI	1277	1384	1e-49	Putative uncharacterized protein OS=Vitis vinifera GN=VIT_19s0014g00870 PE=4 SV=1
1453	comp3790_c0_seq1	comp3790_c0	830	144	6.63	100	81.45	275	2	826	tr|M0ZY29|M0ZY29_SOLTU	3	276	3e-112	Uncharacterized protein OS=Solanum tuberosum GN=PGSC0003DMG402004079 PE=4 SV=1
1454	comp3792_c0_seq1	comp3792_c0	855	173	7.72	100	81.22	245	731	3	tr|B9S0K2|B9S0K2_RICCO	6	249	5e-105	Phenylalanine ammonia-lyase OS=Ricinus communis GN=RCOM_1355480 PE=3 SV=1
1455	comp3793_c0_seq1	comp3793_c0	1324	281	7.96	100	72.44	439	1310	3	tr|F6HFP7|F6HFP7_VITVI	8	445	8e-171	Putative uncharacterized protein OS=Vitis vinifera GN=VIT_01s0011g03210 PE=4 SV=1
1456	comp3794_c0_seq1	comp3794_c0	551	102	7.27	100	69.71	175	1	525	tr|U5GIM4|U5GIM4_POPTR	216	390	9e-67	Uncharacterized protein OS=Populus trichocarpa GN=POPTR_0004s11120g PE=4 SV=1
1457	comp3795_c0_seq1	comp3795_c0	1012	216	8.08	100	84.08	333	1	999	tr|D7SUM8|D7SUM8_VITVI	47	378	2e-151	Putative uncharacterized protein OS=Vitis vinifera GN=VIT_04s0008g04780 PE=3 SV=1
1458	comp3795_c1_seq1	comp3795_c1	238	18	3.32	100	60.38	53	80	238	tr|D7SUM8|D7SUM8_VITVI	1	52	1e-09	Putative uncharacterized protein OS=Vitis vinifera GN=VIT_04s0008g04780 PE=3 SV=1
1459	comp3796_c0_seq1	comp3796_c0	501	87	6.88	100	87.18	156	501	34	tr|M1CVB9|M1CVB9_SOLTU	165	320	1e-56	Uncharacterized protein OS=Solanum tuberosum GN=PGSC0003DMG400029372 PE=4 SV=1
1460	comp3798_c0_seq1	comp3798_c0	410	35	3.45	100	76.47	136	409	2	tr|M5X8W7|M5X8W7_PRUPE	94	229	1e-56	Uncharacterized protein OS=Prunus persica GN=PRUPE_ppa009555mg PE=4 SV=1
1461	comp3799_c0_seq1	comp3799_c0	520	16.56	1.26	19.89	74.56	114	344	3	tr|G7IBS1|G7IBS1_MEDTR	114	227	1e-43	Pto kinase interactor OS=Medicago truncatula GN=MTR_1g086230 PE=4 SV=1
1462	comp3799_c0_seq2	comp3799_c0	504	64.44	5.06	80.11	74.56	114	344	3	tr|G7IBS1|G7IBS1_MEDTR	114	227	1e-43	Pto kinase interactor OS=Medicago truncatula GN=MTR_1g086230 PE=4 SV=1
1463	comp3801_c0_seq1	comp3801_c0	1603	251	5.84	100	67.99	528	1584	1	tr|N1R540|N1R540_AEGTA	947	1446	0	WD repeat and FYVE domain-containing protein 3 OS=Aegilops tauschii GN=F775_01369 PE=4 SV=1
1464	comp3801_c1_seq1	comp3801_c1	236	10	1.86	100	79.49	78	3	236	tr|F6HBI7|F6HBI7_VITVI	1384	1461	3e-29	Putative uncharacterized protein OS=Vitis vinifera GN=VIT_00s0179g00210 PE=4 SV=1
1465	comp3803_c0_seq1	comp3803_c0	397	45	4.6	100	79.55	132	1	396	tr|F6HML7|F6HML7_VITVI	179	309	6e-55	Diphthamide biosynthesis protein 1 OS=Vitis vinifera GN=VIT_00s0270g00100 PE=3 SV=1
1466	comp3804_c0_seq1	comp3804_c0	831	141	6.49	100	83.97	237	124	831	tr|A5AX04|A5AX04_VITVI	1	237	2e-109	Putative uncharacterized protein OS=Vitis vinifera GN=VITISV_001778 PE=4 SV=1
1467	comp3805_c0_seq1	comp3805_c0	503	95	7.48	100	88.73	142	436	11	tr|F2DHJ3|F2DHJ3_HORVD	1	142	2e-69	Predicted protein OS=Hordeum vulgare var. distichum PE=2 SV=1
1468	comp3806_c0_seq1	comp3806_c0	684	123	6.95	100	77	200	664	65	tr|M5X0N2|M5X0N2_PRUPE	1	200	2e-82	Uncharacterized protein OS=Prunus persica GN=PRUPE_ppa011702mg PE=4 SV=1
1469	comp3808_c0_seq1	comp3808_c0	768	173	8.65	100	64.29	14	698	657	tr|Q8VXD2|Q8VXD2_TOBAC	146	159	6e-21	P70 protein OS=Nicotiana tabacum GN=p70 PE=2 SV=1
1470	comp3810_c0_seq1	comp3810_c0	302	49	6.83	100	80.33	61	186	4	tr|B9RAY2|B9RAY2_RICCO	1	61	6e-24	Transcription factor, putative OS=Ricinus communis GN=RCOM_1509750 PE=4 SV=1
1471	comp3811_c0_seq1	comp3811_c0	1317	240	6.83	100	67.1	383	80	1219	tr|K4CTD6|K4CTD6_SOLLC	1	369	3e-129	Uncharacterized protein OS=Solanum lycopersicum GN=Solyc09g056430.2 PE=4 SV=1
1472	comp3812_c0_seq1	comp3812_c0	332	36	4.5	100	70.91	110	331	2	tr|F6HGI4|F6HGI4_VITVI	5	114	1e-41	Putative uncharacterized protein OS=Vitis vinifera GN=VIT_07s0130g00070 PE=3 SV=1
1473	comp3818_c0_seq1	comp3818_c0	238	17	3.14	100	86.08	79	237	1	tr|D7SXR1|D7SXR1_VITVI	30	108	9e-35	Putative uncharacterized protein OS=Vitis vinifera GN=VIT_03s0091g00740 PE=4 SV=1
1474	comp3819_c0_seq1	comp3819_c0	280	60	9.13	100	81.52	92	278	3	tr|F6HFI9|F6HFI9_VITVI	359	450	7e-38	Putative uncharacterized protein OS=Vitis vinifera GN=VIT_01s0011g04790 PE=4 SV=1
1475	comp3821_c0_seq1	comp3821_c0	809	139	6.58	100	62.45	261	742	2	tr|M5XGU2|M5XGU2_PRUPE	1	253	4e-78	Uncharacterized protein OS=Prunus persica GN=PRUPE_ppa000591mg PE=4 SV=1
1476	comp3822_c0_seq1	comp3822_c0	839	140	6.38	100	91.19	193	260	838	tr|M1CRP6|M1CRP6_SOLTU	1	193	8e-93	Uncharacterized protein OS=Solanum tuberosum GN=PGSC0003DMG400028467 PE=4 SV=1
1477	comp3824_c0_seq1	comp3824_c0	621	116	7.27	100	63.01	173	504	1	tr|A5BNQ5|A5BNQ5_VITVI	1	169	1e-49	Putative uncharacterized protein OS=Vitis vinifera GN=VITISV_035655 PE=4 SV=1
1478	comp3825_c0_seq1	comp3825_c0	392	81	8.4	100	68.32	101	321	19	tr|A5AZY8|A5AZY8_VITVI	2	102	3e-23	Putative uncharacterized protein OS=Vitis vinifera GN=VIT_08s0007g08990 PE=4 SV=1
1479	comp3826_c0_seq1	comp3826_c0	789	108	5.25	100	74.52	263	789	1	tr|Q84N06|Q84N06_DATGL	65	327	2e-110	Monosaccharide-H+ symporter OS=Datisca glomerata GN=ht1 PE=2 SV=1
1480	comp3827_c0_seq1	comp3827_c0	1069	195	6.89	100	59.16	382	64	1068	tr|D7SRT3|D7SRT3_VITVI	78	459	3e-96	Putative uncharacterized protein OS=Vitis vinifera GN=VIT_09s0054g01690 PE=4 SV=1
1481	comp3827_c1_seq1	comp3827_c1	849	140	6.3	100	79.72	143	3	431	tr|M5WQI6|M5WQI6_PRUPE	236	378	8e-63	Uncharacterized protein OS=Prunus persica GN=PRUPE_ppa007134mg PE=4 SV=1
1482	comp3828_c0_seq1	comp3828_c0	925	184	7.56	100	81.43	280	29	859	tr|Q8GTJ0|Q8GTJ0_MALDO	3	282	8e-131	Xyloglucan endotransglucosylase/hydrolase 2 OS=Malus domestica GN=XET02 PE=2 SV=1
1483	comp3830_c0_seq1	comp3830_c0	718	125	6.71	100	71.36	213	26	664	tr|F6HL16|F6HL16_VITVI	1	213	4e-84	Putative uncharacterized protein OS=Vitis vinifera GN=VIT_08s0007g01410 PE=3 SV=1
1484	comp3833_c0_seq1	comp3833_c0	327	51	6.49	100	64.58	96	290	3	tr|R0IKU0|R0IKU0_9BRAS	7	92	4e-31	Uncharacterized protein OS=Capsella rubella GN=CARUB_v10012129mg PE=4 SV=1
1485	comp3834_c0_seq1	comp3834_c0	847	164	7.4	100	60.29	277	838	71	tr|D7U0X4|D7U0X4_VITVI	1	274	4e-71	Putative uncharacterized protein OS=Vitis vinifera GN=VIT_09s0002g06120 PE=4 SV=1
1486	comp3835_c0_seq1	comp3835_c0	1213	241	7.47	100	60.69	407	3	1163	tr|D7TZM1|D7TZM1_VITVI	598	1004	7e-94	Putative uncharacterized protein OS=Vitis vinifera GN=VIT_09s0002g00620 PE=4 SV=1
1487	comp3837_c0_seq1	comp3837_c0	689	142	7.97	100	84.62	169	1	507	tr|B9N8I5|B9N8I5_POPTR	88	256	5e-86	Acyl-CoA independent ceramide synthase family protein OS=Populus trichocarpa GN=POPTR_0004s00290g PE=4 SV=1
1488	comp3838_c0_seq1	comp3838_c0	943	187.01	7.53	100	61.64	219	889	284	tr|M5WP69|M5WP69_PRUPE	1	217	3e-44	Uncharacterized protein OS=Prunus persica GN=PRUPE_ppa011248mg PE=4 SV=1
1489	comp3839_c0_seq1	comp3839_c0	451	38	3.37	100	79.31	87	261	1	tr|E0CQB9|E0CQB9_VITVI	6	91	2e-30	Putative uncharacterized protein OS=Vitis vinifera GN=VIT_18s0001g12390 PE=3 SV=1
1490	comp3841_c0_seq1	comp3841_c0	284	26	3.89	100	78.79	33	3	101	tr|V4UQV2|V4UQV2_9ROSI	447	479	6e-09	Uncharacterized protein OS=Citrus clementina GN=CICLE_v10008147mg PE=4 SV=1
1491	comp3843_c0_seq1	comp3843_c0	474	61	5.12	100	49.28	69	265	471	tr|M1D2W3|M1D2W3_SOLTU	44	112	3e-10	Uncharacterized protein OS=Solanum tuberosum GN=PGSC0003DMG400031162 PE=4 SV=1
1492	comp3845_c0_seq1	comp3845_c0	247	29	5.12	100	75	80	242	3	tr|M5WR18|M5WR18_PRUPE	250	329	9e-27	Uncharacterized protein OS=Prunus persica GN=PRUPE_ppa001602mg PE=4 SV=1
1493	comp3848_c0_seq1	comp3848_c0	493	89.61	7.21	100	89.32	103	309	1	tr|A5AL88|A5AL88_VITVI	1	103	5e-48	Putative uncharacterized protein OS=Vitis vinifera GN=VITISV_029498 PE=4 SV=1
1494	comp3849_c0_seq1	comp3849_c0	370	72	7.96	100	47.3	74	151	369	tr|V7CCU5|V7CCU5_PHAVU	4	77	2e-09	Uncharacterized protein OS=Phaseolus vulgaris GN=PHAVU_003G140500g PE=4 SV=1
1495	comp3849_c1_seq1	comp3849_c1	474	86	7.23	100	78.57	14	1	42	tr|B9GWN9|B9GWN9_POPTR	72	85	3e-13	Esterase/lipase/thioesterase family protein OS=Populus trichocarpa GN=POPTR_0003s05780g PE=4 SV=1
1496	comp3851_c0_seq1	comp3851_c0	491	70	5.66	100	85.89	163	3	491	tr|V4UA04|V4UA04_9ROSI	662	824	2e-79	Uncharacterized protein OS=Citrus clementina GN=CICLE_v10014126mg PE=4 SV=1
1497	comp3853_c0_seq1	comp3853_c0	441	50	4.55	100	71.76	131	49	441	tr|D7KZA5|D7KZA5_ARALL	1	131	2e-56	Zinc finger family protein OS=Arabidopsis lyrata subsp. lyrata GN=ARALYDRAFT_895067 PE=4 SV=1
1498	comp3854_c0_seq1	comp3854_c0	535	86	6.33	100	92.31	65	340	534	tr|V4UB53|V4UB53_9ROSI	99	163	2e-59	Uncharacterized protein OS=Citrus clementina GN=CICLE_v10015838mg PE=3 SV=1
1499	comp3858_c0_seq1	comp3858_c0	1709	286.81	6.24	93.36	72.18	568	11	1702	tr|I1T882|I1T882_GOSTO	1	563	0	Truncated cellulose synthase catalytic subunit OS=Gossypium tomentosum PE=4 SV=1
1500	comp3858_c0_seq2	comp3858_c0	384	4.19	0.44	6.64	95.37	108	2	325	tr|Q6J8W8|Q6J8W8_9ROSI	412	519	3e-58	Cellulose synthase OS=Populus tremula x Populus tremuloides GN=CesA4 PE=2 SV=1
1501	comp3859_c0_seq1	comp3859_c0	415	76	7.39	100	62.37	93	146	415	tr|K4B3P4|K4B3P4_SOLLC	5	92	2e-10	Uncharacterized protein OS=Solanum lycopersicum GN=Solyc01g110310.2 PE=4 SV=1
1502	comp3862_c0_seq1	comp3862_c0	507	108	8.43	100	73.3	176	15	506	tr|M1D2F4|M1D2F4_SOLTU	5	180	5e-63	Uncharacterized protein OS=Solanum tuberosum GN=PGSC0003DMG400031069 PE=4 SV=1
1503	comp3864_c0_seq1	comp3864_c0	955	141	5.61	100	81.14	228	912	229	tr|F6HQS2|F6HQS2_VITVI	12	239	2e-105	Putative uncharacterized protein OS=Vitis vinifera GN=VIT_08s0040g00400 PE=3 SV=1
1504	comp3865_c0_seq1	comp3865_c0	937	155	6.29	100	44.87	312	2	937	tr|B9S1P1|B9S1P1_RICCO	129	437	1e-64	Putative uncharacterized protein OS=Ricinus communis GN=RCOM_0866810 PE=4 SV=1
1505	comp3865_c1_seq1	comp3865_c1	663	120	7.01	100	57.86	140	406	11	tr|F6H3V8|F6H3V8_VITVI	43	179	3e-10	Putative uncharacterized protein OS=Vitis vinifera GN=VIT_04s0008g06190 PE=4 SV=1
1506	comp3866_c0_seq1	comp3866_c0	535	83	6.11	100	55.7	149	103	534	tr|F6H1H7|F6H1H7_VITVI	48	196	8e-38	Putative uncharacterized protein OS=Vitis vinifera GN=VIT_18s0001g12270 PE=4 SV=1
1507	comp3867_c0_seq1	comp3867_c0	581	77	5.19	100	64.96	117	233	580	tr|M5X7P0|M5X7P0_PRUPE	5	117	2e-27	Uncharacterized protein OS=Prunus persica GN=PRUPE_ppa000731mg PE=4 SV=1
1508	comp3868_c0_seq1	comp3868_c0	267	22	3.54	100	85.71	14	3	44	tr|B9SIV4|B9SIV4_RICCO	206	219	1e-06	60S ribosomal protein L7a, putative OS=Ricinus communis GN=RCOM_0790270 PE=4 SV=1
1509	comp3869_c0_seq1	comp3869_c0	498	85	6.77	100	90.68	161	1	483	tr|F6HFV2|F6HFV2_VITVI	369	529	4e-80	Putative uncharacterized protein OS=Vitis vinifera GN=VIT_01s0011g00300 PE=4 SV=1
1510	comp3871_c0_seq1	comp3871_c0	794	117	5.65	100	73.04	204	3	611	tr|D7SW77|D7SW77_VITVI	828	1031	3e-61	Putative uncharacterized protein OS=Vitis vinifera GN=VIT_07s0031g01750 PE=4 SV=1
1511	comp3872_c0_seq1	comp3872_c0	787	127	6.19	100	63.32	259	1	765	tr|F6GW81|F6GW81_VITVI	41	289	1e-80	Putative uncharacterized protein OS=Vitis vinifera GN=VIT_06s0061g00760 PE=4 SV=1
1512	comp3873_c0_seq1	comp3873_c0	790	106.66	5.18	70.94	78.74	207	168	788	tr|D7T7M9|D7T7M9_VITVI	39	245	2e-90	Putative uncharacterized protein OS=Vitis vinifera GN=VIT_16s0039g01820 PE=4 SV=1
1513	comp3873_c0_seq2	comp3873_c0	801	44.34	2.12	29.06	57.33	75	141	365	tr|V4KUP2|V4KUP2_THESL	39	113	8e-69	Uncharacterized protein OS=Thellungiella salsuginea GN=EUTSA_v10013656mg PE=4 SV=1
1514	comp3874_c0_seq1	comp3874_c0	333	57	7.1	100	64.81	108	331	8	tr|M0ZSK9|M0ZSK9_SOLTU	247	354	6e-26	Uncharacterized protein OS=Solanum tuberosum GN=PGSC0003DMG400002773 PE=3 SV=1
1515	comp3874_c1_seq1	comp3874_c1	204	7	1.56	100	88.06	67	202	2	tr|F6HZ97|F6HZ97_VITVI	177	243	4e-29	Putative uncharacterized protein OS=Vitis vinifera GN=VIT_07s0005g01410 PE=3 SV=1
1516	comp3875_c0_seq1	comp3875_c0	1164	141.29	4.57	60.45	80.95	357	1163	93	tr|F6HSN4|F6HSN4_VITVI	70	425	1e-172	DNA ligase OS=Vitis vinifera GN=VIT_14s0006g02210 PE=3 SV=1
1517	comp3875_c0_seq2	comp3875_c0	864	67.71	2.99	39.55	82.54	252	848	93	tr|K7MVF2|K7MVF2_SOYBN	1151	1402	2e-124	DNA ligase OS=Glycine max PE=3 SV=1
1518	comp3877_c0_seq1	comp3877_c0	770	154	7.68	100	83.24	179	108	632	tr|B9HQV7|B9HQV7_POPTR	1	179	1e-80	Uncharacterized protein OS=Populus trichocarpa GN=POPTR_0009s14840g PE=4 SV=2
1519	comp3879_c0_seq1	comp3879_c0	486	66	5.4	100	73.46	162	1	486	tr|A5ARD3|A5ARD3_VITVI	232	393	7e-72	Putative uncharacterized protein OS=Vitis vinifera GN=VITISV_002153 PE=4 SV=1
1520	comp3882_c0_seq1	comp3882_c0	392	69	7.15	100	83.08	130	2	391	tr|V4V1N5|V4V1N5_9ROSI	154	283	5e-47	Uncharacterized protein OS=Citrus clementina GN=CICLE_v10001212mg PE=4 SV=1
1521	comp3882_c1_seq1	comp3882_c1	525	98	7.36	100	74.83	143	432	4	tr|B9RG92|B9RG92_RICCO	16	158	2e-59	Aspartic proteinase nepenthesin-1, putative OS=Ricinus communis GN=RCOM_1452350 PE=4 SV=1
1522	comp3883_c0_seq1	comp3883_c0	736	125	6.54	100	76.71	219	658	2	tr|M5WSA7|M5WSA7_PRUPE	1	219	3e-84	Uncharacterized protein OS=Prunus persica GN=PRUPE_ppa000015mg PE=4 SV=1
1523	comp3886_c0_seq1	comp3886_c0	549	80	5.73	100	78.18	165	2	496	tr|M1A396|M1A396_SOLTU	205	369	1e-68	Uncharacterized protein OS=Solanum tuberosum GN=PGSC0003DMG400005371 PE=4 SV=1
1524	comp3888_c0_seq1	comp3888_c0	1171	191	6.14	100	41.94	434	15	1169	tr|V4V430|V4V430_9ROSI	444	852	4e-58	Uncharacterized protein OS=Citrus clementina GN=CICLE_v10000070mg PE=4 SV=1
1525	comp3888_c1_seq1	comp3888_c1	328	31	3.93	100	53.57	112	2	328	tr|F6I4L1|F6I4L1_VITVI	366	476	9e-19	Putative uncharacterized protein OS=Vitis vinifera GN=VIT_14s0060g02400 PE=4 SV=1
1526	comp3890_c0_seq1	comp3890_c0	761	87	4.39	100	81.77	203	2	610	tr|B9HP24|B9HP24_POPTR	147	349	2e-93	Uncharacterized protein OS=Populus trichocarpa GN=POPTR_0009s05210g PE=4 SV=2
1527	comp3891_c0_seq1	comp3891_c0	1669	289	6.45	100	69.14	499	1648	155	tr|M1BU13|M1BU13_SOLTU	1	487	4e-171	Uncharacterized protein OS=Solanum tuberosum GN=PGSC0003DMG400020501 PE=4 SV=1
1528	comp3892_c0_seq1	comp3892_c0	1374	218.21	5.95	100	78.57	378	4	1134	tr|F6GU47|F6GU47_VITVI	162	539	4e-173	Putative uncharacterized protein OS=Vitis vinifera GN=VIT_06s0004g02080 PE=3 SV=1
1529	comp3893_c0_seq1	comp3893_c0	349	15.97	1.89	27.44	53.16	79	3	239	tr|B9ICN1|B9ICN1_POPTR	34	106	2e-13	Uncharacterized protein OS=Populus trichocarpa GN=POPTR_0015s15480g PE=4 SV=2
1530	comp3893_c0_seq2	comp3893_c0	559	71.03	4.99	72.56	74.87	191	9	557	tr|M5X0R6|M5X0R6_PRUPE	19	208	1e-60	Uncharacterized protein OS=Prunus persica GN=PRUPE_ppa007303mg PE=4 SV=1
1531	comp3894_c0_seq1	comp3894_c0	273	19	2.98	100	87.18	39	2	118	tr|F6HQI9|F6HQI9_VITVI	15	53	4e-14	Putative uncharacterized protein OS=Vitis vinifera GN=VIT_03s0063g01900 PE=4 SV=1
1532	comp3895_c0_seq1	comp3895_c0	655	77	4.56	100	82.04	206	655	38	tr|B9SP39|B9SP39_RICCO	898	1103	2e-95	Phd finger protein, putative OS=Ricinus communis GN=RCOM_0617250 PE=4 SV=1
1533	comp3899_c0_seq1	comp3899_c0	280	65	9.9	100	61.84	76	228	1	tr|M1BLA9|M1BLA9_SOLTU	1	76	6e-17	Uncharacterized protein OS=Solanum tuberosum GN=PGSC0003DMG400018543 PE=4 SV=1
1534	comp3901_c0_seq1	comp3901_c0	481	93	7.69	100	90.62	160	2	481	tr|V4WAZ8|V4WAZ8_9ROSI	55	214	3e-81	Uncharacterized protein OS=Citrus clementina GN=CICLE_v10008225mg PE=4 SV=1
1535	comp3901_c1_seq1	comp3901_c1	294	54	7.77	100	82.67	75	293	69	tr|F6H3I7|F6H3I7_VITVI	208	282	2e-31	Putative uncharacterized protein OS=Vitis vinifera GN=VIT_04s0008g05770 PE=4 SV=1
1536	comp3903_c0_seq1	comp3903_c0	326	43	5.49	100	75	112	3	326	tr|B9RFI0|B9RFI0_RICCO	31	142	3e-43	Putative uncharacterized protein OS=Ricinus communis GN=RCOM_1434750 PE=4 SV=1
1537	comp3905_c0_seq1	comp3905_c0	849	123	5.53	100	35.19	216	598	5	tr|B9S1J5|B9S1J5_RICCO	1	214	2e-24	Putative uncharacterized protein OS=Ricinus communis GN=RCOM_0865550 PE=4 SV=1
1538	comp3905_c1_seq1	comp3905_c1	248	12	2.11	100	43.9	82	2	247	tr|M5VTM8|M5VTM8_PRUPE	867	946	3e-14	Uncharacterized protein OS=Prunus persica GN=PRUPE_ppa000645mg PE=4 SV=1
1539	comp3906_c0_seq1	comp3906_c0	913	191	7.96	100	55.25	295	844	2	tr|F6HC73|F6HC73_VITVI	1	291	9e-64	Putative uncharacterized protein OS=Vitis vinifera GN=VIT_13s0067g03030 PE=4 SV=1
1540	comp3906_c1_seq1	comp3906_c1	518	66	5.03	100	84.21	152	516	61	tr|M5WZX7|M5WZX7_PRUPE	287	438	1e-69	Uncharacterized protein OS=Prunus persica GN=PRUPE_ppa005904mg PE=4 SV=1
1541	comp3907_c0_seq1	comp3907_c0	654	106	6.29	100	72.94	218	653	3	tr|F6HQ32|F6HQ32_VITVI	247	463	3e-80	Putative uncharacterized protein OS=Vitis vinifera GN=VIT_07s0104g01050 PE=3 SV=1
1542	comp3909_c0_seq1	comp3909_c0	336	40	4.93	100	50.89	112	336	1	tr|M5Y4G0|M5Y4G0_PRUPE	609	709	2e-26	Uncharacterized protein OS=Prunus persica GN=PRUPE_ppa000293mg PE=4 SV=1
1543	comp3910_c0_seq1	comp3910_c0	277	28	4.32	100	63.55	107	275	3	tr|M4E988|M4E988_BRARP	288	394	3e-29	Uncharacterized protein OS=Brassica rapa subsp. pekinensis GN=BRA025344 PE=4 SV=1
1544	comp3912_c0_seq1	comp3912_c0	1327	189	5.34	100	84.47	367	77	1177	tr|F6HA43|F6HA43_VITVI	1	367	4e-172	Putative uncharacterized protein OS=Vitis vinifera GN=VIT_06s0009g03360 PE=4 SV=1
1545	comp3915_c0_seq1	comp3915_c0	679	102	5.81	100	54.03	211	45	677	tr|K4DAJ1|K4DAJ1_SOLLC	1	208	1e-56	Uncharacterized protein OS=Solanum lycopersicum GN=Solyc11g071340.1 PE=4 SV=1
1546	comp3916_c0_seq1	comp3916_c0	601	88	5.71	100	44.5	209	596	3	tr|K4CND2|K4CND2_SOLLC	1	194	8e-33	Uncharacterized protein OS=Solanum lycopersicum GN=Solyc08g077730.2 PE=4 SV=1
1547	comp3918_c0_seq1	comp3918_c0	671	116	6.69	100	66.93	127	174	545	tr|K4BLF1|K4BLF1_SOLLC	1	122	9e-37	Uncharacterized protein OS=Solanum lycopersicum GN=Solyc03g116490.1 PE=4 SV=1
1548	comp3919_c0_seq1	comp3919_c0	436	59	5.43	100	58.33	144	429	1	tr|F6H6P5|F6H6P5_VITVI	84	225	8e-31	Putative uncharacterized protein OS=Vitis vinifera GN=VIT_16s0050g00170 PE=4 SV=1
1549	comp3919_c1_seq1	comp3919_c1	295	44	6.3	100	58.33	60	95	274	tr|K7MDW8|K7MDW8_SOYBN	8	65	3e-10	Uncharacterized protein OS=Glycine max PE=4 SV=1
1550	comp3920_c0_seq1	comp3920_c0	288	30	4.42	100	44.71	85	33	287	tr|V7B8T0|V7B8T0_PHAVU	1	82	8e-10	Uncharacterized protein OS=Phaseolus vulgaris GN=PHAVU_008G268300g PE=4 SV=1
1551	comp3921_c0_seq1	comp3921_c0	713	116	6.28	100	79.88	164	712	221	tr|F6H5R1|F6H5R1_VITVI	312	475	3e-59	Putative uncharacterized protein OS=Vitis vinifera GN=VIT_14s0108g00380 PE=4 SV=1
1552	comp3922_c0_seq1	comp3922_c0	995	159	6.06	100	88.42	311	934	2	tr|B9RIF2|B9RIF2_RICCO	1	311	2e-161	Transcription initiation factor iib, putative OS=Ricinus communis GN=RCOM_1578680 PE=4 SV=1
1553	comp3925_c0_seq1	comp3925_c0	317	42	5.54	100	72.29	83	249	1	tr|B9REE7|B9REE7_RICCO	26	108	3e-29	SPFH domain-containing protein 2, putative OS=Ricinus communis GN=RCOM_1620900 PE=4 SV=1
1554	comp3928_c0_seq1	comp3928_c0	303	34	4.72	100	76.32	38	188	301	tr|M0ZG17|M0ZG17_SOLTU	29	66	7e-09	Uncharacterized protein OS=Solanum tuberosum GN=PGSC0003DMG401000018 PE=4 SV=1
1555	comp3929_c0_seq1	comp3929_c0	1283	191	5.59	100	72.99	422	37	1281	tr|F6HAA6|F6HAA6_VITVI	1	413	4e-163	Ubiquitin carboxyl-terminal hydrolase OS=Vitis vinifera GN=VIT_06s0009g00890 PE=3 SV=1
1556	comp3931_c0_seq1	comp3931_c0	220	28	5.68	100	87.67	73	219	1	tr|B9R9A8|B9R9A8_RICCO	413	485	2e-31	AMP dependent CoA ligase, putative OS=Ricinus communis GN=RCOM_1495910 PE=4 SV=1
1557	comp3932_c0_seq1	comp3932_c0	820	184	8.59	100	68.06	263	3	791	tr|B9GW09|B9GW09_POPTR	188	433	7e-94	Uncharacterized protein OS=Populus trichocarpa GN=POPTR_0003s06450g PE=4 SV=1
1558	comp3933_c0_seq1	comp3933_c0	1779	260	5.43	100	55.37	587	1775	48	tr|F6H781|F6H781_VITVI	1265	1842	8e-170	Putative uncharacterized protein OS=Vitis vinifera GN=VIT_16s0098g01830 PE=4 SV=1
1559	comp3935_c0_seq1	comp3935_c0	1398	207	5.54	100	34.42	459	1356	7	tr|A5C0G6|A5C0G6_VITVI	500	956	1e-65	Putative uncharacterized protein OS=Vitis vinifera GN=VITISV_033306 PE=4 SV=1
1560	comp3936_c0_seq1	comp3936_c0	474	85	7.14	100	52.9	155	474	10	tr|I6USM4|I6USM4_TOBAC	565	719	2e-48	Sieve element occlusion protein 1 OS=Nicotiana tabacum GN=SEO1 PE=2 SV=1
1561	comp3937_c0_seq1	comp3937_c0	405	59	5.9	100	82.22	135	1	405	tr|A5C738|A5C738_VITVI	227	359	1e-57	Putative uncharacterized protein OS=Vitis vinifera GN=VITISV_023439 PE=4 SV=1
1562	comp3938_c0_seq1	comp3938_c0	315	55	7.3	100	69.81	106	312	1	tr|S8E8G5|S8E8G5_9LAMI	549	654	2e-35	Uncharacterized protein OS=Genlisea aurea GN=M569_02603 PE=4 SV=1
1563	comp3939_c0_seq1	comp3939_c0	527	88	6.59	100	76	175	525	1	tr|F6HKP0|F6HKP0_VITVI	233	407	1e-73	Putative uncharacterized protein OS=Vitis vinifera GN=VIT_08s0007g02770 PE=4 SV=1
1564	comp3939_c1_seq1	comp3939_c1	750	138	7.08	100	72.22	234	64	750	tr|F6HKP0|F6HKP0_VITVI	7	239	9e-95	Putative uncharacterized protein OS=Vitis vinifera GN=VIT_08s0007g02770 PE=4 SV=1
1565	comp3941_c0_seq1	comp3941_c0	438	67	6.14	100	86.57	67	5	205	tr|V7BD65|V7BD65_PHAVU	52	118	7e-27	Uncharacterized protein OS=Phaseolus vulgaris GN=PHAVU_007G099200g PE=4 SV=1
1566	comp3941_c1_seq1	comp3941_c1	526	72	5.4	100	81.11	90	270	1	tr|F6HJS2|F6HJS2_VITVI	524	613	1e-69	Putative uncharacterized protein (Fragment) OS=Vitis vinifera GN=VIT_00s0652g00030 PE=4 SV=1
1567	comp3944_c0_seq1	comp3944_c0	796	135	6.5	100	85.35	198	795	202	tr|E0CUK5|E0CUK5_VITVI	534	731	8e-92	Putative uncharacterized protein OS=Vitis vinifera GN=VIT_16s0050g02440 PE=4 SV=1
1568	comp3944_c1_seq1	comp3944_c1	1698	305.99	6.71	100	69.39	490	228	1697	tr|K4BEH4|K4BEH4_SOLLC	60	493	0	Uncharacterized protein OS=Solanum lycopersicum GN=Solyc03g007510.2 PE=4 SV=1
1569	comp3946_c0_seq1	comp3946_c0	490	95	7.7	100	85.89	163	2	490	tr|B9SBG8|B9SBG8_RICCO	271	433	3e-75	Aspartic proteinase nepenthesin-1, putative OS=Ricinus communis GN=RCOM_0717990 PE=3 SV=1
1570	comp3949_c0_seq1	comp3949_c0	575	99	6.74	100	57.94	126	200	574	tr|D7TX38|D7TX38_VITVI	2	126	1e-33	Putative uncharacterized protein OS=Vitis vinifera GN=VIT_13s0084g00100 PE=4 SV=1
1571	comp3949_c1_seq1	comp3949_c1	718	110	5.91	100	70.78	219	3	659	tr|D7TX38|D7TX38_VITVI	124	342	3e-80	Putative uncharacterized protein OS=Vitis vinifera GN=VIT_13s0084g00100 PE=4 SV=1
1572	comp3952_c0_seq1	comp3952_c0	992	135.08	5.16	72.2	76.8	194	217	798	tr|D7UDI2|D7UDI2_VITVI	237	430	3e-82	Putative uncharacterized protein OS=Vitis vinifera GN=VIT_18s0122g00220 PE=4 SV=1
1573	comp3952_c0_seq2	comp3952_c0	972	50.92	1.99	27.8	67.5	80	539	778	tr|D7UDI2|D7UDI2_VITVI	351	430	2e-74	Putative uncharacterized protein OS=Vitis vinifera GN=VIT_18s0122g00220 PE=4 SV=1
1574	comp3953_c0_seq1	comp3953_c0	344	37	4.44	100	46.15	91	272	3	tr|B9HLA5|B9HLA5_POPTR	8	98	3e-16	Uncharacterized protein OS=Populus trichocarpa GN=POPTR_0008s17960g PE=3 SV=2
1575	comp3954_c0_seq1	comp3954_c0	550	93	6.65	100	100	23	549	481	tr|Q5ZCQ7|Q5ZCQ7_ORYSJ	926	948	1e-05	200 kDa antigen p200-like protein OS=Oryza sativa subsp. japonica GN=B1157F09.8 PE=2 SV=1
1576	comp3957_c0_seq1	comp3957_c0	550	91	6.5	100	52.38	168	50	547	tr|B9T6E6|B9T6E6_RICCO	1	165	4e-33	Putative uncharacterized protein OS=Ricinus communis GN=RCOM_0333370 PE=4 SV=1
1577	comp3958_c0_seq1	comp3958_c0	588	82	5.45	100	69.06	139	418	2	tr|F6HYY8|F6HYY8_VITVI	29	167	2e-58	Putative uncharacterized protein OS=Vitis vinifera GN=VIT_14s0128g00310 PE=4 SV=1
1578	comp3960_c0_seq1	comp3960_c0	896	185	7.86	100	58.79	199	147	710	tr|K4AX31|K4AX31_SOLLC	1	199	2e-56	U1 small nuclear ribonucleoprotein C OS=Solanum lycopersicum GN=Solyc01g067830.2 PE=3 SV=1
1579	comp3961_c0_seq1	comp3961_c0	490	74	6	100	81.58	114	3	344	tr|B9SEQ1|B9SEQ1_RICCO	213	326	4e-53	Choline/ethanolamine kinase, putative OS=Ricinus communis GN=RCOM_0222070 PE=4 SV=1
1580	comp3962_c0_seq1	comp3962_c0	221	18	3.63	100	89.04	73	2	220	tr|M0ZSK9|M0ZSK9_SOLTU	45	117	5e-30	Uncharacterized protein OS=Solanum tuberosum GN=PGSC0003DMG400002773 PE=3 SV=1
1581	comp3965_c0_seq1	comp3965_c0	812	144	6.79	100	35.27	241	719	33	tr|E1Z9R5|E1Z9R5_CHLVA	13	253	4e-29	Putative uncharacterized protein OS=Chlorella variabilis GN=CHLNCDRAFT_34782 PE=3 SV=1
1582	comp3967_c0_seq1	comp3967_c0	573	76	5.2	100	80.67	150	37	486	tr|M1AYF7|M1AYF7_SOLTU	469	618	4e-68	Uncharacterized protein OS=Solanum tuberosum GN=PGSC0003DMG400012672 PE=4 SV=1
1583	comp3968_c0_seq1	comp3968_c0	1118	213	7.19	100	69.23	312	925	2	tr|M1AP20|M1AP20_SOLTU	40	337	3e-118	Uncharacterized protein OS=Solanum tuberosum GN=PGSC0003DMG400010426 PE=4 SV=1
1584	comp3969_c0_seq1	comp3969_c0	230	15	2.88	100	75	48	146	3	tr|A8I2V3|A8I2V3_CHLRE	1	48	4e-14	2-cys peroxiredoxin OS=Chlamydomonas reinhardtii GN=PRX2 PE=1 SV=1
1585	comp3969_c1_seq1	comp3969_c1	435	63	5.82	100	68.46	149	1	432	tr|D8UD42|D8UD42_VOLCA	42	190	2e-51	2-cys peroxiredoxin, probably cytosolic OS=Volvox carteri GN=prx2 PE=4 SV=1
1586	comp3970_c0_seq1	comp3970_c0	284	28	4.19	100	45.33	75	225	1	tr|K4BNI9|K4BNI9_SOLLC	16	85	3e-06	Uncharacterized protein OS=Solanum lycopersicum GN=Solyc04g005830.2 PE=4 SV=1
1587	comp3972_c0_seq1	comp3972_c0	450	64	5.69	100	66.44	149	1	447	tr|F6HZR2|F6HZR2_VITVI	217	365	2e-47	Putative uncharacterized protein OS=Vitis vinifera GN=VIT_07s0005g04390 PE=4 SV=1
1588	comp3973_c0_seq1	comp3973_c0	2673	466	6.43	100	72.35	405	633	1847	tr|M0VE25|M0VE25_HORVD	1	403	0	Uncharacterized protein OS=Hordeum vulgare var. distichum PE=4 SV=1
1589	comp3976_c0_seq1	comp3976_c0	249	17	2.97	64.15	86.67	30	90	1	tr|B9GN75|B9GN75_POPTR	1	29	6e-07	TRAF-type zinc finger-related family protein OS=Populus trichocarpa GN=POPTR_0002s11050g PE=4 SV=1
1590	comp3976_c0_seq2	comp3976_c0	238	9	1.66	35.85	86.67	30	90	1	tr|B9GN75|B9GN75_POPTR	1	29	6e-07	TRAF-type zinc finger-related family protein OS=Populus trichocarpa GN=POPTR_0002s11050g PE=4 SV=1
1591	comp3978_c0_seq1	comp3978_c0	616	108	6.83	100	62.3	61	446	264	tr|B9HD01|B9HD01_POPTR	51	111	4e-13	Uncharacterized protein (Fragment) OS=Populus trichocarpa GN=POPTR_0006s16720g PE=4 SV=2
1592	comp3979_c0_seq1	comp3979_c0	715	92	4.96	100	81.51	238	1	714	tr|V4TBQ9|V4TBQ9_9ROSI	206	443	1e-108	Uncharacterized protein OS=Citrus clementina GN=CICLE_v10031450mg PE=4 SV=1
1593	comp3981_c0_seq1	comp3981_c0	222	26	5.22	100	58.9	73	3	221	tr|A5AVM5|A5AVM5_VITVI	128	200	3e-16	Putative uncharacterized protein OS=Vitis vinifera GN=VITISV_036867 PE=4 SV=1
1594	comp3982_c0_seq1	comp3982_c0	924	133.03	5.47	100	85.9	227	923	246	tr|F6GZL6|F6GZL6_VITVI	841	1067	2e-104	Putative uncharacterized protein OS=Vitis vinifera GN=VIT_18s0001g08140 PE=4 SV=1
1595	comp3983_c0_seq1	comp3983_c0	1682	227	5.02	100	68.02	469	1601	210	tr|M0SHF9|M0SHF9_MUSAM	8	468	0	Uncharacterized protein OS=Musa acuminata subsp. malaccensis PE=4 SV=1
1596	comp3983_c0_seq2	comp3983_c0	585	0	0	0	79.31	116	566	219	tr|I1MRU5|I1MRU5_SOYBN	363	478	6e-46	Uncharacterized protein OS=Glycine max PE=4 SV=1
1597	comp3984_c0_seq1	comp3984_c0	355	58	6.72	100	70	70	2	211	tr|B9HIY1|B9HIY1_POPTR	236	305	2e-19	Uncharacterized protein OS=Populus trichocarpa GN=POPTR_0008s11460g PE=4 SV=1
1598	comp3985_c0_seq1	comp3985_c0	226	15	2.95	100	58	50	192	43	tr|K3XED5|K3XED5_SETIT	173	222	8e-12	Uncharacterized protein OS=Setaria italica GN=Si000252m.g PE=4 SV=1
1599	comp3986_c0_seq1	comp3986_c0	637	107	6.53	100	84.21	171	125	637	tr|B9SDA5|B9SDA5_RICCO	19	189	4e-81	Putative uncharacterized protein OS=Ricinus communis GN=RCOM_1515610 PE=4 SV=1
1600	comp3987_c0_seq1	comp3987_c0	502	82.54	6.51	100	57.46	134	5	397	tr|I1KMU8|I1KMU8_SOYBN	546	679	4e-34	Uncharacterized protein OS=Glycine max PE=4 SV=1
1601	comp3989_c0_seq1	comp3989_c0	698	106	5.87	100	60.26	234	5	694	tr|B9S2C1|B9S2C1_RICCO	2	235	1e-75	Putative uncharacterized protein OS=Ricinus communis GN=RCOM_0698030 PE=4 SV=1
1602	comp3990_c0_seq1	comp3990_c0	227	5	0.98	21.76	70.59	68	20	223	tr|V7C2R3|V7C2R3_PHAVU	1	68	1e-23	Uncharacterized protein OS=Phaseolus vulgaris GN=PHAVU_004G131600g PE=4 SV=1
1603	comp3990_c0_seq2	comp3990_c0	331	28	3.51	78.24	59.46	37	20	130	tr|D7SRK4|D7SRK4_VITVI	1	37	1e-18	Putative uncharacterized protein OS=Vitis vinifera GN=VIT_18s0075g00510 PE=4 SV=1
1604	comp3991_c0_seq1	comp3991_c0	806	140	6.65	100	86.03	179	805	269	tr|B9H299|B9H299_POPTR	200	378	3e-89	Alcohol dehydrogenase family protein OS=Populus trichocarpa GN=POPTR_0004s06560g PE=3 SV=1
1605	comp3991_c1_seq1	comp3991_c1	771	152	7.57	100	85.5	200	600	1	tr|K4C8T7|K4C8T7_SOLLC	14	213	8e-99	Uncharacterized protein OS=Solanum lycopersicum GN=Solyc06g072160.2 PE=3 SV=1
1606	comp3992_c0_seq1	comp3992_c0	592	87	5.74	100	56	175	587	93	tr|M5XVY0|M5XVY0_PRUPE	309	477	5e-41	Uncharacterized protein OS=Prunus persica GN=PRUPE_ppa004659mg PE=4 SV=1
1607	comp3993_c0_seq1	comp3993_c0	580	78	5.26	100	71.64	67	379	579	tr|F6HFD7|F6HFD7_VITVI	128	194	4e-66	Putative uncharacterized protein OS=Vitis vinifera GN=VIT_01s0011g05740 PE=4 SV=1
1608	comp3995_c0_seq1	comp3995_c0	225	15	2.96	100	53.33	75	224	3	tr|B9SV05|B9SV05_RICCO	22	96	1e-14	UDP-glucosyltransferase, putative OS=Ricinus communis GN=RCOM_0606290 PE=3 SV=1
1609	comp3995_c1_seq1	comp3995_c1	1066	166	5.88	100	64.41	354	13	1029	tr|M1CV82|M1CV82_SOLTU	101	448	7e-127	Uncharacterized protein OS=Solanum tuberosum GN=PGSC0003DMG400029350 PE=3 SV=1
1610	comp3996_c0_seq1	comp3996_c0	333	57.07	7.11	100	92.75	69	2	208	tr|M1CIZ7|M1CIZ7_SOLTU	228	296	2e-31	Uncharacterized protein OS=Solanum tuberosum GN=PGSC0003DMG400026593 PE=4 SV=1
1611	comp3998_c0_seq1	comp3998_c0	435	66	6.09	100	70.97	124	3	374	tr|B9GIE9|B9GIE9_POPTR	729	852	5e-38	Uncharacterized protein OS=Populus trichocarpa GN=POPTR_0001s43340g PE=4 SV=1
1612	comp3998_c1_seq1	comp3998_c1	642	98	5.93	100	85.45	213	3	641	tr|B9I0U3|B9I0U3_POPTR	512	724	6e-107	Uncharacterized protein OS=Populus trichocarpa GN=POPTR_0011s15750g PE=4 SV=2
1613	comp4004_c0_seq1	comp4004_c0	905	125	5.26	100	86.26	211	635	3	tr|K7M2T1|K7M2T1_SOYBN	7	217	5e-95	Uncharacterized protein OS=Glycine max PE=4 SV=1
1614	comp4005_c0_seq1	comp4005_c0	694	118	6.57	100	75.43	232	694	2	tr|M1CIB0|M1CIB0_SOLTU	10	241	1e-105	Uncharacterized protein OS=Solanum tuberosum GN=PGSC0003DMG400026457 PE=4 SV=1
1615	comp4006_c0_seq1	comp4006_c0	294	43	6.18	100	67.07	82	247	2	tr|M0ZMX3|M0ZMX3_SOLTU	1	79	6e-08	Uncharacterized protein OS=Solanum tuberosum GN=PGSC0003DMG400001628 PE=4 SV=1
1616	comp4007_c0_seq1	comp4007_c0	223	24	4.79	100	75.86	29	1	87	tr|A5GZB5|A5GZB5_NICLS	201	229	1e-06	AGAMOUS (Fragment) OS=Nicotiana langsdorffii x Nicotiana sanderae PE=2 SV=1
1617	comp4008_c0_seq1	comp4008_c0	369	70	7.77	100	58.33	48	7	150	tr|B9R9C2|B9R9C2_RICCO	230	277	2e-06	R2r3-myb transcription factor, putative OS=Ricinus communis GN=RCOM_1496050 PE=4 SV=1
1618	comp4009_c0_seq1	comp4009_c0	416	46	4.46	100	79.82	114	339	1	tr|F6HV02|F6HV02_VITVI	1	113	2e-37	Putative uncharacterized protein OS=Vitis vinifera GN=VIT_14s0066g01440 PE=3 SV=1
1619	comp4009_c1_seq1	comp4009_c1	383	32	3.4	100	86.21	29	194	280	tr|A2NW02|A2NW02_ARATH	1	29	9e-09	A.thaliana homeobox gene Athb-1 mRNA OS=Arabidopsis thaliana PE=4 SV=1
1620	comp4012_c0_seq1	comp4012_c0	273	30	4.7	100	69.89	93	3	272	tr|M5X0A2|M5X0A2_PRUPE	91	181	3e-18	Uncharacterized protein OS=Prunus persica GN=PRUPE_ppa010720mg PE=4 SV=1
1621	comp4012_c1_seq1	comp4012_c1	406	53	5.28	100	71.79	39	2	118	tr|D7U7V1|D7U7V1_VITVI	177	215	2e-09	Putative uncharacterized protein OS=Vitis vinifera GN=VIT_15s0048g00600 PE=4 SV=1
1622	comp4013_c0_seq1	comp4013_c0	829	171.99	7.93	100	79.85	263	825	37	tr|M1CC57|M1CC57_SOLTU	37	299	4e-119	Uncharacterized protein OS=Solanum tuberosum GN=PGSC0003DMG400024989 PE=4 SV=1
1623	comp4014_c0_seq1	comp4014_c0	1163	187.05	6.06	100	54.55	55	803	639	tr|A5C001|A5C001_VITVI	741	795	2e-37	Putative uncharacterized protein OS=Vitis vinifera GN=VITISV_037543 PE=4 SV=1
1624	comp4018_c0_seq1	comp4018_c0	396	67	6.87	100	69.88	83	68	316	tr|M5XNP6|M5XNP6_PRUPE	25	107	4e-32	Uncharacterized protein OS=Prunus persica GN=PRUPE_ppa013714mg PE=4 SV=1
1625	comp4021_c0_seq1	comp4021_c0	538	76	5.56	100	46.79	156	537	70	tr|K4AYS7|K4AYS7_SOLLC	3	133	1e-19	Uncharacterized protein OS=Solanum lycopersicum GN=Solyc01g089860.2 PE=4 SV=1
1626	comp4023_c0_seq1	comp4023_c0	914	145	6.04	100	65.8	269	798	1	tr|D7TDF2|D7TDF2_VITVI	8	273	1e-91	Putative uncharacterized protein OS=Vitis vinifera GN=VIT_01s0127g00710 PE=4 SV=1
1627	comp4026_c0_seq1	comp4026_c0	394	51	5.26	100	86.15	130	392	3	tr|K4DI02|K4DI02_SOLLC	171	300	3e-42	Uncharacterized protein OS=Solanum lycopersicum GN=Solyc12g099810.1 PE=4 SV=1
1628	comp4030_c0_seq1	comp4030_c0	272	37	5.83	100	59.38	64	270	79	tr|B5TV78|B5TV78_CAMSI	341	404	2e-17	Putative uncharacterized protein OS=Camellia sinensis PE=2 SV=1
1629	comp4031_c0_seq1	comp4031_c0	1716	281	6.09	100	64.04	545	3	1619	tr|M0V924|M0V924_HORVD	94	631	0	Uncharacterized protein OS=Hordeum vulgare var. distichum PE=4 SV=1
1630	comp4032_c0_seq1	comp4032_c0	1128	187	6.25	100	56.99	372	14	1126	tr|M1DCI9|M1DCI9_SOLTU	1	366	2e-107	Uncharacterized protein OS=Solanum tuberosum GN=PGSC0003DMG400036377 PE=4 SV=1
1631	comp4033_c0_seq1	comp4033_c0	340	38	4.63	100	73.47	49	1	147	tr|B9GYA5|B9GYA5_POPTR	175	223	7e-13	Uncharacterized protein OS=Populus trichocarpa GN=POPTR_0003s07370g PE=4 SV=2
1632	comp4036_c0_seq1	comp4036_c0	331	38	4.77	100	83.67	49	145	2	tr|M5XFW0|M5XFW0_PRUPE	1	49	4e-15	Uncharacterized protein (Fragment) OS=Prunus persica GN=PRUPE_ppa024910mg PE=4 SV=1
1633	comp4037_c0_seq1	comp4037_c0	389	78	8.16	100	89.92	129	388	2	tr|M5WZZ9|M5WZZ9_PRUPE	879	1007	3e-54	Uncharacterized protein OS=Prunus persica GN=PRUPE_ppa000762mg PE=4 SV=1
1634	comp4037_c1_seq1	comp4037_c1	782	105	5.15	100	90.73	259	6	782	tr|F6HLY4|F6HLY4_VITVI	664	922	8e-137	Putative uncharacterized protein OS=Vitis vinifera GN=VIT_10s0003g05030 PE=4 SV=1
1635	comp4038_c0_seq1	comp4038_c0	1075	189.99	6.68	100	56.94	288	986	135	tr|M1B0K2|M1B0K2_SOLTU	19	287	4e-62	Uncharacterized protein OS=Solanum tuberosum GN=PGSC0003DMG400013213 PE=4 SV=1
1636	comp4039_c0_seq1	comp4039_c0	566	74	5.13	100	74.47	188	2	565	tr|B9RB19|B9RB19_RICCO	1	187	5e-56	50S ribosomal protein L7/L12, putative OS=Ricinus communis GN=RCOM_1510530 PE=4 SV=1
1637	comp4041_c0_seq1	comp4041_c0	940	193.03	7.8	100	73.68	247	198	938	tr|B9RAZ5|B9RAZ5_RICCO	2	248	7e-101	Zinc finger protein, putative OS=Ricinus communis GN=RCOM_1509980 PE=4 SV=1
1638	comp4042_c0_seq1	comp4042_c0	839	41.82	1.9	33.51	78.06	278	835	2	tr|D7U4F0|D7U4F0_VITVI	26	299	1e-119	Putative uncharacterized protein OS=Vitis vinifera GN=VIT_04s0044g01200 PE=4 SV=1
1639	comp4042_c0_seq2	comp4042_c0	870	86.18	3.78	66.49	88.68	53	160	2	tr|D7U4F0|D7U4F0_VITVI	247	299	1e-114	Putative uncharacterized protein OS=Vitis vinifera GN=VIT_04s0044g01200 PE=4 SV=1
1640	comp4043_c0_seq1	comp4043_c0	417	74	7.16	100	68.79	141	415	2	tr|B9S1N5|B9S1N5_RICCO	242	376	2e-48	Putative uncharacterized protein OS=Ricinus communis GN=RCOM_0866650 PE=4 SV=1
1641	comp4043_c1_seq1	comp4043_c1	773	82	4.07	100	83.94	218	694	41	tr|F6HJ43|F6HJ43_VITVI	1	218	4e-97	Putative uncharacterized protein OS=Vitis vinifera GN=VIT_02s0087g00340 PE=4 SV=1
1642	comp4044_c0_seq1	comp4044_c0	403	41	4.12	100	79.1	134	2	403	tr|R4L0E0|R4L0E0_ANTMA	94	225	9e-56	DIV and RAD interacting factor 1 OS=Antirrhinum majus GN=DRIF1 PE=2 SV=1
1643	comp4046_c0_seq1	comp4046_c0	678	130	7.42	100	66.3	184	135	677	tr|V4UPL6|V4UPL6_9ROSI	28	211	3e-68	Uncharacterized protein OS=Citrus clementina GN=CICLE_v10009014mg PE=4 SV=1
1644	comp4047_c0_seq1	comp4047_c0	811	147	6.94	100	51.3	269	809	33	tr|D7TQI7|D7TQI7_VITVI	10	267	3e-47	Putative uncharacterized protein OS=Vitis vinifera GN=VIT_08s0040g02190 PE=4 SV=1
1645	comp4049_c0_seq1	comp4049_c0	1015	186	6.94	100	59.15	213	1015	377	tr|D7SS02|D7SS02_VITVI	415	627	1e-59	Putative uncharacterized protein OS=Vitis vinifera GN=VIT_09s0054g00940 PE=4 SV=1
1646	comp4050_c0_seq1	comp4050_c0	250	31	5.39	100	86.75	83	2	250	tr|M5VVR4|M5VVR4_PRUPE	281	363	6e-39	Uncharacterized protein OS=Prunus persica GN=PRUPE_ppa000657mg PE=4 SV=1
1647	comp4054_c0_seq1	comp4054_c0	527	92	6.89	100	77.12	153	525	67	tr|M1AVK0|M1AVK0_SOLTU	404	556	3e-58	Uncharacterized protein OS=Solanum tuberosum GN=PGSC0003DMG400012021 PE=4 SV=1
1648	comp4055_c0_seq1	comp4055_c0	1057	221.62	7.93	100	48.38	339	983	3	tr|F6I2Z7|F6I2Z7_VITVI	16	335	4e-61	Putative uncharacterized protein OS=Vitis vinifera GN=VIT_15s0048g02380 PE=4 SV=1
1649	comp4055_c1_seq1	comp4055_c1	440	58.01	5.29	100	90.41	146	1	438	tr|M5X6U0|M5X6U0_PRUPE	337	482	7e-75	Uncharacterized protein OS=Prunus persica GN=PRUPE_ppa000070mg PE=4 SV=1
1650	comp4056_c0_seq1	comp4056_c0	583	90	6.04	100	78.24	193	3	581	tr|K4B1U4|K4B1U4_SOLLC	1121	1313	1e-82	Uncharacterized protein OS=Solanum lycopersicum GN=Solyc01g103690.2 PE=4 SV=1
1651	comp4057_c0_seq1	comp4057_c0	820	147	6.86	100	87.06	201	1	603	tr|M1AP00|M1AP00_SOLTU	71	271	2e-102	Uncharacterized protein OS=Solanum tuberosum GN=PGSC0003DMG400010415 PE=4 SV=1
1652	comp4058_c0_seq1	comp4058_c0	652	31.71	1.89	22.63	73.37	184	100	651	tr|M1D7K9|M1D7K9_SOLTU	241	423	2e-71	Uncharacterized protein OS=Solanum tuberosum GN=PGSC0003DMG402033880 PE=3 SV=1
1653	comp4058_c0_seq2	comp4058_c0	1270	218.28	6.45	77.37	66.99	418	19	1266	tr|D7UCN4|D7UCN4_VITVI	6	416	3e-150	Putative uncharacterized protein OS=Vitis vinifera GN=VIT_15s0046g01080 PE=3 SV=1
1654	comp4060_c0_seq1	comp4060_c0	802	121	5.78	100	76.01	271	797	3	tr|M1BY25|M1BY25_SOLTU	4	274	8e-119	Uncharacterized protein OS=Solanum tuberosum GN=PGSC0003DMG400021555 PE=3 SV=1
1655	comp4065_c0_seq1	comp4065_c0	416	59	5.72	100	62.02	129	398	12	tr|V4SYY9|V4SYY9_9ROSI	1	129	2e-37	Uncharacterized protein OS=Citrus clementina GN=CICLE_v10011309mg PE=4 SV=1
1656	comp4065_c1_seq1	comp4065_c1	209	13	2.81	100	64	50	47	196	tr|V4VJS2|V4VJS2_9ROSI	182	231	2e-10	Uncharacterized protein OS=Citrus clementina GN=CICLE_v10019847mg PE=4 SV=1
1657	comp4066_c0_seq1	comp4066_c0	227	30	5.86	100	63.49	63	38	226	tr|F6HGI4|F6HGI4_VITVI	862	924	5e-15	Putative uncharacterized protein OS=Vitis vinifera GN=VIT_07s0130g00070 PE=3 SV=1
1658	comp4068_c0_seq1	comp4068_c0	713	143	7.74	100	70.68	133	625	227	tr|V4TH94|V4TH94_9ROSI	7	139	6e-53	Uncharacterized protein OS=Citrus clementina GN=CICLE_v10033020mg PE=4 SV=1
1659	comp4070_c0_seq1	comp4070_c0	311	51	6.87	100	88.35	103	311	3	tr|F6HDR3|F6HDR3_VITVI	231	333	1e-43	Putative uncharacterized protein OS=Vitis vinifera GN=VIT_05s0020g03660 PE=4 SV=1
1660	comp4071_c0_seq1	comp4071_c0	362	46	5.21	100	73.42	79	124	360	tr|M5XLT4|M5XLT4_PRUPE	1	77	4e-27	Uncharacterized protein OS=Prunus persica GN=PRUPE_ppa009941mg PE=3 SV=1
1661	comp4072_c0_seq1	comp4072_c0	573	132	9.02	100	75.17	145	116	541	tr|M5WSX4|M5WSX4_PRUPE	1	145	2e-55	Uncharacterized protein OS=Prunus persica GN=PRUPE_ppa013006mg PE=4 SV=1
1662	comp4075_c0_seq1	comp4075_c0	793	153.97	7.44	100	91.62	179	689	153	tr|B9RB75|B9RB75_RICCO	1	179	9e-98	Pollen-specific protein SF3, putative OS=Ricinus communis GN=RCOM_1511990 PE=4 SV=1
1663	comp4076_c0_seq1	comp4076_c0	206	3	0.66	100	60	55	166	2	tr|F6H2H0|F6H2H0_VITVI	79	133	2e-11	Putative uncharacterized protein OS=Vitis vinifera GN=VIT_19s0014g04680 PE=4 SV=1
1664	comp4076_c1_seq1	comp4076_c1	309	56	7.6	100	52.94	102	297	7	tr|M1D5X2|M1D5X2_SOLTU	1	100	2e-16	Uncharacterized protein OS=Solanum tuberosum GN=PGSC0003DMG400032540 PE=4 SV=1
1665	comp4079_c0_seq1	comp4079_c0	849	141	6.34	100	71.25	80	141	380	tr|M5XPN1|M5XPN1_PRUPE	1	77	3e-12	Uncharacterized protein (Fragment) OS=Prunus persica GN=PRUPE_ppa017173mg PE=4 SV=1
1666	comp4080_c0_seq1	comp4080_c0	1889	338	6.64	100	58.63	643	1888	2	tr|V4T8M5|V4T8M5_9ROSI	461	1098	0	Uncharacterized protein OS=Citrus clementina GN=CICLE_v10000028mg PE=4 SV=1
1667	comp4081_c0_seq1	comp4081_c0	709	130	7.08	100	85.37	123	1	369	tr|F6H706|F6H706_VITVI	585	707	8e-53	Putative uncharacterized protein OS=Vitis vinifera GN=VIT_05s0077g00580 PE=4 SV=1
1668	comp4082_c0_seq1	comp4082_c0	453	48	4.24	100	80.92	131	59	451	tr|M0U529|M0U529_MUSAM	1	131	3e-57	Uncharacterized protein OS=Musa acuminata subsp. malaccensis PE=4 SV=1
1669	comp4084_c0_seq1	comp4084_c0	748	146	7.51	100	51.22	205	616	2	tr|M5WGT0|M5WGT0_PRUPE	13	195	4e-45	Uncharacterized protein OS=Prunus persica GN=PRUPE_ppa006209mg PE=3 SV=1
1670	comp4086_c0_seq1	comp4086_c0	1111	203	6.89	100	64.13	184	554	3	tr|M1D562|M1D562_SOLTU	1	183	7e-48	Uncharacterized protein OS=Solanum tuberosum GN=PGSC0003DMG400032140 PE=4 SV=1
1671	comp4088_c0_seq1	comp4088_c0	528	86	6.42	100	94.19	86	269	526	tr|M5X299|M5X299_PRUPE	1	86	2e-39	Uncharacterized protein OS=Prunus persica GN=PRUPE_ppa011035mg PE=3 SV=1
1672	comp4089_c0_seq1	comp4089_c0	845	130	5.88	100	46.33	259	8	772	tr|M1CWF8|M1CWF8_SOLTU	253	482	2e-50	Uncharacterized protein OS=Solanum tuberosum GN=PGSC0003DMG400029638 PE=4 SV=1
1673	comp4091_c0_seq1	comp4091_c0	844	154	6.97	100	73.77	244	109	840	tr|K4D3H5|K4D3H5_SOLLC	19	258	4e-103	Uncharacterized protein OS=Solanum lycopersicum GN=Solyc10g083890.1 PE=4 SV=1
1674	comp4092_c0_seq1	comp4092_c0	549	93	6.66	100	58.75	80	47	283	tr|B9HX48|B9HX48_POPTR	5	82	5e-19	Uncharacterized protein OS=Populus trichocarpa GN=POPTR_0010s15820g PE=4 SV=1
1675	comp4093_c0_seq1	comp4093_c0	691	113	6.32	100	78.21	179	152	688	tr|V7BWE9|V7BWE9_PHAVU	27	205	6e-86	Uncharacterized protein OS=Phaseolus vulgaris GN=PHAVU_005G023300g PE=4 SV=1
1676	comp4093_c1_seq1	comp4093_c1	535	47	3.46	100	84.27	178	1	534	tr|B9HNS2|B9HNS2_POPTR	205	382	1e-89	Uncharacterized protein OS=Populus trichocarpa GN=POPTR_0009s06320g PE=4 SV=1
1677	comp4094_c0_seq1	comp4094_c0	1062	173	6.16	100	64.44	315	120	1061	tr|V4SWF4|V4SWF4_9ROSI	12	324	1e-93	Uncharacterized protein OS=Citrus clementina GN=CICLE_v10012142mg PE=4 SV=1
1678	comp4097_c0_seq1	comp4097_c0	809	108	5.11	100	36.82	258	796	53	tr|B9GK04|B9GK04_POPTR	33	280	6e-37	F-box family protein OS=Populus trichocarpa GN=POPTR_0001s46260g PE=4 SV=1
1679	comp4098_c0_seq1	comp4098_c0	1003	180	6.8	100	65.09	232	76	762	tr|K4BDE7|K4BDE7_SOLLC	23	254	3e-71	Uncharacterized protein OS=Solanum lycopersicum GN=Solyc02g093510.2 PE=4 SV=1
1680	comp4098_c0_seq2	comp4098_c0	760	0	0	0	59.39	165	25	519	tr|B9GIK4|B9GIK4_POPTR	80	242	4e-39	Uncharacterized protein OS=Populus trichocarpa GN=POPTR_0001s35640g PE=4 SV=2
1681	comp4100_c0_seq1	comp4100_c0	1309	678	19.42	100	74.75	396	122	1309	tr|V7CS87|V7CS87_PHAVU	32	427	0	Uncharacterized protein OS=Phaseolus vulgaris GN=PHAVU_002G302100g PE=4 SV=1
1682	comp4103_c0_seq1	comp4103_c0	1076	582.99	20.47	100	70.69	232	129	824	tr|M5X0A6|M5X0A6_PRUPE	5	234	2e-80	Uncharacterized protein OS=Prunus persica GN=PRUPE_ppa010759mg PE=4 SV=1
1683	comp4104_c0_seq1	comp4104_c0	1046	516	18.66	100	91.15	192	252	824	tr|D7SPC3|D7SPC3_VITVI	1	192	3e-90	Anaphase-promoting complex subunit 10 OS=Vitis vinifera GN=VIT_04s0023g01940 PE=3 SV=1
1684	comp4105_c0_seq1	comp4105_c0	1627	820	18.78	100	68.42	494	79	1548	tr|C5Z580|C5Z580_SORBI	28	520	0	Putative uncharacterized protein Sb10g023000 OS=Sorghum bicolor GN=Sb10g023000 PE=3 SV=1
1685	comp4106_c0_seq1	comp4106_c0	1046	577.05	20.86	100	83	253	853	98	tr|M1BBT2|M1BBT2_SOLTU	55	307	7e-122	Uncharacterized protein OS=Solanum tuberosum GN=PGSC0003DMG400016162 PE=4 SV=1
1686	comp4108_c0_seq1	comp4108_c0	803	384	18.32	100	79.21	202	57	662	tr|D7SVQ2|D7SVQ2_VITVI	1	201	1e-81	Putative uncharacterized protein OS=Vitis vinifera GN=VIT_14s0068g02030 PE=4 SV=1
1687	comp4110_c0_seq1	comp4110_c0	1174	515.05	16.51	87.49	79.57	230	890	201	tr|M1AGP5|M1AGP5_SOLTU	1	230	3e-105	Uncharacterized protein OS=Solanum tuberosum GN=PGSC0003DMG400008692 PE=4 SV=1
1688	comp4110_c0_seq2	comp4110_c0	581	35.05	2.36	12.51	71.43	70	303	94	tr|V7CDU7|V7CDU7_PHAVU	1	68	9e-21	Uncharacterized protein OS=Phaseolus vulgaris GN=PHAVU_003G275000g PE=4 SV=1
1689	comp4111_c0_seq1	comp4111_c0	280	142	21.62	100	96.36	55	165	1	tr|V4S4W5|V4S4W5_9ROSI	1	55	8e-25	Uncharacterized protein OS=Citrus clementina GN=CICLE_v10005852mg PE=4 SV=1
1690	comp4112_c0_seq1	comp4112_c0	684	457	25.84	100	78.75	160	676	200	tr|F6HED2|F6HED2_VITVI	1	158	2e-46	Putative uncharacterized protein OS=Vitis vinifera GN=VIT_16s0039g01490 PE=4 SV=1
1691	comp4114_c0_seq1	comp4114_c0	538	314	22.98	100	55.95	84	457	206	tr|K4AXY1|K4AXY1_SOLLC	1	81	6e-17	Uncharacterized protein OS=Solanum lycopersicum GN=Solyc01g080890.2 PE=4 SV=1
1692	comp4115_c0_seq1	comp4115_c0	1375	566	15.41	100	66.67	216	593	1231	tr|A5C8J3|A5C8J3_VITVI	883	1098	3e-63	Putative uncharacterized protein OS=Vitis vinifera GN=VITISV_039730 PE=4 SV=1
1693	comp4116_c0_seq1	comp4116_c0	846	517	23.34	100	75.28	178	676	143	tr|B9GLP2|B9GLP2_POPTR	21	198	1e-64	Uncharacterized protein OS=Populus trichocarpa GN=POPTR_0001s03340g PE=4 SV=1
1694	comp4118_c0_seq1	comp4118_c0	547	395	28.39	100	75.71	177	546	19	tr|D7T0C7|D7T0C7_VITVI	3	172	4e-62	Putative uncharacterized protein OS=Vitis vinifera GN=VIT_19s0177g00340 PE=4 SV=1
1695	comp4120_c0_seq1	comp4120_c0	316	146.44	19.38	94.09	88.57	105	315	1	tr|V4UR59|V4UR59_9ROSI	75	179	4e-48	Uncharacterized protein OS=Citrus clementina GN=CICLE_v10007494mg PE=4 SV=1
1696	comp4120_c0_seq2	comp4120_c0	207	5.56	1.22	5.91	92.31	13	206	168	tr|V4UR59|V4UR59_9ROSI	75	87	6e-23	Uncharacterized protein OS=Citrus clementina GN=CICLE_v10007494mg PE=4 SV=1
1697	comp4123_c0_seq1	comp4123_c0	413	6.86	0.67	2.36	87.1	93	66	344	tr|M5WI47|M5WI47_PRUPE	55	147	1e-44	Uncharacterized protein OS=Prunus persica GN=PRUPE_ppa012958mg PE=4 SV=1
1698	comp4123_c0_seq2	comp4123_c0	528	372.14	27.79	97.64	80.14	141	37	459	tr|G7IXJ5|G7IXJ5_MEDTR	7	147	1e-63	Uncharacterized protein OS=Medicago truncatula GN=MTR_3g051110 PE=2 SV=1
1699	comp4124_c0_seq1	comp4124_c0	1821	1315.66	26.84	91.38	62.82	433	399	1685	tr|A5AX01|A5AX01_VITVI	1	425	3e-120	Putative uncharacterized protein OS=Vitis vinifera GN=VITISV_001773 PE=4 SV=1
1700	comp4125_c1_seq1	comp4125_c1	265	83	13.48	100	85.88	85	11	265	tr|D7TBE1|D7TBE1_VITVI	1	82	5e-35	Putative uncharacterized protein OS=Vitis vinifera GN=VIT_11s0016g02890 PE=4 SV=1
1701	comp4126_c0_seq1	comp4126_c0	784	585	28.62	100	94.86	175	759	235	tr|V4TZV2|V4TZV2_9ROSI	42	216	3e-95	Uncharacterized protein OS=Citrus clementina GN=CICLE_v10022184mg PE=4 SV=1
1702	comp4127_c0_seq1	comp4127_c0	1203	448.66	14.03	69.62	84.01	294	22	903	tr|M1BL69|M1BL69_SOLTU	1	294	2e-138	Uncharacterized protein OS=Solanum tuberosum GN=PGSC0003DMG402018519 PE=4 SV=1
1703	comp4127_c0_seq2	comp4127_c0	720	114.34	6.12	30.38	74.56	169	22	528	tr|M1BL69|M1BL69_SOLTU	1	169	5e-68	Uncharacterized protein OS=Solanum tuberosum GN=PGSC0003DMG402018519 PE=4 SV=1
1704	comp4128_c0_seq1	comp4128_c0	1170	738.54	23.76	100	77.08	240	1054	347	tr|F6H2K9|F6H2K9_VITVI	1	234	4e-102	Putative uncharacterized protein OS=Vitis vinifera GN=VIT_19s0014g00400 PE=3 SV=1
1705	comp4129_c0_seq1	comp4129_c0	1465	743.1	18.95	90.87	79.04	353	157	1212	tr|M0ZMY5|M0ZMY5_SOLTU	15	367	3e-157	Uncharacterized protein OS=Solanum tuberosum GN=PGSC0003DMG400001638 PE=4 SV=1
1706	comp4129_c0_seq2	comp4129_c0	1451	73.93	1.9	9.13	75	68	995	1198	tr|M0ZMY5|M0ZMY5_SOLTU	300	367	2e-151	Uncharacterized protein OS=Solanum tuberosum GN=PGSC0003DMG400001638 PE=4 SV=1
1707	comp4130_c0_seq1	comp4130_c0	1330	705	19.87	100	79.02	348	91	1134	tr|K4BIW0|K4BIW0_SOLLC	1	348	2e-137	Uncharacterized protein OS=Solanum lycopersicum GN=Solyc03g095360.2 PE=4 SV=1
1708	comp4131_c0_seq1	comp4131_c0	1521	865	21.23	100	87.5	376	1406	279	tr|Q9SBS9|Q9SBS9_9BRAS	2	377	0	Alcohol dehydrogenase OS=Halimolobos perplexus var. lemhiensis PE=3 SV=1
1709	comp4132_c0_seq1	comp4132_c0	742	381	19.76	100	76.51	166	670	173	tr|C6T0W7|C6T0W7_SOYBN	1	166	3e-74	Uncharacterized protein OS=Glycine max PE=2 SV=1
1710	comp4133_c0_seq1	comp4133_c0	431	0	0	0	66.96	115	353	9	tr|V4T854|V4T854_9ROSI	1	115	7e-40	Uncharacterized protein OS=Citrus clementina GN=CICLE_v10021193mg PE=4 SV=1
1711	comp4133_c0_seq2	comp4133_c0	1243	844	25.51	100	75.23	323	1165	200	tr|B9I745|B9I745_POPTR	1	323	3e-134	Uncharacterized protein OS=Populus trichocarpa GN=POPTR_0013s07670g PE=4 SV=1
1712	comp4134_c0_seq1	comp4134_c0	1083	322	11.23	100	55.01	349	1055	90	tr|D7SYH9|D7SYH9_VITVI	1	301	9e-87	Putative uncharacterized protein OS=Vitis vinifera GN=VIT_05s0077g00590 PE=3 SV=1
1713	comp4135_c0_seq1	comp4135_c0	1770	1116.36	23.45	100	69.82	487	177	1610	tr|K4A8G8|K4A8G8_SETIT	39	523	0	Uncharacterized protein OS=Setaria italica GN=Si035174m.g PE=3 SV=1
1714	comp4136_c0_seq1	comp4136_c0	702	389	21.4	100	45.95	111	123	455	tr|F6HP66|F6HP66_VITVI	395	490	5e-15	Putative uncharacterized protein OS=Vitis vinifera GN=VIT_16s0100g00450 PE=4 SV=1
1715	comp4137_c0_seq1	comp4137_c0	2222	912.32	15.19	96.82	64.75	556	2121	457	tr|B6TVH8|B6TVH8_MAIZE	6	550	0	Nicalin OS=Zea mays PE=2 SV=1
1716	comp4137_c0_seq2	comp4137_c0	1548	20.69	0.5	3.18	90.22	358	1530	457	tr|D7TCR2|D7TCR2_VITVI	206	563	2e-177	Putative uncharacterized protein OS=Vitis vinifera GN=VIT_06s0080g00880 PE=4 SV=1
1717	comp4138_c0_seq1	comp4138_c0	310	134	18.13	100	83.33	102	2	307	tr|A5AVI5|A5AVI5_VITVI	81	182	2e-35	Putative uncharacterized protein OS=Vitis vinifera GN=VITISV_018069 PE=4 SV=1
1718	comp4140_c0_seq1	comp4140_c0	274	131	20.46	100	83.52	91	2	274	tr|M1CHE9|M1CHE9_SOLTU	39	129	9e-32	Uncharacterized protein OS=Solanum tuberosum GN=PGSC0003DMG400026250 PE=4 SV=1
1719	comp4141_c0_seq1	comp4141_c0	847	537.95	24.26	91.26	71.58	190	768	205	tr|M1CGN3|M1CGN3_SOLTU	25	210	2e-45	Uncharacterized protein OS=Solanum tuberosum GN=PGSC0003DMG400026078 PE=3 SV=1
1720	comp4141_c0_seq2	comp4141_c0	873	53.19	2.32	8.74	86.96	23	273	205	tr|M1CGN3|M1CGN3_SOLTU	188	210	5e-41	Uncharacterized protein OS=Solanum tuberosum GN=PGSC0003DMG400026078 PE=3 SV=1
1721	comp4142_c0_seq1	comp4142_c0	694	431	24	100	87.59	137	126	536	tr|D7T2E2|D7T2E2_VITVI	12	148	7e-66	Putative uncharacterized protein OS=Vitis vinifera GN=VIT_05s0094g00490 PE=4 SV=1
1722	comp4143_c0_seq1	comp4143_c0	2605	1057	14.97	100	53.32	739	2423	228	tr|Q6K967|Q6K967_ORYSJ	1	639	0	Putative hexose transporter OS=Oryza sativa subsp. japonica GN=OJ1149_C12.19 PE=3 SV=1
1723	comp4144_c0_seq1	comp4144_c0	256	41	6.94	100	84.71	85	255	1	tr|M5VQ26|M5VQ26_PRUPE	204	288	3e-37	Uncharacterized protein OS=Prunus persica GN=PRUPE_ppa006419mg PE=4 SV=1
1724	comp4145_c0_seq1	comp4145_c0	594	299	19.66	100	78.02	91	67	339	tr|K4BBP0|K4BBP0_SOLLC	1	90	5e-36	Uncharacterized protein OS=Solanum lycopersicum GN=Solyc02g087330.2 PE=4 SV=1
1725	comp4146_c0_seq1	comp4146_c0	661	365	21.41	100	95.18	166	584	87	tr|G7KRP2|G7KRP2_MEDTR	17	182	1e-63	Uncharacterized protein OS=Medicago truncatula GN=MTR_7g090330 PE=2 SV=1
1726	comp4147_c0_seq1	comp4147_c0	1413	598	15.83	100	75.85	352	178	1233	tr|D7UA37|D7UA37_VITVI	11	362	2e-170	Putative uncharacterized protein OS=Vitis vinifera GN=VIT_14s0060g01100 PE=4 SV=1
1727	comp4148_c0_seq1	comp4148_c0	1047	794.6	28.7	100	50	294	949	125	tr|B9HAJ3|B9HAJ3_POPTR	1	293	1e-54	Uncharacterized protein OS=Populus trichocarpa GN=POPTR_0006s06740g PE=4 SV=1
1728	comp4150_c0_seq1	comp4150_c0	508	220.72	17.19	100	60.98	123	24	368	tr|V4TPT1|V4TPT1_9ROSI	8	130	3e-27	Uncharacterized protein OS=Citrus clementina GN=CICLE_v10022842mg PE=4 SV=1
1729	comp4151_c0_seq1	comp4151_c0	243	113	20.34	100	95.52	67	242	42	tr|V4SNV3|V4SNV3_9ROSI	265	331	6e-29	Uncharacterized protein OS=Citrus clementina GN=CICLE_v10012166mg PE=4 SV=1
1730	comp4152_c0_seq1	comp4152_c0	1224	550.14	16.89	80.86	78.67	347	1087	71	tr|E0CTZ3|E0CTZ3_VITVI	1	347	1e-149	Putative uncharacterized protein OS=Vitis vinifera GN=VIT_12s0028g01190 PE=4 SV=1
1731	comp4152_c0_seq2	comp4152_c0	1095	115.97	4	19.14	68.01	347	958	71	tr|E0CTZ3|E0CTZ3_VITVI	1	347	1e-122	Putative uncharacterized protein OS=Vitis vinifera GN=VIT_12s0028g01190 PE=4 SV=1
1732	comp4153_c0_seq1	comp4153_c0	278	43	6.6	100	88	25	204	278	tr|V4WBI3|V4WBI3_9ROSI	1	25	3e-05	Uncharacterized protein OS=Citrus clementina GN=CICLE_v10007296mg PE=4 SV=1
1733	comp4154_c0_seq1	comp4154_c0	302	13.64	1.9	8.32	80.46	87	45	302	tr|A5BBE2|A5BBE2_VITVI	1	87	8e-34	Putative uncharacterized protein OS=Vitis vinifera GN=VITISV_038831 PE=4 SV=1
1734	comp4154_c0_seq2	comp4154_c0	1420	795.37	20.95	91.68	83.15	356	51	1115	tr|C4PG05|C4PG05_CAMSI	1	356	4e-174	Putative tea geometrid larvae-inducible protein OS=Camellia sinensis PE=2 SV=1
1735	comp4155_c0_seq1	comp4155_c0	2938	1366	17.12	100	52.98	857	339	2807	tr|R0FDM6|R0FDM6_9BRAS	22	857	0	Uncharacterized protein OS=Capsella rubella GN=CARUB_v10000202mg PE=4 SV=1
1736	comp4156_c0_seq1	comp4156_c0	1092	715.9	24.75	100	62.11	227	921	268	tr|F6GU66|F6GU66_VITVI	1	227	4e-68	Putative uncharacterized protein OS=Vitis vinifera GN=VIT_06s0004g08380 PE=4 SV=1
1737	comp4157_c0_seq1	comp4157_c0	277	66	10.18	100	100	30	2	91	tr|Q9ZSR2|Q9ZSR2_MESCR	317	346	3e-10	Alpha tubulin (Fragment) OS=Mesembryanthemum crystallinum PE=2 SV=1
1738	comp4158_c0_seq1	comp4158_c0	1013	547.95	20.48	100	78.47	274	98	916	tr|F6HCQ4|F6HCQ4_VITVI	1	274	5e-114	Putative uncharacterized protein OS=Vitis vinifera GN=VIT_00s0216g00040 PE=4 SV=1
1739	comp4159_c0_seq1	comp4159_c0	1120	436	14.68	100	76.36	330	95	1084	tr|D7TWR7|D7TWR7_VITVI	1	330	1e-123	Putative uncharacterized protein OS=Vitis vinifera GN=VIT_14s0066g01460 PE=4 SV=1
1740	comp4160_c0_seq1	comp4160_c0	1493	864	21.61	100	72.29	433	112	1410	tr|A9SFG7|A9SFG7_PHYPA	4	436	0	Eukaryotic translation initiation factor 3 subunit E OS=Physcomitrella patens subsp. patens GN=PHYPADRAFT_106353 PE=3 SV=1
1741	comp4162_c0_seq1	comp4162_c0	846	469	21.17	100	74.35	191	754	182	tr|K4DC06|K4DC06_SOLLC	5	195	2e-81	Uncharacterized protein OS=Solanum lycopersicum GN=Solyc12g009180.1 PE=4 SV=1
1742	comp4163_c0_seq1	comp4163_c0	1385	736.04	19.89	100	59.77	353	72	1070	tr|M1H913|M1H913_ELAGV	10	362	2e-82	Putative AT-hook DNA-binding protein OS=Elaeis guineensis var. tenera GN=AHP1 PE=2 SV=1
1743	comp4164_c0_seq1	comp4164_c0	1630	790.93	18.08	100	85.36	362	1163	78	tr|M5XFC6|M5XFC6_PRUPE	156	517	4e-172	Uncharacterized protein OS=Prunus persica GN=PRUPE_ppa004295mg PE=4 SV=1
1744	comp4165_c0_seq1	comp4165_c0	672	509	29.33	100	86.72	128	587	204	tr|V7CT31|V7CT31_PHAVU	29	156	2e-61	Uncharacterized protein OS=Phaseolus vulgaris GN=PHAVU_001G061600g PE=4 SV=1
1745	comp4168_c0_seq1	comp4168_c0	1516	971	23.91	100	85.71	427	31	1290	tr|Q9FES7|Q9FES7_TOBAC	1	424	0	Sulfur OS=Nicotiana tabacum GN=Su-s PE=2 SV=1
1746	comp4169_c0_seq1	comp4169_c0	1192	377.89	11.93	53.28	77.42	248	58	801	tr|M1A475|M1A475_SOLTU	3	250	3e-109	Uncharacterized protein OS=Solanum tuberosum GN=PGSC0003DMG400005659 PE=4 SV=1
1747	comp4169_c0_seq2	comp4169_c0	858	235.11	10.46	46.72	77.42	248	58	801	tr|M1A475|M1A475_SOLTU	3	250	2e-109	Uncharacterized protein OS=Solanum tuberosum GN=PGSC0003DMG400005659 PE=4 SV=1
1748	comp4171_c0_seq1	comp4171_c0	362	178	20.18	100	64.94	77	298	68	tr|M1BLA9|M1BLA9_SOLTU	1	77	1e-15	Uncharacterized protein OS=Solanum tuberosum GN=PGSC0003DMG400018543 PE=4 SV=1
1749	comp4173_c0_seq1	comp4173_c0	1660	868	19.47	100	69.14	405	312	1526	tr|M1C1N3|M1C1N3_SOLTU	24	428	1e-147	Uncharacterized protein OS=Solanum tuberosum GN=PGSC0003DMG400022433 PE=4 SV=1
1750	comp4174_c0_seq1	comp4174_c0	707	475	25.93	100	68.35	158	641	168	tr|Q9SES4|Q9SES4_SAMNI	1	158	4e-56	Allergen-like protein BRSn20 OS=Sambucus nigra GN=BRSn20 PE=2 SV=1
1751	comp4175_c0_seq1	comp4175_c0	791	286	13.86	100	74.11	112	405	70	tr|A9PG04|A9PG04_POPTR	24	131	3e-44	Putative uncharacterized protein OS=Populus trichocarpa PE=2 SV=1
1752	comp4176_c0_seq1	comp4176_c0	483	194	15.97	100	63.36	131	16	405	tr|M5WDH9|M5WDH9_PRUPE	1	130	3e-34	Uncharacterized protein OS=Prunus persica GN=PRUPE_ppa013250mg PE=4 SV=1
1753	comp4177_c0_seq1	comp4177_c0	752	388	19.84	100	65.94	138	640	230	tr|M5VHR4|M5VHR4_PRUPE	18	155	3e-49	Uncharacterized protein OS=Prunus persica GN=PRUPE_ppa020728mg PE=4 SV=1
1754	comp4178_c0_seq1	comp4178_c0	704	297.22	16.3	100	48.1	79	611	375	tr|M0ZSP1|M0ZSP1_SOLTU	13	84	1e-11	Uncharacterized protein OS=Solanum tuberosum GN=PGSC0003DMG402002794 PE=4 SV=1
1755	comp4179_c0_seq1	comp4179_c0	2091	1115.87	19.76	100	62.48	605	158	1963	tr|M0T3G8|M0T3G8_MUSAM	1	492	0	Uncharacterized protein OS=Musa acuminata subsp. malaccensis PE=4 SV=1
1756	comp4180_c0_seq1	comp4180_c0	1028	619.61	22.81	100	63.13	179	910	374	tr|M5XME8|M5XME8_PRUPE	20	192	7e-55	Uncharacterized protein OS=Prunus persica GN=PRUPE_ppa011862mg PE=4 SV=1
1757	comp4181_c0_seq1	comp4181_c0	212	83	17.63	100	93.33	60	2	181	tr|F6HR33|F6HR33_VITVI	651	710	2e-27	Phenylalanine ammonia-lyase OS=Vitis vinifera GN=VIT_08s0040g01710 PE=3 SV=1
1758	comp4182_c0_seq1	comp4182_c0	2814	800	10.47	100	61.66	553	2113	458	tr|M0T299|M0T299_MUSAM	44	515	0	Uncharacterized protein OS=Musa acuminata subsp. malaccensis PE=4 SV=1
1759	comp4183_c0_seq1	comp4183_c0	1048	769	27.75	100	81.54	325	22	990	tr|Q9MUE2|Q9MUE2_TOBAC	1	325	1e-133	S-adenosyl-L-methionine Mg-protoporphyrin IX methyltranserase OS=Nicotiana tabacum GN=Chl M PE=2 SV=1
1760	comp4184_c0_seq1	comp4184_c0	387	115	12.09	100	77.14	35	2	106	tr|B9IPQ8|B9IPQ8_POPTR	265	299	6e-08	Uncharacterized protein OS=Populus trichocarpa GN=POPTR_0019s05120g PE=4 SV=1
1761	comp4185_c0_seq1	comp4185_c0	790	526	25.53	100	70.2	151	598	146	tr|M5W0E8|M5W0E8_PRUPE	30	179	7e-53	Uncharacterized protein OS=Prunus persica GN=PRUPE_ppa012220mg PE=4 SV=1
1762	comp4186_c0_seq1	comp4186_c0	2063	1402.09	25.18	95.83	48.72	39	1641	1757	tr|V7AF28|V7AF28_PHAVU	464	500	0	Uncharacterized protein OS=Phaseolus vulgaris GN=PHAVU_011G015700g PE=4 SV=1
1763	comp4186_c0_seq2	comp4186_c0	898	25.82	1.09	4.17	77.99	259	101	877	tr|D7SLL4|D7SLL4_VITVI	1	248	1e-93	Lysine--tRNA ligase OS=Vitis vinifera GN=VIT_06s0004g00400 PE=3 SV=1
1764	comp4188_c0_seq1	comp4188_c0	584	341	22.84	100	93.55	93	72	350	tr|M0TM10|M0TM10_MUSAM	1	93	5e-45	Uncharacterized protein OS=Musa acuminata subsp. malaccensis PE=4 SV=1
1765	comp4189_c0_seq1	comp4189_c0	483	361	29.71	100	74.14	58	56	229	tr|M5XJW9|M5XJW9_PRUPE	628	685	3e-19	Uncharacterized protein OS=Prunus persica GN=PRUPE_ppa002323mg PE=4 SV=1
1766	comp4192_c0_seq1	comp4192_c0	868	601	26.41	100	92.15	191	761	189	tr|I1JIJ4|I1JIJ4_SOYBN	1	190	2e-100	Uncharacterized protein OS=Glycine max PE=4 SV=1
1767	comp4195_c0_seq1	comp4195_c0	264	158	25.77	100	95.12	82	19	264	tr|V4SQH9|V4SQH9_9ROSI	1	82	8e-39	Uncharacterized protein OS=Citrus clementina GN=CICLE_v10026719mg PE=3 SV=1
1768	comp4197_c0_seq1	comp4197_c0	846	539.17	24.34	100	50.61	245	730	2	tr|A9PB72|A9PB72_POPTR	1	239	1e-55	Putative uncharacterized protein OS=Populus trichocarpa PE=2 SV=1
1769	comp4198_c0_seq1	comp4198_c0	489	360	29.23	100	78	50	393	244	tr|S8E1P1|S8E1P1_9LAMI	15	64	6e-17	Uncharacterized protein (Fragment) OS=Genlisea aurea GN=M569_05184 PE=4 SV=1
1770	comp4199_c0_seq1	comp4199_c0	2015	1485	27.31	90.62	65.31	539	1871	297	tr|I1IS94|I1IS94_BRADI	15	547	0	Uncharacterized protein OS=Brachypodium distachyon GN=BRADI4G36420 PE=4 SV=1
1771	comp4199_c0_seq2	comp4199_c0	864	64	2.83	9.38	70.83	192	830	258	tr|V4SFT3|V4SFT3_9ROSI	360	550	4e-60	Uncharacterized protein OS=Citrus clementina GN=CICLE_v10028125mg PE=4 SV=1
1772	comp4200_c0_seq1	comp4200_c0	359	225	25.75	100	61.34	119	2	358	tr|M5VIM2|M5VIM2_PRUPE	706	824	4e-35	Uncharacterized protein OS=Prunus persica GN=PRUPE_ppa000556mg PE=4 SV=1
1773	comp4202_c0_seq1	comp4202_c0	1873	1258.05	24.94	100	52.28	461	1562	282	tr|B9S7M4|B9S7M4_RICCO	1	458	1e-113	DNA binding protein, putative OS=Ricinus communis GN=RCOM_0609760 PE=4 SV=1
1774	comp4204_c0_seq1	comp4204_c0	772	448	22.28	100	60.45	134	65	457	tr|B9I610|B9I610_POPTR	1	133	1e-43	Uncharacterized protein OS=Populus trichocarpa GN=POPTR_0013s05800g PE=4 SV=2
1775	comp4205_c0_seq1	comp4205_c0	761	245.73	12.41	59.16	81.12	196	126	710	tr|I1N1Q5|I1N1Q5_SOYBN	1	196	2e-69	Uncharacterized protein OS=Glycine max PE=4 SV=2
1776	comp4205_c0_seq2	comp4205_c0	679	150.28	8.56	40.84	80.1	196	44	628	tr|I1N1Q5|I1N1Q5_SOYBN	1	196	2e-68	Uncharacterized protein OS=Glycine max PE=4 SV=2
1777	comp4206_c0_seq1	comp4206_c0	940	592	23.93	100	83.97	156	771	304	tr|K4D3D9|K4D3D9_SOLLC	15	170	1e-59	Uncharacterized protein OS=Solanum lycopersicum GN=Solyc10g083520.1 PE=4 SV=1
1778	comp4207_c0_seq1	comp4207_c0	2465	360.61	5.4	27.35	69.4	500	2249	753	tr|K7TQ38|K7TQ38_MAIZE	1	500	0	Uncharacterized protein (Fragment) OS=Zea mays GN=ZEAMMB73_874698 PE=4 SV=1
1779	comp4207_c0_seq2	comp4207_c0	3622	1415.39	14.35	72.65	77.07	458	2113	740	tr|M0UJY7|M0UJY7_HORVD	1	458	0	Uncharacterized protein OS=Hordeum vulgare var. distichum PE=4 SV=1
1780	comp4208_c0_seq1	comp4208_c0	866	409	18.02	100	75.79	190	806	243	tr|G7KCU0|G7KCU0_MEDTR	10	199	3e-75	Early nodulin-like protein OS=Medicago truncatula GN=MTR_5g088990 PE=2 SV=1
1781	comp4210_c0_seq1	comp4210_c0	599	359	23.4	100	80.52	77	521	291	tr|M5WH67|M5WH67_PRUPE	1	77	1e-32	Uncharacterized protein OS=Prunus persica GN=PRUPE_ppa014254mg PE=4 SV=1
1782	comp4211_c0_seq1	comp4211_c0	972	589	22.99	100	90.16	254	888	127	tr|V4TZK1|V4TZK1_9ROSI	1	254	7e-133	Uncharacterized protein OS=Citrus clementina GN=CICLE_v10021811mg PE=4 SV=1
1783	comp4215_c0_seq1	comp4215_c0	727	627	33.23	100	64.1	39	595	711	tr|Q9FUL8|Q9FUL8_NICAL	192	226	6e-06	Arabinogalactan protein OS=Nicotiana alata GN=Agp4 PE=4 SV=1
1784	comp4216_c0_seq1	comp4216_c0	2051	154.49	2.79	14.9	50.21	705	1968	13	tr|K3YFZ6|K3YFZ6_SETIT	1	694	0	Uncharacterized protein OS=Setaria italica GN=Si013164m.g PE=4 SV=1
1785	comp4216_c0_seq2	comp4216_c0	3632	1576.51	15.93	85.1	42.96	803	2796	406	tr|A9T0E3|A9T0E3_PHYPA	11	783	0	Predicted protein (Fragment) OS=Physcomitrella patens subsp. patens GN=PHYPADRAFT_138358 PE=4 SV=1
1786	comp4217_c0_seq1	comp4217_c0	888	16.17	0.69	3.81	89.11	101	65	367	tr|A5ADV7|A5ADV7_VITVI	191	291	7e-45	ATP-dependent Clp protease proteolytic subunit OS=Vitis vinifera GN=VIT_02s0025g05140 PE=3 SV=1
1787	comp4217_c0_seq2	comp4217_c0	1444	675.83	17.5	96.19	80.71	280	84	923	tr|A5ADV7|A5ADV7_VITVI	12	291	5e-130	ATP-dependent Clp protease proteolytic subunit OS=Vitis vinifera GN=VIT_02s0025g05140 PE=3 SV=1
1788	comp4218_c0_seq1	comp4218_c0	2682	1147	15.77	100	54.43	610	89	1894	tr|D8SU47|D8SU47_SELML	3	602	0	Putative uncharacterized protein OS=Selaginella moellendorffii GN=SELMODRAFT_182691 PE=4 SV=1
1789	comp4219_c0_seq1	comp4219_c0	798	428	20.55	100	78.87	142	167	586	tr|V4UTD1|V4UTD1_9ROSI	1	142	6e-50	Uncharacterized protein OS=Citrus clementina GN=CICLE_v10009817mg PE=4 SV=1
1790	comp4220_c0_seq1	comp4220_c0	1015	400.15	14.93	100	73.45	177	885	373	tr|V4W4B4|V4W4B4_9ROSI	1	177	3e-64	Uncharacterized protein OS=Citrus clementina GN=CICLE_v10016908mg PE=4 SV=1
1791	comp4222_c0_seq1	comp4222_c0	301	75	10.5	100	72.73	77	69	299	tr|K4CAB5|K4CAB5_SOLLC	33	102	1e-17	Uncharacterized protein OS=Solanum lycopersicum GN=Solyc06g082580.2 PE=4 SV=1
1792	comp4224_c0_seq1	comp4224_c0	1410	815	21.62	100	59.13	345	1311	283	tr|K7KEB0|K7KEB0_SOYBN	1	345	1e-116	Uncharacterized protein OS=Glycine max PE=4 SV=1
1793	comp4226_c0_seq1	comp4226_c0	234	101	19.02	100	100	8	232	209	tr|I1LXT0|I1LXT0_SOYBN	6550	6557	6e-17	Uncharacterized protein OS=Glycine max PE=4 SV=1
1794	comp4228_c0_seq1	comp4228_c0	854	596.98	26.69	100	63.93	183	71	619	tr|B9RDP4|B9RDP4_RICCO	2	182	4e-51	Remorin, putative OS=Ricinus communis GN=RCOM_1614760 PE=4 SV=1
1795	comp4230_c0_seq1	comp4230_c0	1658	1248.89	28.05	100	55.58	493	1554	76	tr|M1DJX5|M1DJX5_SOLTU	8	496	2e-159	Uncharacterized protein OS=Solanum tuberosum GN=PGSC0003DMG400039791 PE=3 SV=1
1796	comp4232_c0_seq1	comp4232_c0	1325	677	19.15	100	80.62	387	1140	1	tr|B9RLV1|B9RLV1_RICCO	1	385	0	Xyloglucan 6-xylosyltransferase, putative OS=Ricinus communis GN=RCOM_1471180 PE=4 SV=1
1797	comp4233_c0_seq1	comp4233_c0	894	91.3	3.89	20.81	81.16	207	833	213	tr|K4C361|K4C361_SOLLC	1	177	2e-89	Uncharacterized protein OS=Solanum lycopersicum GN=Solyc06g005790.2 PE=4 SV=1
1798	comp4233_c0_seq2	comp4233_c0	804	310.7	14.8	79.19	94.92	177	743	213	tr|K4C361|K4C361_SOLLC	1	177	3e-94	Uncharacterized protein OS=Solanum lycopersicum GN=Solyc06g005790.2 PE=4 SV=1
1799	comp4234_c0_seq1	comp4234_c0	503	285	22.44	100	91.61	143	429	1	tr|U3PJP9|U3PJP9_TOBAC	1	143	3e-74	GDP-mannose-3',5'-epimerase OS=Nicotiana tabacum GN=GME1 PE=2 SV=1
1800	comp4234_c1_seq1	comp4234_c1	1005	729	27.48	100	97.9	238	2	715	tr|C0K2V3|C0K2V3_RIBNI	139	376	3e-136	GDP-D-mannose-3',5'-epimerase OS=Ribes nigrum PE=2 SV=1
1801	comp4235_c0_seq1	comp4235_c0	1032	720	26.4	100	82.61	253	69	827	tr|F6H7G3|F6H7G3_VITVI	10	262	9e-116	Putative uncharacterized protein OS=Vitis vinifera GN=VIT_10s0116g01000 PE=3 SV=1
1802	comp4236_c0_seq1	comp4236_c0	1035	761	27.82	100	97.16	211	916	284	tr|M1AYA4|M1AYA4_SOLTU	1	211	5e-114	Uncharacterized protein OS=Solanum tuberosum GN=PGSC0003DMG400012639 PE=3 SV=1
1803	comp4237_c0_seq1	comp4237_c0	1020	832	30.88	100	25.73	241	938	225	tr|B9TF72|B9TF72_RICCO	8	242	1e-17	Dihydrodipicolinate synthase, putative OS=Ricinus communis GN=RCOM_1890390 PE=3 SV=1
1804	comp4238_c0_seq1	comp4238_c0	1646	1150	26.02	100	76.4	411	152	1384	tr|B9I9Y7|B9I9Y7_POPTR	1	411	0	Uncharacterized protein OS=Populus trichocarpa GN=POPTR_0014s13120g PE=4 SV=2
1805	comp4239_c0_seq1	comp4239_c0	769	431.12	21.53	100	74.4	125	83	457	tr|B9RXV0|B9RXV0_RICCO	1	125	3e-48	Thioredoxin OS=Ricinus communis GN=RCOM_0906500 PE=3 SV=1
1806	comp4240_c0_seq1	comp4240_c0	594	330	21.7	100	62	100	253	540	tr|M0SX16|M0SX16_MUSAM	79	178	1e-22	Uncharacterized protein OS=Musa acuminata subsp. malaccensis PE=4 SV=1
1807	comp4241_c0_seq1	comp4241_c0	786	357.55	17.44	100	65.32	124	668	303	tr|F6HQS9|F6HQS9_VITVI	21	144	8e-17	Putative uncharacterized protein OS=Vitis vinifera GN=VIT_08s0040g00300 PE=4 SV=1
1808	comp4245_c0_seq1	comp4245_c0	211	111	23.71	100	100	70	2	211	tr|K7WJW2|K7WJW2_SOLTU	71	140	2e-32	Putative 40S ribosomal protein S9 OS=Solanum tuberosum GN=PGSC0003DMG400002860 PE=2 SV=1
1809	comp4247_c0_seq1	comp4247_c0	1953	786.24	14.93	88.66	66.91	408	1756	536	tr|B9N4X2|B9N4X2_POPTR	4	408	5e-151	Uncharacterized protein OS=Populus trichocarpa GN=POPTR_0004s14920g PE=4 SV=1
1810	comp4247_c0_seq2	comp4247_c0	1444	73.79	1.91	11.34	67.01	291	1405	536	tr|B9N4X2|B9N4X2_POPTR	118	408	2e-103	Uncharacterized protein OS=Populus trichocarpa GN=POPTR_0004s14920g PE=4 SV=1
1811	comp4249_c0_seq1	comp4249_c0	1532	578.15	14.08	92.19	65.34	453	13	1338	tr|L7Y8B6|L7Y8B6_CAMSI	1	444	1e-119	BZIP transcription factor family protein 6 OS=Camellia sinensis PE=2 SV=1
1812	comp4249_c0_seq2	comp4249_c0	528	15.97	1.19	7.81	45.7	151	13	438	tr|L7Y8B6|L7Y8B6_CAMSI	1	151	3e-18	BZIP transcription factor family protein 6 OS=Camellia sinensis PE=2 SV=1
1813	comp4255_c0_seq1	comp4255_c0	243	90	16.2	100	73.75	80	240	1	tr|B1Q481|B1Q481_CAPCH	173	252	1e-29	MATE efflux family protein OS=Capsicum chinense PE=2 SV=1
1814	comp4256_c0_seq1	comp4256_c0	3095	1086	12.91	100	50.06	879	508	3090	tr|D7M2E2|D7M2E2_ARALL	67	908	0	Putative uncharacterized protein OS=Arabidopsis lyrata subsp. lyrata GN=ARALYDRAFT_489250 PE=4 SV=1
1815	comp4257_c0_seq1	comp4257_c0	1663	766.43	17.16	84.44	87.84	444	246	1577	tr|J3LXC9|J3LXC9_ORYBR	230	673	0	Uncharacterized protein OS=Oryza brachyantha GN=OB04G18040 PE=4 SV=1
1816	comp4257_c0_seq2	comp4257_c0	1717	145.93	3.16	15.56	87.84	444	300	1631	tr|J3LXC9|J3LXC9_ORYBR	230	673	0	Uncharacterized protein OS=Oryza brachyantha GN=OB04G18040 PE=4 SV=1
1817	comp4258_c0_seq1	comp4258_c0	1411	451	11.96	100	85.32	395	84	1268	tr|D7T789|D7T789_VITVI	1	389	7e-165	Putative uncharacterized protein OS=Vitis vinifera GN=VIT_05s0020g04720 PE=4 SV=1
1818	comp4259_c0_seq1	comp4259_c0	604	274	17.7	100	97.73	88	507	244	tr|A9PB49|A9PB49_POPTR	1	88	4e-41	Small nuclear ribonucleoprotein E OS=Populus trichocarpa GN=POPTR_0006s18800g PE=4 SV=1
1819	comp4260_c0_seq1	comp4260_c0	3744	1332.76	13.06	99.13	46.99	962	3200	543	tr|F4K3X8|F4K3X8_ARATH	45	970	0	Kinesin heavy chain-like protein OS=Arabidopsis thaliana GN=AT5G06670 PE=3 SV=1
1820	comp4260_c0_seq2	comp4260_c0	1757	5.41	0.11	0.87	62.93	588	1429	47	tr|M0TPM6|M0TPM6_MUSAM	15	595	0	Uncharacterized protein OS=Musa acuminata subsp. malaccensis PE=3 SV=1
1821	comp4261_c0_seq1	comp4261_c0	1399	647	17.3	100	54.66	408	1309	152	tr|F6HUI6|F6HUI6_VITVI	1	381	5e-86	Putative uncharacterized protein OS=Vitis vinifera GN=VIT_02s0025g04590 PE=4 SV=1
1822	comp4262_c0_seq1	comp4262_c0	559	268	18.82	100	81.25	32	464	559	tr|G7I9S0|G7I9S0_MEDTR	69	100	4e-06	Ribosomal protein S10 OS=Medicago truncatula GN=MTR_1g006120 PE=3 SV=1
1823	comp4265_c0_seq1	comp4265_c0	568	277.04	19.12	100	63.49	126	10	387	tr|F6HIK9|F6HIK9_VITVI	1	124	4e-39	Putative uncharacterized protein OS=Vitis vinifera GN=VIT_12s0059g02510 PE=4 SV=1
1824	comp4268_c0_seq1	comp4268_c0	2990	1142.09	14.06	95.1	54.27	667	2280	280	tr|M4CB56|M4CB56_BRARP	1	579	0	Uncharacterized protein OS=Brassica rapa subsp. pekinensis GN=BRA001435 PE=4 SV=1
1825	comp4268_c0_seq2	comp4268_c0	2147	42.03	0.72	4.9	56.61	620	2136	283	tr|D7KZN3|D7KZN3_ARALL	184	732	0	Putative uncharacterized protein OS=Arabidopsis lyrata subsp. lyrata GN=ARALYDRAFT_897410 PE=4 SV=1
1826	comp4271_c0_seq1	comp4271_c0	1227	380.56	11.66	73.34	90.04	241	239	958	tr|M5WA43|M5WA43_PRUPE	64	304	6e-110	ATP-dependent Clp protease proteolytic subunit OS=Prunus persica GN=PRUPE_ppa009129mg PE=3 SV=1
1827	comp4271_c0_seq2	comp4271_c0	1316	148.76	4.24	26.66	90.04	241	239	958	tr|M5WA43|M5WA43_PRUPE	64	304	6e-110	ATP-dependent Clp protease proteolytic subunit OS=Prunus persica GN=PRUPE_ppa009129mg PE=3 SV=1
1828	comp4273_c0_seq1	comp4273_c0	1369	642.98	17.59	100	78.27	313	1277	339	tr|A5BB66|A5BB66_VITVI	17	328	3e-129	Putative uncharacterized protein OS=Vitis vinifera GN=VITISV_011425 PE=4 SV=1
1829	comp4274_c0_seq1	comp4274_c0	1048	479	17.28	100	76.47	306	1011	100	tr|F6HLU1|F6HLU1_VITVI	45	350	1e-121	Putative uncharacterized protein OS=Vitis vinifera GN=VIT_10s0003g04040 PE=4 SV=1
1830	comp4275_c0_seq1	comp4275_c0	3547	1522	15.76	100	52.09	716	1056	3164	tr|V4TB30|V4TB30_9ROSI	605	1315	0	Uncharacterized protein OS=Citrus clementina GN=CICLE_v10018516mg PE=4 SV=1
1831	comp4276_c0_seq1	comp4276_c0	1013	496	18.54	100	82.24	214	862	221	sp|Q6QPJ6|PRXQ_POPJC	1	213	3e-91	Peroxiredoxin Q, chloroplastic OS=Populus jackii GN=PRXQ PE=1 SV=1
1832	comp4278_c0_seq1	comp4278_c0	1632	832	18.99	100	62.58	465	1535	147	tr|M0ZGW3|M0ZGW3_SOLTU	11	474	2e-163	Uncharacterized protein OS=Solanum tuberosum GN=PGSC0003DMG400000185 PE=4 SV=1
1833	comp4279_c0_seq1	comp4279_c0	767	183	9.16	100	59.3	172	37	552	tr|M5XDW6|M5XDW6_PRUPE	1	171	1e-47	Uncharacterized protein OS=Prunus persica GN=PRUPE_ppa012396mg PE=4 SV=1
1834	comp4280_c0_seq1	comp4280_c0	2935	938.91	11.78	100	59.84	625	285	2159	tr|Q1T6Z5|Q1T6Z5_PHRAU	79	703	0	Potassium transporter OS=Phragmites australis GN=PhaHAK4 PE=2 SV=1
1835	comp4281_c0_seq1	comp4281_c0	977	427	16.58	100	82.18	202	813	214	tr|M5XGJ9|M5XGJ9_PRUPE	30	231	3e-94	Uncharacterized protein OS=Prunus persica GN=PRUPE_ppa010837mg PE=4 SV=1
1836	comp4282_c0_seq1	comp4282_c0	425	135	12.79	100	59.48	116	348	1	tr|F6HDW1|F6HDW1_VITVI	1	113	2e-15	Pyruvate kinase OS=Vitis vinifera GN=VIT_05s0020g04480 PE=3 SV=1
1837	comp4283_c0_seq1	comp4283_c0	3099	1032.05	12.25	100	45.55	764	836	2998	tr|M8C9M3|M8C9M3_AEGTA	54	786	0	Uncharacterized protein OS=Aegilops tauschii GN=F775_27911 PE=4 SV=1
1838	comp4284_c0_seq1	comp4284_c0	1597	708	16.52	100	71.93	367	1514	414	tr|M5WB99|M5WB99_PRUPE	23	381	1e-154	Uncharacterized protein OS=Prunus persica GN=PRUPE_ppa007079mg PE=3 SV=1
1839	comp4286_c0_seq1	comp4286_c0	799	201.01	9.64	44.88	78.87	71	453	241	tr|C6T1E5|C6T1E5_SOYBN	115	185	2e-14	Uncharacterized protein OS=Glycine max PE=2 SV=1
1840	comp4286_c0_seq2	comp4286_c0	1115	349.98	11.84	55.12	81.25	64	432	241	tr|M5VLM1|M5VLM1_PRUPE	128	191	3e-12	Uncharacterized protein OS=Prunus persica GN=PRUPE_ppa011921mg PE=4 SV=1
1841	comp4288_c0_seq1	comp4288_c0	1479	673.06	17	100	81.05	380	2	1141	tr|D7SVM5|D7SVM5_VITVI	64	440	3e-176	Putative uncharacterized protein OS=Vitis vinifera GN=VIT_14s0068g01670 PE=4 SV=1
1842	comp4289_c0_seq1	comp4289_c0	682	274	15.54	100	68.87	151	77	508	sp|P30956|RK28_TOBAC	4	151	1e-48	50S ribosomal protein L28, chloroplastic OS=Nicotiana tabacum GN=RPL28 PE=1 SV=1
1843	comp4293_c0_seq1	comp4293_c0	490	159	12.88	100	68.06	72	120	335	tr|F6HFE0|F6HFE0_VITVI	2	70	3e-18	Putative uncharacterized protein OS=Vitis vinifera GN=VIT_01s0011g05680 PE=4 SV=1
1844	comp4294_c0_seq1	comp4294_c0	809	346	16.38	100	73.52	219	716	60	tr|D7SI89|D7SI89_VITVI	1	217	2e-66	Putative uncharacterized protein OS=Vitis vinifera GN=VIT_17s0000g06460 PE=4 SV=1
1845	comp4295_c0_seq1	comp4295_c0	1980	831.4	15.57	93.08	59.4	532	77	1672	tr|B9SLY7|B9SLY7_RICCO	1	492	0	Catalytic, putative OS=Ricinus communis GN=RCOM_1310050 PE=4 SV=1
1846	comp4295_c0_seq2	comp4295_c0	646	19.27	1.16	6.92	75	28	255	338	tr|B9HWF5|B9HWF5_POPTR	552	579	3e-06	Uncharacterized protein OS=Populus trichocarpa GN=POPTR_0010s13180g PE=4 SV=2
1847	comp4296_c0_seq1	comp4296_c0	2293	780.03	12.58	100	55.86	614	2196	400	tr|D6C4Z8|D6C4Z8_SOYBN	1	607	0	EDS1-2 OS=Glycine max PE=2 SV=1
1848	comp4297_c0_seq1	comp4297_c0	639	271	16.48	100	90.72	97	577	287	tr|D7TQS3|D7TQS3_VITVI	1	97	2e-44	Putative uncharacterized protein OS=Vitis vinifera GN=VIT_08s0040g01150 PE=3 SV=1
1849	comp4299_c0_seq1	comp4299_c0	772	391	19.44	100	84.41	186	69	620	tr|B9SWJ7|B9SWJ7_RICCO	7	192	4e-80	Transmembrane and coiled-coil domains protein, putative OS=Ricinus communis GN=RCOM_0279040 PE=4 SV=1
1850	comp4300_c0_seq1	comp4300_c0	405	241	24.09	100	100	40	120	1	tr|M1CAV4|M1CAV4_SOLTU	1	40	6e-15	Uncharacterized protein OS=Solanum tuberosum GN=PGSC0003DMG400024727 PE=4 SV=1
1851	comp4301_c0_seq1	comp4301_c0	1112	420	14.25	100	83.2	250	1023	274	tr|M5WH01|M5WH01_PRUPE	5	254	4e-105	Uncharacterized protein OS=Prunus persica GN=PRUPE_ppa010299mg PE=4 SV=1
1852	comp4302_c0_seq1	comp4302_c0	1206	472	14.72	100	68.13	251	182	913	tr|F6H5T2|F6H5T2_VITVI	10	249	1e-64	Putative uncharacterized protein OS=Vitis vinifera GN=VIT_14s0108g00750 PE=4 SV=1
1853	comp4303_c0_seq1	comp4303_c0	1165	522	16.87	100	89.55	268	804	1	tr|O81100|O81100_SOLLC	27	294	2e-152	Beta-galactosidase OS=Solanum lycopersicum GN=TBG4 PE=2 SV=1
1854	comp4304_c0_seq1	comp4304_c0	847	366	16.5	100	62.69	134	344	745	tr|K4BFG0|K4BFG0_SOLLC	74	201	5e-32	Uncharacterized protein OS=Solanum lycopersicum GN=Solyc03g031890.2 PE=4 SV=1
1855	comp4305_c0_seq1	comp4305_c0	2692	845	11.57	100	50.18	819	31	2427	tr|D8QUA9|D8QUA9_SELML	1	764	0	Putative uncharacterized protein OS=Selaginella moellendorffii GN=SELMODRAFT_404107 PE=3 SV=1
1856	comp4307_c0_seq1	comp4307_c0	1042	586	21.27	100	67.87	221	159	821	tr|K4DH44|K4DH44_SOLLC	46	266	2e-82	Uncharacterized protein OS=Solanum lycopersicum GN=Solyc12g094720.1 PE=4 SV=1
1857	comp4309_c0_seq1	comp4309_c0	572	213	14.59	100	82.22	135	483	82	tr|Q5CCT9|Q5CCT9_TOBAC	13	147	5e-64	Phospholipase A2 OS=Nicotiana tabacum GN=t1pla2 PE=2 SV=1
1858	comp4311_c0_seq1	comp4311_c0	1466	735	18.73	100	79.63	383	1309	164	tr|B9IHZ4|B9IHZ4_POPTR	1	383	0	Omega-6 fatty acid desaturase family protein OS=Populus trichocarpa GN=POPTR_0016s04550g PE=4 SV=1
1859	comp4312_c0_seq1	comp4312_c0	277	102	15.73	100	79.1	67	201	1	tr|B9HED9|B9HED9_POPTR	1	67	2e-23	Dienelactone hydrolase family protein OS=Populus trichocarpa GN=POPTR_0007s03540g PE=4 SV=2
1860	comp4313_c0_seq1	comp4313_c0	369	163	18.08	100	100	93	279	1	tr|F2D4P0|F2D4P0_HORVD	1	93	5e-51	Predicted protein OS=Hordeum vulgare var. distichum PE=2 SV=1
1861	comp4314_c0_seq1	comp4314_c0	1800	815.99	16.85	100	79.23	414	347	1567	tr|B9S6E9|B9S6E9_RICCO	1	414	0	Phosphoric diester hydrolase, putative OS=Ricinus communis GN=RCOM_0535950 PE=4 SV=1
1862	comp4316_c0_seq1	comp4316_c0	364	117	13.18	100	94.87	39	1	117	tr|B9T4D5|B9T4D5_RICCO	97	135	9e-14	Histone H2A OS=Ricinus communis GN=RCOM_0390300 PE=3 SV=1
1863	comp4316_c1_seq1	comp4316_c1	403	205	20.61	100	100	80	164	403	tr|A5BE97|A5BE97_VITVI	24	103	2e-26	Histone H2A OS=Vitis vinifera GN=VIT_08s0040g03300 PE=3 SV=1
1864	comp4319_c0_seq1	comp4319_c0	388	184	19.3	100	81.06	132	387	1	tr|V4TH78|V4TH78_9ROSI	14	145	3e-47	Uncharacterized protein OS=Citrus clementina GN=CICLE_v10021801mg PE=4 SV=1
1865	comp4320_c0_seq1	comp4320_c0	487	192.49	15.7	100	65.55	119	357	1	tr|M1AXZ6|M1AXZ6_SOLTU	1	119	2e-37	Uncharacterized protein OS=Solanum tuberosum GN=PGSC0003DMG400012579 PE=3 SV=1
1866	comp4322_c0_seq1	comp4322_c0	1285	806	23.54	100	75.15	334	213	1214	tr|H6UZZ0|H6UZZ0_9ERIC	64	397	1e-128	Extracellular calcium sensing receptor OS=Schima superba GN=CAS PE=2 SV=1
1867	comp4323_c0_seq1	comp4323_c0	980	396	15.32	100	64.66	266	893	99	tr|D7UBE1|D7UBE1_VITVI	25	290	3e-73	Putative uncharacterized protein OS=Vitis vinifera GN=VIT_14s0171g00160 PE=3 SV=1
1868	comp4325_c0_seq1	comp4325_c0	7264	3143.12	15.79	100	45.86	918	2623	5214	tr|D8TY97|D8TY97_VOLCA	497	1345	0	Putative uncharacterized protein OS=Volvox carteri GN=VOLCADRAFT_91908 PE=4 SV=1
1869	comp4326_c0_seq1	comp4326_c0	618	346.01	21.81	100	71.05	114	80	421	tr|M1BHP2|M1BHP2_SOLTU	18	131	3e-37	Thioredoxin OS=Solanum tuberosum GN=PGSC0003DMG400017632 PE=3 SV=1
1870	comp4328_c0_seq1	comp4328_c0	913	434.79	18.12	100	72.61	230	88	771	tr|M1D5E5|M1D5E5_SOLTU	20	249	7e-93	Uncharacterized protein OS=Solanum tuberosum GN=PGSC0003DMG400032183 PE=4 SV=1
1871	comp4329_c0_seq1	comp4329_c0	1148	437.05	14.34	100	68.73	307	1053	154	tr|F6H322|F6H322_VITVI	1	284	6e-105	Putative uncharacterized protein OS=Vitis vinifera GN=VIT_04s0008g05420 PE=4 SV=1
1872	comp4331_c0_seq1	comp4331_c0	235	72	13.49	100	87.18	78	2	235	tr|A5BN70|A5BN70_VITVI	317	394	3e-34	Putative uncharacterized protein OS=Vitis vinifera GN=VITISV_041351 PE=4 SV=1
1873	comp4334_c0_seq1	comp4334_c0	2128	995.45	17.32	100	71.27	442	1920	610	tr|K7V1N1|K7V1N1_MAIZE	71	510	0	Uncharacterized protein (Fragment) OS=Zea mays GN=ZEAMMB73_640075 PE=3 SV=1
1874	comp4336_c0_seq1	comp4336_c0	621	117.02	7.34	42.86	86.9	84	621	370	tr|M1CLF8|M1CLF8_SOLTU	257	340	2e-35	Uncharacterized protein OS=Solanum tuberosum GN=PGSC0003DMG400027195 PE=4 SV=1
1875	comp4336_c0_seq2	comp4336_c0	580	144.98	9.78	57.14	79.58	142	580	161	tr|M1CLF5|M1CLF5_SOLTU	257	398	3e-49	Uncharacterized protein OS=Solanum tuberosum GN=PGSC0003DMG400027195 PE=4 SV=1
1876	comp4337_c0_seq1	comp4337_c0	966	502	19.72	100	74.89	231	954	262	tr|F6HU93|F6HU93_VITVI	1	214	1e-75	Putative uncharacterized protein OS=Vitis vinifera GN=VIT_02s0025g02890 PE=3 SV=1
1877	comp4340_c0_seq1	comp4340_c0	501	1.99	0.16	0.83	87.85	107	460	140	tr|B9SRA6|B9SRA6_RICCO	36	142	5e-51	Protein phosphatase-7, putative OS=Ricinus communis GN=RCOM_0613110 PE=4 SV=1
1878	comp4340_c0_seq2	comp4340_c0	1617	816.01	18.8	99.17	77.78	396	1330	143	tr|M5WE36|M5WE36_PRUPE	89	483	0	Serine/threonine-protein phosphatase (Fragment) OS=Prunus persica GN=PRUPE_ppa016483mg PE=3 SV=1
1879	comp4342_c0_seq1	comp4342_c0	2309	1025.41	16.41	87.98	68.33	480	2140	707	tr|K4A8V9|K4A8V9_SETIT	1	479	0	Uncharacterized protein OS=Setaria italica GN=Si034801m.g PE=4 SV=1
1880	comp4342_c0_seq2	comp4342_c0	921	54.29	2.24	12.02	71.93	228	752	69	tr|D7TFG2|D7TFG2_VITVI	1	228	2e-83	Putative uncharacterized protein OS=Vitis vinifera GN=VIT_02s0087g00170 PE=4 SV=1
1881	comp4344_c0_seq1	comp4344_c0	232	52	9.9	100	96.1	77	231	1	tr|I3NMM8|I3NMM8_HEVBR	61	137	2e-34	60S ribosomal protein L12A OS=Hevea brasiliensis GN=RPL12A PE=2 SV=1
1882	comp4345_c0_seq1	comp4345_c0	635	26.44	1.62	11.7	73.12	93	588	316	tr|C6SXQ1|C6SXQ1_SOYBN	17	109	1e-36	Uncharacterized protein OS=Glycine max PE=4 SV=1
1883	comp4345_c0_seq2	comp4345_c0	766	243.56	12.21	88.3	73.12	93	588	316	tr|C6SXQ1|C6SXQ1_SOYBN	17	109	1e-36	Uncharacterized protein OS=Glycine max PE=4 SV=1
1884	comp4346_c0_seq1	comp4346_c0	795	71.73	3.46	29.21	45.36	194	719	177	tr|F6H442|F6H442_VITVI	5	173	2e-18	Putative uncharacterized protein OS=Vitis vinifera GN=VIT_14s0068g01310 PE=4 SV=1
1885	comp4346_c0_seq2	comp4346_c0	740	161.17	8.38	70.79	45.36	194	664	122	tr|F6H442|F6H442_VITVI	5	173	2e-18	Putative uncharacterized protein OS=Vitis vinifera GN=VIT_14s0068g01310 PE=4 SV=1
1886	comp4347_c0_seq1	comp4347_c0	1658	923	20.73	100	61.72	465	66	1460	tr|F6H5E6|F6H5E6_VITVI	7	470	2e-160	Putative uncharacterized protein OS=Vitis vinifera GN=VIT_12s0028g03480 PE=4 SV=1
1887	comp4349_c0_seq1	comp4349_c0	392	185	19.18	100	54.55	66	61	258	tr|K4C1Y6|K4C1Y6_SOLLC	34	98	2e-06	Uncharacterized protein OS=Solanum lycopersicum GN=Solyc05g053060.1 PE=4 SV=1
1888	comp4350_c0_seq1	comp4350_c0	2091	837	14.82	100	71.65	508	1878	358	tr|A5AUK4|A5AUK4_VITVI	4	466	0	Putative uncharacterized protein OS=Vitis vinifera GN=VITISV_003254 PE=4 SV=1
1889	comp4353_c0_seq1	comp4353_c0	3743	1295	12.7	100	72.33	477	191	1609	tr|K7W0K8|K7W0K8_MAIZE	1	477	0	Uncharacterized protein OS=Zea mays GN=ZEAMMB73_077058 PE=3 SV=1
1890	comp4354_c0_seq1	comp4354_c0	901	444	18.76	100	95.26	190	671	102	tr|K3YVY1|K3YVY1_SETIT	1	189	2e-102	Uncharacterized protein OS=Setaria italica GN=Si018427m.g PE=4 SV=1
1891	comp4356_c0_seq1	comp4356_c0	1756	878	18.59	100	66.73	517	127	1677	tr|A4RYI0|A4RYI0_OSTLU	8	523	0	T-complex protein 1 subunit delta OS=Ostreococcus lucimarinus (strain CCE9901) GN=OSTLU_87451 PE=3 SV=1
1892	comp4357_c0_seq1	comp4357_c0	302	81	11.29	100	96	25	301	227	tr|F6HGE9|F6HGE9_VITVI	604	628	2e-06	Putative uncharacterized protein OS=Vitis vinifera GN=VIT_01s0010g00600 PE=4 SV=1
1893	comp4358_c0_seq1	comp4358_c0	1768	638.05	13.42	100	62.58	473	254	1672	tr|B8A7Q2|B8A7Q2_ORYSI	10	470	0	Putative uncharacterized protein OS=Oryza sativa subsp. indica GN=OsI_04787 PE=3 SV=1
1894	comp4360_c0_seq1	comp4360_c0	1062	473	16.83	100	69.62	260	963	232	tr|M1CBP1|M1CBP1_SOLTU	1	254	2e-86	Uncharacterized protein OS=Solanum tuberosum GN=PGSC0003DMG400024898 PE=4 SV=1
1895	comp4361_c0_seq1	comp4361_c0	1295	669	19.38	100	80.84	334	104	1105	tr|M1BC31|M1BC31_SOLTU	1	330	1e-140	Uncharacterized protein OS=Solanum tuberosum GN=PGSC0003DMG400016231 PE=4 SV=1
1896	comp4362_c0_seq1	comp4362_c0	513	202	15.57	100	80.62	160	34	513	tr|M1BX90|M1BX90_SOLTU	1	160	6e-72	Uncharacterized protein OS=Solanum tuberosum GN=PGSC0003DMG400021354 PE=4 SV=1
1897	comp4363_c0_seq1	comp4363_c0	322	13.46	1.74	9.98	98.73	79	58	291	tr|K4D5H1|K4D5H1_SOLLC	1	79	1e-35	Uncharacterized protein OS=Solanum lycopersicum GN=Solyc11g010100.1 PE=3 SV=1
1898	comp4363_c0_seq2	comp4363_c0	888	366.54	15.73	90.02	93.81	226	58	732	tr|A5BGY6|A5BGY6_VITVI	1	226	2e-115	Putative uncharacterized protein OS=Vitis vinifera GN=VIT_07s0191g00030 PE=3 SV=1
1899	comp4366_c0_seq1	comp4366_c0	1239	614.85	18.64	100	89.9	287	121	981	tr|M4EKD0|M4EKD0_BRARP	1	287	7e-132	Uncharacterized protein OS=Brassica rapa subsp. pekinensis GN=BRA029247 PE=4 SV=1
1900	comp4367_c0_seq1	comp4367_c0	411	169	16.62	100	62.04	137	3	410	tr|A5BKN3|A5BKN3_VITVI	448	584	9e-38	Putative uncharacterized protein OS=Vitis vinifera GN=VITISV_042276 PE=4 SV=1
1901	comp4369_c0_seq1	comp4369_c0	877	446	19.39	100	42.06	126	315	677	tr|F6H2H6|F6H2H6_VITVI	1	120	2e-15	Putative uncharacterized protein OS=Vitis vinifera GN=VIT_19s0014g04780 PE=4 SV=1
1902	comp4370_c0_seq1	comp4370_c0	984	467	18	100	69.03	155	832	368	tr|V4UIB3|V4UIB3_9ROSI	1	150	3e-56	Uncharacterized protein OS=Citrus clementina GN=CICLE_v10016959mg PE=4 SV=1
1903	comp4370_c0_seq2	comp4370_c0	854	0	0	0	68.35	158	838	368	tr|D7U8E8|D7U8E8_VITVI	87	239	2e-56	Putative uncharacterized protein OS=Vitis vinifera GN=VIT_10s0092g00230 PE=4 SV=1
1904	comp4371_c0_seq1	comp4371_c0	378	160	17.28	100	59.72	72	344	129	tr|I1KIF1|I1KIF1_SOYBN	10	81	4e-10	Uncharacterized protein OS=Glycine max PE=4 SV=1
1905	comp4372_c0_seq1	comp4372_c0	520	206	15.64	100	78.45	116	439	92	tr|M1ABN6|M1ABN6_SOLTU	1	116	7e-25	Uncharacterized protein OS=Solanum tuberosum GN=PGSC0003DMG400007410 PE=3 SV=1
1906	comp4374_c0_seq1	comp4374_c0	254	108	18.44	100	79.07	43	126	254	tr|F6H727|F6H727_VITVI	10	52	4e-14	Putative uncharacterized protein OS=Vitis vinifera GN=VIT_05s0077g01070 PE=4 SV=1
1907	comp4376_c0_seq1	comp4376_c0	352	115	13.46	100	97.96	49	2	148	tr|M4F903|M4F903_BRARP	64	112	5e-22	Uncharacterized protein OS=Brassica rapa subsp. pekinensis GN=BRA037566 PE=3 SV=1
1908	comp4377_c0_seq1	comp4377_c0	1763	105.97	2.23	16.61	75.74	169	804	298	tr|F6I4B6|F6I4B6_VITVI	317	485	1e-175	Putative uncharacterized protein OS=Vitis vinifera GN=VIT_05s0062g01370 PE=4 SV=1
1909	comp4377_c0_seq2	comp4377_c0	1828	552.03	11.22	83.39	74.12	425	1575	304	tr|I1N4Z1|I1N4Z1_SOYBN	48	472	0	Uncharacterized protein OS=Glycine max PE=4 SV=2
1910	comp4379_c0_seq1	comp4379_c0	1728	909	19.57	100	61.88	467	1650	259	tr|M1BK75|M1BK75_SOLTU	1	461	2e-142	Uncharacterized protein OS=Solanum tuberosum GN=PGSC0003DMG400018305 PE=4 SV=1
1911	comp4380_c0_seq1	comp4380_c0	622	268	16.77	100	81.1	127	575	195	tr|K4B0A2|K4B0A2_SOLLC	1	127	6e-58	Uncharacterized protein OS=Solanum lycopersicum GN=Solyc01g097140.2 PE=4 SV=1
1912	comp4382_c0_seq1	comp4382_c0	2717	875.06	11.87	100	53.32	739	2279	102	tr|S8CVS5|S8CVS5_9LAMI	40	768	0	Uncharacterized protein OS=Genlisea aurea GN=M569_03829 PE=4 SV=1
1913	comp4384_c0_seq1	comp4384_c0	717	200	10.76	100	69.93	153	114	572	tr|B9T8F8|B9T8F8_RICCO	43	187	1e-48	Putative uncharacterized protein OS=Ricinus communis GN=RCOM_2150310 PE=4 SV=1
1914	comp4385_c0_seq1	comp4385_c0	1542	653	15.8	100	73.15	406	22	1239	tr|F4JYR1|F4JYR1_ARATH	1	386	0	Protein embryo defective 2737 OS=Arabidopsis thaliana GN=emb2737 PE=4 SV=1
1915	comp4387_c0_seq1	comp4387_c0	520	441	33.49	100	86.49	74	2	223	tr|K4DCA0|K4DCA0_SOLLC	349	422	1e-29	Uncharacterized protein OS=Solanum lycopersicum GN=Solyc12g010130.1 PE=4 SV=1
1916	comp4388_c0_seq1	comp4388_c0	884	1234	53.2	100	59.33	150	63	491	tr|V4TF14|V4TF14_9ROSI	1	148	2e-38	Uncharacterized protein OS=Citrus clementina GN=CICLE_v10002766mg PE=4 SV=1
1917	comp4390_c0_seq1	comp4390_c0	1530	4125.45	100.62	100	80.84	381	1245	106	tr|B8A065|B8A065_MAIZE	1	381	0	Uncharacterized protein OS=Zea mays PE=2 SV=1
1918	comp4391_c0_seq1	comp4391_c0	673	1469.04	84.51	100	72.81	114	610	272	tr|B9RJR1|B9RJR1_RICCO	2	115	2e-45	Blue copper protein, putative OS=Ricinus communis GN=RCOM_1037530 PE=4 SV=1
1919	comp4392_c0_seq1	comp4392_c0	647	85.46	5.13	8.39	58.02	81	446	210	tr|M1CB81|M1CB81_SOLTU	88	163	9e-15	Uncharacterized protein OS=Solanum tuberosum GN=PGSC0003DMG400024784 PE=4 SV=1
1920	comp4392_c0_seq2	comp4392_c0	739	1074.52	55.96	91.61	72.62	168	707	210	tr|M1CB81|M1CB81_SOLTU	1	163	2e-60	Uncharacterized protein OS=Solanum tuberosum GN=PGSC0003DMG400024784 PE=4 SV=1
1921	comp4394_c0_seq1	comp4394_c0	2001	3352.21	62.1	100	65.43	567	1927	233	tr|G7KCY4|G7KCY4_MEDTR	7	523	0	Heat shock 70 kDa protein OS=Medicago truncatula GN=MTR_5g090110 PE=3 SV=1
1922	comp4395_c0_seq1	comp4395_c0	3198	645.95	7.43	13.88	79.53	425	241	1509	tr|M0UKY8|M0UKY8_HORVD	50	473	0	Uncharacterized protein OS=Hordeum vulgare var. distichum PE=4 SV=1
1923	comp4395_c0_seq2	comp4395_c0	3282	4115.21	46.09	86.12	79.53	425	325	1593	tr|M0UKY8|M0UKY8_HORVD	50	473	0	Uncharacterized protein OS=Hordeum vulgare var. distichum PE=4 SV=1
1924	comp4396_c0_seq1	comp4396_c0	1750	3148	66.89	100	55.97	511	1659	127	tr|U5FX87|U5FX87_POPTR	14	515	2e-158	FAD-binding domain-containing family protein OS=Populus trichocarpa GN=POPTR_0011s16440g PE=4 SV=1
1925	comp4397_c0_seq1	comp4397_c0	971	1427.13	55.76	100	69.23	169	949	446	tr|V4SEA5|V4SEA5_9ROSI	1	169	1e-57	Uncharacterized protein OS=Citrus clementina GN=CICLE_v10005598mg PE=4 SV=1
1926	comp4399_c0_seq1	comp4399_c0	1168	1989.27	64.12	100	96.17	235	1085	381	tr|M5WHF6|M5WHF6_PRUPE	1	235	2e-123	Proteasome subunit alpha type OS=Prunus persica GN=PRUPE_ppa010805mg PE=3 SV=1
1927	comp4401_c0_seq1	comp4401_c0	733	1475.37	77.51	100	92.39	92	618	343	tr|I1N263|I1N263_SOYBN	14	105	1e-42	Uncharacterized protein OS=Glycine max PE=4 SV=1
1928	comp4402_c0_seq1	comp4402_c0	1738	3555	76.07	100	62.83	495	1647	241	tr|M4EM16|M4EM16_BRARP	19	513	0	Uncharacterized protein OS=Brassica rapa subsp. pekinensis GN=BRA029836 PE=4 SV=1
1929	comp4403_c0_seq1	comp4403_c0	848	1814	81.7	100	72.79	272	777	1	tr|O48624|O48624_TOBAC	1	271	5e-84	Hydroxy-methylglutaryl-coenzyme A reductase OS=Nicotiana tabacum GN=HMGR1 PE=2 SV=1
1930	comp4404_c0_seq1	comp4404_c0	2619	4655.13	65.55	100	53	649	2190	262	tr|D8SFH7|D8SFH7_SELML	14	659	0	Putative uncharacterized protein (Fragment) OS=Selaginella moellendorffii GN=SELMODRAFT_115784 PE=3 SV=1
1931	comp4405_c0_seq1	comp4405_c0	1014	1600.65	59.77	100	40.14	147	578	991	tr|C4JBA4|C4JBA4_MAIZE	83	212	2e-12	Uncharacterized protein OS=Zea mays PE=2 SV=1
1932	comp4406_c0_seq1	comp4406_c0	1368	2427.26	66.44	100	85.67	335	68	1072	tr|M5XCG2|M5XCG2_PRUPE	7	341	1e-167	Uncharacterized protein OS=Prunus persica GN=PRUPE_ppa008192mg PE=4 SV=1
1933	comp4407_c0_seq1	comp4407_c0	1861	4312	86.03	100	75.11	450	325	1674	tr|B9S6Y2|B9S6Y2_RICCO	44	458	0	Squalene monooxygenase, putative OS=Ricinus communis GN=RCOM_1329420 PE=4 SV=1
1934	comp4408_c0_seq1	comp4408_c0	1382	56.97	1.54	3.39	70.45	335	163	1167	tr|B9T5N0|B9T5N0_RICCO	139	472	8e-129	Calmodulin binding protein, putative OS=Ricinus communis GN=RCOM_0331520 PE=4 SV=1
1935	comp4408_c0_seq2	comp4408_c0	1942	2303.61	44	96.61	67.43	479	291	1727	tr|B9T5N0|B9T5N0_RICCO	13	472	1e-178	Calmodulin binding protein, putative OS=Ricinus communis GN=RCOM_0331520 PE=4 SV=1
1936	comp4410_c0_seq1	comp4410_c0	727	904.62	47.94	100	91.16	147	32	472	tr|K4DAT4|K4DAT4_SOLLC	1	147	3e-72	Uncharacterized protein OS=Solanum lycopersicum GN=Solyc11g072270.1 PE=4 SV=1
1937	comp4411_c0_seq1	comp4411_c0	446	555	49.86	100	100	61	2	184	tr|Q2PYX5|Q2PYX5_SOLTU	92	152	8e-29	Ubiquitin carrier-like protein OS=Solanum tuberosum GN=PGSC0003DMG400033039 PE=2 SV=1
1938	comp4413_c0_seq1	comp4413_c0	1775	2024	42.39	100	80.51	390	188	1357	tr|K8F434|K8F434_9CHLO	13	402	0	Uncharacterized protein OS=Bathycoccus prasinos GN=Bathy09g04680 PE=4 SV=1
1939	comp4414_c0_seq1	comp4414_c0	621	679.38	42.59	100	51.43	105	326	619	tr|A5B0S3|A5B0S3_VITVI	1	105	2e-23	Putative uncharacterized protein OS=Vitis vinifera GN=VITISV_033303 PE=4 SV=1
1940	comp4418_c0_seq1	comp4418_c0	448	408	36.47	100	91.36	81	447	205	tr|M5WBM6|M5WBM6_PRUPE	169	249	2e-38	Uncharacterized protein OS=Prunus persica GN=PRUPE_ppa010443mg PE=3 SV=1
1941	comp4419_c0_seq1	comp4419_c0	1367	1703	46.65	100	90.14	365	1316	222	tr|A5AEP0|A5AEP0_VITVI	8	371	2e-179	Putative uncharacterized protein OS=Vitis vinifera GN=VITISV_028023 PE=4 SV=1
1942	comp4421_c0_seq1	comp4421_c0	491	782.09	63.22	100	90.08	121	129	491	tr|M1BLC8|M1BLC8_SOLTU	1	121	5e-52	Profilin OS=Solanum tuberosum GN=PGSC0003DMG400018557 PE=3 SV=1
1943	comp4423_c0_seq1	comp4423_c0	766	46.26	2.32	3.51	88.24	153	709	263	tr|A5BYE7|A5BYE7_VITVI	44	196	2e-77	Putative uncharacterized protein OS=Vitis vinifera GN=VIT_18s0001g09040 PE=4 SV=1
1944	comp4423_c0_seq2	comp4423_c0	890	1491.19	63.83	96.49	90.82	196	838	263	tr|A5BYE7|A5BYE7_VITVI	1	196	4e-106	Putative uncharacterized protein OS=Vitis vinifera GN=VIT_18s0001g09040 PE=4 SV=1
1945	comp4425_c0_seq1	comp4425_c0	1221	2153.08	66.28	100	78.15	325	1074	100	tr|B8PYL3|B8PYL3_DAUCA	33	357	5e-143	Ubiquinol oxidase OS=Daucus carota GN=PTOX PE=2 SV=2
1946	comp4426_c0_seq1	comp4426_c0	687	925	52.06	100	68.53	143	19	447	tr|A5BZL8|A5BZL8_VITVI	392	534	2e-42	Putative uncharacterized protein OS=Vitis vinifera GN=VITISV_032381 PE=4 SV=1
1947	comp4429_c0_seq1	comp4429_c0	619	669	42.09	100	96.34	82	572	327	tr|S8CFX1|S8CFX1_9LAMI	1	82	2e-42	Ribosomal protein L37 (Fragment) OS=Genlisea aurea GN=M569_11398 PE=3 SV=1
1948	comp4430_c0_seq1	comp4430_c0	956	1602.97	63.66	100	79.13	230	127	813	tr|F1DRC0|F1DRC0_CAMSI	16	245	2e-97	Allene oxide cyclase OS=Camellia sinensis GN=AOC PE=2 SV=1
1949	comp4431_c0_seq1	comp4431_c0	596	1154	75.61	100	83.75	160	66	545	tr|F6HGL5|F6HGL5_VITVI	5	164	2e-76	Putative uncharacterized protein OS=Vitis vinifera GN=VIT_11s0016g03250 PE=4 SV=1
1950	comp4435_c0_seq1	comp4435_c0	1442	853.54	22.13	28.49	82.03	423	1362	94	sp|Q9FUM1|EF1G_PRUAV	1	422	0	Elongation factor 1-gamma OS=Prunus avium PE=2 SV=1
1951	comp4435_c0_seq2	comp4435_c0	1460	2170.4	55.55	71.51	82.03	423	1362	94	sp|Q9FUM1|EF1G_PRUAV	1	422	0	Elongation factor 1-gamma OS=Prunus avium PE=2 SV=1
1952	comp4436_c0_seq1	comp4436_c0	1623	8654.11	198.66	100	54.99	451	56	1390	tr|M5W1Z2|M5W1Z2_PRUPE	6	450	4e-139	Uncharacterized protein OS=Prunus persica GN=PRUPE_ppa019614mg PE=4 SV=1
1953	comp4437_c0_seq1	comp4437_c0	503	3262	256.83	100	57.83	83	91	339	tr|B9R9F3|B9R9F3_RICCO	11	92	3e-25	MEN-8 protein, putative OS=Ricinus communis GN=RCOM_1496770 PE=4 SV=1
1954	comp4438_c0_seq1	comp4438_c0	982	6649.95	256.79	100	81.55	271	923	123	tr|E0CR63|E0CR63_VITVI	1	270	1e-83	Putative uncharacterized protein OS=Vitis vinifera GN=VIT_18s0001g02740 PE=4 SV=1
1955	comp4439_c0_seq1	comp4439_c0	622	3007.56	188.23	100	74.14	116	75	422	tr|I1SSI8|I1SSI8_HEVBR	3	118	5e-46	Thioredoxin OS=Hevea brasiliensis GN=TrxH3 PE=3 SV=1
1956	comp4440_c0_seq1	comp4440_c0	1413	6670.43	176.59	100	86.36	352	119	1174	sp|O04977|FENR1_TOBAC	11	362	0	Ferredoxin--NADP reductase, leaf-type isozyme, chloroplastic OS=Nicotiana tabacum GN=PETH PE=2 SV=1
1957	comp4441_c0_seq1	comp4441_c0	589	3629.1	240.83	100	97.83	46	451	588	tr|I3T972|I3T972_LOTJA	83	128	2e-47	Uncharacterized protein OS=Lotus japonicus PE=2 SV=1
1958	comp4442_c0_seq1	comp4442_c0	1033	6432.29	235.6	100	90.97	321	71	1033	tr|M5WF88|M5WF88_PRUPE	1	321	4e-154	Uncharacterized protein OS=Prunus persica GN=PRUPE_ppa005598mg PE=3 SV=1
1959	comp4442_c1_seq1	comp4442_c1	573	3216.25	219.86	100	89.66	116	518	171	tr|C6TG31|C6TG31_SOYBN	337	452	4e-57	Putative uncharacterized protein OS=Glycine max PE=2 SV=1
1960	comp4443_c0_seq1	comp4443_c0	1926	11640	224.22	100	82.9	427	1278	1	tr|J3MU65|J3MU65_ORYBR	64	489	0	Uncharacterized protein OS=Oryza brachyantha GN=OB08G26460 PE=4 SV=1
1961	comp4443_c1_seq1	comp4443_c1	628	3094	191.66	100	97.12	104	627	316	sp|P36182|HSP82_TOBAC	368	471	1e-51	Heat shock protein 82 (Fragment) OS=Nicotiana tabacum GN=HSP82 PE=1 SV=1
1962	comp4444_c0_seq1	comp4444_c0	961	2960.89	116.95	100	90.65	139	167	583	tr|Q208T5|Q208T5_GOSHI	1	139	2e-68	Actin depolymerizing factor 2 OS=Gossypium hirsutum GN=ADF2 PE=1 SV=1
1963	comp4445_c0_seq1	comp4445_c0	1936	6104.55	116.97	100	81.91	398	1475	282	tr|J3MGP8|J3MGP8_ORYBR	4	401	0	Phosphoglycerate kinase OS=Oryza brachyantha GN=OB06G31920 PE=3 SV=1
1964	comp4446_c0_seq1	comp4446_c0	303	914.34	126.99	100	92	25	1	75	tr|H2DF84|H2DF84_DAUCA	147	171	1e-05	Peptidyl-prolyl cis-trans isomerase OS=Daucus carota PE=2 SV=1
1965	comp4449_c0_seq1	comp4449_c0	808	12928.1	612.65	100	64.37	174	40	561	tr|A5BY12|A5BY12_VITVI	1	172	1e-56	Putative uncharacterized protein OS=Vitis vinifera GN=VIT_06s0080g00760 PE=4 SV=1
1966	comp4451_c0_seq1	comp4451_c0	289	2393.68	351.21	100	100	96	288	1	tr|M5WGF5|M5WGF5_PRUPE	74	169	4e-47	Uncharacterized protein OS=Prunus persica GN=PRUPE_ppa005503mg PE=4 SV=1
1967	comp4452_c0_seq1	comp4452_c0	2949	47815.4	596.87	100	80.88	706	2305	188	tr|I1SKM5|I1SKM5_LILLO	5	707	0	Phenylalanine ammonia-lyase OS=Lilium longiflorum GN=PAL1 PE=2 SV=1
1968	comp4453_c0_seq1	comp4453_c0	685	10377.4	585.86	100	61.01	159	605	132	tr|D7SY73|D7SY73_VITVI	1	157	2e-48	Putative uncharacterized protein OS=Vitis vinifera GN=VIT_05s0077g01520 PE=3 SV=1
1969	comp4455_c0_seq1	comp4455_c0	277	12205.1	1881.63	100	98.91	92	2	277	tr|Q1EPK5|Q1EPK5_MUSAC	80	171	5e-48	Chlorophyll A-B binding protein (CAB), putative OS=Musa acuminata GN=MA4_25J11.18 PE=3 SV=1
1970	comp4455_c1_seq1	comp4455_c1	305	14723.6	2029.5	100	90.28	72	216	1	tr|B9I107|B9I107_POPTR	13	84	2e-33	Chlorophyll a-b binding protein 2 OS=Populus trichocarpa GN=POPTR_0011s02770g PE=3 SV=1
1971	comp4456_c0_seq1	comp4456_c0	610	67425.9	4309.1	100	74.63	67	528	334	tr|D6BQM9|D6BQM9_JATCU	1	67	2e-19	Metallothionein-like MT-3 OS=Jatropha curcas PE=4 SV=1
1972	comp4463_c0_seq1	comp4463_c0	772	6468.77	321.67	100	75.95	158	678	205	tr|F6H6V1|F6H6V1_VITVI	50	207	7e-50	Putative uncharacterized protein OS=Vitis vinifera GN=VIT_05s0077g01670 PE=4 SV=1
1973	comp4467_c0_seq1	comp4467_c0	4120	30108.9	267.9	100	84.27	375	3818	2697	tr|G7JG17|G7JG17_MEDTR	24	375	7e-170	NAD(P)H-quinone oxidoreductase subunit K OS=Medicago truncatula GN=MTR_4g051250 PE=3 SV=1
1974	comp4469_c0_seq1	comp4469_c0	2055	11914.7	214.8	100	68.79	455	297	1661	tr|S8EAQ2|S8EAQ2_9LAMI	19	470	0	Uncharacterized protein (Fragment) OS=Genlisea aurea GN=M569_05145 PE=3 SV=1
1975	comp4474_c0_seq1	comp4474_c0	604	1353.71	87.44	100	94.03	67	480	280	tr|D3GC04|D3GC04_JATCU	1	67	2e-29	Copper chaperone OS=Jatropha curcas GN=CCH PE=4 SV=1
1976	comp4475_c0_seq1	comp4475_c0	2074	5428.96	96.96	100	55.13	575	1891	176	tr|V4KSQ2|V4KSQ2_THESL	2	564	0	Uncharacterized protein OS=Thellungiella salsuginea GN=EUTSA_v10007235mg PE=4 SV=1
1977	comp4477_c0_seq1	comp4477_c0	883	19.27	0.83	1.22	89.23	65	824	630	tr|A5BGX7|A5BGX7_VITVI	106	170	4e-27	Putative uncharacterized protein OS=Vitis vinifera GN=VITISV_016798 PE=4 SV=1
1978	comp4477_c0_seq2	comp4477_c0	1182	2113.73	67.3	98.78	69.05	168	1121	630	tr|A5BGX7|A5BGX7_VITVI	3	170	2e-51	Putative uncharacterized protein OS=Vitis vinifera GN=VITISV_016798 PE=4 SV=1
1979	comp4480_c0_seq1	comp4480_c0	1191	28016.8	885.05	100	89.57	278	118	942	tr|M5WUL4|M5WUL4_PRUPE	29	306	2e-130	Uncharacterized protein OS=Prunus persica GN=PRUPE_ppa009110mg PE=3 SV=1
1980	comp4481_c0_seq1	comp4481_c0	1841	3149.52	63.54	100	66.67	462	152	1522	tr|F6HMA2|F6HMA2_VITVI	88	542	7e-164	Putative uncharacterized protein OS=Vitis vinifera GN=VIT_10s0003g01360 PE=3 SV=1
1981	comp4483_c0_seq1	comp4483_c0	899	644.66	27.31	36.08	98.34	181	858	316	tr|K4ATQ2|K4ATQ2_SOLLC	1	181	4e-97	Uncharacterized protein OS=Solanum lycopersicum GN=Solyc01g010580.2 PE=3 SV=1
1982	comp4483_c0_seq2	comp4483_c0	840	1063.34	48.37	63.92	98.34	181	799	257	tr|K4ATQ2|K4ATQ2_SOLLC	1	181	4e-97	Uncharacterized protein OS=Solanum lycopersicum GN=Solyc01g010580.2 PE=3 SV=1
1983	comp4484_c0_seq1	comp4484_c0	3017	5647.12	68.88	100	82.92	404	957	2165	tr|Q50LD2|Q50LD2_PRUPE	1	404	0	Arginine decarboxylase (Fragment) OS=Prunus persica GN=pPpADC PE=2 SV=1
1984	comp4485_c0_seq1	comp4485_c0	2971	1770.67	21.94	24.14	57.69	494	1911	445	tr|F6HCT8|F6HCT8_VITVI	177	668	3e-157	Putative uncharacterized protein OS=Vitis vinifera GN=VIT_00s0415g00040 PE=4 SV=1
1985	comp4485_c0_seq2	comp4485_c0	2536	4738.35	68.95	75.86	51.85	675	2433	421	tr|M4D2B9|M4D2B9_BRARP	4	653	0	Uncharacterized protein OS=Brassica rapa subsp. pekinensis GN=BRA010619 PE=4 SV=1
1986	comp4488_c0_seq1	comp4488_c0	1391	2534.8	68.2	100	84.09	308	165	1088	tr|V4TPB1|V4TPB1_9ROSI	32	339	3e-127	Uncharacterized protein OS=Citrus clementina GN=CICLE_v10020871mg PE=4 SV=1
1987	comp4489_c0_seq1	comp4489_c0	346	793.01	94.62	100	63.44	93	277	2	tr|S8E6J7|S8E6J7_9LAMI	1	93	1e-28	Uncharacterized protein OS=Genlisea aurea GN=M569_06763 PE=4 SV=1
1988	comp4490_c0_seq1	comp4490_c0	864	2411.68	106.5	100	58.64	191	779	246	tr|A5C7N0|A5C7N0_VITVI	1	191	8e-45	Putative uncharacterized protein OS=Vitis vinifera GN=VIT_01s0011g03420 PE=4 SV=1
1989	comp4491_c0_seq1	comp4491_c0	1127	4228.77	141.47	100	64.19	215	118	747	tr|V4UAC2|V4UAC2_9ROSI	1	210	1e-59	Uncharacterized protein OS=Citrus clementina GN=CICLE_v10016695mg PE=4 SV=1
1990	comp4492_c0_seq1	comp4492_c0	885	2077	89.44	100	92.76	152	68	523	tr|V7BQW0|V7BQW0_PHAVU	29	180	8e-80	Uncharacterized protein OS=Phaseolus vulgaris GN=PHAVU_006G122000g PE=4 SV=1
1991	comp4493_c0_seq1	comp4493_c0	475	1110.61	93.09	100	100	56	394	227	tr|V7BB27|V7BB27_PHAVU	1	56	1e-29	Uncharacterized protein OS=Phaseolus vulgaris GN=PHAVU_007G043800g PE=4 SV=1
1992	comp4494_c0_seq1	comp4494_c0	501	1152	91.1	100	100	53	401	243	tr|D3WBK3|D3WBK3_9AQUA	1	53	1e-09	50S ribosomal protein L32, chloroplastic OS=Ilex cornuta GN=rpl32 PE=3 SV=1
1993	comp4495_c0_seq1	comp4495_c0	1799	7864.63	162.45	100	69.04	520	35	1558	tr|B9RRA1|B9RRA1_RICCO	2	521	0	Flavonoid 3-hydroxylase, putative OS=Ricinus communis GN=RCOM_0711750 PE=3 SV=1
[truncated: 32,991 more rows]

## Sheet: nonhomologous_genes
transcript_id: the yerba mate trinity transcript identifier
gene_id: the yerba mate trinity component to which the reconstructed transcript was derived
length: the length of the reconstructed transcript
expected_count: the number of expected RNA-seq fragments assigned to the transcript given maximum-likelihood transcript abundance estimates
FPKM: the number of RNA-seq fragments per kilobase of transcript effective length per million fragments mapped to all transcripts
IsoPct: the percentage of expression for a given transcript compared with all expression from that Trinity component
Index	transcript_id	gene_id	length	expected_count	FPKM	IsoPct
1	comp0_c0_seq1	comp0_c0	349	21	2.48	100
2	comp0_c1_seq1	comp0_c1	270	13	2.07	100
3	comp10000_c0_seq1	comp10000_c0	207	3.81	0.83	100
4	comp100039_c0_seq1	comp100039_c0	222	9	1.81	100
5	comp10007_c0_seq1	comp10007_c0	217	24.97	5.15	100
6	comp100096_c0_seq1	comp100096_c0	205	10	2.21	100
7	comp100112_c0_seq1	comp100112_c0	338	21	2.57	100
8	comp100126_c0_seq1	comp100126_c0	206	11	2.42	100
9	comp100140_c0_seq1	comp100140_c0	251	14	2.42	100
10	comp100144_c0_seq1	comp100144_c0	238	9	1.66	100
11	comp100161_c0_seq1	comp100161_c0	212	11	2.34	100
12	comp100187_c0_seq1	comp100187_c0	239	9	1.65	100
13	comp100193_c0_seq1	comp100193_c0	300	20	2.81	100
14	comp100223_c0_seq1	comp100223_c0	281	13	1.97	100
15	comp100229_c0_seq1	comp100229_c0	218	10	2.05	100
16	comp10023_c0_seq2	comp10023_c0	211	9	1.92	49.82
17	comp100250_c0_seq1	comp100250_c0	234	10	1.88	100
18	comp10025_c0_seq1	comp10025_c0	444	17.15	1.55	14.75
19	comp100273_c0_seq1	comp100273_c0	221	12	2.42	100
20	comp100277_c0_seq1	comp100277_c0	272	15	2.36	100
21	comp100279_c0_seq1	comp100279_c0	229	13	2.51	100
22	comp100284_c0_seq1	comp100284_c0	243	13	2.34	100
23	comp100318_c0_seq1	comp100318_c0	246	10	1.77	100
24	comp100327_c0_seq1	comp100327_c0	351	23	2.7	100
25	comp100342_c0_seq1	comp100342_c0	334	21	2.61	100
26	comp10034_c0_seq1	comp10034_c0	491	44	3.56	100
27	comp10037_c0_seq1	comp10037_c0	354	57	6.63	100
28	comp100383_c0_seq1	comp100383_c0	278	12	1.84	100
29	comp10038_c0_seq1	comp10038_c0	207	14	3.06	100
30	comp100432_c0_seq1	comp100432_c0	233	13	2.46	100
31	comp100438_c0_seq1	comp100438_c0	254	15	2.56	100
32	comp10045_c0_seq1	comp10045_c0	343	26	3.13	100
33	comp100495_c0_seq1	comp100495_c0	248	12	2.11	100
34	comp100502_c0_seq1	comp100502_c0	259	15	2.5	100
35	comp10050_c0_seq1	comp10050_c0	230	18	3.46	100
36	comp100519_c0_seq1	comp100519_c0	211	13	2.78	100
37	comp100539_c0_seq1	comp100539_c0	461	31	2.69	100
38	comp100552_c0_seq1	comp100552_c0	206	9	1.98	100
39	comp100557_c0_seq1	comp100557_c0	350	25	2.94	100
40	comp100569_c0_seq1	comp100569_c0	230	12	2.31	100
41	comp10056_c0_seq3	comp10056_c0	378	0	0	0
42	comp100585_c0_seq1	comp100585_c0	238	9	1.66	100
43	comp100600_c0_seq1	comp100600_c0	253	12	2.06	100
44	comp100609_c0_seq1	comp100609_c0	243	9	1.62	100
45	comp10060_c0_seq1	comp10060_c0	268	7	1.12	100
46	comp10062_c0_seq1	comp10062_c0	352	208	24.34	100
47	comp100630_c0_seq1	comp100630_c0	379	17	1.83	100
48	comp100632_c0_seq1	comp100632_c0	255	13	2.21	100
49	comp10063_c0_seq1	comp10063_c0	288	18	2.65	100
50	comp100649_c0_seq1	comp100649_c0	220	6	1.22	100
51	comp10066_c0_seq1	comp10066_c0	268	123	19.71	100
52	comp10069_c1_seq1	comp10069_c1	271	14	2.21	100
53	comp100722_c0_seq1	comp100722_c0	278	17	2.61	100
54	comp10072_c0_seq1	comp10072_c0	215	23	4.8	100
55	comp100740_c0_seq1	comp100740_c0	276	16	2.48	100
56	comp10074_c0_seq1	comp10074_c0	293	39	5.63	100
57	comp10075_c0_seq3	comp10075_c0	348	4.08	0.48	2.19
58	comp10077_c0_seq1	comp10077_c0	280	24	3.65	100
59	comp100816_c0_seq1	comp100816_c0	219	8	1.63	100
60	comp100843_c0_seq1	comp100843_c0	211	6	1.28	100
61	comp100848_c0_seq1	comp100848_c0	206	8	1.76	100
62	comp100890_c0_seq1	comp100890_c0	243	9	1.62	100
63	comp100929_c0_seq1	comp100929_c0	290	14	2.05	100
64	comp10094_c0_seq1	comp10094_c0	262	10	1.65	100
65	comp100962_c0_seq1	comp100962_c0	220	9	1.83	100
66	comp10099_c0_seq1	comp10099_c0	206	25	5.5	100
67	comp101026_c0_seq1	comp101026_c0	208	9	1.96	100
68	comp101027_c0_seq1	comp101027_c0	388	25	2.62	100
69	comp101063_c0_seq1	comp101063_c0	326	18	2.3	100
70	comp10109_c0_seq1	comp10109_c0	288	22	3.24	100
71	comp10109_c1_seq1	comp10109_c1	236	12	2.24	100
72	comp101128_c0_seq1	comp101128_c0	247	10	1.77	100
73	comp101130_c0_seq1	comp101130_c0	204	9	2	100
74	comp10114_c0_seq1	comp10114_c0	230	9	1.73	100
75	comp101196_c0_seq1	comp101196_c0	216	11	2.28	100
76	comp101201_c0_seq1	comp101201_c0	221	12	2.42	100
77	comp10120_c0_seq1	comp10120_c0	296	42	5.99	100
78	comp101240_c0_seq1	comp101240_c0	207	9	1.97	100
79	comp101246_c0_seq1	comp101246_c0	219	11	2.25	100
80	comp10126_c0_seq1	comp10126_c0	229	33	6.38	100
81	comp101279_c0_seq1	comp101279_c0	232	10	1.9	100
82	comp101285_c0_seq1	comp101285_c0	217	10	2.06	100
83	comp101315_c0_seq1	comp101315_c0	229	14	2.71	100
84	comp101326_c0_seq1	comp101326_c0	211	7	1.5	100
85	comp10133_c0_seq1	comp10133_c0	328	31.84	4.04	64.5
86	comp10133_c0_seq2	comp10133_c0	273	14.16	2.22	35.5
87	comp101340_c0_seq1	comp101340_c0	226	10	1.96	100
88	comp10134_c0_seq2	comp10134_c0	203	7	1.57	39.56
89	comp101365_c0_seq1	comp101365_c0	277	16	2.47	100
90	comp10137_c0_seq1	comp10137_c0	325	28	3.59	100
91	comp101391_c0_seq1	comp101391_c0	201	10	2.27	100
92	comp10140_c0_seq1	comp10140_c0	245	12	2.14	100
93	comp101428_c0_seq1	comp101428_c0	284	14	2.1	100
94	comp10143_c0_seq1	comp10143_c0	248	10	1.76	100
95	comp101459_c0_seq1	comp101459_c0	214	12	2.52	100
96	comp101462_c0_seq1	comp101462_c0	201	7	1.59	100
97	comp101464_c0_seq1	comp101464_c0	225	6	1.18	100
98	comp10148_c0_seq1	comp10148_c0	286	31	4.6	100
99	comp10150_c0_seq1	comp10150_c0	357	35	4.03	100
100	comp101515_c0_seq1	comp101515_c0	236	10	1.86	100
101	comp10151_c0_seq2	comp10151_c0	251	7.17	1.24	8.53
102	comp101521_c0_seq1	comp101521_c0	225	12	2.37	100
103	comp101526_c0_seq1	comp101526_c0	251	16	2.77	100
104	comp10152_c0_seq1	comp10152_c0	442	56	5.08	100
105	comp10155_c0_seq1	comp10155_c0	530	78	5.8	100
106	comp10155_c1_seq1	comp10155_c1	221	15	3.03	100
107	comp10156_c0_seq1	comp10156_c0	583	37.12	2.49	40.93
108	comp10156_c0_seq2	comp10156_c0	455	40.9	3.59	59.07
109	comp10158_c0_seq1	comp10158_c0	202	6	1.35	15.58
110	comp101631_c0_seq1	comp101631_c0	229	9	1.74	100
111	comp10163_c0_seq1	comp10163_c0	470	52	4.41	43.39
112	comp10163_c0_seq2	comp10163_c0	490	71	5.75	56.61
113	comp101660_c0_seq1	comp101660_c0	456	31	2.72	100
114	comp101708_c0_seq1	comp101708_c0	299	19	2.68	100
115	comp101750_c0_seq1	comp101750_c0	262	15	2.47	100
116	comp101754_c0_seq1	comp101754_c0	225	9	1.78	100
117	comp101761_c0_seq1	comp101761_c0	220	11	2.23	100
118	comp101787_c0_seq1	comp101787_c0	223	11	2.2	100
119	comp101814_c0_seq1	comp101814_c0	205	9	1.99	100
120	comp10181_c0_seq1	comp10181_c0	214	22	4.62	100
121	comp101827_c0_seq1	comp101827_c0	217	12	2.48	100
122	comp101846_c0_seq1	comp101846_c0	227	10	1.95	100
123	comp101868_c0_seq1	comp101868_c0	348	25	2.96	100
124	comp10186_c0_seq1	comp10186_c0	270	16	2.54	100
125	comp101872_c0_seq1	comp101872_c0	214	11	2.31	100
126	comp10188_c0_seq1	comp10188_c0	280	20	3.04	100
127	comp10191_c0_seq1	comp10191_c0	255	29	4.93	100
128	comp101924_c0_seq1	comp101924_c0	248	15	2.64	100
129	comp101931_c0_seq1	comp101931_c0	240	8	1.46	100
130	comp10193_c0_seq1	comp10193_c0	246	6	1.06	100
131	comp101947_c0_seq1	comp101947_c0	230	13	2.5	100
132	comp10195_c0_seq1	comp10195_c0	538	87.8	6.43	100
133	comp10198_c0_seq1	comp10198_c0	247	12	2.12	100
134	comp10202_c0_seq1	comp10202_c0	324	67	8.62	100
135	comp102068_c0_seq1	comp102068_c0	329	18	2.27	100
136	comp10207_c0_seq1	comp10207_c0	337	39	4.79	100
137	comp102100_c0_seq1	comp102100_c0	269	13	2.07	100
138	comp102137_c0_seq1	comp102137_c0	223	8	1.6	100
139	comp102158_c0_seq1	comp102158_c0	229	8	1.55	100
140	comp10215_c0_seq1	comp10215_c0	626	105	6.53	100
141	comp102161_c0_seq1	comp102161_c0	249	8	1.4	100
142	comp10223_c0_seq1	comp10223_c0	256	26	4.4	100
143	comp102252_c0_seq1	comp102252_c0	253	14	2.4	100
144	comp102262_c0_seq1	comp102262_c0	329	17	2.15	100
145	comp102270_c0_seq1	comp102270_c0	271	14	2.21	100
146	comp102291_c0_seq1	comp102291_c0	218	11	2.26	100
147	comp102295_c0_seq1	comp102295_c0	265	15	2.44	100
148	comp102309_c0_seq1	comp102309_c0	229	6	1.16	100
149	comp102354_c0_seq1	comp102354_c0	224	9	1.79	100
150	comp102358_c0_seq1	comp102358_c0	207	8	1.75	100
151	comp102363_c0_seq1	comp102363_c0	215	9	1.88	100
152	comp102456_c0_seq1	comp102456_c0	227	9	1.76	100
153	comp102458_c0_seq1	comp102458_c0	221	8	1.61	100
154	comp10246_c0_seq1	comp10246_c0	214	6	1.26	100
155	comp10254_c0_seq1	comp10254_c0	214	10	2.1	100
156	comp10257_c0_seq1	comp10257_c0	318	68.45	8.99	100
157	comp10257_c1_seq1	comp10257_c1	431	58	5.41	100
158	comp10260_c0_seq1	comp10260_c0	354	27	3.14	100
159	comp102622_c0_seq1	comp102622_c0	202	12	2.7	100
160	comp10268_c0_seq1	comp10268_c0	496	45	3.6	100
161	comp1026_c0_seq1	comp1026_c0	212	15	3.19	100
162	comp102706_c0_seq1	comp102706_c0	220	8	1.62	100
163	comp10270_c0_seq1	comp10270_c0	254	15	2.56	100
164	comp102720_c0_seq1	comp102720_c0	217	9	1.86	100
165	comp102754_c0_seq1	comp102754_c0	206	4	0.88	100
166	comp102757_c0_seq1	comp102757_c0	206	6	1.32	100
167	comp10276_c0_seq1	comp10276_c0	675	161	9.23	100
168	comp102777_c0_seq1	comp102777_c0	299	16	2.26	100
169	comp10277_c0_seq1	comp10277_c0	224	16	3.18	100
170	comp10277_c1_seq1	comp10277_c1	234	14	2.64	100
171	comp102781_c0_seq1	comp102781_c0	280	16	2.44	100
172	comp102786_c0_seq1	comp102786_c0	341	19	2.3	100
173	comp10279_c0_seq1	comp10279_c0	204	26	5.79	100
174	comp102801_c0_seq1	comp102801_c0	219	10	2.04	100
175	comp102820_c0_seq1	comp102820_c0	268	18	2.88	100
176	comp10283_c0_seq1	comp10283_c0	346	44	5.25	100
177	comp10287_c1_seq1	comp10287_c1	263	11	1.8	100
178	comp1028_c0_seq1	comp1028_c0	219	9	1.84	100
179	comp102906_c0_seq1	comp102906_c0	219	4	0.82	100
180	comp10290_c0_seq1	comp10290_c0	327	66.76	8.49	100
181	comp102918_c0_seq1	comp102918_c0	221	12	2.42	100
182	comp10292_c0_seq1	comp10292_c0	298	25	3.54	100
183	comp102942_c0_seq1	comp102942_c0	239	8	1.47	100
184	comp10294_c0_seq1	comp10294_c0	352	29	3.39	100
185	comp102964_c0_seq1	comp102964_c0	201	10	2.27	100
186	comp102965_c0_seq1	comp102965_c0	243	9	1.62	100
187	comp10296_c0_seq1	comp10296_c0	674	96	5.51	100
188	comp102976_c0_seq1	comp102976_c0	331	24	3.01	100
189	comp102995_c0_seq1	comp102995_c0	329	18	2.27	100
190	comp102_c1_seq1	comp102_c1	216	11	2.28	100
191	comp103079_c0_seq1	comp103079_c0	273	16	2.51	100
192	comp10309_c0_seq1	comp10309_c0	464	373	32.08	100
193	comp103117_c0_seq1	comp103117_c0	252	13	2.24	100
194	comp103130_c0_seq1	comp103130_c0	218	8	1.64	100
195	comp103153_c0_seq1	comp103153_c0	237	9	1.67	100
196	comp10316_c0_seq1	comp10316_c0	226	43.91	8.63	100
197	comp10317_c0_seq1	comp10317_c0	328	36	4.56	100
198	comp103193_c0_seq1	comp103193_c0	228	11	2.14	100
199	comp1031_c0_seq1	comp1031_c0	328	26	3.3	100
200	comp103236_c0_seq1	comp103236_c0	227	10	1.95	100
201	comp103251_c0_seq1	comp103251_c0	308	19	2.59	100
202	comp10325_c0_seq1	comp10325_c0	238	17.25	3.18	39.62
203	comp10325_c0_seq2	comp10325_c0	803	101.75	4.85	60.38
204	comp10331_c0_seq1	comp10331_c0	258	15	2.51	100
205	comp103335_c0_seq1	comp103335_c0	239	11	2.02	100
206	comp10337_c0_seq1	comp10337_c0	380	18	1.93	100
207	comp10338_c0_seq1	comp10338_c0	237	26	4.82	100
208	comp103400_c0_seq1	comp103400_c0	232	9	1.71	100
209	comp103401_c0_seq1	comp103401_c0	212	10	2.12	100
210	comp10344_c0_seq1	comp10344_c0	284	8	1.2	12
211	comp103457_c0_seq1	comp103457_c0	357	22	2.53	100
212	comp103476_c0_seq1	comp103476_c0	213	7	1.48	100
213	comp10347_c0_seq1	comp10347_c0	276	17	2.63	100
214	comp10350_c0_seq2	comp10350_c0	499	44	3.49	30.4
215	comp10356_c0_seq1	comp10356_c0	392	33	3.42	100
216	comp103575_c0_seq1	comp103575_c0	218	9	1.85	100
217	comp10358_c0_seq1	comp10358_c0	298	68	9.63	100
218	comp103591_c0_seq1	comp103591_c0	223	8	1.6	100
219	comp103669_c0_seq1	comp103669_c0	270	13	2.07	100
220	comp10371_c0_seq1	comp10371_c0	360	34	3.88	100
221	comp10376_c0_seq1	comp10376_c0	239	7	1.29	100
222	comp103807_c0_seq1	comp103807_c0	259	11	1.84	100
223	comp10380_c0_seq1	comp10380_c0	279	13.05	2	100
224	comp103831_c0_seq1	comp103831_c0	211	7	1.5	100
225	comp10383_c0_seq1	comp10383_c0	621	107	6.71	100
226	comp10384_c0_seq1	comp10384_c0	226	11	2.16	100
227	comp10384_c2_seq1	comp10384_c2	373	17	1.86	100
228	comp103853_c0_seq1	comp103853_c0	257	12	2.02	100
229	comp10385_c0_seq1	comp10385_c0	549	79	5.66	100
230	comp10386_c0_seq1	comp10386_c0	240	23	4.2	100
231	comp10388_c1_seq1	comp10388_c1	202	4	0.9	100
232	comp10390_c0_seq1	comp10390_c0	208	8	1.74	100
233	comp10393_c0_seq1	comp10393_c0	458	24.48	2.14	25.7
234	comp103975_c0_seq1	comp103975_c0	251	14	2.42	100
235	comp103979_c0_seq1	comp103979_c0	203	9	2.02	100
236	comp103_c1_seq1	comp103_c1	226	10.93	2.15	100
237	comp10401_c0_seq1	comp10401_c0	802	131	6.26	100
238	comp104027_c0_seq1	comp104027_c0	229	5	0.97	100
239	comp104028_c0_seq1	comp104028_c0	240	12	2.19	100
240	comp104107_c0_seq1	comp104107_c0	331	20	2.51	100
241	comp104235_c0_seq1	comp104235_c0	255	8	1.36	100
242	comp104238_c0_seq1	comp104238_c0	221	7	1.41	100
243	comp10424_c0_seq1	comp10424_c0	790	88.17	4.28	61.12
244	comp10424_c0_seq2	comp10424_c0	600	41.83	2.72	38.88
245	comp104259_c0_seq1	comp104259_c0	217	8	1.65	100
246	comp10426_c0_seq1	comp10426_c0	356	38	4.39	100
247	comp104281_c0_seq1	comp104281_c0	322	19	2.46	100
248	comp10430_c1_seq1	comp10430_c1	247	14	2.47	100
249	comp10431_c0_seq1	comp10431_c0	201	15	3.4	100
250	comp104343_c0_seq1	comp104343_c0	220	9	1.83	100
251	comp10435_c0_seq1	comp10435_c0	364	28	3.15	100
252	comp104362_c0_seq1	comp104362_c0	210	5	1.07	100
253	comp104387_c0_seq1	comp104387_c0	209	8	1.73	100
254	comp10438_c0_seq1	comp10438_c0	287	28	4.14	100
255	comp10441_c0_seq1	comp10441_c0	224	9	1.79	100
256	comp10442_c0_seq1	comp10442_c0	292	34	4.93	100
257	comp104475_c0_seq1	comp104475_c0	211	10	2.14	100
258	comp10450_c0_seq1	comp10450_c0	249	38	6.64	100
259	comp104532_c0_seq1	comp104532_c0	263	13	2.13	100
260	comp104546_c0_seq1	comp104546_c0	216	9	1.87	100
261	comp10463_c0_seq1	comp10463_c0	221	8	1.61	100
262	comp10465_c0_seq1	comp10465_c0	737	150	7.83	100
263	comp10466_c0_seq1	comp10466_c0	211	12	2.56	100
264	comp10467_c0_seq1	comp10467_c0	342	22	2.66	100
265	comp10469_c0_seq1	comp10469_c0	211	21	4.49	100
266	comp10470_c0_seq1	comp10470_c0	232	19.9	3.79	68.88
267	comp10470_c0_seq2	comp10470_c0	213	8.1	1.71	31.12
268	comp10471_c0_seq1	comp10471_c0	301	38	5.32	100
269	comp10472_c0_seq1	comp10472_c0	223	11	2.2	31.98
270	comp10472_c0_seq2	comp10472_c0	337	38	4.67	68.02
271	comp10478_c0_seq1	comp10478_c0	268	25	4.01	100
272	comp10479_c0_seq1	comp10479_c0	617	120	7.58	100
273	comp10481_c0_seq1	comp10481_c0	547	123	8.84	100
274	comp10484_c0_seq1	comp10484_c0	321	39.87	5.18	100
275	comp104862_c0_seq1	comp104862_c0	264	16	2.61	100
276	comp104866_c0_seq1	comp104866_c0	281	17	2.58	100
277	comp104910_c0_seq1	comp104910_c0	293	16	2.31	100
278	comp104921_c0_seq1	comp104921_c0	211	8	1.71	100
279	comp104922_c0_seq1	comp104922_c0	238	9	1.66	100
280	comp10494_c0_seq1	comp10494_c0	215	13	2.71	33.63
281	comp10494_c0_seq2	comp10494_c0	272	34	5.35	66.37
282	comp104950_c0_seq1	comp104950_c0	224	3	0.6	100
283	comp104959_c0_seq1	comp104959_c0	230	5	0.96	100
284	comp10497_c0_seq1	comp10497_c0	241	12	2.18	100
285	comp10498_c1_seq1	comp10498_c1	229	30	5.8	100
286	comp104999_c0_seq1	comp104999_c0	226	9	1.77	100
287	comp105007_c0_seq1	comp105007_c0	233	10	1.89	100
288	comp105065_c0_seq1	comp105065_c0	236	11	2.05	100
289	comp10506_c0_seq1	comp10506_c0	256	19	3.21	100
290	comp105070_c0_seq1	comp105070_c0	217	9	1.86	100
291	comp105073_c0_seq1	comp105073_c0	231	11	2.1	100
292	comp105111_c0_seq1	comp105111_c0	220	4	0.81	100
293	comp105119_c0_seq1	comp105119_c0	239	11	2.02	100
294	comp10512_c0_seq1	comp10512_c0	917	110.42	4.58	68.65
295	comp10512_c0_seq2	comp10512_c0	885	48.58	2.09	31.35
296	comp10513_c0_seq1	comp10513_c0	211	17	3.63	100
297	comp105146_c0_seq1	comp105146_c0	266	14	2.26	100
298	comp105148_c0_seq1	comp105148_c0	342	21	2.54	100
299	comp10517_c0_seq1	comp10517_c0	319	23.24	3.04	55.33
300	comp10517_c0_seq2	comp10517_c0	304	17.76	2.46	44.67
301	comp105199_c0_seq1	comp105199_c0	292	13	1.88	100
302	comp10522_c0_seq1	comp10522_c0	238	11	2.03	100
303	comp105230_c0_seq1	comp105230_c0	208	5	1.09	100
304	comp10526_c0_seq1	comp10526_c0	386	34.17	3.6	43.21
305	comp10526_c0_seq2	comp10526_c0	333	38	4.74	56.79
306	comp10529_c0_seq1	comp10529_c0	342	48	5.8	100
307	comp1052_c0_seq1	comp1052_c0	209	5	1.08	100
308	comp105302_c0_seq1	comp105302_c0	255	9	1.53	100
309	comp105330_c0_seq1	comp105330_c0	254	7	1.2	100
310	comp10533_c0_seq1	comp10533_c0	216	9	1.87	100
311	comp105344_c0_seq1	comp105344_c0	218	7	1.44	100
312	comp105364_c0_seq1	comp105364_c0	257	17	2.86	100
313	comp105372_c0_seq1	comp105372_c0	215	7	1.46	100
314	comp105375_c0_seq1	comp105375_c0	300	15	2.11	100
315	comp105379_c0_seq1	comp105379_c0	225	11	2.17	100
316	comp105406_c0_seq1	comp105406_c0	280	15	2.28	100
317	comp105427_c0_seq1	comp105427_c0	237	9	1.67	100
318	comp105451_c0_seq1	comp105451_c0	265	17	2.76	100
319	comp105456_c0_seq1	comp105456_c0	202	9	2.03	100
320	comp105468_c0_seq1	comp105468_c0	220	9	1.83	100
321	comp105480_c0_seq1	comp105480_c0	229	10	1.93	100
322	comp105484_c0_seq1	comp105484_c0	210	10	2.15	100
323	comp105485_c0_seq1	comp105485_c0	259	16	2.67	100
324	comp105489_c0_seq1	comp105489_c0	254	8	1.37	100
325	comp105515_c0_seq1	comp105515_c0	235	13	2.44	100
326	comp10554_c0_seq1	comp10554_c0	244	12.97	2.32	100
327	comp105563_c0_seq1	comp105563_c0	275	12	1.87	100
328	comp10556_c0_seq1	comp10556_c0	246	25	4.43	100
329	comp105586_c0_seq1	comp105586_c0	205	5	1.11	100
330	comp1055_c0_seq1	comp1055_c0	265	18	2.92	100
331	comp105654_c0_seq1	comp105654_c0	212	4	0.85	100
332	comp105683_c0_seq1	comp105683_c0	202	8	1.8	100
333	comp105694_c0_seq1	comp105694_c0	263	10	1.64	100
334	comp10573_c0_seq1	comp10573_c0	537	81	5.94	100
335	comp105752_c0_seq1	comp105752_c0	287	18	2.66	100
336	comp105758_c0_seq1	comp105758_c0	217	6	1.24	100
337	comp105772_c0_seq1	comp105772_c0	221	9	1.82	100
338	comp105782_c0_seq1	comp105782_c0	204	4	0.89	100
339	comp105815_c0_seq1	comp105815_c0	379	23	2.48	100
340	comp105884_c0_seq1	comp105884_c0	259	12	2	100
341	comp105955_c0_seq1	comp105955_c0	293	18	2.6	100
342	comp10595_c0_seq1	comp10595_c0	347	27	3.21	100
343	comp105984_c0_seq1	comp105984_c0	229	14	2.71	100
344	comp10600_c0_seq1	comp10600_c0	255	12	2.04	100
345	comp10600_c1_seq1	comp10600_c1	255	3.13	0.53	13.22
346	comp10600_c1_seq2	comp10600_c1	415	35.87	3.49	86.78
347	comp106013_c0_seq1	comp106013_c0	258	11	1.84	100
348	comp10601_c0_seq1	comp10601_c0	308	37.42	5.1	100
349	comp10602_c0_seq1	comp10602_c0	233	32	6.06	100
350	comp106039_c0_seq1	comp106039_c0	296	12.99	1.85	100
351	comp106050_c0_seq1	comp106050_c0	274	14	2.19	100
352	comp10606_c0_seq1	comp10606_c0	207	8	1.75	100
353	comp106070_c0_seq1	comp106070_c0	424	28	2.66	100
354	comp106096_c0_seq1	comp106096_c0	293	11	1.59	100
355	comp10610_c0_seq1	comp10610_c0	271	41	6.49	100
356	comp106135_c0_seq1	comp106135_c0	220	5	1.01	100
357	comp10613_c1_seq1	comp10613_c1	420	72	6.91	100
358	comp10614_c1_seq1	comp10614_c1	254	13	2.22	100
359	comp106173_c0_seq1	comp106173_c0	234	12	2.26	100
360	comp106189_c0_seq1	comp106189_c0	207	8	1.75	100
361	comp106190_c0_seq1	comp106190_c0	239	8	1.47	100
362	comp106192_c0_seq1	comp106192_c0	222	10	2.01	100
363	comp106197_c0_seq1	comp106197_c0	291	14	2.04	100
364	comp106198_c0_seq1	comp106198_c0	215	11	2.3	100
365	comp106215_c0_seq1	comp106215_c0	219	8	1.63	100
366	comp10621_c0_seq1	comp10621_c0	240	26	4.75	100
367	comp106258_c0_seq1	comp106258_c0	423	31	2.95	100
368	comp106265_c0_seq1	comp106265_c0	245	13	2.32	100
369	comp106267_c0_seq1	comp106267_c0	241	13	2.36	100
370	comp106278_c0_seq1	comp106278_c0	204	7	1.56	100
371	comp10627_c0_seq1	comp10627_c0	302	23	3.21	100
372	comp10630_c0_seq1	comp10630_c0	221	14	2.83	100
373	comp106346_c0_seq1	comp106346_c0	318	20	2.63	100
374	comp106350_c0_seq1	comp106350_c0	280	13	1.98	100
375	comp106390_c0_seq1	comp106390_c0	254	16	2.73	100
376	comp1063_c0_seq1	comp1063_c0	221	12	2.42	100
377	comp106404_c0_seq1	comp106404_c0	218	8	1.64	100
378	comp106412_c0_seq1	comp106412_c0	244	10	1.79	100
379	comp10641_c0_seq1	comp10641_c0	465	93	7.98	100
380	comp106422_c0_seq1	comp106422_c0	203	6	1.34	100
381	comp106427_c0_seq1	comp106427_c0	289	20	2.93	100
382	comp106446_c0_seq1	comp106446_c0	426	29	2.74	100
383	comp1064_c0_seq1	comp1064_c0	266	25	4.04	100
384	comp106524_c0_seq1	comp106524_c0	233	8	1.51	100
385	comp106553_c0_seq1	comp106553_c0	204	11	2.45	100
386	comp10659_c0_seq1	comp10659_c0	561	112	7.83	100
387	comp10659_c1_seq1	comp10659_c1	314	19	2.53	100
388	comp1065_c0_seq1	comp1065_c0	201	13	2.95	100
389	comp106603_c0_seq1	comp106603_c0	201	4	0.91	100
390	comp106612_c0_seq1	comp106612_c0	256	9	1.52	100
391	comp106619_c0_seq1	comp106619_c0	202	4	0.9	100
392	comp10662_c0_seq1	comp10662_c0	285	48	7.16	100
393	comp10664_c0_seq1	comp10664_c0	325	31	3.97	100
394	comp10664_c1_seq1	comp10664_c1	247	12	2.12	100
395	comp10666_c0_seq1	comp10666_c0	392	38	3.94	100
396	comp106702_c0_seq1	comp106702_c0	216	11	2.28	100
397	comp106709_c0_seq1	comp106709_c0	276	14	2.17	100
398	comp106727_c0_seq1	comp106727_c0	208	6	1.3	100
399	comp106732_c0_seq1	comp106732_c0	248	13	2.28	100
400	comp106755_c0_seq1	comp106755_c0	248	10	1.76	100
401	comp10675_c0_seq2	comp10675_c0	258	17.83	2.99	45.91
402	comp106775_c0_seq1	comp106775_c0	223	9	1.8	100
403	comp10680_c0_seq1	comp10680_c0	309	24	3.26	100
404	comp106822_c0_seq1	comp106822_c0	225	9	1.78	100
405	comp106834_c0_seq1	comp106834_c0	204	7	1.56	100
406	comp106835_c0_seq1	comp106835_c0	215	10	2.09	100
407	comp10688_c0_seq1	comp10688_c0	246	37	6.56	100
408	comp10689_c0_seq1	comp10689_c0	234	21	3.96	100
409	comp10693_c0_seq1	comp10693_c0	285	56	8.35	100
410	comp10696_c0_seq1	comp10696_c0	237	16	2.97	100
411	comp106970_c0_seq1	comp106970_c0	276	16	2.48	100
412	comp10698_c0_seq1	comp10698_c0	361	27.03	3.07	100
413	comp106999_c0_seq1	comp106999_c0	287	15	2.22	100
414	comp1069_c0_seq1	comp1069_c0	221	15	3.03	100
415	comp107005_c0_seq1	comp107005_c0	277	14	2.16	100
416	comp107007_c0_seq1	comp107007_c0	202	4	0.9	100
417	comp107025_c0_seq1	comp107025_c0	250	13	2.26	100
418	comp10703_c0_seq1	comp10703_c0	496	76	6.08	100
419	comp107047_c0_seq1	comp107047_c0	202	5	1.13	100
420	comp107050_c0_seq1	comp107050_c0	262	12	1.98	100
421	comp107053_c0_seq1	comp107053_c0	229	11	2.13	100
422	comp107063_c0_seq1	comp107063_c0	275	11	1.71	100
423	comp107065_c0_seq1	comp107065_c0	215	6	1.25	100
424	comp107068_c0_seq1	comp107068_c0	206	5	1.1	100
425	comp107071_c0_seq1	comp107071_c0	211	6	1.28	100
426	comp107080_c0_seq1	comp107080_c0	284	15	2.25	100
427	comp10708_c0_seq1	comp10708_c0	1391	222	5.97	100
428	comp107093_c0_seq1	comp107093_c0	218	7	1.44	100
429	comp107095_c0_seq1	comp107095_c0	238	9	1.66	100
430	comp10709_c0_seq1	comp10709_c0	320	27	3.52	100
431	comp10709_c1_seq1	comp10709_c1	297	28	3.98	100
432	comp1070_c0_seq1	comp1070_c0	253	17	2.92	100
433	comp107104_c0_seq1	comp107104_c0	215	8	1.67	100
434	comp107110_c0_seq1	comp107110_c0	219	11	2.25	100
435	comp10712_c0_seq1	comp10712_c0	244	28	5.02	100
436	comp10713_c0_seq1	comp10713_c0	517	57	4.36	100
437	comp10713_c1_seq1	comp10713_c1	285	28	4.18	100
438	comp107142_c0_seq1	comp107142_c0	282	18	2.72	100
439	comp10714_c0_seq1	comp10714_c0	902	114	4.81	100
440	comp10716_c0_seq1	comp10716_c0	300	24	3.37	100
441	comp107171_c0_seq1	comp107171_c0	243	10	1.8	100
442	comp10717_c0_seq1	comp10717_c0	498	106	8.44	100
443	comp10719_c0_seq1	comp10719_c0	348	0	0	0
444	comp10719_c0_seq2	comp10719_c0	449	49	4.37	100
445	comp107216_c0_seq1	comp107216_c0	215	5	1.04	100
446	comp10722_c0_seq1	comp10722_c0	223	16.98	3.39	100
447	comp107231_c0_seq1	comp107231_c0	257	12	2.02	100
448	comp10727_c0_seq1	comp10727_c0	433	75.01	6.96	100
449	comp107307_c0_seq1	comp107307_c0	238	7	1.29	100
450	comp10730_c0_seq1	comp10730_c0	336	28.94	3.57	93.95
451	comp10730_c0_seq2	comp10730_c0	208	1.06	0.23	6.05
452	comp10732_c0_seq1	comp10732_c0	430	55	5.14	100
453	comp107348_c0_seq1	comp107348_c0	268	18	2.88	100
454	comp10735_c0_seq1	comp10735_c0	619	81.18	5.11	100
455	comp107373_c0_seq1	comp107373_c0	206	6	1.32	100
456	comp107393_c0_seq1	comp107393_c0	293	15	2.17	100
457	comp107402_c0_seq1	comp107402_c0	287	16	2.37	100
458	comp107445_c0_seq1	comp107445_c0	201	5.91	1.34	100
459	comp107447_c0_seq1	comp107447_c0	202	6	1.35	100
460	comp10745_c0_seq1	comp10745_c0	338	19.73	2.42	36.74
461	comp107467_c0_seq1	comp107467_c0	209	4	0.86	100
462	comp10746_c0_seq1	comp10746_c0	208	8	1.74	100
463	comp107480_c0_seq1	comp107480_c0	231	13	2.49	100
464	comp107488_c0_seq1	comp107488_c0	206	2	0.44	100
465	comp107514_c0_seq1	comp107514_c0	249	14	2.45	100
466	comp107518_c0_seq1	comp107518_c0	209	11	2.38	100
467	comp107519_c0_seq1	comp107519_c0	298	14	1.98	100
468	comp10752_c0_seq1	comp10752_c0	445	272	24.5	100
469	comp107566_c0_seq1	comp107566_c0	227	5	0.98	100
470	comp10756_c0_seq1	comp10756_c0	222	17	3.41	100
471	comp107600_c0_seq1	comp107600_c0	248	15	2.64	100
472	comp10760_c0_seq1	comp10760_c0	289	26	3.81	100
473	comp10762_c0_seq1	comp10762_c0	238	7	1.29	33.63
474	comp10762_c0_seq2	comp10762_c0	255	15	2.55	66.37
475	comp10768_c0_seq1	comp10768_c0	655	121	7.17	100
476	comp107695_c0_seq1	comp107695_c0	205	7	1.55	100
477	comp107704_c0_seq1	comp107704_c0	302	12	1.67	100
478	comp107708_c0_seq1	comp107708_c0	225	11	2.17	100
479	comp107751_c0_seq1	comp107751_c0	268	13	2.08	100
480	comp107760_c0_seq1	comp107760_c0	237	13	2.41	100
481	comp107805_c0_seq1	comp107805_c0	211	10	2.14	100
482	comp10782_c0_seq1	comp10782_c0	250	13	2.26	100
483	comp107852_c0_seq1	comp107852_c0	232	10	1.9	100
484	comp107872_c0_seq1	comp107872_c0	212	9	1.91	100
485	comp1078_c0_seq1	comp1078_c0	228	9	1.75	100
486	comp107908_c0_seq1	comp107908_c0	210	10	2.15	100
487	comp107913_c0_seq1	comp107913_c0	297	14	1.99	100
488	comp10793_c0_seq1	comp10793_c0	349	47	5.55	100
489	comp107951_c0_seq1	comp107951_c0	242	13	2.35	100
490	comp107958_c0_seq1	comp107958_c0	317	20	2.64	100
491	comp107962_c0_seq1	comp107962_c0	210	9	1.93	100
492	comp107976_c0_seq1	comp107976_c0	281	12	1.82	100
493	comp108029_c0_seq1	comp108029_c0	272	11	1.73	100
494	comp108037_c0_seq1	comp108037_c0	260	14	2.33	100
495	comp10809_c0_seq1	comp10809_c0	644	95.96	5.79	69.2
496	comp10809_c0_seq2	comp10809_c0	550	36.04	2.58	30.8
497	comp108104_c0_seq1	comp108104_c0	210	11	2.36	100
498	comp10813_c0_seq1	comp10813_c0	708	153	8.34	100
499	comp10813_c1_seq1	comp10813_c1	208	10	2.17	100
500	comp108143_c0_seq1	comp108143_c0	234	11	2.07	100
501	comp108160_c0_seq1	comp108160_c0	205	10	2.21	100
502	comp108212_c0_seq1	comp108212_c0	204	5	1.11	100
503	comp108213_c0_seq1	comp108213_c0	224	8	1.59	100
504	comp108214_c0_seq1	comp108214_c0	230	8	1.54	100
505	comp10828_c0_seq1	comp10828_c0	342	18.73	2.26	44.16
506	comp10828_c0_seq2	comp10828_c0	324	22.27	2.86	55.84
507	comp10829_c0_seq2	comp10829_c0	254	18	3.07	37.07
508	comp10829_c0_seq3	comp10829_c0	254	23.99	4.1	49.41
509	comp108345_c0_seq1	comp108345_c0	256	15	2.54	100
510	comp10835_c0_seq1	comp10835_c0	318	37	4.86	100
511	comp10837_c0_seq1	comp10837_c0	266	20	3.23	100
512	comp10838_c0_seq1	comp10838_c0	391	63	6.55	100
513	comp108412_c0_seq1	comp108412_c0	308	19	2.59	100
514	comp108449_c0_seq1	comp108449_c0	234	8	1.51	100
515	comp10845_c1_seq1	comp10845_c1	305	36	4.96	100
516	comp10850_c0_seq1	comp10850_c0	332	43	5.38	100
517	comp10851_c0_seq1	comp10851_c0	419	59	5.68	100
518	comp10852_c0_seq1	comp10852_c0	235	7	1.31	100
519	comp108535_c0_seq1	comp108535_c0	221	10	2.02	100
520	comp108555_c0_seq1	comp108555_c0	210	4	0.86	100
521	comp108560_c0_seq1	comp108560_c0	274	16	2.5	100
522	comp108561_c0_seq1	comp108561_c0	277	13	2	100
523	comp108572_c0_seq1	comp108572_c0	255	15	2.55	100
524	comp108578_c0_seq1	comp108578_c0	210	7	1.5	100
525	comp108589_c0_seq1	comp108589_c0	206	8	1.76	100
526	comp10860_c0_seq1	comp10860_c0	689	92	5.16	100
527	comp10862_c0_seq1	comp10862_c0	207	21	4.59	100
528	comp108678_c0_seq1	comp108678_c0	232	9	1.71	100
529	comp10867_c0_seq1	comp10867_c0	246	21	3.73	100
530	comp108697_c0_seq1	comp108697_c0	202	5	1.13	100
531	comp108698_c0_seq1	comp108698_c0	206	8	1.76	100
532	comp108722_c0_seq1	comp108722_c0	231	9	1.72	100
533	comp10874_c0_seq1	comp10874_c0	342	50	6.05	100
534	comp108754_c0_seq1	comp108754_c0	221	6	1.21	100
535	comp10875_c0_seq1	comp10875_c0	355	29	3.36	100
536	comp10877_c0_seq1	comp10877_c0	292	34	4.93	100
537	comp108786_c0_seq1	comp108786_c0	238	6	1.11	100
538	comp10878_c0_seq1	comp10878_c0	319	21	2.75	100
539	comp108829_c0_seq1	comp108829_c0	238	12	2.21	100
540	comp10885_c0_seq1	comp10885_c0	540	54	3.94	100
541	comp108875_c0_seq1	comp108875_c0	297	21	2.99	100
542	comp108932_c0_seq1	comp108932_c0	259	12	2	100
543	comp10896_c0_seq1	comp10896_c0	271	28	4.43	100
544	comp108984_c0_seq1	comp108984_c0	248	9	1.58	100
545	comp108994_c0_seq1	comp108994_c0	209	11	2.38	100
546	comp10899_c0_seq1	comp10899_c0	253	14	2.4	100
547	comp1089_c0_seq1	comp1089_c0	203	7	1.57	100
548	comp10901_c1_seq1	comp10901_c1	494	63	5.06	100
549	comp109105_c0_seq1	comp109105_c0	203	8	1.79	100
550	comp10910_c0_seq1	comp10910_c0	255	23	3.91	100
551	comp109159_c0_seq1	comp109159_c0	249	8	1.4	100
552	comp10915_c0_seq1	comp10915_c0	213	16	3.38	100
553	comp10915_c1_seq1	comp10915_c1	208	11	2.39	100
554	comp109179_c0_seq1	comp109179_c0	314	19	2.53	100
555	comp109188_c0_seq1	comp109188_c0	213	11	2.32	100
556	comp109204_c0_seq1	comp109204_c0	214	5	1.05	100
557	comp109216_c0_seq1	comp109216_c0	216	11	2.28	100
558	comp109224_c0_seq1	comp109224_c0	214	7	1.47	100
559	comp10922_c0_seq1	comp10922_c0	340	34	4.14	100
560	comp10922_c1_seq1	comp10922_c1	388	48	5.03	100
561	comp109265_c0_seq1	comp109265_c0	212	9	1.91	100
562	comp10926_c0_seq1	comp10926_c0	344	23.75	2.85	100
563	comp109344_c0_seq1	comp109344_c0	222	5	1	100
564	comp109370_c0_seq1	comp109370_c0	224	8	1.59	100
565	comp109376_c0_seq1	comp109376_c0	319	18	2.36	100
566	comp109409_c0_seq1	comp109409_c0	220	8	1.62	100
567	comp10940_c0_seq1	comp10940_c0	215	9.8	2.04	88.29
568	comp10940_c0_seq2	comp10940_c0	202	1.2	0.27	11.71
569	comp10941_c0_seq1	comp10941_c0	224	1	0.2	100
570	comp10941_c1_seq1	comp10941_c1	302	14.12	1.97	100
571	comp10942_c0_seq1	comp10942_c0	358	35.25	4.05	100
572	comp10944_c0_seq1	comp10944_c0	312	34	4.57	100
573	comp10945_c0_seq1	comp10945_c0	296	36	5.14	100
574	comp109474_c0_seq1	comp109474_c0	217	8	1.65	100
575	comp10949_c0_seq1	comp10949_c0	249	29	5.07	100
576	comp109511_c0_seq1	comp109511_c0	207	5	1.09	100
577	comp10951_c0_seq1	comp10951_c0	304	33	4.57	100
578	comp109529_c0_seq1	comp109529_c0	261	15	2.48	100
579	comp109540_c0_seq1	comp109540_c0	203	7	1.57	100
580	comp10954_c1_seq1	comp10954_c1	243	8	1.44	100
581	comp109581_c0_seq1	comp109581_c0	253	14	2.4	100
582	comp10961_c1_seq1	comp10961_c1	215	26	5.43	100
583	comp10967_c0_seq1	comp10967_c0	201	3	0.68	100
584	comp109714_c0_seq1	comp109714_c0	271	13	2.06	100
585	comp10971_c0_seq1	comp10971_c0	215	10.01	2.09	100
586	comp109748_c0_seq1	comp109748_c0	227	10	1.95	100
587	comp109760_c0_seq1	comp109760_c0	204	8	1.78	100
588	comp109763_c0_seq1	comp109763_c0	205	8	1.77	100
589	comp109765_c0_seq1	comp109765_c0	213	8	1.69	100
590	comp109805_c0_seq1	comp109805_c0	244	11	1.97	100
591	comp10985_c0_seq1	comp10985_c0	348	122	14.46	100
592	comp109914_c0_seq1	comp109914_c0	218	10	2.05	100
593	comp109935_c0_seq1	comp109935_c0	317	20	2.64	100
594	comp10993_c0_seq1	comp10993_c0	227	11	2.15	100
595	comp10996_c0_seq1	comp10996_c0	373	43	4.71	100
596	comp10999_c0_seq1	comp10999_c0	237	25	4.64	100
597	comp110003_c0_seq1	comp110003_c0	224	13	2.58	100
598	comp11001_c0_seq1	comp11001_c0	260	14	2.33	100
599	comp110043_c0_seq1	comp110043_c0	261	14	2.31	100
600	comp11004_c0_seq1	comp11004_c0	483	61	5.02	100
601	comp110054_c0_seq1	comp110054_c0	279	13	1.99	100
602	comp11005_c0_seq1	comp11005_c0	741	130	6.75	100
603	comp110089_c0_seq1	comp110089_c0	259	13	2.17	100
604	comp110094_c0_seq1	comp110094_c0	251	11	1.91	100
605	comp11009_c0_seq1	comp11009_c0	537	29.66	2.18	43.78
606	comp11009_c0_seq2	comp11009_c0	722	52.34	2.79	56.22
607	comp11009_c1_seq1	comp11009_c1	353	19	2.22	100
608	comp110105_c0_seq1	comp110105_c0	296	12	1.71	100
609	comp110114_c0_seq1	comp110114_c0	280	16	2.44	100
610	comp110125_c0_seq1	comp110125_c0	290	18	2.63	100
611	comp11012_c0_seq1	comp11012_c0	370	35	3.87	100
612	comp110136_c0_seq1	comp110136_c0	293	16	2.31	100
613	comp11013_c0_seq1	comp11013_c0	292	23	3.33	100
614	comp11018_c0_seq1	comp11018_c0	409	55	5.44	100
615	comp110195_c0_seq1	comp110195_c0	253	11	1.89	100
616	comp11019_c0_seq1	comp11019_c0	251	24	4.16	100
617	comp11020_c0_seq1	comp11020_c0	217	7	1.44	100
618	comp110222_c0_seq1	comp110222_c0	201	4	0.91	100
619	comp11022_c0_seq1	comp11022_c0	564	102	7.09	100
620	comp110270_c0_seq1	comp110270_c0	242	11	1.99	100
621	comp110280_c0_seq1	comp110280_c0	209	9	1.95	100
622	comp110380_c0_seq1	comp110380_c0	285	19	2.83	100
623	comp1103_c0_seq1	comp1103_c0	316	18	2.38	100
624	comp110501_c0_seq1	comp110501_c0	296	17	2.43	100
625	comp110517_c0_seq1	comp110517_c0	241	14	2.55	100
626	comp11055_c0_seq1	comp11055_c0	218	11	2.26	100
627	comp110584_c0_seq1	comp110584_c0	260	13	2.16	100
628	comp11058_c0_seq1	comp11058_c0	283	54	8.12	100
629	comp1105_c0_seq1	comp1105_c0	399	34	3.46	100
630	comp11063_c0_seq1	comp11063_c0	221	6	1.21	100
631	comp11066_c0_seq1	comp11066_c0	367	50	5.58	100
632	comp110682_c0_seq1	comp110682_c0	264	13	2.12	100
633	comp11073_c0_seq2	comp11073_c0	419	26.97	2.6	24.71
634	comp11075_c0_seq1	comp11075_c0	819	144.97	6.77	100
635	comp11076_c0_seq1	comp11076_c0	449	48.29	4.31	100
636	comp11077_c0_seq1	comp11077_c0	227	26	5.08	100
637	comp11081_c0_seq1	comp11081_c0	361	41	4.66	100
638	comp11084_c0_seq1	comp11084_c0	217	22	4.54	100
639	comp11089_c0_seq1	comp11089_c0	203	10	2.24	100
640	comp111061_c0_seq1	comp111061_c0	217	9	1.86	100
641	comp111072_c0_seq1	comp111072_c0	211	8	1.71	100
642	comp111085_c0_seq1	comp111085_c0	205	8	1.77	100
643	comp111192_c0_seq1	comp111192_c0	212	9	1.91	100
644	comp1111_c0_seq1	comp1111_c0	204	8	1.78	100
645	comp11120_c0_seq1	comp11120_c0	287	18	2.66	100
646	comp11121_c1_seq1	comp11121_c1	210	12	2.58	100
647	comp111227_c0_seq1	comp111227_c0	209	8	1.73	100
648	comp11125_c0_seq1	comp11125_c0	507	63	4.92	100
649	comp11125_c1_seq1	comp11125_c1	284	42	6.29	100
650	comp111271_c0_seq1	comp111271_c0	215	11	2.3	100
651	comp111274_c0_seq1	comp111274_c0	211	8	1.71	100
652	comp11127_c1_seq1	comp11127_c1	217	18	3.72	100
653	comp1112_c0_seq1	comp1112_c0	271	17	2.69	100
654	comp111301_c0_seq1	comp111301_c0	228	7	1.36	100
655	comp111309_c0_seq1	comp111309_c0	331	18	2.26	100
656	comp11131_c0_seq1	comp11131_c0	799	113	5.42	100
657	comp111350_c0_seq1	comp111350_c0	223	7	1.4	100
658	comp111356_c0_seq1	comp111356_c0	205	6	1.33	100
659	comp11135_c0_seq1	comp11135_c0	356	28.81	3.33	56.35
660	comp11135_c0_seq2	comp11135_c0	326	20.19	2.58	43.65
661	comp111383_c0_seq1	comp111383_c0	210	9	1.93	100
662	comp111425_c0_seq1	comp111425_c0	242	11	1.99	100
663	comp111447_c0_seq1	comp111447_c0	213	10	2.11	100
664	comp111500_c0_seq1	comp111500_c0	216	9	1.87	100
665	comp11150_c0_seq1	comp11150_c0	224	7	1.39	100
666	comp111511_c0_seq1	comp111511_c0	218	7	1.44	100
667	comp111518_c0_seq1	comp111518_c0	215	6	1.25	100
668	comp111545_c0_seq1	comp111545_c0	212	8	1.7	100
669	comp11154_c0_seq1	comp11154_c0	422	63	6.02	100
670	comp111564_c0_seq1	comp111564_c0	299	17	2.4	100
671	comp111594_c0_seq1	comp111594_c0	384	23	2.44	100
672	comp1115_c0_seq1	comp1115_c0	234	16	3.01	100
673	comp11160_c0_seq1	comp11160_c0	546	64.88	4.67	100
674	comp111614_c0_seq1	comp111614_c0	314	21	2.8	100
675	comp11164_c1_seq1	comp11164_c1	459	39	3.39	100
676	comp111660_c0_seq1	comp111660_c0	243	6	1.08	100
[truncated: 9,247 more rows]

## Sheet: TF
gene_id	length	expected_count	FPKM	IsoPct	% identity	Alignment length	Query start	Query end	Subject id	Subject start	Subject end	E value	Subject annotation
[truncated: 166 more rows]

[truncated: 22 more sheets: Heat stress, osmotic stress, Pathogen, anthocyanin, Flavonoid, Disease resistance, Drought, salt, Hormone respon, senescence, light, early flowering, sugar, ripening, caffeine, Oxidative , metal, cold, silencing, caroten …]
