# Supplementary material for: Exploring the Genes of Yerba Mate (Ilex paraguariensis A. St.-Hil.) by NGS and De Novo Transcriptome Assembly
Source: PLoS One. 2014 Oct 16;9(10):e109835. doi: 10.1371/journal.pone.0109835 (PMC4199719; doi:10.1371/journal.pone.0109835)
Supplement: Table S4 — Yerba mate complete transcriptome best BLASTX hits, against the TAIR protein database. (XLSX) [file pone.0109835.s021.xlsx]

## Sheet: Best Match Per Query
Best Match Per Query	The complete list of blastx results are avialable upon request.
Query	Query Length	Match	Description	Exp	Score	PID	Align Length	Query Start	Query Stop	Match Start	Match Stop
comp2_c0_seq1 len=261 path=[299:0-260]	261	At3g54870.1	At3g54870.1 68416.m06079 armadillo/beta-catenin repeat family protein / kinesin motor family protein kinesin, Syncephalastrum racemosum, AJ225894	7e-38	151	81%	85	2	256	132	216
comp5_c0_seq1 len=241 path=[219:0-240]	241	At1g07530.1	At1g07530.1 68414.m00806 scarecrow-like transcription factor 14 (SCL14) identical to GB:AAD24412 from [Arabidopsis thaliana] (Plant J. 18 (1), 111-119 (1999))	4e-07	49.7	38%	95	2	232	236	330
comp6_c0_seq1 len=319 path=[1:0-318]	319	At5g57260.1	At5g57260.1 68418.m07152 cytochrome P450 71B10 identical to cytochrome P450 71B10 (SP:Q9LVD2) [Arabidopsis thaliana]	6e-32	132	59%	104	6	317	677	780
comp7_c0_seq1 len=350 path=[145:0-274 93:275-349]	350	At5g19040.1	At5g19040.1 68418.m02264 adenylate isopentenyltransferase 5 / cytokinin synthase (IPT5) identical to adenylate isopentenyltransferase (IPT5) [Arabidopsis thaliana] GI:14279056	6e-15	75.5	48%	74	3	224	228	301
comp12_c0_seq1 len=240 path=[1:0-100 361:101-239]	240	At1g01760.1	At1g01760.1 68414.m00095 adenosine-deaminase family / editase family similar to double-stranded RNA-specific editase GB:AAF69673 GI:7770275 from [Danio rerio]	3e-13	69.7	80%	40	120	239	164	203
comp14_c0_seq1 len=277 path=[221:0-276]	277	At3g24530.1	At3g24530.1 68416.m03080 AAA-type ATPase family protein / ankyrin repeat family protein contains Pfam profiles: PF00023 ankyrin repeat, PF00004 ATPase family associated with various cellular activities (AAA)	1e-19	91.3	67%	62	190	5	9	70
comp26_c0_seq1 len=236 path=[1:0-235]	236	At2g37710.1	At2g37710.1 68415.m04624 lectin protein kinase, putative similar to receptor lectin kinase 3 [Arabidopsis thaliana] gi|4100060|gb|AAD00733; contains protein kinase domain, Pfam:PF00069; contains legume lectins alpha and beta domains, Pfam:PF00138 and Pfam:PF00139	7e-19	88.6	56%	74	228	7	177	250
comp26_c1_seq1 len=204 path=[608:0-203]	204	At3g53810.1	At3g53810.1 68416.m05945 lectin protein kinase, putative similar to receptor lectin kinase 3 [Arabidopsis thaliana] gi|4100060|gb|AAD00733; contains protein kinase domain, Pfam:PF00069; contains legume lectins alpha and beta domains, Pfam:PF00138 and Pfam:PF00139	2e-11	63.9	62%	43	131	3	98	140
comp28_c0_seq1 len=219 path=[683:0-218]	219	At2g36350.1	At2g36350.1 68415.m04461 protein kinase, putative similar to protein kinase KIPK (KCBP-interacting protein kinase) [Arabidopsis thaliana] gi|7716430|gb|AAF68383	9e-35	141	87%	73	1	219	779	851
comp28_c1_seq1 len=266 path=[244:0-265]	266	At3g52890.2	At3g52890.2 68416.m05829 protein kinase (KIPK) identical to protein kinase KIPK (KCBP-interacting protein kinase) [Arabidopsis thaliana] gi|7716430|gb|AAF68383	7e-30	125	66%	92	3	266	835	926
comp32_c0_seq1 len=206 path=[544:0-205]	206	At2g05120.1	At2g05120.1 68415.m00539 expressed protein	5e-10	59.3	36%	66	9	206	138	203
comp33_c1_seq1 len=564 path=[401:0-563]	564	At1g11330.1	At1g11330.1 68414.m01301 S-locus lectin protein kinase family protein contains Pfam domains, PF00954: S-locus glycoprotein family, PF00069: Protein kinase domain, and PF01453: Lectin (probable mannose binding)	2e-21	98.6	37%	179	43	561	389	552
comp39_c0_seq1 len=227 path=[941:0-226]	227	At1g73850.1	At1g73850.1 68414.m08550 expressed protein	1e-06	48.1	55%	38	225	118	538	575
comp41_c0_seq1 len=202 path=[1:0-201]	202	At5g48120.1	At5g48120.1 68418.m05944 expressed protein low similarity to MMS19 [Mus musculus] GI:14029390	1e-08	54.7	56%	51	50	202	282	332
comp45_c0_seq1 len=304 path=[425:0-303]	304	At5g59730.1	At5g59730.1 68418.m07487 exocyst subunit EXO70 family protein leucine zipper-containing protein, Lycopersicon esculentum, PIR:S21495 contains Pfam domain PF03081: Exo70 exocyst complex subunit;	3e-24	106	52%	97	302	12	321	417
comp45_c1_seq1 len=235 path=[1:0-234]	235	At2g39380.1	At2g39380.1 68415.m04833 exocyst subunit EXO70 family protein contains Pfam domain PF03081: Exo70 exocyst complex subunit;	3e-16	80.1	60%	60	235	56	264	323
comp46_c0_seq1 len=316 path=[1:0-315]	316	At1g70740.1	At1g70740.1 68414.m08154 protein kinase family protein contains protein kinase domain, Pfam:PF00069	1e-12	68.2	60%	51	1	153	291	341
comp46_c1_seq1 len=255 path=[587:0-254]	255	At1g70740.1	At1g70740.1 68414.m08154 protein kinase family protein contains protein kinase domain, Pfam:PF00069	1e-31	131	75%	84	2	253	209	292
comp48_c0_seq1 len=249 path=[805:0-248]	249	At5g22380.1	At5g22380.1 68418.m02611 no apical meristem (NAM) family protein contains Pfam PF02365: No apical meristem (NAM) domain;	6e-19	89.0	62%	67	248	48	120	183
comp48_c1_seq1 len=425 path=[403:0-424]	425	At5g22380.1	At5g22380.1 68418.m02611 no apical meristem (NAM) family protein contains Pfam PF02365: No apical meristem (NAM) domain;	7e-46	179	69%	117	76	423	8	124
comp49_c0_seq1 len=271 path=[249:0-270]	271	At1g74850.1	At1g74850.1 68414.m08674 pentatricopeptide (PPR) repeat-containing protein contains Pfam profile PF01535: PPR repeat	2e-36	147	80%	89	3	269	243	331
comp62_c0_seq1 len=208 path=[341:0-207]	208	At1g22340.1	At1g22340.1 68414.m02795 UDP-glucoronosyl/UDP-glucosyl transferase family protein contains Pfam profile: PF00201 UDP-glucoronosyl and UDP-glucosyl transferase; similar to UDP-glucose glucosyltransferase GI:3928543 from [Arabidopsis thaliana]	3e-15	76.6	55%	67	206	6	102	167
comp66_c0_seq1 len=266 path=[244:0-265]	266	At1g30680.1	At1g30680.1 68414.m03751 toprim domain-containing protein contains Pfam profile: PF01751 toprim domain	4e-15	76.3	43%	80	5	244	99	178
comp69_c0_seq1 len=245 path=[239:0-244]	245	At1g62360.1	At1g62360.1 68414.m07036 homeobox protein SHOOT MERISTEMLESS (STM) identical to homeobox protein SHOOT MERISTEMLESS (STM) SP:Q38874 from [Arabidopsis thaliana]	2e-43	169	97%	81	3	245	260	340
comp83_c0_seq1 len=241 path=[1:0-240]	241	At4g28530.1	At4g28530.1 68417.m04082 no apical meristem (NAM) family protein contains Pfam PF02365: No apical meristem (NAM) domain; No apical meristem gene (NAM), required for pattern formation in embryos and flowers-Petunia hybrida, PATCHX:E205713	3e-32	132	66%	96	2	241	16	111
comp83_c1_seq1 len=227 path=[437:0-226]	227	At4g28530.1	At4g28530.1 68417.m04082 no apical meristem (NAM) family protein contains Pfam PF02365: No apical meristem (NAM) domain; No apical meristem gene (NAM), required for pattern formation in embryos and flowers-Petunia hybrida, PATCHX:E205713	1e-33	137	80%	78	225	4	105	182
comp98_c0_seq1 len=215 path=[68:0-66 286:67-214]	215	At3g06080.2	At3g06080.2 68416.m00695 expressed protein identical to unknown protein GB:AAF30301 from [Arabidopsis thaliana]	3e-15	76.6	76%	42	88	213	96	137
comp100_c0_seq1 len=254 path=[232:0-253]	254	At4g17610.1	At4g17610.1 68417.m02633 tRNA/rRNA methyltransferase (SpoU) family protein similar to TAR RNA loop binding protein [Homo sapiens] GI:1184692; contains Pfam profile PF00588: SpoU rRNA Methylase (RNA methyltransferase, TrmH) family	2e-13	70.9	60%	61	184	2	1099	1157
comp101_c0_seq1 len=215 path=[261:0-78 148:79-214]	215	At1g12430.1	At1g12430.1 68414.m01436 armadillo/beta-catenin repeat family protein / kinesin motor family protein	1e-22	100	64%	70	4	213	800	869
comp104_c0_seq1 len=201 path=[179:0-200]	201	At3g14470.1	At3g14470.1 68416.m01833 disease resistance protein (NBS-LRR class), putative domain signature NBS-LRR exists, suggestive of a disease resistance protein.	2e-09	57.0	42%	56	194	27	601	656
comp110_c0_seq1 len=208 path=[1:0-207]	208	At5g01180.1	At5g01180.1 68418.m00022 proton-dependent oligopeptide transport (POT) family protein contains Pfam profile: PF00854 POT family	2e-20	93.6	64%	68	3	206	213	280
comp110_c1_seq1 len=218 path=[566:0-217]	218	At5g01180.1	At5g01180.1 68418.m00022 proton-dependent oligopeptide transport (POT) family protein contains Pfam profile: PF00854 POT family	9e-20	91.7	62%	72	2	217	275	346
comp113_c0_seq1 len=219 path=[531:0-218]	219	At4g07521.1	At4g07521.1 68417.m01171 hypothetical protein	2e-07	41.6	42%	40	79	198	71	110
comp119_c0_seq1 len=292 path=[574:0-291]	292	At3g46540.1	At3g46540.1 68416.m05052 epsin N-terminal homology (ENTH) domain-containing protein / clathrin assembly protein-related contains Pfam PF01417: ENTH domain. ENTH (Epsin N-terminal homology) domain; similar to Chain A Of The Epsin N-Terminal Homology (Enth) Domain (GI:8569264) [Rattus Norvegicus]; similar to Af10-protein (GI:1724114) [Avena fatua]	3e-27	116	57%	96	3	290	89	184
comp120_c0_seq1 len=372 path=[1:0-371]	372	At3g26115.1	At3g26115.1 68416.m03253 expressed protein	7e-19	89.0	40%	113	34	372	249	359
comp127_c0_seq1 len=203 path=[1:0-202]	203	At5g24680.1	At5g24680.1 68418.m02917 expressed protein similar to unknown protein (pir||T38384)	3e-23	103	67%	67	1	201	147	213
comp128_c0_seq1 len=260 path=[238:0-259]	260	At3g07080.1	At3g07080.1 68416.m00841 membrane protein contains Pfam profile: PF00892 Integral membrane protein	4e-19	89.4	65%	70	51	260	304	373
comp128_c1_seq1 len=285 path=[475:0-284]	285	At3g07080.1	At3g07080.1 68416.m00841 membrane protein contains Pfam profile: PF00892 Integral membrane protein	2e-18	87.4	64%	74	223	2	213	283
comp148_c0_seq1 len=211 path=[1:0-80 188:81-210]	211	At3g08980.1	At3g08980.1 68416.m01049 signal peptidase I family protein similar to SP|P46972 Mitochondrial inner membrane protease subunit 2 (EC 3.4.99.-) {Saccharomyces cerevisiae}; contains Pfam profile PF00461: Signal peptidase I	9e-22	98.2	64%	62	188	3	86	145
comp149_c0_seq1 len=206 path=[1:0-205]	206	At2g37730.1	At2g37730.1 68415.m04627 fringe-related protein similarity to predicted proteins + similar to hypothetical protein GB:AAC23643 [Arabidopsis thaliana] + weak similarity to Fringe [Schistocerca gregaria](GI:6573138);Fringe encodes an extracellular protein that regulates Notch signalling.	5e-18	85.9	50%	71	1	204	124	194
comp151_c0_seq1 len=329 path=[275:0-328]	329	At5g50115.1	At5g50115.1 68418.m06206 hypothetical protein temporary automated functional assignment	8e-16	78.6	46%	91	266	6	226	313
comp157_c0_seq1 len=292 path=[279:0-291]	292	At5g58590.1	At5g58590.1 68418.m07342 Ran-binding protein 1, putative / RanBP1, putative strong similarity to Ran binding proteins from Arabidopsis thaliana atranbp1a [Arabidopsis thaliana] GI:2058282, atranbp1b [Arabidopsis thaliana] GI:2058284; contains Pfam profile PF00638: RanBP1 domain	2e-29	124	74%	81	49	291	2	79
comp160_c0_seq1 len=272 path=[250:0-271]	272	At5g04895.1	At5g04895.1 68418.m00514 helicase domain-containing protein similar to DEIH-box RNA/DNA helicase [Arabidopsis thaliana] GI:5881579;contains Pfam profiles PF04408: Helicase associated domain (HA2), PF00271: Helicase conserved C-terminal domain, PF00035: Double-stranded RNA binding motif	7e-40	158	85%	90	270	1	314	403
comp160_c1_seq1 len=246 path=[499:0-245]	246	At5g04895.1	At5g04895.1 68418.m00514 helicase domain-containing protein similar to DEIH-box RNA/DNA helicase [Arabidopsis thaliana] GI:5881579;contains Pfam profiles PF04408: Helicase associated domain (HA2), PF00271: Helicase conserved C-terminal domain, PF00035: Double-stranded RNA binding motif	2e-17	83.6	61%	67	245	45	397	462
comp161_c0_seq1 len=234 path=[339:0-233]	234	At2g34070.1	At2g34070.1 68415.m04171 expressed protein	2e-30	127	66%	78	3	233	224	301
comp162_c1_seq1 len=381 path=[577:0-380]	381	At2g20300.1	At2g20300.1 68415.m02371 protein kinase family protein contains protein kinase domain, Pfam:PF00069	5e-25	109	73%	75	227	3	91	162
comp167_c0_seq1 len=387 path=[1:0-386]	387	At3g59030.1	At3g59030.1 68416.m06579 transparent testa 12 protein (TT12) / multidrug transporter-like protein similar to ripening regulated protein DDTFR18 [Lycopersicon esculentum] GI:12231296, putative multidrug efflux protein NorM - Vibrio parahaemolyticus, EMBL:AB010463; contains Pfam profile PF01554: Uncharacterized membrane protein family; identical to cDNA multidrug transporter-like protein (tt12) GI:…	6e-45	175	68%	130	386	3	4	133
comp171_c0_seq1 len=301 path=[279:0-300]	301	At5g04460.1	At5g04460.1 68418.m00443 expressed protein	4e-23	102	57%	96	299	39	253	348
comp176_c0_seq1 len=283 path=[1:0-282]	283	At2g32400.1	At2g32400.1 68415.m03959 glutamate receptor family protein (GLR3.7) (GLR5) identical to Glr5 [Arabidopsis thaliana] gi|6644388|gb|AAF21042; plant glutamate receptor family, PMID:11379626	1e-25	111	54%	93	3	281	758	850
comp176_c1_seq1 len=239 path=[737:0-238]	239	At3g51480.1	At3g51480.1 68416.m05638 glutamate receptor family protein (GLR3.6) plant glutamate receptor family, PMID:11379626	6e-21	95.5	59%	76	7	234	684	759
comp177_c0_seq1 len=218 path=[196:0-84 507:85-154 351:155-217]	218	At3g07290.1	At3g07290.1 68416.m00868 pentatricopeptide (PPR) repeat-containing protein contains Pfam profile: PF01535: PPR repeat	6e-19	86.7	72%	51	65	217	289	339
comp180_c0_seq1 len=459 path=[1:0-458]	459	At2g19450.1	At2g19450.1 68415.m02272 diacylglycerol O-acyltransferase / acyl CoA:diacylglycerol acyltransferase (DGAT) identical to gi:5050913, gi:6625553	1e-81	298	84%	152	3	458	332	483
comp184_c0_seq1 len=395 path=[373:0-394]	395	At1g10560.1	At1g10560.1 68414.m01189 armadillo/beta-catenin repeat family protein / U-box domain-containing protein contains Pfam domain, PF00514: Armadillo/beta-catenin-like repeats and Pfam, PF04564: U-box domain	2e-19	90.9	40%	115	51	395	96	210
comp185_c0_seq1 len=311 path=[289:0-310]	311	At5g48440.1	At5g48440.1 68418.m05989 FAD-dependent oxidoreductase family protein low similarity to hydrogen cyanide synthase HcnC from Pseudomonas fluorescens [GI:3220203]; contains Pfam profile PF01266 FAD dependent oxidoreductase	8e-31	128	68%	88	3	266	279	366
comp189_c1_seq1 len=268 path=[246:0-267]	268	At1g61260.1	At1g61260.1 68414.m06904 expressed protein contains similarity to cotton fiber expressed protein 1 [Gossypium hirsutum] gi|3264828|gb|AAC33276	2e-18	87.4	67%	62	72	254	201	262
comp194_c0_seq1 len=308 path=[249:0-307]	308	At4g33620.1	At4g33620.1 68417.m04775 Ulp1 protease family protein low similarity to SP|Q9BQF6 SUMO-1-specific protease 2 (EC 3.4.22.-) (Sentrin-specific protease SENP7) {Homo sapiens}; contains Pfam profile PF02902: Ulp1 protease family, C-terminal catalytic domain	2e-08	54.3	34%	69	91	258	374	442
comp196_c0_seq1 len=381 path=[1:0-380]	381	At1g20696.1	At1g20696.1 68414.m02593 high mobility group protein beta2 (HMGbeta2) / HMG protein beta2 nearly identical to HMG protein (HMGbeta2) [Arabidopsis thaliana] GI:2832361	3e-11	63.5	45%	79	380	144	32	110
comp197_c0_seq1 len=267 path=[1:0-266]	267	At5g18390.1	At5g18390.1 68418.m02163 pentatricopeptide (PPR) repeat-containing protein contains Pfam profile PF01535: PPR repeat	3e-37	149	81%	87	5	265	371	457
comp204_c0_seq1 len=304 path=[282:0-303]	304	At1g52080.1	At1g52080.1 68414.m05875 actin binding protein family contains Prosite PS00019: Actinin-type actin-binding domain signature 1; similar to actin binding protein (GI:28071265) [Arabidopsis thaliana]; similar to A-type inclusion protein (ATI) (Swiss-Prot:P16602) [Cowpox virus]	3e-13	70.1	45%	79	247	11	239	317
comp206_c0_seq1 len=415 path=[393:0-414]	415	At5g22750.1	At5g22750.1 68418.m02657 SNF2 domain-containing protein / helicase domain-containing protein / RING finger domain-containing protein similar to SP|P36607 DNA repair protein rad8 {Schizosaccharomyces pombe}; contains Pfam profiles PF00271: Helicase conserved C-terminal domain, PF00176: SNF2 family N-terminal domain, PF00097: Zinc finger, C3HC4 type (RING finger)	1e-46	181	94%	97	1	291	933	1029
comp210_c0_seq1 len=331 path=[1:0-330]	331	At3g26630.1	At3g26630.1 68416.m03328 pentatricopeptide (PPR) repeat-containing protein contains Pfam profile: PF01535 PPR repeat	2e-20	94.0	45%	109	4	330	203	309
comp211_c0_seq1 len=335 path=[1:0-334]	335	At4g25830.1	At4g25830.1 68417.m03715 integral membrane family protein contains TIGRFAM TIGR01569 : plant integral membrane protein TIGR01569; contains Pfam PF04535 : Domain of unknown function (DUF588)	5e-25	108	58%	87	75	335	81	167
comp212_c0_seq1 len=352 path=[330:0-351]	352	At1g03730.1	At1g03730.1 68414.m00353 expressed protein similar to ESTs gb|AA605440 and gb|H37232	6e-23	102	46%	117	351	1	35	151
comp213_c0_seq1 len=523 path=[501:0-522]	523	At3g46920.1	At3g46920.1 68416.m05092 protein kinase family protein similar to MAP3K delta-1 protein kinase [Arabidopsis thaliana] GI:2253010; contains Pfam profile: PF00069 Eukaryotic protein kinase domain	2e-12	68.6	36%	169	13	507	720	849
comp214_c0_seq1 len=449 path=[345:0-448]	449	At2g01830.3	At2g01830.3 68415.m00115 histidine kinase (AHK4) (WOL) identical to histidine kinase AHK4 [Arabidopsis thaliana] gi|13537200|dbj|BAB40776; contains Pfam profiles PF03924: CHASE domain, PF02518: ATPase, histidine kinase-, DNA gyrase B-, and HSP90-like domain protein, PF00512: His Kinase A (phosphoacceptor) domain, PF00072: Response regulator receiver domain	1e-52	201	77%	130	391	2	417	546
comp216_c0_seq1 len=211 path=[189:0-210]	211	At5g48040.1	At5g48040.1 68418.m05936 hypothetical protein	2e-28	120	77%	68	205	2	307	374
comp222_c0_seq1 len=367 path=[345:0-366]	367	At5g06560.1	At5g06560.1 68418.m00740 expressed protein contains Pfam profile PF04576: Protein of unknown function, DUF593	2e-22	100	66%	68	1	204	451	518
comp224_c0_seq1 len=446 path=[1:0-445]	446	At2g13100.1	At2g13100.1 68415.m01436 glycerol-3-phosphate transporter, putative / glycerol 3-phosphate permease, putative similar to glycerol-3-phosphate transporter (glycerol 3-phosphate permease) [Homo sapiens] GI:7543982; contains Pfam profile PF00083: major facilitator superfamily protein	1e-52	201	77%	131	445	53	349	479
comp237_c0_seq1 len=245 path=[329:0-244]	245	At2g21520.1	At2g21520.1 68415.m02561 SEC14 cytosolic factor, putative / phosphoglyceride transfer protein, putative contains Pfam PF00650 : CRAL/TRIO domain; contains Pfam PF03765 : CRAL/TRIO, N-terminus; similar to phosphatidylinositol transfer-like protein IV (GI:14486707) [Lotus japonicus]	1e-13	71.2	57%	71	73	237	1	71
comp242_c0_seq1 len=222 path=[200:0-221]	222	At5g20680.1	At5g20680.1 68418.m02456 expressed protein predicted proteins, Arabidopsis thaliana	6e-24	105	75%	58	3	176	494	551
comp248_c0_seq1 len=280 path=[258:0-279]	280	At3g04690.1	At3g04690.1 68416.m00503 protein kinase family protein contains protein kinase domain, Pfam:PF00069	2e-20	94.0	53%	80	47	280	202	281
comp255_c0_seq1 len=364 path=[239:0-237 494:238-363]	364	At3g01490.1	At3g01490.1 68416.m00073 protein kinase, putative similar to ATMRK1 [Arabidopsis thaliana] gi|2351097|dbj|BAA22079	2e-45	177	92%	88	2	265	324	411
comp256_c0_seq1 len=336 path=[496:0-335]	336	At1g35670.1	At1g35670.1 68414.m04435 calcium-dependent protein kinase 2 (CDPK2) identical to calcium-dependent protein kinase [Arabidopsis thaliana] gi|604881|dbj|BAA04830; contains protein kinase domain, Pfam:PF00069; contains EF hand domain (calcium-binding EF-hand), Pfam:PF00036, INTERPRO:IPR002048	2e-50	193	83%	112	1	336	244	355
comp258_c0_seq1 len=317 path=[408:0-196 114:197-316]	317	At1g05950.1	At1g05950.1 68414.m00624 expressed protein	8e-13	68.6	48%	70	55	264	103	172
comp264_c0_seq1 len=327 path=[291:0-326]	327	At4g34160.1	At4g34160.1 68417.m04847 cyclin delta-3 (CYCD3) identical to SP|P42753 Cyclin delta-3 {Arabidopsis thaliana}	6e-39	155	68%	105	326	12	147	251
comp269_c0_seq1 len=878 path=[856:0-877]	878	At5g45330.1	At5g45330.1 68418.m05564 expressed protein ; expression supported by MPSS	1e-07	53.9	29%	148	409	831	322	463
comp272_c0_seq1 len=359 path=[337:0-358]	359	At5g61430.1	At5g61430.1 68418.m07708 no apical meristem (NAM) family protein PF02365 : No apical meristem (NAM) protein; similar to cup-shaped cotyledon CUC2 (GI:1944132) [Arabidopsis thaliana]	2e-11	64.3	41%	117	354	4	222	319
comp274_c0_seq1 len=237 path=[1:0-236]	237	At1g01220.1	At1g01220.1 68414.m00036 GHMP kinase-related contains similarity to L-fucose kinase [Homo sapiens] gi|21212956|emb|CAD29647	3e-30	126	78%	79	1	237	901	979
comp278_c1_seq1 len=211 path=[967:0-210]	211	At4g11160.1	At4g11160.1 68417.m01808 translation initiation factor IF-2, mitochondrial, putative similar to SP|P46198|IF2M_BOVIN Translation initiation factor IF-2, mitochondrial precursor (IF-2Mt) (IF-2(Mt)) {Bos taurus}	3e-19	90.1	55%	70	211	2	137	206
comp279_c0_seq1 len=363 path=[1:0-362]	363	At1g48280.1	At1g48280.1 68414.m05393 hydroxyproline-rich glycoprotein family protein	1e-14	74.7	60%	61	3	185	487	547
comp286_c0_seq1 len=282 path=[437:0-64 243:65-281]	282	At5g61480.1	At5g61480.1 68418.m07714 leucine-rich repeat transmembrane protein kinase, putative	1e-23	104	55%	93	279	1	302	394
comp287_c1_seq1 len=330 path=[920:0-329]	330	At3g27550.1	At3g27550.1 68416.m03443 group II intron splicing factor CRS1-related contains weak similarity to CRS1 [Zea mays] gi|9837550|gb|AAG00595	3e-23	103	92%	55	330	166	210	264
comp288_c0_seq1 len=388 path=[629:0-387]	388	At3g20300.1	At3g20300.1 68416.m02572 expressed protein	8e-50	191	71%	126	8	385	22	147
comp288_c1_seq1 len=337 path=[315:0-336]	337	At3g20300.1	At3g20300.1 68416.m02572 expressed protein	7e-28	118	55%	111	335	3	164	274
comp289_c0_seq1 len=365 path=[343:0-364]	365	At1g73350.1	At1g73350.1 68414.m08490 expressed protein	1e-23	104	53%	119	2	358	4	104
comp290_c0_seq1 len=406 path=[774:0-405]	406	At1g68185.1	At1g68185.1 68414.m07789 ubiquitin-related similar to ubiquitin-like protein smt3/pmt3 SP:O13351 from [Fission yeast]	7e-29	122	54%	109	18	344	105	213
comp291_c0_seq1 len=430 path=[671:0-112 42:113-429]	430	At2g15690.1	At2g15690.1 68415.m01796 pentatricopeptide (PPR) repeat-containing protein contains Pfam profile PF01535: PPR repeat	1e-28	121	68%	79	430	194	501	579
comp295_c0_seq1 len=249 path=[1:0-248]	249	At1g77550.1	At1g77550.1 68414.m09030 tubulin-tyrosine ligase family protein contains tubulin-tyrosine ligase family domain, Pfam:PF03133	2e-20	93.6	56%	82	3	248	503	581
comp303_c0_seq1 len=565 path=[543:0-564]	565	At5g14500.1	At5g14500.1 68418.m01698 aldose 1-epimerase family protein similar to apospory-associated protein C, Chlamydomonas reinhardtii, EMBL:AF195243 Pfam profile PF01263: Aldose 1-epimerase	8e-47	182	59%	147	442	2	1	147
comp306_c0_seq1 len=452 path=[731:0-85 23:86-451]	452	At1g28510.1	At1g28510.1 68414.m03505 expressed protein	1e-26	115	51%	122	86	451	16	137
comp307_c0_seq1 len=602 path=[1:0-601]	602	At3g58650.1	At3g58650.1 68416.m06537 expressed protein	8e-16	80.1	37%	158	26	487	133	271
comp307_c1_seq1 len=249 path=[1159:0-248]	249	At3g05750.1	At3g05750.1 68416.m00646 expressed protein	8e-21	95.1	54%	79	1	237	145	223
comp310_c0_seq1 len=272 path=[250:0-271]	272	At3g53880.1	At3g53880.1 68416.m05952 aldo/keto reductase family protein similar to chalcone reductase [Sesbania rostrata][GI:2792155], and aldose reductase ALDRXV4 [Xerophyta viscosa][GI:4539944], [Hordeum vulgare][GI:728592]	2e-32	133	71%	90	2	268	153	240
comp310_c1_seq1 len=316 path=[792:0-315]	316	At3g53880.1	At3g53880.1 68416.m05952 aldo/keto reductase family protein similar to chalcone reductase [Sesbania rostrata][GI:2792155], and aldose reductase ALDRXV4 [Xerophyta viscosa][GI:4539944], [Hordeum vulgare][GI:728592]	1e-31	131	73%	80	2	241	236	315
comp311_c0_seq1 len=308 path=[251:0-307]	308	At1g51550.1	At1g51550.1 68414.m05802 F-box family protein similar to F-box ZEITLUPE/FKF/LKP/ADAGIO proteins e.g. GI:13487068 from [Arabidopsis thaliana]	8e-36	144	64%	104	5	307	216	319
comp312_c0_seq1 len=262 path=[1:0-261]	262	At5g61010.1	At5g61010.1 68418.m07653 exocyst subunit EXO70 family protein leucine zipper-containing protein, tomato, PIR:S21495; contains Pfam domain PF03081: Exo70 exocyst complex subunit; similar to rexo70 (GI:2827160) {Rattus norvegicus}	2e-11	63.9	34%	85	257	3	67	151
comp313_c0_seq1 len=354 path=[332:0-353]	354	At5g58730.1	At5g58730.1 68418.m07357 pfkB-type carbohydrate kinase family protein contains Pfam profile: PF00294 pfkB family carbohydrate kinase	1e-38	154	63%	117	3	353	148	264
comp314_c0_seq1 len=366 path=[1:0-365]	366	At3g29180.1	At3g29180.1 68416.m03657 expressed protein	1e-50	194	72%	121	3	365	276	396
comp315_c0_seq1 len=468 path=[1:0-380 863:381-467]	468	At1g26180.1	At1g26180.1 68414.m03195 expressed protein	1e-24	108	63%	86	213	467	58	143
comp319_c0_seq1 len=282 path=[184:0-182 479:183-281]	282	At1g73730.1	At1g73730.1 68414.m08537 ethylene-insensitive3-like3 (EIL3) identical to ethylene-insensitive3-like3 (EIL3) GB:AF004215 [Arabidopsis thaliana] (Cell 89 (7), 1133-1144 (1997))	7e-41	161	79%	93	280	2	137	227
comp320_c0_seq1 len=592 path=[1:0-591]	592	At5g11430.1	At5g11430.1 68418.m01335 transcription elongation factor-related contains weak similarity to transcription elongation factors	2e-07	52.4	47%	61	592	413	755	802
comp327_c0_seq1 len=396 path=[374:0-395]	396	At3g05610.1	At3g05610.1 68416.m00623 pectinesterase family protein contains Pfam profile: PF01095 pectinesterase	2e-11	64.3	32%	89	270	7	51	137
comp332_c1_seq1 len=560 path=[2278:0-559]	560	At1g75310.1	At1g75310.1 68414.m08748 DNAJ heat shock N-terminal domain-containing protein low similarity to SP|Q27974 Auxilin {Bos taurus}; contains Pfam profile PF00226: DnaJ domain	2e-57	218	74%	142	125	550	1307	1448
comp334_c0_seq1 len=351 path=[329:0-350]	351	At4g33320.1	At4g33320.1 68417.m04739 expressed protein contains Pfam profile PF04859: Plant protein of unknown function (DUF641	2e-22	100	41%	124	340	2	112	235
comp340_c0_seq1 len=331 path=[1:0-330]	331	At1g06620.1	At1g06620.1 68414.m00699 2-oxoglutarate-dependent dioxygenase, putative similar to 2A6 (GI:599622) and tomato ethylene synthesis regulatory protein E8 (SP|P10967); contains Pfam profile: PF00671 Iron/Ascorbate oxidoreductase family	3e-27	104	61%	77	2	232	169	245
comp341_c0_seq1 len=246 path=[1:0-245]	246	At5g62100.2	At5g62100.2 68418.m07795 BAG domain-containing protein similar to BAG domain containing proteins (At5g07220, At5g52060)	1e-10	61.2	34%	99	245	42	162	260
comp350_c0_seq1 len=261 path=[370:0-166 132:167-260]	261	At1g27520.1	At1g27520.1 68414.m03355 glycoside hydrolase family 47 protein Similar to gb|U04299 mannosyl-oligosaccharide alpha-1,2-mannosidase from Mus musculus. ESTs gb|R84145 and gb|AA394707 come from this gene	2e-43	169	88%	87	1	261	346	432
comp353_c0_seq1 len=510 path=[488:0-509]	510	At3g24520.1	At3g24520.1 68416.m03079 heat shock transcription factor family protein contains Pfam profile: PF00447 HSF-type DNA-binding domain	2e-28	121	62%	96	2	289	81	171
comp354_c0_seq1 len=245 path=[223:0-244]	245	At5g01520.2	At5g01520.2 68418.m00066 zinc finger (C3HC4-type RING finger) family protein similar to MTD2 [Medicago truncatula] GI:9294812; contains Pfam profile PF00097: Zinc finger, C3HC4 type (RING finger)	1e-13	71.2	46%	81	245	3	69	148
comp356_c0_seq1 len=219 path=[197:0-218]	219	At4g38970.1	At4g38970.1 68417.m05521 fructose-bisphosphate aldolase, putative strong similarity to plastidic fructose-bisphosphate aldolase (EC 4.1.2.13) from Nicotiana paniculata (NPALDP1) [GI:4827251], Oryza sativa, PIR2:T02057 [SP|Q40677]	2e-27	108	76%	65	3	197	239	303
comp362_c0_seq1 len=294 path=[272:0-293]	294	At1g02170.1	At1g02170.1 68414.m00145 latex-abundant family protein (AMC1) / caspase family protein contains similarity to latex-abundant protein [Hevea brasiliensis] gb:AAD13216; contains Pfam profile PF00656: ICE-like protease (caspase) p20 domain	1e-22	101	53%	100	2	292	205	297
comp363_c0_seq1 len=277 path=[1:0-276]	277	At3g52570.1	At3g52570.1 68416.m05788 expressed protein contains Interpro entry IPR000379	5e-14	72.4	64%	53	2	160	122	170
comp363_c1_seq1 len=396 path=[882:0-395]	396	At3g52570.1	At3g52570.1 68416.m05788 expressed protein contains Interpro entry IPR000379	8e-50	191	67%	129	395	9	200	328
comp364_c0_seq1 len=398 path=[1:0-112 114:113-397]	398	At2g23770.1	At2g23770.1 68415.m02839 protein kinase family protein / peptidoglycan-binding LysM domain-containing protein contains Pfam domains, PF00069: Protein kinase domain and PF01476: LysM domain	4e-36	146	59%	119	385	29	433	548
comp365_c0_seq1 len=212 path=[1:0-211]	212	At5g19160.1	At5g19160.1 68418.m02281 expressed protein predicted proteins, Arabidopsis thaliana and Oryza sativa; expression supported by MPSS	1e-27	117	65%	70	3	212	211	280
comp365_c1_seq1 len=204 path=[560:0-203]	204	At5g19160.1	At5g19160.1 68418.m02281 expressed protein predicted proteins, Arabidopsis thaliana and Oryza sativa; expression supported by MPSS	8e-26	111	67%	67	2	202	274	340
comp368_c0_seq1 len=555 path=[1:0-554]	555	At1g64050.1	At1g64050.1 68414.m07255 expressed protein	4e-07	51.2	28%	161	541	74	510	666
comp369_c0_seq1 len=255 path=[1:0-254]	255	At2g23950.1	At2g23950.1 68415.m02860 leucine-rich repeat family protein / protein kinase family protein contains Pfam domains PF00560: Leucine Rich Repeat and PF00069: Protein kinase domain	7e-41	161	91%	85	1	255	420	504
comp371_c0_seq1 len=483 path=[1:0-482]	483	At1g77620.1	At1g77620.1 68414.m09037 expressed protein	3e-23	104	36%	160	483	7	546	704
comp371_c1_seq1 len=484 path=[921:0-483]	484	At1g77620.1	At1g77620.1 68414.m09037 expressed protein	2e-06	48.5	29%	127	1	378	720	840
comp373_c0_seq1 len=419 path=[397:0-418]	419	At2g18030.2	At2g18030.2 68415.m02095 peptide methionine sulfoxide reductase family protein similar to SP|P08761 Ecdysone-induced protein 28/29 kDa {Drosophila melanogaster}; contains Pfam profile PF01625: Peptide methionine sulfoxide reductase	8e-54	205	68%	139	1	417	30	168
comp380_c0_seq1 len=415 path=[393:0-414]	415	At5g67280.1	At5g67280.1 68418.m08483 leucine-rich repeat transmembrane protein kinase, putative	1e-52	201	69%	136	6	413	427	562
comp383_c0_seq1 len=447 path=[1:0-446]	447	At3g49750.1	At3g49750.1 68416.m05439 leucine-rich repeat family protein contains leucine rich-repeat (LRR) domains Pfam:PF00560, INTERPRO:IPR001611; contains similarity to resistance gene Hcr2-5B, Lycopersicon esculentum, EMBL:AF053997	3e-39	157	62%	130	62	445	135	264
comp387_c0_seq1 len=738 path=[716:0-737]	738	At5g53020.1	At5g53020.1 68418.m06585 expressed protein	1e-24	110	44%	151	734	285	144	276
comp387_c1_seq1 len=237 path=[1431:0-236]	237	At5g53020.1	At5g53020.1 68418.m06585 expressed protein	1e-09	58.2	52%	61	237	55	351	411
comp388_c0_seq1 len=437 path=[415:0-436]	437	At1g05055.1	At1g05055.1 68414.m00506 basic transcription factor 2, 44kD subunit-related contains weak similarity to Swiss-Prot:Q13888 TFIIH basal transcription factor complex p44 subunit (Basic transcription factor 2 44 kDa subunit, BTF2-p44, General transcription factor IIH polypeptide 2) [Homo sapiens]	6e-21	96.3	60%	74	215	436	19	92
comp388_c1_seq1 len=455 path=[829:0-454]	455	At1g05055.1	At1g05055.1 68414.m00506 basic transcription factor 2, 44kD subunit-related contains weak similarity to Swiss-Prot:Q13888 TFIIH basal transcription factor complex p44 subunit (Basic transcription factor 2 44 kDa subunit, BTF2-p44, General transcription factor IIH polypeptide 2) [Homo sapiens]	5e-72	266	84%	150	1	450	89	238
comp389_c0_seq1 len=401 path=[1:0-400]	401	At4g13740.1	At4g13740.1 68417.m02133 expressed protein	2e-10	60.8	43%	72	332	132	528	599
comp389_c1_seq1 len=212 path=[757:0-211]	212	At4g13740.1	At4g13740.1 68417.m02133 expressed protein	4e-06	46.2	45%	53	2	160	456	502
comp390_c0_seq1 len=853 path=[1:0-852]	853	At1g09460.1	At1g09460.1 68414.m01058 glucan endo-1,3-beta-glucosidase-related similar to glucan endo-1,3-beta-glucosidase precursor SP:P52409 from [Triticum aestivum]	3e-25	112	43%	141	433	852	75	200
comp391_c0_seq1 len=620 path=[1032:0-619]	620	At5g08110.1	At5g08110.1 68418.m00946 DEAD/DEAH box helicase, putative several putative ATP-dependent helicases	2e-13	72.0	26%	187	59	619	145	279
comp393_c0_seq1 len=336 path=[567:0-335]	336	At2g29940.1	At2g29940.1 68415.m03642 ABC transporter family protein similar to ABC1 protein GI:14331118 from [Nicotiana plumbaginifolia]	8e-45	174	72%	111	3	335	1175	1285
comp393_c1_seq1 len=306 path=[1:0-305]	306	At2g29940.1	At2g29940.1 68415.m03642 ABC transporter family protein similar to ABC1 protein GI:14331118 from [Nicotiana plumbaginifolia]	1e-38	154	64%	101	305	3	1078	1178
comp396_c0_seq1 len=308 path=[286:0-307]	308	At2g09990.1	At2g09990.1 68415.m01037 40S ribosomal protein S16 (RPS16A) Same as GB:Q42340	4e-38	152	69%	101	4	306	24	124
comp398_c0_seq1 len=568 path=[1:0-567]	568	At1g68720.1	At1g68720.1 68414.m07851 cytidine/deoxycytidylate deaminase family protein contains Pfam profile PF00383: Cytidine and deoxycytidylate deaminase zinc-binding region	2e-14	75.5	30%	185	13	564	645	800
comp398_c1_seq1 len=397 path=[1465:0-396]	397	At1g68720.1	At1g68720.1 68414.m07851 cytidine/deoxycytidylate deaminase family protein contains Pfam profile PF00383: Cytidine and deoxycytidylate deaminase zinc-binding region	2e-08	54.7	28%	101	11	307	802	902
comp400_c0_seq1 len=367 path=[345:0-366]	367	At4g14870.1	At4g14870.1 68417.m02284 expressed protein	7e-13	68.9	39%	112	323	3	41	140
comp400_c1_seq1 len=205 path=[689:0-204]	205	At4g14870.1	At4g14870.1 68417.m02284 expressed protein	5e-09	55.8	90%	32	205	110	142	173
comp403_c0_seq1 len=296 path=[1:0-295]	296	At1g08230.1	At1g08230.1 68414.m00909 amino acid transporter family protein low similarity to amino acid permease [Oryza sativa] GI:7415521; contains Pfam profile PF01490: Transmembrane amino acid transporter protein	5e-29	122	60%	96	4	291	3	98
comp404_c0_seq1 len=662 path=[1:0-661]	662	At5g15870.1	At5g15870.1 68418.m01857 glycosyl hydrolase family 81 protein similar to beta-glucan-elicitor receptor GI:1752734 from [Glycine max]	1e-94	342	70%	223	3	662	442	664
comp404_c1_seq1 len=241 path=[1497:0-240]	241	At5g15870.1	At5g15870.1 68418.m01857 glycosyl hydrolase family 81 protein similar to beta-glucan-elicitor receptor GI:1752734 from [Glycine max]	1e-14	74.3	47%	78	3	236	360	437
comp405_c0_seq1 len=515 path=[1:0-514]	515	At5g58170.1	At5g58170.1 68418.m07281 glycerophosphoryl diester phosphodiesterase family protein contains Pfam PF03009 : Glycerophosphoryl diester phosphodiesterase family; similar to Glycerophosphoryl diester phosphodiesterase precursor (Glycerophosphodiester phosphodiesterase) (Surface-exposed lipoprotein D) (Protein D) (ImmunoglobulinD-binding protein) (IGD-binding protein) (SP:Q06282) {Haemophilus influen…	2e-41	164	56%	144	423	4	1	144
comp405_c1_seq1 len=333 path=[1295:0-332]	333	At5g58050.1	At5g58050.1 68418.m07265 glycerophosphoryl diester phosphodiesterase family protein contains Pfam PF03009 : Glycerophosphoryl diester phosphodiesterase family; similar to Glycerophosphoryl diester phosphodiesterase precursor (Glycerophosphodiester phosphodiesterase) (Surface-exposed lipoprotein D) (Protein D) (ImmunoglobulinD-binding protein) (IGD-binding protein) (SP:Q06282) {Haemophilus influen…	3e-23	103	48%	110	2	331	148	255
comp406_c0_seq1 len=331 path=[1:0-330]	331	At2g05760.1	At2g05760.1 68415.m00620 xanthine/uracil permease family protein contains Pfam profile: PF00860 permease family	1e-52	200	88%	109	3	329	235	343
comp406_c1_seq1 len=307 path=[617:0-306]	307	At2g05760.1	At2g05760.1 68415.m00620 xanthine/uracil permease family protein contains Pfam profile: PF00860 permease family	2e-48	186	84%	100	306	7	140	239
comp411_c0_seq1 len=255 path=[197:0-191 416:192-254]	255	At3g48770.1	At3g48770.1 68416.m05326 hypothetical protein	4e-20	92.8	53%	79	238	2	857	935
comp419_c0_seq1 len=231 path=[1:0-230]	231	At1g06410.1	At1g06410.1 68414.m00678 glycosyl transferase family 20 protein / trehalose-phosphatase family protein contains Pfam profile: PF02358 trehalose-phosphatase	4e-31	129	76%	75	230	6	340	414
comp431_c0_seq1 len=464 path=[442:0-463]	464	At3g53690.1	At3g53690.1 68416.m05929 zinc finger (C3HC4-type RING finger) family protein contains a Zinc finger, C3HC4 type (RING finger) signature, PROSITE:PS00518 and a IBR domain, Pfam:PF01485	2e-27	117	41%	123	2	355	183	305
comp431_c1_seq1 len=302 path=[1162:0-301]	302	At3g14250.1	At3g14250.1 68416.m01804 zinc finger protein-related contains weak similarity to zinc finger proteins and Pfam:PF01485 IBR domain	2e-16	80.5	38%	72	83	298	95	166
comp432_c0_seq1 len=242 path=[1:0-241]	242	At5g54280.1	At5g54280.1 68418.m06761 myosin heavy chain, putative similar to myosin [Arabidopsis thaliana] gi|499045|emb|CAA84065	2e-38	153	92%	77	237	7	397	473
comp433_c0_seq1 len=299 path=[277:0-298]	299	At5g57970.1	At5g57970.1 68418.m07253 methyladenine glycosylase family protein similar to SP|P05100 DNA-3-methyladenine glycosylase I (EC 3.2.2.20) (3-methyladenine-DNA glycosylase I, constitutive) {Escherichia coli}; contains Pfam profile PF03352: Methyladenine glycosylase	8e-37	148	74%	98	295	2	203	300
comp433_c1_seq1 len=301 path=[553:0-300]	301	At5g57970.1	At5g57970.1 68418.m07253 methyladenine glycosylase family protein similar to SP|P05100 DNA-3-methyladenine glycosylase I (EC 3.2.2.20) (3-methyladenine-DNA glycosylase I, constitutive) {Escherichia coli}; contains Pfam profile PF03352: Methyladenine glycosylase	1e-18	87.8	74%	51	301	149	294	344
comp446_c0_seq1 len=249 path=[1:0-248]	249	At5g52540.1	At5g52540.1 68418.m06519 expressed protein contains PF05684: Protein of unknown function (DUF819)	7e-14	72.0	45%	82	1	246	100	181
comp448_c0_seq1 len=490 path=[1:0-489]	490	At2g22260.1	At2g22260.1 68415.m02643 oxidoreductase, 2OG-Fe(II) oxygenase family protein contains Pfam profile PF03171: oxidoreductase, 2OG-Fe(II) oxygenase family	6e-63	236	71%	141	68	490	96	236
comp448_c1_seq1 len=281 path=[1193:0-280]	281	At2g22260.1	At2g22260.1 68415.m02643 oxidoreductase, 2OG-Fe(II) oxygenase family protein contains Pfam profile PF03171: oxidoreductase, 2OG-Fe(II) oxygenase family	8e-23	101	65%	80	1	237	235	314
comp450_c1_seq1 len=243 path=[371:0-242]	243	At5g66980.1	At5g66980.1 68418.m08444 transcriptional factor B3 family protein contains Pfam profile PF02362: B3 DNA binding domain	2e-07	50.4	36%	71	28	228	39	109
comp453_c0_seq1 len=259 path=[551:0-258]	259	At1g68740.1	At1g68740.1 68414.m07857 EXS family protein / ERD1/XPR1/SYG1 family protein similar to PHO1 protein [Arabidopsis thaliana] GI:20069032; contains Pfam profiles PF03105: SPX domain, PF03124: EXS family	3e-32	133	74%	85	4	258	327	411
comp463_c0_seq1 len=225 path=[529:0-224]	225	At3g47890.1	At3g47890.1 68416.m05222 ubiquitin carboxyl-terminal hydrolase-related contains Pfam profiles PF00443: Ubiquitin carboxyl-terminal hydrolase, PF04780: Protein of unknown function (DUF629), PF04781: Protein of unknown function (DUF627)	1e-11	64.3	47%	72	221	6	493	562
comp464_c0_seq1 len=201 path=[225:0-200]	201	At1g69610.1	At1g69610.1 68414.m08006 expressed protein	1e-11	64.3	50%	64	200	9	455	517
comp466_c0_seq1 len=202 path=[1:0-201]	202	At4g35290.2	At4g35290.2 68417.m05015 glutamate receptor family protein (GLR3.2) (GLUR2) identical to putative glutamate receptor like-protein GLUR2 [Arabidopsis thaliana] gi|13160471|gb|AAK13248; plant glutamate receptor family, PMID:11379626	6e-13	68.9	52%	67	201	1	423	489
comp466_c1_seq1 len=230 path=[359:0-229]	230	At2g32400.1	At2g32400.1 68415.m03959 glutamate receptor family protein (GLR3.7) (GLR5) identical to Glr5 [Arabidopsis thaliana] gi|6644388|gb|AAF21042; plant glutamate receptor family, PMID:11379626	3e-22	99.8	58%	73	221	3	480	552
comp469_c0_seq1 len=382 path=[1:0-381]	382	At2g28000.1	At2g28000.1 68415.m03393 RuBisCO subunit binding-protein alpha subunit, chloroplast / 60 kDa chaperonin alpha subunit / CPN-60 alpha identical to SWISS-PROT:P21238- RuBisCO subunit binding-protein alpha subunit, chloroplast precursor (60 kDa chaperonin alpha subunit, CPN-60 alpha) [Arabidopsis thaliana]	4e-17	83.2	72%	55	382	218	511	565
comp470_c0_seq1 len=346 path=[324:0-345]	346	At3g43920.1	At3g43920.1 68416.m04701 ribonuclease III family protein similar to RNA helicase/RNAseIII CAF protein [Arabidopsis thaliana] GI:6102610; contains Pfam profiles PF02170: PAZ domain, PF00636: RNase3 domain	7e-11	62.0	41%	97	3	290	1327	1419
comp470_c1_seq1 len=282 path=[647:0-281]	282	At3g43920.1	At3g43920.1 68416.m04701 ribonuclease III family protein similar to RNA helicase/RNAseIII CAF protein [Arabidopsis thaliana] GI:6102610; contains Pfam profiles PF02170: PAZ domain, PF00636: RNase3 domain	5e-22	99.0	52%	93	281	3	1239	1331
comp475_c0_seq1 len=223 path=[201:0-222]	223	AtMg00810	AtMg00810 orf240b hypothetical protein	5e-07	49.3	46%	47	186	46	179	225
comp475_c1_seq1 len=226 path=[401:0-225]	226	At4g23160.1	At4g23160.1 68417.m03342 protein kinase family protein contains Pfam domain PF00069: Protein kinase domain	4e-06	46.2	36%	58	3	176	513	570
comp478_c0_seq1 len=415 path=[393:0-414]	415	At5g53080.1	At5g53080.1 68418.m06594 kinesin light chain-related low similarity to kinesin light chain from [Plectonema boryanum] GI:2645229, [Loligo pealei] GI:403179; contains Pfam profile PF00515: TPR Domain	9e-50	191	67%	137	413	3	326	462
comp478_c1_seq1 len=251 path=[1013:0-250]	251	At5g53080.1	At5g53080.1 68418.m06594 kinesin light chain-related low similarity to kinesin light chain from [Plectonema boryanum] GI:2645229, [Loligo pealei] GI:403179; contains Pfam profile PF00515: TPR Domain	8e-24	105	62%	83	3	251	460	542
comp482_c1_seq1 len=255 path=[647:0-254]	255	At3g63340.1	At3g63340.1 68416.m07127 protein phosphatase 2C-related / PP2C-related protein phosphatase 2C - Rattus norvegicus, EMBL:AF095927	3e-07	50.1	41%	55	95	253	30	84
comp483_c0_seq1 len=297 path=[231:0-296]	297	At5g67440.1	At5g67440.1 68418.m08503 phototropic-responsive NPH3 family protein contains NPH3 family domain, Pfam:PF03000	3e-20	93.2	59%	77	4	234	278	354
comp492_c0_seq1 len=285 path=[263:0-284]	285	At1g13635.1	At1g13635.1 68414.m01602 methyladenine glycosylase family protein Contains Pfam profile PF03352: Methyladenine glycosylase	7e-38	151	77%	94	284	3	133	226
comp493_c0_seq1 len=246 path=[552:0-245]	246	At5g41980.1	At5g41980.1 68418.m05111 expressed protein	1e-15	77.8	54%	68	11	214	169	236
comp499_c0_seq1 len=318 path=[1:0-209 530:210-317]	318	At5g49980.1	At5g49980.1 68418.m06189 transport inhibitor response protein, putative E3 ubiquitin ligase SCF complex F-box subunit; similar to F-box containing protein TIR1 GI:13249030 from [Populus tremula x Populus tremuloides]	1e-40	160	73%	105	317	3	152	256
comp502_c0_seq1 len=256 path=[234:0-255]	256	At1g03750.1	At1g03750.1 68414.m00355 helicase, putative similar to SP|Q03468 Excision repair protein ERCC-6 (Cockayne syndrome protein CSB) {Homo sapiens}; contains Pfam profiles PF00271: Helicase conserved C-terminal domain, PF00176: SNF2 family N-terminal domain, PF02810: SEC-C motif	8e-37	148	80%	85	1	255	111	195
comp505_c0_seq1 len=335 path=[307:0-334]	335	At5g38460.1	At5g38460.1 68418.m04649 ALG6, ALG8 glycosyltransferase family protein similar to SP|Q9Y672 Dolichyl pyrophosphate Man9GlcNAc2 alpha-1,3-glucosyltransferase (EC 2.4.1.-) (Dolichyl-P-Glc:Man9GlcNAc2-PP-dolichyl glucosyltransferase) {Homo sapiens}; contains Pfam profile PF03155: ALG6, ALG8 glycosyltransferase family	9e-20	91.7	43%	117	334	2	367	483
comp514_c0_seq1 len=213 path=[1:0-212]	213	At2g16430.2	At2g16430.2 68415.m01882 purple acid phosphatase (PAP10) identical to purple acid phosphatase (PAP10) GI:20257482 from [Arabidopsis thaliana]	3e-31	129	84%	71	213	1	358	428
comp514_c1_seq1 len=522 path=[381:0-521]	522	At2g27190.1	At2g27190.1 68415.m03268 iron(III)-zinc(II) purple acid phosphatase (PAP12) identical to iron(III)-zinc(II) purple acid phosphatase [precursor] SP:Q38924 from [Arabidopsis thaliana]	2e-81	297	73%	173	2	520	184	356
comp516_c0_seq1 len=342 path=[320:0-341]	342	At1g70710.1	At1g70710.1 68414.m08151 endo-1,4-beta-glucanase (EGASE) / cellulase identical to endo-1,4-beta-glucanase GB:CAA67157 GI:2440035 from [Arabidopsis thaliana]	4e-39	155	63%	110	340	11	378	487
comp521_c0_seq1 len=271 path=[249:0-270]	271	At3g06770.3	At3g06770.3 68416.m00803 glycoside hydrolase family 28 protein / polygalacturonase (pectinase) family protein weak similarity to polygalacturonase [Persea americana] GI:166951; contains PF00295: Glycosyl hydrolases family 28 (polygalacturonases)	8e-34	138	70%	90	1	270	171	260
comp522_c1_seq1 len=313 path=[645:0-312]	313	At1g51340.2	At1g51340.2 68414.m05773 MATE efflux family protein contains Pfam profile PF01554: MatE	2e-22	100	52%	104	1	312	377	480
comp525_c0_seq1 len=296 path=[1:0-295]	296	At1g47480.1	At1g47480.1 68414.m05267 expressed protein similar to PrMC3 [Pinus radiata] GI:5487873	5e-13	69.3	37%	112	6	296	152	261
comp530_c0_seq1 len=335 path=[1:0-334]	335	At3g05625.1	At3g05625.1 68416.m00625 expressed protein	6e-21	95.5	54%	107	317	3	1	104
comp531_c0_seq1 len=242 path=[1:0-241]	242	At4g36750.1	At4g36750.1 68417.m05214 quinone reductase family protein similar to 1,4-benzoquinone reductase [Phanerochaete chrysosporium][GI:4454993]; similar to Trp repressor binding protein [Escherichia coli][SP|P30849]; contains flavodoxin domain PF00258	3e-30	126	78%	80	3	242	84	162
comp531_c1_seq1 len=221 path=[439:0-220]	221	At4g36750.1	At4g36750.1 68417.m05214 quinone reductase family protein similar to 1,4-benzoquinone reductase [Phanerochaete chrysosporium][GI:4454993]; similar to Trp repressor binding protein [Escherichia coli][SP|P30849]; contains flavodoxin domain PF00258	3e-29	123	80%	73	2	220	159	231
comp532_c0_seq1 len=228 path=[251:0-227]	228	At3g07270.2	At3g07270.2 68416.m00865 GTP cyclohydrolase I identical to GTP cyclohydrolase I GI:19909132 from [Arabidopsis thaliana]; contains Pfam profile: PF01227 GTP cyclohydrolase I	8e-23	101	62%	72	18	227	318	387
comp533_c0_seq1 len=320 path=[1:0-319]	320	At3g53960.1	At3g53960.1 68416.m05961 proton-dependent oligopeptide transport (POT) family protein contains Pfam profile: PF00854 POT family	8e-29	121	52%	106	315	1	364	469
comp533_c1_seq1 len=211 path=[595:0-210]	211	At3g53960.1	At3g53960.1 68416.m05961 proton-dependent oligopeptide transport (POT) family protein contains Pfam profile: PF00854 POT family	2e-25	110	73%	71	1	210	482	552
comp534_c0_seq1 len=287 path=[687:0-286]	287	At5g27680.1	At5g27680.1 68418.m03319 DEAD/DEAH box helicase, putative similar to WRN (Werner syndrome) protein - Mus musculus, EMBL:AF241636; contains Pfam profiles PF00270: DEAD/DEAH box helicase, PF00271: Helicase conserved C-terminal domain, PF00627: UBA/TS-N domain	9e-11	61.6	36%	96	283	2	2	97
comp534_c1_seq1 len=366 path=[1:0-365]	366	At5g27680.1	At5g27680.1 68418.m03319 DEAD/DEAH box helicase, putative similar to WRN (Werner syndrome) protein - Mus musculus, EMBL:AF241636; contains Pfam profiles PF00270: DEAD/DEAH box helicase, PF00271: Helicase conserved C-terminal domain, PF00627: UBA/TS-N domain	1e-18	87.8	68%	58	191	364	152	209
comp536_c0_seq1 len=531 path=[830:0-530]	531	At1g61360.1	At1g61360.1 68414.m06915 S-locus lectin protein kinase family protein contains protein kinase domain, Pfam:PF00069; contains S-locus glycoprotein family domain, Pfam:PF00954	3e-33	88.2	58%	70	2	211	594	663
comp538_c0_seq1 len=204 path=[713:0-203]	204	At4g17610.1	At4g17610.1 68417.m02633 tRNA/rRNA methyltransferase (SpoU) family protein similar to TAR RNA loop binding protein [Homo sapiens] GI:1184692; contains Pfam profile PF00588: SpoU rRNA Methylase (RNA methyltransferase, TrmH) family	2e-17	84.0	65%	64	193	2	1660	1723
comp538_c1_seq1 len=379 path=[357:0-378]	379	At4g17610.1	At4g17610.1 68417.m02633 tRNA/rRNA methyltransferase (SpoU) family protein similar to TAR RNA loop binding protein [Homo sapiens] GI:1184692; contains Pfam profile PF00588: SpoU rRNA Methylase (RNA methyltransferase, TrmH) family	5e-32	132	55%	125	3	377	1542	1662
comp541_c0_seq1 len=308 path=[286:0-307]	308	At3g55730.1	At3g55730.1 68416.m06191 myb family transcription factor (MYB109) contains Pfam profile: PF00249 myb-like DNA-binding domain	1e-09	58.2	46%	71	3	215	331	389
comp542_c0_seq1 len=341 path=[589:0-340]	341	At5g49770.1	At5g49770.1 68418.m06164 leucine-rich repeat transmembrane protein kinase, putative	1e-10	61.2	37%	109	338	21	808	913
comp548_c0_seq1 len=217 path=[317:0-216]	217	At5g47020.1	At5g47020.1 68418.m05795 glycine-rich protein strong similarity to unknown protein (emb|CAB87688.1)	2e-15	77.4	51%	72	2	217	1225	1296
comp551_c0_seq1 len=258 path=[221:0-257]	258	At5g07050.1	At5g07050.1 68418.m00798 nodulin MtN21 family protein similar to MtN21 GI:2598575 (root nodule development) from [Medicago truncatula]	2e-22	100	73%	63	3	191	267	329
comp555_c0_seq1 len=271 path=[249:0-270]	271	At2g24190.1	At2g24190.1 68415.m02890 short-chain dehydrogenase/reductase (SDR) family protein contains INTERPRO family IPR002198 short-chain dehydrogenase/reductase (SDR) superfamily	5e-18	85.9	61%	73	271	62	37	109
comp560_c0_seq1 len=301 path=[1041:0-300]	301	At3g23750.1	At3g23750.1 68416.m02986 leucine-rich repeat family protein / protein kinase family protein contains Pfam domains PF00560: Leucine Rich Repeat and PF00069: Protein kinase domain	7e-20	92.0	71%	73	299	90	857	928
comp560_c1_seq1 len=543 path=[521:0-542]	543	At3g23750.1	At3g23750.1 68416.m02986 leucine-rich repeat family protein / protein kinase family protein contains Pfam domains PF00560: Leucine Rich Repeat and PF00069: Protein kinase domain	3e-92	333	90%	181	1	543	682	862
comp562_c0_seq1 len=243 path=[401:0-145 54:146-242]	243	At1g19485.1	At1g19485.1 68414.m02427 AT hook motif-containing protein contains Pfam profile: PF00730 HhH-GPD superfamily base excision DNA repair protein; contains Pfam PF02178: AT hook motif; contains Pfam PF00400: WD domain, G-beta repeat (5 copies); contains Prosite PS00354: HMG-I and HMG-Y DNA-binding domain (A+T-hook)	1e-13	71.2	43%	82	1	243	59	140
comp565_c0_seq1 len=216 path=[593:0-215]	216	At4g37360.1	At4g37360.1 68417.m05291 cytochrome P450 family protein cytochrome P450 monooxygenase, Arabidopsis thaliana, PID:d1029478	2e-23	103	63%	72	1	216	400	470
comp565_c1_seq1 len=319 path=[297:0-318]	319	At3g28740.1	At3g28740.1 68416.m03588 cytochrome P450 family protein contains Pfam profile: PF00067 cytochrome P450	5e-28	119	51%	105	317	3	309	413
comp567_c0_seq1 len=631 path=[609:0-630]	631	At1g68820.1	At1g68820.1 68414.m07868 membrane protein, putative contains 7 transmembrane domains; similar to inhibitor of apoptosis-2 IAP-2 (GI:20043383) [Mamestra configurata nucleopolyhedrovirus]	3e-77	284	74%	181	7	546	287	467
comp567_c1_seq1 len=258 path=[1217:0-257]	258	At1g18470.2	At1g18470.2 68414.m02305 zinc finger (C3HC4-type RING finger) family protein contains Pfam profile: PF00097 zinc finger, C3HC4 type	9e-30	124	64%	85	256	2	185	269
comp570_c0_seq1 len=462 path=[440:0-461]	462	At5g22070.1	At5g22070.1 68418.m02570 expressed protein contains Pfam profile PF03267: Arabidopsis protein of unknown function, DUF266	2e-42	167	53%	166	1	462	100	263
comp570_c1_seq1 len=395 path=[1251:0-394]	395	At5g22070.1	At5g22070.1 68418.m02570 expressed protein contains Pfam profile PF03267: Arabidopsis protein of unknown function, DUF266	1e-43	171	70%	106	2	319	257	362
comp572_c0_seq1 len=347 path=[1:0-346]	347	At3g07500.1	At3g07500.1 68416.m00894 far-red impaired responsive family protein / FAR1 family protein weak similarity to far-red impaired response protein [Arabidopsis thaliana] GI:5764395; contains Pfam profile PF03101: FAR1 family	2e-45	177	75%	113	2	340	59	171
comp575_c0_seq1 len=418 path=[366:0-352 754:353-417]	418	At2g31170.1	At2g31170.1 68415.m03805 tRNA synthetase class I (C) family protein similar to cysteine-tRNA ligase [Escherichia coli] GI:41203; contains Pfam profile PF01406: tRNA synthetases class I (C)	8e-62	231	79%	139	417	1	115	253
comp575_c0_seq2 len=388 path=[366:0-352 719:353-387]	388	At2g31170.1	At2g31170.1 68415.m03805 tRNA synthetase class I (C) family protein similar to cysteine-tRNA ligase [Escherichia coli] GI:41203; contains Pfam profile PF01406: tRNA synthetases class I (C)	4e-50	192	78%	117	351	1	137	253
comp578_c0_seq1 len=669 path=[484:0-482 1174:483-668]	669	At5g58950.1	At5g58950.1 68418.m07384 protein kinase family protein concontains protein kinase domain, Pfam:PF00069	2e-31	132	39%	188	181	666	1	186
comp581_c0_seq1 len=508 path=[1:0-507]	508	At1g40390.1	At1g40390.1 68414.m04790 hypothetical protein	3e-22	100	39%	138	403	8	120	257
comp582_c0_seq1 len=453 path=[431:0-452]	453	At1g76920.1	At1g76920.1 68414.m08954 F-box family protein (FBX3) contains similarity to stamina pistilloidia GI:4101570, the pea ortholog of Fim and UFO from [Pisum sativum]	7e-45	176	56%	163	452	3	33	189
comp586_c0_seq1 len=209 path=[1:0-208]	209	At5g13930.1	At5g13930.1 68418.m01629 chalcone synthase / naringenin-chalcone synthase identical to SP|P13114	1e-12	68.2	88%	35	5	109	359	393
comp586_c1_seq1 len=237 path=[587:0-236]	237	At5g13930.1	At5g13930.1 68418.m01629 chalcone synthase / naringenin-chalcone synthase identical to SP|P13114	2e-33	136	79%	78	3	236	287	364
comp587_c0_seq1 len=283 path=[307:0-282]	283	At2g46560.1	At2g46560.1 68415.m05808 transducin family protein / WD-40 repeat family protein similar to CPY (GI:3096961) {Chironomus thummi}; contains Pfam PF00400: WD domain, G-beta repeat (8 copies, 3 weak)|9780477|gb|BE522499.1|BE522499	5e-31	129	70%	85	16	270	2036	2120
comp591_c0_seq1 len=239 path=[1:0-238]	239	At3g47500.1	At3g47500.1 68416.m05166 Dof-type zinc finger domain-containing protein identical to H-protein promoter binding factor-2a GI:3386546 from [Arabidopsis thaliana]	2e-06	47.4	51%	37	119	9	289	320
comp591_c1_seq1 len=240 path=[433:0-239]	240	At5g39660.2	At5g39660.2 68418.m04803 Dof-type zinc finger domain-containing protein similar to H-protein promoter binding factor-2a GI:3386546 from [Arabidopsis thaliana]	3e-13	69.7	43%	86	240	1	310	390
comp592_c0_seq1 len=395 path=[373:0-394]	395	At1g62120.1	At1g62120.1 68414.m07009 mitochondrial transcription termination factor-related / mTERF-related contains Pfam profile PF02536: mTERF	2e-13	71.2	32%	108	393	70	57	164
comp596_c0_seq1 len=323 path=[1:0-160 338:161-322]	323	At3g46750.1	At3g46750.1 68416.m05075 hypothetical protein	6e-10	58.9	38%	81	41	283	304	384
comp597_c0_seq1 len=294 path=[1254:0-293]	294	At3g17360.1	At3g17360.1 68416.m02218 kinesin motor protein-related similar to KLP2 protein GB:CAA63826 from [Xenopus laevis]	2e-27	117	55%	96	1	288	1801	1896
comp597_c1_seq1 len=514 path=[492:0-513]	514	At3g19050.1	At3g19050.1 68416.m02420 kinesin motor protein-related contains Pfam profile: PF00225 Kinesin motor domain; contains non-consensus splice site (GC) at intron 12	2e-17	85.5	38%	142	91	513	2306	2444
comp599_c0_seq1 len=493 path=[1:0-492]	493	At4g32285.1	At4g32285.1 68417.m04593 epsin N-terminal homology (ENTH) domain-containing protein / clathrin assembly protein-related Aux22d, Vigna radiata, PID:D1021691; contains Pfam PF01417: ENTH domain. ENTH (Epsin N-terminal homology) domain; similar to clathrin assembly protein AP180 (GI:6492344) [Xenopus laevis]	3e-45	177	55%	154	30	491	199	352
comp601_c0_seq1 len=217 path=[193:0-112 16:113-216]	217	At2g47115.1	At2g47115.1 68415.m05884 expressed protein	3e-09	41.2	73%	26	2	67	221	246
comp603_c0_seq1 len=201 path=[1:0-87 179:88-200]	201	At3g21730.2	At3g21730.2 68416.m02742 dihydroneopterin aldolase family protein similar to SP|O33725 Dihydroneopterin aldolase (EC 4.1.2.25) (DHNA) {Streptococcus pyogenes}; contains Pfam profile PF02152: dihydroneopterin aldolase	2e-06	47.4	68%	29	88	2	31	59
comp605_c0_seq1 len=215 path=[1:0-214]	215	At4g23160.1	At4g23160.1 68417.m03342 protein kinase family protein contains Pfam domain PF00069: Protein kinase domain	2e-12	67.4	45%	71	1	213	132	202
comp606_c0_seq1 len=296 path=[580:0-295]	296	At2g17220.2	At2g17220.2 68415.m01989 protein kinase, putative similar to protein kinase APK1A [Arabidopsis thaliana] Swiss-Prot:Q06548	2e-30	126	59%	97	2	292	280	376
comp609_c0_seq1 len=538 path=[1:0-537]	538	At5g27270.1	At5g27270.1 68418.m03254 pentatricopeptide (PPR) repeat-containing protein contains Pfam profile PF01535: PPR repeat	7e-21	96.7	43%	115	536	195	921	1035
comp610_c0_seq1 len=555 path=[1:0-554]	555	At2g32030.1	At2g32030.1 68415.m03913 GCN5-related N-acetyltransferase (GNAT) family protein contains Pfam profile PF00583: acetyltransferase, GNAT family	4e-43	170	58%	141	421	2	27	163
comp612_c0_seq1 len=268 path=[1:0-267]	268	At1g73170.1	At1g73170.1 68414.m08466 expressed protein	7e-25	108	62%	88	266	3	480	567
comp612_c1_seq1 len=289 path=[491:0-288]	289	At1g73170.1	At1g73170.1 68414.m08466 expressed protein	1e-17	84.3	45%	98	1	285	569	666
comp615_c0_seq1 len=239 path=[217:0-238]	239	At3g54980.1	At3g54980.1 68416.m06100 pentatricopeptide (PPR) repeat-containing protein contains Pfam profile PF01535: PPR repeat	1e-07	51.6	40%	77	3	230	82	157
comp619_c0_seq1 len=219 path=[943:0-218]	219	At5g51820.1	At5g51820.1 68418.m06425 phosphoglucomutase, chloroplast (PGM) (PGMP) / glucose phosphomutase identical to SP|Q9SCY0 Phosphoglucomutase, chloroplast precursor (EC 5.4.2.2) (Glucose phosphomutase) (PGM) {Arabidopsis thaliana}	4e-14	72.8	50%	77	1	219	446	519
comp619_c1_seq1 len=396 path=[374:0-395]	396	At5g51820.1	At5g51820.1 68418.m06425 phosphoglucomutase, chloroplast (PGM) (PGMP) / glucose phosphomutase identical to SP|Q9SCY0 Phosphoglucomutase, chloroplast precursor (EC 5.4.2.2) (Glucose phosphomutase) (PGM) {Arabidopsis thaliana}	4e-17	83.2	46%	129	2	388	350	449
comp620_c1_seq1 len=293 path=[681:0-292]	293	At4g32140.1	At4g32140.1 68417.m04572 expressed protein	2e-48	186	90%	97	293	3	283	379
comp623_c0_seq1 len=348 path=[326:0-347]	348	At5g19520.1	At5g19520.1 68418.m02325 mechanosensitive ion channel domain-containing protein / MS ion channel domain-containing protein contains Pfam profile PF00924: Mechanosensitive ion channel	4e-29	122	57%	107	9	326	317	423
comp623_c1_seq1 len=477 path=[651:0-476]	477	At5g12080.2	At5g12080.2 68418.m01415 mechanosensitive ion channel domain-containing protein / MS ion channel domain-containing protein contains Pfam profile PF00924: Mechanosensitive ion channel	2e-43	171	52%	158	1	474	429	586
comp624_c0_seq1 len=405 path=[383:0-404]	405	At3g60580.1	At3g60580.1 68416.m06777 zinc finger (C2H2 type) family protein contains Pfam domain, PF00096: Zinc finger, C2H2 type	1e-11	65.1	33%	124	32	388	52	166
comp625_c0_seq1 len=350 path=[1150:0-349]	350	At2g04530.1	At2g04530.1 68415.m00459 RNase Z 97% identical to RNase Z (GI:20975607) [Arabidopsis thaliana]; similar to RNase Z (GI:20975609) [Arabidopsis thaliana]; identical to cDNA RNase Z (At2g04530) GI:20975606	3e-48	186	74%	116	350	3	126	241
comp625_c1_seq1 len=434 path=[412:0-433]	434	At2g04530.1	At2g04530.1 68415.m00459 RNase Z 97% identical to RNase Z (GI:20975607) [Arabidopsis thaliana]; similar to RNase Z (GI:20975609) [Arabidopsis thaliana]; identical to cDNA RNase Z (At2g04530) GI:20975606	2e-37	151	62%	130	53	433	5	130
comp633_c0_seq1 len=303 path=[1:0-302]	303	At2g24120.2	At2g24120.2 68415.m02882 DNA-directed RNA polymerase, chloroplast (RPOPT) identical to SP|O24600 DNA-directed RNA polymerase, chloroplast precursor (EC 2.7.7.6) {Arabidopsis thaliana}	4e-44	172	77%	100	301	2	648	747
comp633_c1_seq1 len=304 path=[842:0-303]	304	At2g24120.2	At2g24120.2 68415.m02882 DNA-directed RNA polymerase, chloroplast (RPOPT) identical to SP|O24600 DNA-directed RNA polymerase, chloroplast precursor (EC 2.7.7.6) {Arabidopsis thaliana}	4e-50	192	89%	100	302	3	550	649
comp634_c0_seq1 len=309 path=[333:0-131 13:132-308]	309	At3g48425.1	At3g48425.1 68416.m05286 endonuclease/exonuclease/phosphatase family protein similar to SP|P51173|APEA_DICDI DNA-(apurinic or apyrimidinic site) lyase (EC 4.2.99.18)(Class II apurinic/apyrimidinic(AP)-endonuclease) {Dictyostelium discoideum}; contains Pfam profile PF03372: Endonuclease/Exonuclease/phosphatase family	6e-18	85.5	50%	92	36	308	1	85
comp635_c0_seq1 len=334 path=[312:0-333]	334	At3g59420.1	At3g59420.1 68416.m06627 receptor protein kinase, putative (ACR4) identical to putative receptor protein kinase ACR4 [Arabidopsis thaliana] GI:20302590; contains protein kinase domain, Pfam:PF00069	2e-18	87.0	52%	101	1	303	810	895
comp636_c0_seq1 len=212 path=[719:0-211]	212	At3g24150.1	At3g24150.1 68416.m03032 expressed protein	1e-28	121	80%	66	198	1	1	66
comp636_c1_seq1 len=382 path=[360:0-381]	382	At3g24150.1	At3g24150.1 68416.m03032 expressed protein	7e-30	125	74%	81	1	243	62	142
comp641_c0_seq1 len=472 path=[1:0-471]	472	At5g43745.1	At5g43745.1 68418.m05349 phosphotransferase-related similar to streptomycin-3'-phosphotransferase [Streptomyces griseus] GI:153164	1e-08	55.5	35%	123	367	2	50	150
comp641_c1_seq1 len=404 path=[1280:0-403]	404	At5g43745.1	At5g43745.1 68418.m05349 phosphotransferase-related similar to streptomycin-3'-phosphotransferase [Streptomyces griseus] GI:153164	3e-58	219	78%	133	400	2	148	279
comp644_c0_seq1 len=211 path=[1:0-210]	211	At1g80150.1	At1g80150.1 68414.m09381 pentatricopeptide (PPR) repeat-containing protein low similarity to fertility restorer [Petunia x hybrida] GI:22128587; contains Pfam profile PF01535: PPR repeat	4e-29	122	84%	70	1	210	50	119
comp646_c0_seq1 len=304 path=[282:0-303]	304	At3g47110.1	At3g47110.1 68416.m05115 leucine-rich repeat transmembrane protein kinase, putative protein kinase Xa21 receptor type precursor, Oryza sativa, PIR:A57676	4e-16	79.3	43%	80	242	3	39	117
comp646_c1_seq1 len=241 path=[781:0-240]	241	At1g74360.1	At1g74360.1 68414.m08615 leucine-rich repeat transmembrane protein kinase, putative similar to brassinosteroid insensitive 1 GB:AAC49810 (putative receptor protein kinase); contains Pfam profiles: PF00560 Leucine Rich Repeat (17 repeats), PF00069 Eukaryotic protein kinase domain	3e-14	73.2	46%	78	3	236	406	483
comp648_c0_seq1 len=297 path=[1:0-296]	297	At2g40270.2	At2g40270.2 68415.m04955 protein kinase family protein contains Pfam domain, PF00069: Protein kinase domain	4e-33	135	64%	99	297	1	285	383
comp653_c0_seq1 len=294 path=[272:0-293]	294	At2g28840.1	At2g28840.1 68415.m03506 ankyrin repeat family protein contains ankyrin repeats, Pfam:PF00023	5e-39	155	75%	97	293	3	122	218
comp653_c1_seq1 len=259 path=[543:0-258]	259	At2g28840.1	At2g28840.1 68415.m03506 ankyrin repeat family protein contains ankyrin repeats, Pfam:PF00023	7e-35	141	79%	84	1	252	213	296
comp654_c0_seq1 len=375 path=[353:0-374]	375	At4g11670.1	At4g11670.1 68417.m01865 expressed protein contains Pfam PF05664: Protein of unknown function (DUF810)	4e-21	96.3	58%	86	23	280	902	981
comp655_c0_seq1 len=330 path=[547:0-119 240:120-329]	330	At3g23560.1	At3g23560.1 68416.m02964 MATE efflux family protein similar to ripening regulated protein DDTFR18 [Lycopersicon esculentum] GI:12231296; contains Pfam profile: PF01554 uncharacterized membrane protein family	8e-15	75.1	55%	67	1	201	209	275
comp658_c0_seq1 len=471 path=[449:0-470]	471	At1g55610.1	At1g55610.1 68414.m06365 protein kinase family protein contains Prosite:PS00107: Protein kinases ATP-binding region signature	2e-25	111	44%	152	30	470	130	279
comp659_c0_seq1 len=431 path=[409:0-430]	431	At1g01950.1	At1g01950.1 68414.m00113 armadillo/beta-catenin repeat family protein / kinesin motor family protein similar to kinesin-like protein GB:CAB41097 GI:5541717 from [Arabidopsis thaliana]; contains Pfam profiles PF00225: Kinesin motor domain, PF00514: Armadillo/beta-catenin-like repeat	7e-54	205	75%	129	3	389	366	494
comp659_c1_seq1 len=499 path=[1293:0-498]	499	At1g12430.1	At1g12430.1 68414.m01436 armadillo/beta-catenin repeat family protein / kinesin motor family protein	1e-69	258	81%	166	2	499	218	382
comp661_c0_seq1 len=230 path=[618:0-60 133:61-229]	230	At3g14470.1	At3g14470.1 68416.m01833 disease resistance protein (NBS-LRR class), putative domain signature NBS-LRR exists, suggestive of a disease resistance protein.	4e-15	76.3	54%	66	32	229	754	819
comp661_c0_seq2 len=301 path=[1:0-131 133:132-300]	301	At3g14470.1	At3g14470.1 68416.m01833 disease resistance protein (NBS-LRR class), putative domain signature NBS-LRR exists, suggestive of a disease resistance protein.	2e-20	93.6	44%	106	1	300	714	819
comp666_c0_seq1 len=263 path=[1049:0-262]	263	At1g63020.1	At1g63020.1 68414.m07117 DNA-directed RNA polymerase alpha subunit family protein low similarity to RNA polymerase IIA largest subunit [Trypanosoma brucei] GI:162215; contains InterPro accession IPR000722: RNA polymerase, alpha subunit	7e-27	115	65%	87	1	261	768	853
comp666_c1_seq1 len=547 path=[525:0-546]	547	At1g63020.1	At1g63020.1 68414.m07117 DNA-directed RNA polymerase alpha subunit family protein low similarity to RNA polymerase IIA largest subunit [Trypanosoma brucei] GI:162215; contains InterPro accession IPR000722: RNA polymerase, alpha subunit	6e-39	156	43%	180	3	542	587	766
comp669_c0_seq1 len=239 path=[838:0-170 289:171-238]	239	At2g48010.1	At2g48010.1 68415.m06009 serine/threonine protein kinase (RFK3) identical to receptor-like serine/threonine kinase [Arabidopsis thaliana] gi|2465927|gb|AAC50045	5e-30	125	72%	83	1	237	467	549
comp669_c0_seq2 len=356 path=[1:0-287 289:288-355]	356	At2g48010.1	At2g48010.1 68415.m06009 serine/threonine protein kinase (RFK3) identical to receptor-like serine/threonine kinase [Arabidopsis thaliana] gi|2465927|gb|AAC50045	3e-53	202	79%	118	1	354	432	549
comp671_c0_seq1 len=366 path=[344:0-365]	366	At3g27670.1	At3g27670.1 68416.m03455 expressed protein	1e-34	140	65%	110	36	365	1	110
comp672_c0_seq1 len=307 path=[194:0-192 399:193-306]	307	At4g25640.1	At4g25640.1 68417.m03692 MATE efflux family protein similar to ripening regulated protein DDTFR18 [Lycopersicon esculentum] GI:12231296; contains Pfam profile PF01554: Uncharacterized membrane protein family	8e-29	121	75%	74	3	224	407	480
comp673_c0_seq1 len=207 path=[1:0-206]	207	At1g69420.2	At1g69420.2 68414.m07975 zinc finger (DHHC type) family protein contains Pfam profile: PF01529: DHHC zinc finger domain	2e-14	73.6	56%	66	198	1	114	178
comp673_c1_seq1 len=241 path=[587:0-240]	241	At1g69420.2	At1g69420.2 68414.m07975 zinc finger (DHHC type) family protein contains Pfam profile: PF01529: DHHC zinc finger domain	7e-11	62.0	62%	48	1	144	53	100
comp674_c1_seq1 len=264 path=[750:0-263]	264	At5g16520.1	At5g16520.1 68418.m01932 expressed protein	7e-16	78.6	65%	58	264	91	413	467
comp684_c0_seq1 len=308 path=[1:0-307]	308	At4g10770.1	At4g10770.1 68417.m01757 oligopeptide transporter OPT family protein similar to oligopeptide transporter Opt1p [Candida albicans] GI:2367386; contains Pfam profile PF03169: OPT oligopeptide transporter protein	1e-33	137	76%	77	9	239	688	764
comp690_c0_seq1 len=293 path=[561:0-292]	293	At5g36110.1	At5g36110.1 68418.m04351 cytochrome P450 family protein similar to taxane 13-alpha-hydroxylase (GI:17148242) {Taxus cuspidata}; contains Pfam profile: PF00067: Cytochrome P450	9e-28	118	54%	97	1	291	285	381
comp691_c0_seq1 len=590 path=[958:0-589]	590	At5g04240.1	At5g04240.1 68418.m00414 zinc finger (C2H2 type) family protein / transcription factor jumonji (jmj) family protein contains Pfam domians PF02375: jmjN domain, PF02373: jmjC domain and PF00096: Zinc finger, C2H2 type	6e-09	57.4	83%	30	85	174	573	602
comp698_c0_seq1 len=432 path=[1:0-132 134:133-431]	432	At5g11460.1	At5g11460.1 68418.m01338 senescence-associated protein-related similar to senescence-associated protein SAG102 (GI:22331931) [Arabidopsis thaliana]	6e-21	96.3	47%	113	3	332	213	325
comp699_c0_seq1 len=639 path=[1:0-638]	639	At3g62020.1	At3g62020.1 68416.m06966 germin-like protein (GLP10) identical to germin-like protein subfamily 2 member 4 [SP|Q9M263]	8e-22	76.6	50%	63	196	8	111	173
comp701_c0_seq1 len=278 path=[1:0-277]	278	At3g55970.1	At3g55970.1 68416.m06219 oxidoreductase, 2OG-Fe(II) oxygenase family protein similar to leucoanthocyanidin dioxygenase, Malus domestica, SP|P51091; contains Pfam profile PF03171: oxidoreductase, 2OG-Fe(II) oxygenase family	2e-23	103	61%	88	257	3	1	88
comp709_c0_seq1 len=281 path=[209:0-207 479:208-280]	281	At3g06860.1	At3g06860.1 68416.m00814 fatty acid multifunctional protein (MFP2) identical to fatty acid multifunctional protein (AtMFP2) GB:AF123254 [gi:4337027] (Arabidopsis thaliana) (fatty acid beta-oxidation); contains Pfam profiles PF02737 (3-hydroxyacyl-CoA dehydrogenase, NAD binding domain), PF00378 (enoyl-CoA hydratase/isomerase family protein), PF00725 (3-hydroxyacyl-CoA dehydrogenase)	2e-29	124	70%	93	279	1	270	362
comp714_c0_seq1 len=373 path=[1:0-372]	373	At1g77770.2	At1g77770.2 68414.m09056 expressed protein	6e-27	115	48%	113	3	323	112	224
comp714_c1_seq1 len=247 path=[701:0-246]	247	At4g08460.2	At4g08460.2 68417.m01397 expressed protein	3e-16	80.1	53%	81	246	4	82	137
comp715_c0_seq1 len=217 path=[340:0-134 146:135-216]	217	At5g26980.1	At5g26980.1 68418.m03219 syntaxin 41 (SYP41) / TLG2a identical to SP|O65359 Syntaxin 41 (AtSYP41) (AtTLG2a) {Arabidopsis thaliana}	2e-21	97.1	70%	72	2	217	171	239
comp717_c0_seq1 len=412 path=[1:0-411]	412	At5g58940.1	At5g58940.1 68418.m07383 protein kinase family protein contains protein kinase domain, Pfam:PF00069	9e-55	208	79%	128	28	411	185	312
comp717_c1_seq1 len=439 path=[779:0-438]	439	At4g00330.1	At4g00330.1 68417.m00042 protein kinase family protein contains protein kinase domain, Pfam:PF00069	6e-42	166	62%	121	438	76	285	405
comp721_c0_seq1 len=232 path=[780:0-231]	232	At2g38080.1	At2g38080.1 68415.m04674 laccase, putative / diphenol oxidase, putative similar to diphenol oxidase [Nicotiana tabacum][GI:1685087]	3e-21	96.7	90%	43	2	130	516	558
comp721_c1_seq1 len=308 path=[286:0-307]	308	At5g01190.1	At5g01190.1 68418.m00024 laccase, putative / diphenol oxidase, putative similar to diphenol oxidase [Nicotiana tabacum][GI:1685087]	1e-35	144	74%	89	267	1	429	517
comp724_c0_seq1 len=270 path=[1:0-269]	270	At5g62370.1	At5g62370.1 68418.m07828 pentatricopeptide (PPR) repeat-containing protein contains Pfam profile PF01535: PPR repeat	7e-17	82.0	46%	88	4	267	36	123
comp726_c0_seq1 len=440 path=[418:0-439]	440	At2g25790.1	At2g25790.1 68415.m03095 leucine-rich repeat transmembrane protein kinase, putative	2e-41	164	53%	148	1	435	764	905
comp727_c0_seq1 len=300 path=[278:0-299]	300	At4g04950.1	At4g04950.1 68417.m00719 thioredoxin family protein similar to PKCq-interacting protein PICOT from [Mus musculus] GI:6840949, [Rattus norvegicus] GI:6840951; contains Pfam profile PF00085: Thioredoxin	2e-30	127	64%	100	1	300	197	296
comp730_c0_seq1 len=349 path=[293:0-348]	349	At3g14470.1	At3g14470.1 68416.m01833 disease resistance protein (NBS-LRR class), putative domain signature NBS-LRR exists, suggestive of a disease resistance protein.	1e-21	97.8	43%	116	347	3	307	422
comp731_c0_seq1 len=277 path=[255:0-276]	277	At5g04550.1	At5g04550.1 68418.m00455 expressed protein contains Pfam domain PF05003: protein of unknown function (DUF668)	2e-11	63.9	53%	67	3	203	534	599
comp732_c0_seq1 len=373 path=[1:0-372]	373	At4g12640.1	At4g12640.1 68417.m01989 RNA recognition motif (RRM)-containing protein contains InterPro entry IPR000504: RNA-binding region RNP-1 (RNA recognition motif) (RRM)	2e-07	50.8	32%	116	37	369	276	385
comp733_c0_seq1 len=308 path=[611:0-307]	308	At1g05790.1	At1g05790.1 68414.m00605 lipase class 3 family protein contains Pfam profile PF01764: Lipase	2e-16	80.9	45%	99	11	307	142	205
comp733_c1_seq1 len=328 path=[306:0-327]	328	At1g05790.1	At1g05790.1 68414.m00605 lipase class 3 family protein contains Pfam profile PF01764: Lipase	5e-14	72.4	47%	70	125	328	74	143
comp734_c0_seq1 len=217 path=[1:0-216]	217	At3g13990.1	At3g13990.1 68416.m01766 hydroxyproline-rich glycoprotein family protein	3e-15	71.6	64%	59	2	175	740	797
comp735_c0_seq1 len=424 path=[1:0-423]	424	At1g09680.1	At1g09680.1 68414.m01087 pentatricopeptide (PPR) repeat-containing protein contains Pfam profile PF01535: PPR repeat	2e-27	117	38%	139	8	424	406	544
comp735_c1_seq1 len=248 path=[1028:0-247]	248	At5g61990.1	At5g61990.1 68418.m07780 pentatricopeptide (PPR) repeat-containing protein contains Pfam profile PF01535: PPR repeat	2e-24	107	59%	82	1	246	449	530
comp763_c0_seq1 len=257 path=[235:0-28 264:29-256]	257	At5g53350.1	At5g53350.1 68418.m06630 ATP-dependent Clp protease ATP-binding subunit ClpX1 (CLPX) identical to CLP protease regulatory subunit CLPX GI:2674203 from [Arabidopsis thaliana]	8e-31	128	75%	85	3	257	339	423
comp775_c0_seq1 len=237 path=[215:0-137 353:138-236]	237	At2g47620.1	At2g47620.1 68415.m05941 SWIRM domain-containing protein / DNA-binding family protein contains similarity to SWI/SNF complex 170 KDa subunit [Homo sapiens] gi|1549241|gb|AAC50694; contains Pfam domains PF04433: SWIRM domain, PF00249: Myb-like DNA-binding domain	1e-18	87.8	61%	62	188	3	1	62
comp780_c0_seq1 len=396 path=[1:0-241 243:242-395]	396	At1g03687.2	At1g03687.2 68414.m00348 DTW domain-containing protein contains Pfam PF03942: DTW domain	3e-32	133	61%	101	92	394	15	115
comp783_c0_seq1 len=435 path=[413:0-239 653:240-250664:251-434]	435	At1g12680.1	At1g12680.1 68414.m01472 protein kinase family protein contains protein kinase domain, Pfam:PF00069	3e-51	196	64%	144	3	434	58	201
comp785_c0_seq1 len=392 path=[370:0-242 613:243-391]	392	At2g11000.1	At2g11000.1 68415.m01176 natC N(alpha)-terminal acetyltransferase, Mak10 subunit family protein contains Pfam PF04112: Mak10 subunit, NatC N(alpha)-terminal acetyltransferase; similar to corneal wound healing related protein (GI:8926320) [Rattus norvegicus]; weak similarity to Glucose repressible protein MAK10 (Swiss-Prot:Q02197) [Saccharomyces cerevisiae]	1e-30	127	52%	125	375	1	462	586
comp789_c0_seq1 len=339 path=[317:0-251 569:252-338]	339	At1g05950.1	At1g05950.1 68414.m00624 expressed protein	7e-19	88.6	61%	75	227	3	18	91
comp804_c0_seq1 len=266 path=[1:0-265]	266	At1g66480.1	At1g66480.1 68414.m07552 expressed protein	1e-15	78.2	44%	96	1	261	64	159
comp805_c0_seq1 len=408 path=[386:0-228 615:229-407]	408	At1g55730.1	At1g55730.1 68414.m06381 cation exchanger, putative (CAX5) similar to low affinity calcium antiporter CAX2 [Arabidopsis thaliana] gi|1488267|gb|AAB05914; similar to H+/Ca2+ exchanger 2 [Ipomoea nil] gi|4512263|dbj|BAA75232; Ca2+:Cation Antiporter (CaCA) Family member PMID:11500563	3e-11	63.9	87%	33	3	101	404	436
comp821_c0_seq1 len=601 path=[1:0-600]	601	At5g56310.1	At5g56310.1 68418.m07028 pentatricopeptide (PPR) repeat-containing protein contains Pfam profile PF01535: PPR repeat	6e-49	190	47%	200	600	7	81	279
comp844_c0_seq1 len=281 path=[259:0-41 301:42-280]	281	At2g37460.1	At2g37460.1 68415.m04595 nodulin MtN21 family protein similar to MtN21 GI:2598575 (root nodule development) from [Medicago truncatula]	1e-24	107	51%	89	268	2	185	273
comp847_c0_seq1 len=557 path=[535:0-307 843:308-556]	557	At1g41920.1	At1g41920.1 68414.m04842 hypothetical protein	8e-10	60.1	34%	138	557	174	336	471
comp861_c0_seq1 len=315 path=[293:0-314]	315	At3g28730.1	At3g28730.1 68416.m03587 structure-specific recognition protein 1 / high mobility group protein / HMG protein nearly identical to SP|Q05153 Structure-specific recognition protein 1 homolog (HMG protein) {Arabidopsis thaliana}; contains Pfam profile PF00505: HMG (high mobility group) box; contains Pfam profile PF03531: Structure-specific recognition protein	5e-15	75.9	36%	112	1	315	517	628
comp871_c0_seq1 len=353 path=[1:0-87 89:88-352]	353	At5g27330.1	At5g27330.1 68418.m03263 expressed protein	8e-15	75.1	39%	99	5	292	29	127
comp874_c0_seq1 len=278 path=[256:0-248 505:249-277]	278	At3g57510.1	At3g57510.1 68416.m06402 endo-polygalacturonase (ADPG1) identical to endo-polygalacturonase [Arabidopsis thaliana] GI:2597824	5e-17	82.4	56%	72	270	55	364	430
comp880_c0_seq1 len=510 path=[1425:0-31 242:32-509]	510	At5g53580.1	At5g53580.1 68418.m06657 aldo/keto reductase family protein contains Pfam profile PF00248: oxidoreductase, aldo/keto reductase family	4e-58	220	73%	144	33	464	222	365
comp880_c0_seq2 len=719 path=[1:0-240 242:241-718]	719	At5g53580.1	At5g53580.1 68418.m06657 aldo/keto reductase family protein contains Pfam profile PF00248: oxidoreductase, aldo/keto reductase family	1e-98	355	75%	224	2	673	142	365
comp886_c0_seq1 len=292 path=[270:0-222 493:223-291]	292	At1g78650.1	At1g78650.1 68414.m09166 expressed protein weak similarity to DNA polymerase delta subunit 3 (DNA polymerase delta subunit p66) (Swiss-Prot:Q15054) [Homo sapiens]	4e-06	46.2	45%	59	3	176	451	509
comp891_c0_seq1 len=271 path=[249:0-270]	271	At4g13710.1	At4g13710.1 68417.m02129 pectate lyase family protein	3e-28	119	64%	89	270	4	364	452
comp908_c0_seq1 len=253 path=[231:0-252]	253	At1g67730.1	At1g67730.1 68414.m07729 b-keto acyl reductase, putative (GLOSSY8) similar to b-keto acyl reductase GI:2586127 from [Hordeum vulgare]	5e-31	129	72%	83	251	3	73	155
comp913_c0_seq1 len=380 path=[1:0-42 44:43-379]	380	At4g00230.1	At4g00230.1 68417.m00025 subtilisin-like serine endopeptidase (XSP1) identical to subtilisin-type serine endopeptidase XSP1 GI:6708179 from [Arabidopsis thaliana]	1e-32	134	60%	111	376	44	387	497
comp917_c0_seq1 len=322 path=[1:0-136 138:137-321]	322	At3g15220.1	At3g15220.1 68416.m01923 protein kinase, putative similar to serine/threonine protein kinase 24 [Homo sapiens] SWISS-PROT:Q9Y6E	1e-17	84.3	43%	106	321	7	289	393
comp918_c0_seq1 len=327 path=[308:0-88 400:89-326]	327	At1g11400.2	At1g11400.2 68414.m01310 expressed protein	1e-24	107	58%	89	269	3	2	90
comp921_c0_seq1 len=477 path=[455:0-268 724:269-476]	477	At1g08350.1	At1g08350.1 68414.m00924 endomembrane protein 70 family protein KNOLLE; similar to putative endosomal protein GB:AAD20090 GI:4406780 from [Arabidopsis thaliana]	8e-49	189	55%	158	3	476	28	185
comp922_c0_seq1 len=351 path=[329:0-350]	351	At3g49590.2	At3g49590.2 68416.m05420 expressed protein	7e-06	45.4	42%	56	201	350	1	56
comp924_c0_seq1 len=309 path=[270:0-268 584:269-308]	309	At5g49900.1	At5g49900.1 68418.m06179 expressed protein contains Pfam domain PF04685: Protein of unknown function, DUF608	3e-41	162	72%	95	289	5	154	248
comp925_c0_seq1 len=305 path=[283:0-92 376:93-304]	305	At5g51460.3	At5g51460.3 68418.m06381 trehalose-6-phosphate phosphatase (TPPA) identical to trehalose-6-phosphate phosphatase (AtTPPA) [Arabidopsis thaliana] GI:2944178	3e-08	53.1	42%	66	120	305	1	66
comp945_c0_seq1 len=327 path=[305:0-326]	327	At5g67460.1	At5g67460.1 68418.m08505 glycosyl hydrolase family protein 17 similar to beta-1,3-glucanase GI:6714534 from [Salix gilgiana]	3e-14	73.2	43%	102	305	3	226	314
comp980_c0_seq1 len=258 path=[1:0-109 111:110-257]	258	At2g36430.1	At2g36430.1 68415.m04472 expressed protein contains Pfam profile PF03140: Plant protein of unknown function	9e-20	91.7	46%	83	249	1	58	140
comp982_c0_seq1 len=919 path=[1:0-548 550:549-918]	919	At1g26130.1	At1g26130.1 68414.m03190 haloacid dehalogenase-like hydrolase family protein similar to Potential phospholipid-transporting ATPase (EC 3.6.3.1) from Homo sapiens [SP|Q9Y2Q0, SP|O43520], Mus musculus [SP|P98200, SP|P70704], {Bos taurus} SP|Q29449; contains InterPro accession IPR005834: Haloacid dehalogenase-like hydrolase	1e-122	434	70%	306	1	918	201	504
comp986_c0_seq1 len=203 path=[409:0-24 254:25-202]	203	At2g29125.1	At2g29125.1 68415.m03540 expressed protein	7e-09	55.5	70%	34	117	16	82	115
comp993_c0_seq1 len=283 path=[1:0-282]	283	At1g78680.1	At1g78680.1 68414.m09171 gamma-glutamyl hydrolase (GGH1) / gamma-Glu-X carboxypeptidase / conjugase identical to SP|O65355 Gamma-glutamyl hydrolase precursor (EC 3.4.19.9) (Gamma-Glu-X carboxypeptidase) (Conjugase) (GH) {Arabidopsis thaliana}	6e-26	112	63%	94	25	282	1	93
comp999_c0_seq1 len=438 path=[1:0-437]	438	At5g48820.1	At5g48820.1 68418.m06040 kip-related protein 3 (KRP3) / cyclin-dependent kinase inhibitor 3 (ICK3) identical to cyclin-dependent kinase inhibitor 3 (krp3) [Arabidopsis thaliana] GI:14422289	3e-09	57.4	55%	68	2	193	12	77
comp1001_c0_seq1 len=735 path=[1:0-734]	735	At2g38370.1	At2g38370.1 68415.m04714 expressed protein	3e-22	102	34%	238	700	11	284	511
comp1008_c0_seq1 len=399 path=[377:0-184 562:185-398]	399	At2g27150.1	At2g27150.1 68415.m03263 aldehyde oxidase 3 (AAO3) identical to GP:3172044:gnl:PID:d1029570:AB010080	4e-49	189	67%	133	2	397	1001	1133
comp1030_c0_seq1 len=366 path=[1:0-178 180:179-365]	366	At4g25590.1	At4g25590.1 68417.m03687 actin-depolymerizing factor, putative strong similarity to pollen specific actin-depolymerizing factor 2 [Nicotiana tabacum] GI:22857914; contains Pfam profile PF00241: Cofilin/tropomyosin-type actin-binding protein	2e-59	223	86%	121	364	2	6	126
comp1033_c0_seq1 len=693 path=[1:0-692]	693	At5g20930.1	At5g20930.1 68418.m02486 protein kinase, putative nearly identical to protein kinase tousled gi|433052|gb|AAA32874	2e-26	115	34%	245	54	692	1	242
comp1054_c0_seq1 len=321 path=[299:0-95 395:96-320]	321	At4g03390.1	At4g03390.1 68417.m00461 leucine-rich repeat transmembrane protein kinase, putative similar to Z. mays leucine-rich repeat transmembrane protein kinase LRRTPK 1, GenBank accession number AF023164	6e-07	48.9	84%	26	2	79	741	766
comp1056_c0_seq1 len=307 path=[1:0-306]	307	At5g13570.1	At5g13570.1 68418.m01568 MutT/nudix family protein similar to mRNA-decapping enzyme [Homo sapiens] GI:23268269; contains Pfam profile PF00293: NUDIX domain	2e-18	87.4	51%	83	1	249	206	288
comp1079_c0_seq1 len=370 path=[1:0-122 124:123-369]	370	At1g66940.2	At1g66940.2 68414.m07609 protein kinase-related	8e-19	88.6	41%	120	359	3	10	127
comp1083_c0_seq1 len=219 path=[1:0-134 274:135-218]	219	At1g31500.1	At1g31500.1 68414.m03857 endonuclease/exonuclease/phosphatase family protein low similarity to SP|P31384 Glucose-repressible alcohol dehydrogenase transcriptional effector (Carbon catabolite repressor protein 4) {Saccharomyces cerevisiae}; contains Pfam profile PF03372: Endonuclease/Exonuclease/phosphatase family	3e-06	46.6	49%	53	161	9	22	74
comp1095_c0_seq1 len=254 path=[1:0-128 130:129-253]	254	At5g57850.1	At5g57850.1 68418.m07234 aminotransferase class IV family protein contains Pfam profile: PF01063 aminotransferase class IV	2e-21	97.1	55%	84	252	1	137	220
comp1096_c0_seq1 len=367 path=[345:0-304 650:305-366]	367	At3g17340.1	At3g17340.1 68416.m02216 importin-related contains Pfam profile PF03810: Importin-beta N-terminal domain	1e-18	88.2	38%	118	14	364	490	593
comp1107_c0_seq1 len=285 path=[1:0-284]	285	At3g08040.1	At3g08040.1 68416.m00982 MATE efflux family protein low similarity to enhanced disease susceptibility 5 [Arabidopsis thaliana] GI:16589070; contains TIGRfam profile: TIGR00797: MATE efflux family protein, Pfam profile PF01554 Uncharacterized membrane protein family	3e-39	156	85%	94	3	284	306	399
comp1108_c0_seq1 len=636 path=[1:0-259 261:260-635]	636	At1g05030.1	At1g05030.1 68414.m00504 hexose transporter, putative similar to hexose transporters from Nicotiana tabacum (GI:8347244), Solanum tuberosum (GI:8347246), Arabidopsis thaliana (GI:8347250); contains Pfam profile PF00083: major facilitator superfamily protein	4e-52	201	61%	173	519	1	16	184
comp1108_c0_seq2 len=319 path=[1:0-259 1250:260-318]	319	At1g05030.1	At1g05030.1 68414.m00504 hexose transporter, putative similar to hexose transporters from Nicotiana tabacum (GI:8347244), Solanum tuberosum (GI:8347246), Arabidopsis thaliana (GI:8347250); contains Pfam profile PF00083: major facilitator superfamily protein	7e-35	141	83%	86	258	1	99	184
comp1109_c0_seq1 len=229 path=[207:0-49 257:50-228]	229	At5g19310.1	At5g19310.1 68418.m02301 homeotic gene regulator, putative similar to SP|P25439 Homeotic gene regulator (Brahma protein) {Drosophila melanogaster}; contains Pfam profiles PF00271: Helicase conserved C-terminal domain, PF00176: SNF2 family N-terminal domain	7e-24	105	63%	76	229	2	159	234
comp1110_c0_seq1 len=602 path=[1:0-418 420:419-601]	602	At3g51120.1	At3g51120.1 68416.m05598 zinc finger (CCCH-type) family protein contains Pfam domain, PF00642: Zinc finger C-x8-C-x5-C-x3-H type (and similar)	2e-37	151	45%	201	600	1	95	278
comp1110_c0_seq2 len=219 path=[1159:0-35 420:36-218]	219	At3g51120.1	At3g51120.1 68416.m05598 zinc finger (CCCH-type) family protein contains Pfam domain, PF00642: Zinc finger C-x8-C-x5-C-x3-H type (and similar)	3e-17	83.2	58%	60	217	38	95	154
comp1123_c0_seq1 len=227 path=[205:0-226]	227	At1g76110.1	At1g76110.1 68414.m08838 high mobility group (HMG1/2) family protein / ARID/BRIGHT DNA-binding domain-containing protein low similarity to high mobility group protein [Plasmodium falciparum] GI:790198; contains Pfam profiles PF00505: HMG (high mobility group) box, PF01388: ARID/BRIGHT DNA binding domain	7e-25	108	77%	63	226	38	264	326
comp1131_c0_seq1 len=201 path=[1:0-200]	201	At3g24660.1	At3g24660.1 68416.m03096 leucine-rich repeat transmembrane protein kinase, putative identical to putative kinase-like protein TMKL1 precursor GB:P33543 from [Arabidopsis thaliana], (Plant Mol. Biol. 23 (2), 415-421 (1993))	6e-13	68.9	50%	65	3	197	66	130
comp1165_c0_seq1 len=240 path=[218:0-158 377:159-239]	240	At5g07950.1	At5g07950.1 68418.m00922 expressed protein ferredoxin (2Fe-2S), Arabidopsis thaliana, PIR:B71412	2e-12	67.4	48%	62	1	186	240	301
comp1169_c0_seq1 len=320 path=[298:0-270 569:271-319]	320	At2g32500.1	At2g32500.1 68415.m03971 expressed protein	3e-30	126	58%	105	4	318	145	249
comp1186_c0_seq1 len=248 path=[226:0-95 322:96-247]	248	At3g57570.1	At3g57570.1 68416.m06410 expressed protein	4e-06	46.2	34%	66	200	3	337	401
comp1203_c0_seq1 len=394 path=[372:0-314 687:315-393]	394	At3g13226.1	At3g13226.1 68416.m01662 regulatory protein RecX family protein contains Pfam PF02631: regulatory protein RecX	5e-36	145	54%	134	2	391	245	378
comp1216_c0_seq1 len=345 path=[631:0-21 309:22-344]	345	At3g19440.1	At3g19440.1 68416.m02465 pseudouridine synthase family protein low similarity to SP|P23851 Ribosomal large subunit pseudouridine synthase C (EC 4.2.1.70) (Pseudouridylate synthase) (Uracil hydrolyase) {Escherichia coli}; contains Pfam profile PF00849: RNA pseudouridylate synthase	8e-29	121	63%	100	11	310	205	304
comp1242_c0_seq1 len=333 path=[311:0-119 431:120-332]	333	At3g26700.1	At3g26700.1 68416.m03339 protein kinase family protein contains protein kinase domain, Pfam:PF00069	3e-26	113	63%	87	2	262	294	380
comp1243_c0_seq1 len=227 path=[205:0-125 331:126-226]	227	At5g01450.1	At5g01450.1 68418.m00058 expressed protein	1e-11	64.3	41%	74	6	227	121	193
comp1247_c0_seq1 len=825 path=[803:0-498 1302:499-824]	825	At1g70140.1	At1g70140.1 68414.m08071 formin homology 2 domain-containing protein / FH2 domain-containing protein contains formin homology 2 domain, Pfam:PF02181	4e-79	291	56%	274	2	820	343	609
comp1252_c0_seq1 len=369 path=[1:0-345 736:346-368]	369	At4g24190.2	At4g24190.2 68417.m03473 shepherd protein (SHD) / clavata formation protein, putative nearly identical to SHEPHERD [Arabidopsis thaliana] GI:19570872; contains Pfam profiles PF02518: ATPase, histidine kinase-, DNA gyrase B-, and HSP90-like domain protein, PF00183: Hsp90 protein	5e-25	109	40%	120	3	362	638	754
comp1256_c0_seq1 len=667 path=[645:0-116 762:117-666]	667	At3g07660.1	At3g07660.1 68416.m00918 expressed protein	6e-14	74.3	27%	224	643	29	543	764
comp1257_c0_seq1 len=258 path=[236:0-100 337:101-257]	258	At3g01100.1	At3g01100.1 68416.m00015 early-responsive to dehydration protein-related / ERD protein-related low similarity to ERD4 protein (early-responsive to dehydration stress) [Arabidopsis thaliana] GI:15375406; contains Pfam profile PF02714: Domain of unknown function DUF221	2e-07	50.8	77%	31	164	256	1	31
comp1269_c0_seq1 len=462 path=[440:0-383 824:384-461]	462	At3g51460.1	At3g51460.1 68416.m05636 phosphoinositide phosphatase family protein contains similarity to phosphoinositide phosphatase SAC1 [Rattus norvegicus] gi|11095248|gb|AAG29810; contains Pfam domain, PF02383: SacI homology domain; contains non-consensus AT-AC splice sites at intron 8	3e-31	130	65%	93	182	460	1	93
comp1289_c0_seq1 len=225 path=[1:0-224]	225	At3g26040.1	At3g26040.1 68416.m03243 transferase family protein similar to deacetylvindoline 4-O-acetyltransferase [Catharanthus roseus][GI:4091808][PMID:9681034], alcohol acyltransferase [Fragaria x ananassa][GI:10121328][PMID:10810141]	8e-10	58.5	45%	66	31	225	6	71
comp1293_c0_seq1 len=228 path=[206:0-227]	228	At3g01311.1	At3g01311.1 68416.m00043 hypothetical protein	2e-21	97.1	72%	65	33	227	1	64
comp1298_c0_seq1 len=316 path=[1:0-181 183:182-315]	316	At3g07040.1	At3g07040.1 68416.m00836 disease resistance protein RPM1 (CC-NBS-LRR class), putative domain signature CC-NBS-LRR exists, suggestive of a disease resistance protein. Identical to RPM1 (gi:1361985)	2e-10	60.5	32%	118	315	1	614	727
comp1315_c0_seq1 len=470 path=[1:0-430 432:431-469]	470	At1g49920.1	At1g49920.1 68414.m05598 zinc finger protein-related weak similarity to mudrA [Zea mays] GI:540581, MURAZC [Zea mays] GI:1857256; contains Pfam profiles PF03108: MuDR family transposase, PF04434: SWIM zinc finger	1e-11	65.5	29%	141	3	395	412	545
comp1324_c0_seq1 len=329 path=[1:0-75 77:76-328]	329	At2g07680.1	At2g07680.1 68415.m00992 ABC transporter family protein	2e-44	173	78%	109	329	3	103	211
comp1340_c0_seq1 len=211 path=[1:0-149 151:150-210]	211	At3g59340.1	At3g59340.1 68416.m06616 expressed protein identical to anthocyanin-related membrane protein 3 (GI:16416387) [Arabidopsis thaliana]	1e-10	61.2	61%	42	1	126	89	130
comp1350_c0_seq1 len=398 path=[1:0-142 144:143-397]	398	At3g17830.1	At3g17830.1 68416.m02273 DNAJ heat shock family protein similar to SP|P35514 Chaperone protein dnaJ {Lactococcus lactis}; contains Pfam profiles PF00226: DnaJ domain, PF01556: DnaJ C terminal region, PF00684: DnaJ central domain (4 repeats)	6e-33	135	58%	126	365	3	8	133
comp1356_c0_seq1 len=376 path=[1:0-375]	376	At4g11150.1	At4g11150.1 68417.m01807 vacuolar ATP synthase subunit E / V-ATPase E subunit / vacuolar proton pump E subunit (VATE) identical to SP|Q39258 Vacuolar ATP synthase subunit E (EC 3.6.3.14) (V-ATPase E subunit) (Vacuolar proton pump E subunit) {Arabidopsis thaliana}	1e-16	81.6	36%	117	353	3	1	117
comp1368_c0_seq1 len=433 path=[411:0-432]	433	At3g27100.1	At3g27100.1 68416.m03390 expressed protein	1e-14	75.1	66%	53	1	159	61	113
comp1376_c0_seq1 len=237 path=[1:0-236]	237	At4g24020.1	At4g24020.1 68417.m03452 RWP-RK domain-containing protein similar to nodule inception protein [Lotus japonicus] GI:6448579; contains Pfam profile: PF02042 RWP-RK domain	7e-17	82.0	55%	76	2	229	429	504
comp1394_c0_seq1 len=274 path=[252:0-54 307:55-273]	274	At4g27010.1	At4g27010.1 68417.m03885 expressed protein ; expression supported by MPSS	2e-19	90.5	65%	63	57	245	2069	2131
comp1439_c0_seq1 len=306 path=[284:0-157 442:158-305]	306	At5g15860.1	At5g15860.1 68418.m01855 expressed protein	3e-21	96.7	70%	71	304	101	359	427
comp1444_c0_seq1 len=317 path=[295:0-45 341:46-316]	317	At1g04000.1	At1g04000.1 68414.m00386 expressed protein Location of ESTs 203I24T7, gb|H76794 and 203I24XP, gb|AA605510	2e-09	57.4	40%	89	225	1	10	95
comp1452_c0_seq1 len=216 path=[194:0-139 334:140-215]	216	At3g11440.1	At3g11440.1 68416.m01395 myb family transcription factor (MYB65) contains Pfam profile: PF00249 myb-like DNA-binding domain	6e-34	138	84%	71	3	215	45	115
comp1461_c0_seq1 len=205 path=[183:0-69 253:70-204]	205	At1g09570.1	At1g09570.1 68414.m01073 phytochrome A (PHYA) identical to SP|P14712 Phytochrome A {Arabidopsis thaliana}	1e-22	100	73%	68	1	204	370	437
comp1471_c0_seq1 len=201 path=[1:0-29 31:30-200]	201	At5g18460.1	At5g18460.1 68418.m02174 expressed protein predicted proteins, Arabidopsis thaliana Pfam profile PF03080: Arabidopsis proteins of unknown function	8e-23	101	67%	65	195	1	120	184
comp1473_c0_seq1 len=419 path=[397:0-127 525:128-418]	419	At1g21650.1	At1g21650.1 68414.m02710 preprotein translocase secA family protein contains Pfam profiles: PF01043 SecA protein, amino terminal region, PF00400 WD domain, G-beta repeat, PF00097 zinc finger, C3HC4 type (RING finger)	1e-07	52.0	62%	32	417	322	679	710
comp1484_c0_seq1 len=327 path=[1:0-56 58:57-326]	327	At3g26430.1	At3g26430.1 68416.m03294 GDSL-motif lipase/hydrolase family protein similar to early nodulin ENOD8 [Medicago sativa] GI:304037; contains InterPro Entry IPR001087 Lipolytic enzyme, G-D-S-L family	2e-16	55.1	36%	72	1	213	170	241
comp1487_c0_seq1 len=401 path=[1:0-67 69:68-400]	401	At2g34700.1	At2g34700.1 68415.m04262 pollen Ole e 1 allergen and extensin family protein contains Pfam domain, PF01190: Pollen proteins Ole e I family	9e-26	112	46%	131	400	20	51	171
comp1502_c0_seq1 len=254 path=[232:0-13 246:14-253]	254	At2g20700.1	At2g20700.1 68415.m02430 expressed protein	5e-29	122	61%	83	252	4	57	137
comp1504_c0_seq1 len=521 path=[1:0-272 274:273-520]	521	At4g19400.1	At4g19400.1 68417.m02855 expressed protein	1e-52	201	64%	148	61	501	1	148
comp1520_c0_seq1 len=227 path=[205:0-91 297:92-226]	227	At1g07840.2	At1g07840.2 68414.m00851 leucine zipper factor-related similar to charged amino acid rich leucine zipper factor-1 (GI:12061569) {Mus musculus}	5e-14	72.4	69%	52	72	227	13	64
comp1532_c0_seq1 len=266 path=[244:0-166 411:167-265]	266	At5g59550.1	At5g59550.1 68418.m07462 zinc finger (C3HC4-type RING finger) family protein contains Pfam domain, PF00097: Zinc finger, C3HC4 type (RING finger)	5e-07	49.3	50%	53	129	263	94	146
comp1535_c0_seq1 len=467 path=[445:0-293 739:294-466]	467	At2g39090.1	At2g39090.1 68415.m04803 tetratricopeptide repeat (TPR)-containing protein low similarity to prediabetic NOD sera-reactive autoantigen [Mus musculus] GI:6670773, anaphase-promoting complex subunit 7 [Homo sapiens] GI:6180015; contains Pfam profile PF00515: TPR Domain	1e-15	79.0	83%	43	1	129	490	532
comp1562_c0_seq1 len=443 path=[1:0-388 390:389-442]	443	At1g28100.3	At1g28100.3 68414.m03442 expressed protein	2e-23	104	50%	114	2	343	185	288
comp1572_c0_seq1 len=564 path=[542:0-476 1019:477-563]	564	At1g76070.1	At1g76070.1 68414.m08834 expressed protein	2e-17	85.1	34%	196	546	19	57	245
comp1578_c0_seq1 len=265 path=[1:0-99 101:100-264]	265	At2g44850.1	At2g44850.1 68415.m05584 expressed protein	5e-29	122	61%	86	263	6	310	395
comp1584_c0_seq1 len=226 path=[204:0-157 362:158-225]	226	At2g18410.1	At2g18410.1 68415.m02144 expressed protein	4e-17	82.8	54%	73	6	224	15	87
comp1586_c0_seq1 len=396 path=[374:0-224 599:225-395]	396	At5g53050.2	At5g53050.2 68418.m06590 hydrolase, alpha/beta fold family protein contains Pfam profile PF00561: hydrolase, alpha/beta fold family	9e-60	224	78%	132	1	396	120	251
comp1592_c0_seq1 len=347 path=[325:0-346]	347	At5g54860.1	At5g54860.1 68418.m06834 integral membrane transporter family protein contains 10 transmembrane domains; contains Pfam PF03092: BT1 family; contains TIGRFAMS TIGR00788: folate/biopterin transporter; similar to high affinity folic acid/methotrexate transporter 5 (GI:21898554) [Leishmania tarentolae]	2e-45	177	73%	114	344	3	357	470
comp1597_c0_seq1 len=288 path=[266:0-174 441:175-287]	288	At5g19440.1	At5g19440.1 68418.m02316 cinnamyl-alcohol dehydrogenase, putative (CAD) similar to cinnamyl-alcohol dehydrogenase, Eucalyptus gunnii [GI:1143445], apple tree, PIR:T16995	4e-26	112	65%	80	248	9	136	215
comp1636_c0_seq1 len=264 path=[1:0-240 547:241-263]	264	At4g26900.1	At4g26900.1 68417.m03870 imidazole glycerol phosphate synthase hisHF, chloroplast / IGP synthase / ImGPP synthase / IGPS identical to SP|Q9SZ30 Imidazole glycerol phosphate synthase hisHF, chloroplast precursor (IGP synthase) {Arabidopsis thaliana}	1e-28	121	83%	73	1	219	520	592
comp1665_c0_seq1 len=488 path=[466:0-452 919:453-487]	488	At3g46610.1	At3g46610.1 68416.m05060 pentatricopeptide (PPR) repeat-containing protein contains Pfam profile PF01535: PPR repeat	4e-64	239	67%	162	2	487	486	647
comp1681_c0_seq1 len=424 path=[1:0-330 332:331-423]	424	At1g15420.1	At1g15420.1 68414.m01850 expressed protein	2e-25	111	54%	116	3	335	168	278
comp1685_c0_seq1 len=237 path=[215:0-236]	237	At4g38580.1	At4g38580.1 68417.m05461 heavy-metal-associated domain-containing protein / copper chaperone (CCH)-related low similarity to copper homeostasis factor [PMID:9701579][GI:3168840]; nearly identical to farnesylated protein TFP6 [GI:4097553]; contains Heavy-metal-associated domain PF00403	9e-30	124	80%	73	17	235	18	90
comp1691_c0_seq1 len=432 path=[737:0-42 3:43-431]	432	At2g02220.1	At2g02220.1 68415.m00159 leucine-rich repeat transmembrane protein kinase, putative	4e-23	103	51%	96	289	2	31	117
comp1692_c0_seq1 len=245 path=[1:0-80 82:81-244]	245	At3g16850.1	At3g16850.1 68416.m02151 glycoside hydrolase family 28 protein / polygalacturonase (pectinase) family protein weak similarity to SP|P05117 Polygalacturonase 2A precursor (EC 3.2.1.15) (Pectinase) {Lycopersicon esculentum}; contains PF00295: Glycosyl hydrolases family 28	1e-10	61.2	59%	57	74	244	2	57
comp1696_c0_seq1 len=243 path=[221:0-242]	243	At4g32360.1	At4g32360.1 68417.m04607 NADP adrenodoxin-like ferredoxin reductase identical to NADP adrenodoxin-like ferredoxin reductase GI:28192433 from [Arabidopsis thaliana]	2e-23	103	85%	54	73	234	21	74
comp1726_c0_seq1 len=213 path=[1:0-123 125:124-212]	213	At5g49510.1	At5g49510.1 68418.m06127 VHL binding protein, putative / prefoldin, putative similar to Swiss-Prot:Q15765 prefoldin subunit 3 (Von Hippel-Lindau binding protein 1; VHL binding protein-1; VBP-1; HIBBJ46) [Mus musculus]	3e-17	83.2	80%	50	64	213	16	65
comp1741_c0_seq1 len=271 path=[1:0-112 114:113-270]	271	At5g49900.1	At5g49900.1 68418.m06179 expressed protein contains Pfam domain PF04685: Protein of unknown function, DUF608	4e-11	62.8	46%	66	69	266	10	75
comp1745_c0_seq1 len=351 path=[329:0-263 593:264-350]	351	At3g04690.1	At3g04690.1 68416.m00503 protein kinase family protein contains protein kinase domain, Pfam:PF00069	2e-07	50.8	40%	81	2	238	784	850
comp1751_c0_seq1 len=260 path=[461:0-43 38:44-259]	260	At1g43670.1	At1g43670.1 68414.m05016 fructose-1,6-bisphosphatase, putative / D-fructose-1,6-bisphosphate 1-phosphohydrolase, putative / FBPase, putative very strong similarity to SP|P46267 Fructose-1,6-bisphosphatase, cytosolic (EC 3.1.3.11) (D-fructose-1,6- bisphosphate 1-phosphohydrolase) (FBPase) {Brassica napus}; contains Pfam profile PF00316: fructose-1,6-bisphosphatase	2e-20	94.0	82%	51	199	47	228	278
comp1761_c0_seq1 len=251 path=[229:0-68 298:69-250]	251	At2g15880.1	At2g15880.1 68415.m01820 leucine-rich repeat family protein / extensin family protein similar to extensin-like protein [Lycopersicon esculentum] gi|5917664|gb|AAD55979; contains leucine-rich repeats, Pfam:PF00560; contains proline rich extensin domains, INTERPRO:IPR002965	4e-31	129	74%	81	249	7	36	116
comp1773_c0_seq1 len=245 path=[441:0-19 219:20-244]	245	At2g18900.1	At2g18900.1 68415.m02205 transducin family protein / WD-40 repeat family protein contains 5 WD-40 repeats (PF00400); related to LACK protective antigen (GI:13625467) [Leishmania donovani]	3e-08	53.5	37%	64	49	237	689	752
comp1799_c0_seq1 len=512 path=[1:0-479 1146:480-511]	512	At1g71710.1	At1g71710.1 68414.m08289 inositol polyphosphate 5-phosphatase, putative similar to inositol polyphosphate 5-phosphatase I [Arabidopsis thaliana] GI:10444261	2e-39	157	71%	100	480	181	550	649
comp1799_c0_seq2 len=568 path=[1:0-479 481:480-567]	568	At1g71710.1	At1g71710.1 68414.m08289 inositol polyphosphate 5-phosphatase, putative similar to inositol polyphosphate 5-phosphatase I [Arabidopsis thaliana] GI:10444261	8e-53	202	71%	129	567	181	521	649
comp1811_c0_seq1 len=481 path=[459:0-293 753:294-305765:306-480]	481	At3g14770.1	At3g14770.1 68416.m01867 nodulin MtN3 family protein similar to MtN3 GI:1619602 (root nodule development) from [Medicago truncatula]	4e-08	53.9	62%	40	479	363	196	235
comp1811_c0_seq2 len=469 path=[459:0-293 765:294-468]	469	At3g14770.1	At3g14770.1 68416.m01867 nodulin MtN3 family protein similar to MtN3 GI:1619602 (root nodule development) from [Medicago truncatula]	4e-08	53.9	62%	40	467	351	196	235
comp1814_c0_seq1 len=241 path=[219:0-183 403:184-240]	241	At5g44360.1	At5g44360.1 68418.m05432 FAD-binding domain-containing protein similar to SP|P30986 reticuline oxidase precursor (Berberine-bridge-forming enzyme) (BBE) (Tetrahydroprotoberberine synthase) [Eschscholzia californica]; contains PF01565 FAD binding domain	4e-15	76.3	46%	78	9	239	303	380
comp1826_c0_seq1 len=280 path=[1:0-118 120:119-279]	280	At2g33385.1	At2g33385.1 68415.m04092 actin-related protein 2/3 complex 34kDa subunit family / arp2/3 complex 34kDa subunit family low similarity to SP|O15144| ARP2/3 complex 34 kDa subunit (P34-ARC) (Actin-related protein 2/3 complex subunit 2) {Homo sapiens}; contains Pfam profile PF04045: Arp2/3 complex, 34 kD subunit p34-Arc	4e-22	99.4	52%	89	9	275	5	93
comp1834_c0_seq1 len=502 path=[1:0-126 128:127-501]	502	At3g63090.1	At3g63090.1 68416.m07086 expressed protein	3e-55	210	74%	137	92	502	31	167
comp1836_c0_seq1 len=411 path=[1:0-410]	411	At5g03690.2	At5g03690.2 68418.m00329 fructose-bisphosphate aldolase, putative similar to PIR|S65073 fructose-bisphosphate aldolase (EC 4.1.2.13) isoenzyme C-1, cytosolic [Oryza sativa]; contains Pfam profile PF00274 Fructose-bisphosphate aldolase class-I	8e-49	188	68%	136	3	410	192	327
comp1851_c0_seq1 len=325 path=[1:0-55 57:56-324]	325	At1g22680.1	At1g22680.1 68414.m02834 hypothetical protein	2e-08	54.3	39%	89	324	64	45	120
comp1874_c0_seq1 len=361 path=[339:0-186 526:187-360]	361	At4g31550.3	At4g31550.3 68417.m04481 WRKY family transcription factor contains Pfam profile: PF03106 WRKY DNA -binding domain	9e-12	65.1	37%	129	2	361	114	223
comp1881_c0_seq1 len=210 path=[188:0-66 255:67-209]	210	At3g19640.1	At3g19640.1 68416.m02489 magnesium transporter CorA-like family protein (MRS2-3) low similarity to SP|Q01926 RNA splicing protein MRS2, mitochondrial precursor {Saccharomyces cerevisiae}; contains Pfam profile PF01544: CorA-like Mg2+ transporter protein	5e-07	49.3	41%	67	210	10	240	303
comp1889_c0_seq1 len=576 path=[554:0-527 1082:528-575]	576	At1g69360.1	At1g69360.1 68414.m07960 expressed protein	2e-21	98.6	35%	193	2	574	685	873
comp1895_c0_seq1 len=237 path=[1:0-236]	237	At3g52105.1	At3g52105.1 68416.m05718 expressed protein	2e-13	70.9	52%	65	237	43	2	66
comp1903_c0_seq1 len=207 path=[185:0-141 327:142-206]	207	At1g43670.1	At1g43670.1 68414.m05016 fructose-1,6-bisphosphatase, putative / D-fructose-1,6-bisphosphate 1-phosphohydrolase, putative / FBPase, putative very strong similarity to SP|P46267 Fructose-1,6-bisphosphatase, cytosolic (EC 3.1.3.11) (D-fructose-1,6- bisphosphate 1-phosphohydrolase) (FBPase) {Brassica napus}; contains Pfam profile PF00316: fructose-1,6-bisphosphatase	5e-21	95.9	77%	57	206	36	285	341
comp1907_c0_seq1 len=374 path=[352:0-129 482:130-373]	374	At1g11950.1	At1g11950.1 68414.m01381 transcription factor jumonji (jmjC) domain-containing protein contains Pfam domain, PF02373: jmjC domain; non-consensus TG acceptor splice site at exon boundary 79262	8e-17	82.0	38%	76	236	9	192	267
comp1910_c0_seq1 len=235 path=[1:0-135 137:136-234]	235	At5g02250.1	At5g02250.1 68418.m00148 ribonuclease II family protein contains Pfam profile PF00773: RNB-like protein	1e-17	84.7	66%	63	46	234	397	459
comp1916_c0_seq1 len=415 path=[393:0-242 636:243-414]	415	At5g27680.1	At5g27680.1 68418.m03319 DEAD/DEAH box helicase, putative similar to WRN (Werner syndrome) protein - Mus musculus, EMBL:AF241636; contains Pfam profiles PF00270: DEAD/DEAH box helicase, PF00271: Helicase conserved C-terminal domain, PF00627: UBA/TS-N domain	5e-27	116	57%	94	1	279	727	820
comp1932_c0_seq1 len=391 path=[369:0-59 429:60-390]	391	At2g37730.1	At2g37730.1 68415.m04627 fringe-related protein similarity to predicted proteins + similar to hypothetical protein GB:AAC23643 [Arabidopsis thaliana] + weak similarity to Fringe [Schistocerca gregaria](GI:6573138);Fringe encodes an extracellular protein that regulates Notch signalling.	3e-24	106	39%	120	31	390	92	210
comp1934_c0_seq1 len=293 path=[1:0-141 143:142-292]	293	At2g30470.1	At2g30470.1 68415.m03711 transcriptional factor B3 family protein low similarity to FUSCA3 [Arabidopsis thaliana] GI:3582518; contains Pfam profile PF02362: B3 DNA binding domain	6e-27	115	56%	97	6	293	570	662
comp1952_c0_seq1 len=370 path=[348:0-369]	370	At3g05690.1	At3g05690.1 68416.m00636 CCAAT-binding transcription factor (CBF-B/NF-YA) family protein contains Pfam profile: PF02045 CCAAT-binding transcription factor (CBF-B/NF-YA) subunit B	9e-23	101	46%	129	356	3	124	251
comp1960_c0_seq1 len=222 path=[200:0-83 284:84-221]	222	At3g07880.1	At3g07880.1 68416.m00963 Rho GDP-dissociation inhibitor family protein similar to SP|P52565 Rho GDP-dissociation inhibitor 1 (Rho GDI 1) (Rho-GDI alpha) {Homo sapiens}; contains Pfam profile PF02115: RHO protein GDP dissociation inhibitor	4e-23	102	65%	72	2	217	87	158
comp1961_c0_seq1 len=658 path=[1:0-239 241:240-657]	658	At1g76390.1	At1g76390.1 68414.m08877 armadillo/beta-catenin repeat family protein / U-box domain-containing protein contains Pfam domain, PF00514: Armadillo/beta-catenin-like repeats and Pfam, PF04564: U-box domain	2e-18	89.0	29%	220	2	634	52	270
comp1983_c0_seq1 len=775 path=[753:0-383 1137:384-774]	775	At5g62960.1	At5g62960.1 68418.m07899 expressed protein	3e-49	191	65%	132	774	379	213	344
comp2021_c0_seq1 len=504 path=[1:0-503]	504	At3g05670.1	At3g05670.1 68416.m00631 PHD finger family protein contains Pfam domain, PF00628: PHD-finger	3e-14	74.7	31%	162	501	16	528	682
comp2025_c0_seq1 len=336 path=[314:0-335]	336	At4g31010.1	At4g31010.1 68417.m04404 expressed protein	7e-32	131	63%	105	3	305	299	402
comp2028_c0_seq1 len=217 path=[375:0-216]	217	At5g39785.2	At5g39785.2 68418.m04819 expressed protein	1e-24	107	68%	72	2	217	342	413
comp2034_c0_seq1 len=305 path=[612:0-72 61:73-304]	305	At5g42950.1	At5g42950.1 68418.m05236 GYF domain-containing protein contains Pfam profile: PF02213 GYF domain	1e-09	58.2	42%	71	304	95	609	679
comp2034_c0_seq2 len=292 path=[1:0-59 61:60-291]	292	At5g42950.1	At5g42950.1 68418.m05236 GYF domain-containing protein contains Pfam profile: PF02213 GYF domain	6e-11	62.4	37%	99	291	1	609	699
comp2036_c0_seq1 len=279 path=[257:0-278]	279	At5g60070.1	At5g60070.1 68418.m07532 ankyrin repeat family protein contains ankyrin repeat domains, Pfam:PF00023	4e-08	52.8	31%	94	1	276	118	211
comp2036_c1_seq1 len=274 path=[764:0-273]	274	At1g10340.2	At1g10340.2 68414.m01165 ankyrin repeat family protein contains ankyrin repeat domains, Pfam:PF00023	8e-13	68.6	41%	81	242	6	4	84
comp2037_c0_seq1 len=303 path=[1:0-302]	303	At1g11200.1	At1g11200.1 68414.m01283 expressed protein contains Pfam profile PF03619: Domain of unknown function	2e-43	170	73%	98	3	296	193	290
comp2039_c0_seq1 len=305 path=[283:0-304]	305	At5g13020.1	At5g13020.1 68418.m01492 emsy N terminus domain-containing protein / ENT domain-containing protein contains Pfam profile PF03735: ENT domain	2e-07	50.8	63%	38	114	4	1	38
comp2047_c0_seq1 len=294 path=[272:0-293]	294	At5g58130.1	At5g58130.1 68418.m07273 RNA recognition motif (RRM)-containing protein	3e-28	119	72%	73	1	219	25	97
comp2060_c0_seq1 len=255 path=[233:0-254]	255	At3g13650.1	At3g13650.1 68416.m01719 disease resistance response protein-related/ dirigent protein-related similar to dirigent protein [Thuja plicata] gi|6694699|gb|AAF25360; similar to pathogenesis-related protein [Pisum sativum] gi|4585273|gb|AAD25355	1e-23	104	59%	82	10	255	92	173
comp2060_c1_seq1 len=233 path=[465:0-232]	233	At1g65870.1	At1g65870.1 68414.m07474 disease resistance-responsive family protein similar to dirigent protein [Forsythia x intermedia] gi|6694693|gb|AAF25357; similar to disease resistance response protein 206-d [Pisum sativum] gi|508844|gb|AAB18669	9e-11	61.6	38%	86	7	231	7	92
comp2061_c0_seq1 len=329 path=[307:0-199 507:200-328]	329	At4g18700.1	At4g18700.1 68417.m02765 CBL-interacting protein kinase 12 (CIPK12) identical to CBL-interacting protein kinase 12 [Arabidopsis thaliana] gi|13249123|gb|AAK16687; contains Pfam profiles PF00069: Protein kinase domain and PF03822: NAF domain; identical to cDNA CBL-interacting protein kinase 12 (CIPK12) GI:13249122	8e-37	148	70%	119	2	304	371	489
comp2065_c0_seq1 len=226 path=[204:0-225]	226	At3g16030.1	At3g16030.1 68416.m02027 lectin protein kinase family protein contains Pfam domains PF00069: Protein kinase domain and PF01453: Lectin (probable mannose binding)	3e-12	66.6	65%	44	225	94	631	674
comp2070_c0_seq1 len=208 path=[1:0-207]	208	At2g47680.1	At2g47680.1 68415.m05955 zinc finger (CCCH type) helicase family protein similar to SP|Q28141 ATP-dependent RNA helicase A (Nuclear DNA helicase II) (DEAD-box protein 9) {Bos taurus}; contains Pfam profiles PF00271: Helicase conserved C-terminal domain, PF00642: Zinc finger C-x8-C-x5-C-x3-H type (and similar)	1e-12	67.8	42%	68	206	3	632	699
comp2073_c0_seq1 len=232 path=[1:0-231]	232	At5g65560.1	At5g65560.1 68418.m08249 pentatricopeptide (PPR) repeat-containing protein contains Pfam profile PF01535: PPR repeat	7e-22	98.6	63%	74	3	224	401	473
comp2080_c0_seq1 len=258 path=[434:0-257]	258	At3g19360.1	At3g19360.1 68416.m02456 zinc finger (CCCH-type) family protein contains Pfam domain, PF00642: Zinc finger C-x8-C-x5-C-x3-H type (and similar)	9e-22	98.2	48%	108	257	3	87	192
comp2084_c0_seq1 len=209 path=[471:0-208]	209	At3g47570.1	At3g47570.1 68416.m05179 leucine-rich repeat transmembrane protein kinase, putative protein kinase Xa21 - Oryza sativa, PIR:A57676	1e-11	64.3	45%	68	204	1	21	88
comp2086_c0_seq1 len=282 path=[260:0-281]	282	At5g28740.1	At5g28740.1 68418.m03530 transcription-coupled DNA repair protein-related similar to XAB2 (XPA-binding protein 2) [Homo sapiens] GI:10566459	2e-41	163	82%	90	272	3	1	90
comp2088_c0_seq1 len=466 path=[1:0-465]	466	At5g13890.3	At5g13890.3 68418.m01625 expressed protein contains Pfam profile PF04819: Family of unknown function (DUF716) (Plant viral-response family)	9e-42	165	54%	155	2	466	126	280
comp2088_c1_seq1 len=219 path=[887:0-218]	219	At5g13890.3	At5g13890.3 68418.m01625 expressed protein contains Pfam profile PF04819: Family of unknown function (DUF716) (Plant viral-response family)	4e-06	46.2	72%	29	130	216	75	103
comp2094_c0_seq1 len=333 path=[311:0-332]	333	At5g53030.2	At5g53030.2 68418.m06586 expressed protein	3e-07	50.1	43%	95	319	62	70	148
comp2096_c0_seq1 len=243 path=[221:0-242]	243	At5g44730.2	At5g44730.2 68418.m05482 haloacid dehalogenase-like hydrolase family protein low similarity to SP|Q94915 Rhythmically expressed gene 2 protein (DREG-2) {Drosophila melanogaster}; contains InterPro accession IPR005834: Haloacid dehalogenase-like hydrolase	4e-41	162	82%	81	1	243	21	101
comp2099_c0_seq1 len=237 path=[1:0-236]	237	At1g52150.2	At1g52150.2 68414.m05885 homeobox-leucine zipper family protein / lipid-binding START domain-containing protein similar to to HD-zip transcription factor (athb-8) (GI:7270235) [Arabidopsis thaliana]; contains Pfam profiles PF01852: START domain, PF00046: Homeobox domain	3e-32	132	78%	78	235	2	710	787
comp2104_c0_seq1 len=204 path=[182:0-203]	204	At4g19380.1	At4g19380.1 68417.m02853 alcohol oxidase-related similar to long chain fatty alcohol oxidase from Candida cloacae [GI:6983581], Candida tropicalis [GI:6983594]	3e-08	53.5	58%	39	35	151	116	154
comp2104_c1_seq1 len=202 path=[363:0-201]	202	At4g19380.1	At4g19380.1 68417.m02853 alcohol oxidase-related similar to long chain fatty alcohol oxidase from Candida cloacae [GI:6983581], Candida tropicalis [GI:6983594]	2e-12	67.4	47%	65	195	1	34	98
comp2106_c0_seq1 len=423 path=[401:0-422]	423	At1g20780.1	At1g20780.1 68414.m02602 armadillo/beta-catenin repeat protein-related / U-box domain-containing protein low similarity to immediate-early fungal elicitor protein CMPG1 [Petroselinum crispum] GI:14582200; contains Pfam profile PF04564: U-box domain	6e-12	66.2	35%	130	376	5	653	780
comp2112_c0_seq1 len=201 path=[1:0-200]	201	At3g05990.1	At3g05990.1 68416.m00684 leucine-rich repeat family protein contains leucine rich-repeat (LRR) domains Pfam:PF00560, INTERPRO:IPR001611; contains similarity to leaf senescence-associated receptor-like protein kinase [Phaseolus vulgaris] gi|9837280|gb|AAG00510	1e-07	51.6	51%	37	118	8	25	61
comp2119_c0_seq1 len=779 path=[1:0-778]	779	At1g70420.1	At1g70420.1 68414.m08102 expressed protein	4e-32	134	36%	234	89	778	66	262
comp2120_c0_seq1 len=331 path=[309:0-330]	331	At3g17360.1	At3g17360.1 68416.m02218 kinesin motor protein-related similar to KLP2 protein GB:CAA63826 from [Xenopus laevis]	7e-12	65.5	42%	87	54	314	24	107
comp2130_c0_seq1 len=352 path=[330:0-351]	352	At3g05040.1	At3g05040.1 68416.m00547 expressed protein weak similarity to exportin 5 [Homo sapiens] GI:10444427	3e-08	53.1	84%	33	352	254	475	507
comp2141_c0_seq1 len=307 path=[285:0-306]	307	At1g07090.1	At1g07090.1 68414.m00755 expressed protein contains Pfam profile PF04852: Protein of unknown function (DUF640)	2e-51	196	88%	101	305	3	58	158
comp2144_c0_seq1 len=286 path=[433:0-109 168:110-112171:113-285]	286	At4g23160.1	At4g23160.1 68417.m03342 protein kinase family protein contains Pfam domain PF00069: Protein kinase domain	2e-18	87.0	43%	85	281	27	469	553
comp2147_c0_seq1 len=251 path=[1:0-250]	251	At4g24580.1	At4g24580.1 68417.m03522 pleckstrin homology (PH) domain-containing protein-related / RhoGAP domain-containing protein contains Pfam domain, PF00620: RhoGAP domain	2e-06	47.4	77%	27	251	171	396	422
comp2156_c0_seq1 len=249 path=[227:0-248]	249	At5g60900.1	At5g60900.1 68418.m07640 lectin protein kinase family protein contains Pfam domains, PF01453: Lectin (probable mannose binding) and PF00069: Protein kinase domain	3e-09	47.0	41%	48	236	99	281	328
comp2162_c0_seq1 len=295 path=[273:0-294]	295	At3g55550.1	At3g55550.1 68416.m06168 lectin protein kinase, putative similar to receptor lectin kinase 3 [Arabidopsis thaliana] gi|4100060|gb|AAD00733; contains protein kinase domain, Pfam:PF00069; contains legume lectins alpha and beta domains, Pfam:PF00138 and Pfam:PF00139	3e-17	83.2	45%	92	288	13	38	129
comp2163_c0_seq1 len=292 path=[445:0-148 325:149-291]	292	At1g21920.1	At1g21920.1 68414.m02743 MORN (Membrane Occupation and Recognition Nexus) repeat-containing protein /phosphatidylinositol-4-phosphate 5-kinase-related similar to phosphatidylinositol-4-phosphate 5-kinase AtPIP5K1 [Arabidopsis thaliana] GI:3702691; contains Pfam profile PF02493: MORN repeat	2e-06	47.4	43%	64	6	194	354	417
comp2169_c0_seq1 len=297 path=[1:0-296]	297	At1g10280.1	At1g10280.1 68414.m01158 expressed protein contains Pfam profile PF03267: Arabidopsis protein of unknown function, DUF266	2e-21	97.1	44%	121	1	297	32	152
comp2182_c0_seq1 len=227 path=[411:0-226]	227	At5g15710.1	At5g15710.1 68418.m01837 F-box family protein unusual floral organs protein UFO - Arabidopsis thaliana, PIR:S57710	1e-11	64.3	76%	39	111	227	41	79
comp2183_c0_seq1 len=223 path=[1:0-222]	223	At3g13310.1	At3g13310.1 68416.m01676 DNAJ heat shock N-terminal domain-containing protein similar to J11 protein [Arabidopsis thaliana] GI:9843641; contains Pfam profile: PF00226 DnaJ domain	1e-14	74.3	59%	61	198	16	97	157
comp2185_c0_seq1 len=220 path=[1:0-219]	220	At5g62230.1	At5g62230.1 68418.m07814 leucine-rich repeat family protein / protein kinase family protein contains Pfam domains PF00560: Leucine Rich Repeat and PF00069: Protein kinase domain	4e-19	89.4	82%	50	3	152	871	920
comp2188_c0_seq1 len=285 path=[1:0-284]	285	At2g06510.2	At2g06510.2 68415.m00722 replication protein, putative similar to replication protein A 70kDa [Oryza sativa (japonica cultivar-group)] GI:13536993; contains InterPro entry IPR004365: OB-fold nucleic acid binding domain	1e-46	181	89%	94	284	3	201	294
comp2193_c0_seq1 len=385 path=[1:0-384]	385	At5g51350.1	At5g51350.1 68418.m06367 leucine-rich repeat transmembrane protein kinase, putative	8e-26	112	48%	125	383	12	776	888
comp2193_c1_seq1 len=215 path=[917:0-214]	215	At5g51350.1	At5g51350.1 68418.m06367 leucine-rich repeat transmembrane protein kinase, putative	6e-18	85.5	57%	75	3	215	707	781
comp2198_c0_seq1 len=399 path=[1:0-398]	399	At2g06510.2	At2g06510.2 68415.m00722 replication protein, putative similar to replication protein A 70kDa [Oryza sativa (japonica cultivar-group)] GI:13536993; contains InterPro entry IPR004365: OB-fold nucleic acid binding domain	3e-63	236	81%	133	3	398	411	543
comp2199_c0_seq1 len=312 path=[290:0-311]	312	At2g33580.1	At2g33580.1 68415.m04115 protein kinase family protein / peptidoglycan-binding LysM domain-containing protein protein kinase [Arabidopsis thaliana] GI:2852449; contains Pfam profiles PF01476: LysM domain, PF00069: Protein kinase domain	7e-22	98.6	48%	104	301	2	76	178
comp2200_c0_seq1 len=245 path=[207:0-133 119:134-244]	245	At5g55930.1	At5g55930.1 68418.m06976 oligopeptide transporter OPT family protein similar to SP|P40900 Sexual differentiation process protein isp4 {Schizosaccharomyces pombe}, oligopeptide transporter Opt1p [Candida albicans] GI:2367386; contains Pfam profile PF03169: OPT oligopeptide transporter protein	2e-33	137	71%	81	244	2	549	629
comp2212_c0_seq1 len=224 path=[202:0-223]	224	At3g01930.2	At3g01930.2 68416.m00144 nodulin family protein similar to nodulin-like protein [Arabidopsis thaliana] GI:3329368, nodule-specific protein Nlj70 [Lotus japonicus] GI:3329366	3e-30	126	82%	74	2	223	356	429
comp2215_c0_seq1 len=218 path=[1:0-217]	218	At4g03390.1	At4g03390.1 68417.m00461 leucine-rich repeat transmembrane protein kinase, putative similar to Z. mays leucine-rich repeat transmembrane protein kinase LRRTPK 1, GenBank accession number AF023164	4e-31	129	79%	72	217	2	517	588
comp2218_c0_seq1 len=377 path=[1:0-376]	377	At5g54890.1	At5g54890.1 68418.m06837 expressed protein	1e-54	207	76%	125	375	1	210	334
comp2223_c0_seq1 len=254 path=[187:0-179 470:180-253]	254	At2g27870.1	At2g27870.1 68415.m03378 hypothetical protein	1e-06	48.1	51%	45	86	208	144	188
comp2229_c0_seq1 len=258 path=[1:0-257]	258	At2g28130.1	At2g28130.1 68415.m03417 expressed protein	1e-23	104	57%	83	253	5	23	105
comp2234_c0_seq1 len=206 path=[209:0-205]	206	At5g66540.1	At5g66540.1 68418.m08389 expressed protein ; supported by full-Length cDNA gi:12057175 from [Arabidopsis thaliana]	1e-25	111	79%	68	204	1	280	347
comp2238_c0_seq1 len=277 path=[1:0-184 186:185-276]	277	At2g16250.1	At2g16250.1 68415.m01861 leucine-rich repeat transmembrane protein kinase, putative	8e-20	91.7	65%	66	203	6	507	572
comp2238_c0_seq2 len=288 path=[1:0-184 635:185-287]	288	At2g16250.1	At2g16250.1 68415.m01861 leucine-rich repeat transmembrane protein kinase, putative	4e-22	99.4	54%	96	284	6	477	572
comp2253_c0_seq1 len=221 path=[199:0-220]	221	At3g62890.1	At3g62890.1 68416.m07065 pentatricopeptide (PPR) repeat-containing protein contains Pfam profile PF01535: PPR repeat	4e-20	92.8	62%	72	216	1	71	142
comp2256_c0_seq1 len=856 path=[1:0-855]	856	At4g04970.1	At4g04970.1 68417.m00722 callose synthase, putative / 1,3-beta-glucan synthase, putative similar to callose synthase 1 catalytic subunit GI:13649388 from [Arabidopsis thaliana]	1e-113	403	68%	281	1	843	548	828
comp2257_c0_seq1 len=476 path=[1:0-127 129:128-475]	476	At3g07340.1	At3g07340.1 68416.m00875 basic helix-loop-helix (bHLH) family protein contains Pfam profile: PF00010 helix-loop-helix DNA-binding domain	1e-09	58.9	34%	106	4	309	335	435
comp2259_c0_seq1 len=273 path=[1:0-140 142:141-195 197:196-272]	273	At4g16860.1	At4g16860.1 68417.m02547 disease resistance protein (TIR-NBS-LRR class), putative domain signature TIR-NBS-LRR exists, suggestive of a disease resistance protein.	4e-11	62.8	41%	90	2	271	67	150
comp2261_c0_seq1 len=273 path=[1:0-272]	273	At5g11090.1	At5g11090.1 68418.m01295 serine-rich protein-related contains some similarity to serine-rich proteins	1e-28	120	70%	87	258	1	121	206
comp2262_c0_seq1 len=224 path=[453:0-223]	224	At4g27760.1	At4g27760.1 68417.m03988 oxidoreductase, forever young (FEY3) identical to forever young (FEY3) oxidoreductase from GI:12004621 [Arabidopsis thaliana]	1e-15	78.2	70%	51	223	71	325	374
comp2271_c0_seq1 len=263 path=[241:0-262]	263	At5g10730.1	At5g10730.1 68418.m01243 expressed protein	2e-14	51.2	77%	27	258	178	223	249
comp2274_c0_seq1 len=443 path=[347:0-345 708:346-442]	443	At3g49050.1	At3g49050.1 68416.m05358 lipase class 3 family protein / calmodulin-binding heat-shock protein, putative calmodulin-binding heat-shock protein, Nicotiana tabacum, PIR:T04107	1e-17	85.1	41%	131	360	37	343	473
comp2278_c0_seq1 len=252 path=[230:0-251]	252	At1g12420.1	At1g12420.1 68414.m01435 ACT domain-containing protein (ACR8) contains Pfam ACT domain PF01842	2e-17	83.6	55%	85	2	250	160	244
comp2282_c0_seq1 len=226 path=[1:0-225]	226	At1g24650.1	At1g24650.1 68414.m03102 leucine-rich repeat family protein / protein kinase family protein contains Pfam domains PF00560: Leucine Rich Repeat and PF00069: Protein kinase domain	3e-24	106	65%	69	221	15	323	391
comp2285_c0_seq1 len=208 path=[538:0-207]	208	At5g61040.1	At5g61040.1 68418.m07660 expressed protein	1e-12	68.2	53%	60	20	199	231	290
comp2286_c0_seq1 len=221 path=[199:0-220]	221	At2g38100.1	At2g38100.1 68415.m04677 proton-dependent oligopeptide transport (POT) family protein low similarity to SP|P46032 Peptide transporter PTR2-B (Histidine transporting protein) {Arabidopsis thaliana}; contains Pfam profile PF00854: POT family	5e-09	55.8	50%	51	214	62	465	513
comp2288_c0_seq1 len=472 path=[410:0-408 833:409-471]	472	At3g58120.1	At3g58120.1 68416.m06481 bZIP transcription factor family protein contains Pfam profile: PF00170 bZIP transcription factor ;supported by cDNA gi|15100054|gb|AF401300.1|AF401300	1e-46	182	56%	195	472	2	84	278
comp2304_c0_seq1 len=495 path=[944:0-124 63:125-494]	495	At5g60900.1	At5g60900.1 68418.m07640 lectin protein kinase family protein contains Pfam domains, PF01453: Lectin (probable mannose binding) and PF00069: Protein kinase domain	3e-10	61.2	28%	154	23	481	217	331
comp2305_c0_seq1 len=219 path=[197:0-218]	219	At3g17220.1	At3g17220.1 68416.m02199 invertase/pectin methylesterase inhibitor family protein similar to SP|P83326 Pectinesterase inhibitor (Pectin methylesterase inhibitor) (PMEI) {Actinidia chinensis}; contains Pfam profile PF04043: Plant invertase/pectin methylesterase inhibitor	6e-10	58.9	40%	67	17	217	47	113
comp2321_c0_seq1 len=293 path=[271:0-292]	293	At4g24510.1	At4g24510.1 68417.m03514 eceriferum protein (CER2) identical to (CER2) [Arabidopsis thaliana] GI:1213594; contains Pfam profile PF02458: Transferase family	4e-09	56.2	50%	57	1	171	365	416
comp2328_c0_seq1 len=500 path=[1:0-499]	500	At2g21730.1	At2g21730.1 68415.m02585 mannitol dehydrogenase, putative similar to ELI3-2 (SP|Q02972), sinapyl alcohol dehydrogenase (Populus tremuloides) (gi:14279694); contains Pfam zinc-binding dehydrogenase domain PF00107	5e-53	203	59%	163	500	12	188	350
comp2335_c0_seq1 len=437 path=[619:0-121 327:122-436]	437	At5g15800.1	At5g15800.1 68418.m01848 developmental protein SEPALLATA1 / floral homeotic protein (AGL2) (SEP1) identical to developmental protein SEPALLATA1 / floral homeotic protein (AGL2 / SEP1) SP:P29382 from [Arabidopsis thaliana]	2e-23	104	45%	133	437	60	119	251
comp2336_c0_seq1 len=407 path=[1:0-137 139:138-141 143:142-406]	407	At4g31500.1	At4g31500.1 68417.m04474 cytochrome P450 83B1 (CYP83B1) Identical to Cytochrome P450 (SP:O65782 )[Arabidopsis thaliana]	1e-08	38.1	34%	44	201	332	218	261
comp2348_c0_seq1 len=233 path=[211:0-232]	233	At5g53470.1	At5g53470.1 68418.m06645 acyl-CoA binding protein, putative / ACBP, putative similar to acyl-CoA binding protein 2 [Arabidopsis thaliana] gi|12039034|gb|AAG46057	2e-09	57.4	36%	66	33	230	219	284
comp2355_c0_seq1 len=230 path=[1:0-229]	230	At5g12290.1	At5g12290.1 68418.m01445 expressed protein similarity to NCA2 protein, yeast, PIR:S54389~Contains 'Homeobox' domain signature and profile AA305-328	5e-17	82.4	55%	76	2	229	424	499
comp2359_c0_seq1 len=448 path=[426:0-447]	448	At1g80440.1	At1g80440.1 68414.m09419 kelch repeat-containing F-box family protein similar to SP|Q9ER30 Kelch-related protein 1 (Sarcosin) {Rattus norvegicus}; contains Pfam profiles PF01344: Kelch motif, PF00646: F-box domain	1e-38	155	45%	147	6	446	7	150
comp2366_c0_seq1 len=377 path=[355:0-376]	377	At3g20440.1	At3g20440.1 68416.m02588 glycoside hydrolase family 13 protein similar to 1,4-alpha-glucan branching enzyme [Solanum tuberosum] GI:1621012, 1,4-alpha-glucan branching enzyme (EC 2.4.1.18) from [Homo sapiens] SP|Q04446, {Solanum tuberosum} SP|P30924; contains Pfam profiles: PF00128 Alpha amylase catalytic domain, PF02922 Isoamylase N-terminal domain	9e-08	52.0	58%	36	1	108	705	740
comp2368_c0_seq1 len=227 path=[205:0-226]	227	At2g30580.1	At2g30580.1 68415.m03726 zinc finger (C3HC4-type RING finger) family protein contains Pfam profile: PF00097 zinc finger, C3HC4 type (RING finger)	1e-21	97.8	65%	73	225	7	71	143
comp2380_c0_seq1 len=328 path=[306:0-275 582:276-327]	328	At1g67190.1	At1g67190.1 68414.m07643 F-box family protein	1e-43	170	77%	109	1	327	1	109
comp2382_c0_seq1 len=388 path=[1:0-387]	388	At2g37730.1	At2g37730.1 68415.m04627 fringe-related protein similarity to predicted proteins + similar to hypothetical protein GB:AAC23643 [Arabidopsis thaliana] + weak similarity to Fringe [Schistocerca gregaria](GI:6573138);Fringe encodes an extracellular protein that regulates Notch signalling.	1e-20	94.7	48%	88	118	381	96	182
comp2383_c0_seq1 len=282 path=[1:0-281]	282	At3g23240.1	At3g23240.1 68416.m02929 ethylene-responsive factor 1 / ethylene response factor 1 (ERF1) identical to ethylene response factor 1 GB:AAD03544 from [Arabidopsis thaliana]	4e-26	112	59%	91	2	274	93	183
comp2384_c0_seq1 len=317 path=[295:0-316]	317	At3g57190.1	At3g57190.1 68416.m06367 peptide chain release factor, putative similar to SP|P07012 Peptide chain release factor 2 (RF-2) {Escherichia coli}; contains Pfam profile PF03462: PCRF domain	7e-25	108	53%	105	315	1	32	136
comp2400_c0_seq1 len=236 path=[214:0-47 479:48-53 268:54-235]	236	AtMg00810	AtMg00810 orf240b hypothetical protein	3e-16	80.1	46%	76	8	235	94	169
comp2402_c0_seq1 len=204 path=[365:0-14 199:15-203]	204	At1g64850.1	At1g64850.1 68414.m07352 calcium-binding EF hand family protein contains INTERPRO:IPR002048 calcium-binding EF-hand domain	2e-25	110	73%	68	1	204	53	120
comp2407_c0_seq1 len=281 path=[259:0-280]	281	At1g65920.1	At1g65920.1 68414.m07480 regulator of chromosome condensation (RCC1) family protein / zinc finger protein-related contains Pfam profiles: regulator of chromosome condensation (RCC1), PF01363 FYVE zinc finger	6e-23	102	65%	81	40	279	1	81
comp2411_c0_seq1 len=459 path=[437:0-458]	459	At1g07350.1	At1g07350.1 68414.m00783 transformer serine/arginine-rich ribonucleoprotein, putative similar to GB:Y09506 from [Nicotiana tabacum] (Plant Mol. Biol. 35 (3), 261-269 (1997))	1e-09	58.9	35%	84	392	141	73	156
comp2417_c0_seq1 len=252 path=[1:0-251]	252	At5g47020.1	At5g47020.1 68418.m05795 glycine-rich protein strong similarity to unknown protein (emb|CAB87688.1)	6e-10	58.9	70%	37	139	249	48	84
comp2417_c1_seq1 len=255 path=[459:0-254]	255	At5g47020.1	At5g47020.1 68418.m05795 glycine-rich protein strong similarity to unknown protein (emb|CAB87688.1)	5e-26	112	64%	84	4	255	80	163
comp2429_c0_seq1 len=324 path=[1:0-246 248:247-258 260:259-323]	324	At2g39200.1	At2g39200.1 68415.m04815 seven transmembrane MLO family protein / MLO-like protein 12 (MLO12) identical to SP|O80961 MLO-like protein 12 (AtMlo12) {Arabidopsis thaliana}, membrane protein Mlo12 [Arabidopsis thaliana] gi|14091594|gb|AAK53805; similar to MLO protein SWISS-PROT:P93766, NCBI_gi:1877221 [Hordeum vulgare][Barley]	1e-19	90.9	46%	84	263	12	135	218
comp2452_c0_seq1 len=208 path=[1:0-207]	208	At4g26680.1	At4g26680.1 68417.m03844 pentatricopeptide (PPR) repeat-containing protein contains Pfam profile PF01535: PPR repeat	6e-23	102	73%	67	8	208	361	427
comp2459_c0_seq1 len=225 path=[1:0-224]	225	At5g04885.1	At5g04885.1 68418.m00512 glycosyl hydrolase family 3 protein contains Pfam profiles PF00933: Glycosyl hydrolase family 3 N terminal domain, PF01915: Glycosyl hydrolase family 3 C terminal domain	2e-33	136	84%	75	1	225	90	164
comp2474_c0_seq1 len=377 path=[1:0-376]	377	At4g29400.1	At4g29400.1 68417.m04199 expressed protein ; expression supported by MPSS	2e-54	206	79%	122	376	11	167	288
comp2480_c0_seq1 len=250 path=[228:0-249]	250	At3g20580.1	At3g20580.1 68416.m02605 phytochelatin synthetase-related contains Pfam PF04833: Phytochelatin synthetase-like conserved region; supporting cDNA gi|26452232|dbj|AK118605.1|	3e-31	129	68%	83	250	2	292	374
comp2485_c0_seq1 len=232 path=[1:0-231]	232	At3g60680.1	At3g60680.1 68416.m06789 expressed protein contains Pfam profile PF04859: Plant protein of unknown function (DUF641	3e-08	53.1	38%	94	52	231	48	141
comp2493_c0_seq1 len=221 path=[199:0-220]	221	At2g33310.2	At2g33310.2 68415.m04083 auxin-responsive protein / indoleacetic acid-induced protein 13 (IAA13) identical to SP|Q38831 Auxin-responsive protein IAA13 (Indoleacetic acid-induced protein 13) {Arabidopsis thaliana}	3e-24	106	71%	73	3	221	141	210
comp2498_c0_seq1 len=233 path=[211:0-118 330:119-232]	233	At3g10150.1	At3g10150.1 68416.m01217 calcineurin-like phosphoesterase family protein contains Pfam profile: PF00149 calcineurin-like phosphoesterase	5e-14	72.4	82%	39	119	3	36	74
comp2502_c0_seq1 len=587 path=[565:0-586]	587	At1g34065.1	At1g34065.1 68414.m04223 mitochondrial substrate carrier family protein contains Pfam profile: PF00153 mitochondrial carrier protein	3e-79	290	73%	195	3	587	126	320
comp2503_c0_seq1 len=439 path=[1:0-438]	439	At1g24340.1	At1g24340.1 68414.m03070 monooxygenase family protein similar to polyketide hydroxylases from several bacterial species; contains Pfam:PF01360 [Monooxygenase]	1e-54	207	71%	137	26	436	340	476
comp2504_c0_seq1 len=283 path=[695:0-59 495:60-282]	283	At1g57600.1	At1g57600.1 68414.m06536 membrane bound O-acyl transferase (MBOAT) family protein low similarity to skinny hedgehog [Drosophila melanogaster] GI:15420842; contains Pfam profile PF03062: MBOAT family	1e-35	144	78%	74	62	283	334	407
comp2504_c0_seq2 len=370 path=[348:0-146 495:147-369]	370	At1g57600.1	At1g57600.1 68414.m06536 membrane bound O-acyl transferase (MBOAT) family protein low similarity to skinny hedgehog [Drosophila melanogaster] GI:15420842; contains Pfam profile PF03062: MBOAT family	1e-58	220	73%	123	2	370	285	407
comp2509_c0_seq1 len=271 path=[1:0-270]	271	At5g36230.1	At5g36230.1 68418.m04371 eIF4-gamma/eIF5/eIF2-epsilon domain-containing protein low similarity to SP|Q13144 Translation initiation factor eIF-2B epsilon subunit (eIF-2B GDP-GTP exchange factor) {Homo sapiens}; contains Pfam profile PF02020: eIF4-gamma/eIF5/eIF2-epsilon	1e-12	67.8	39%	82	9	254	163	244
comp2527_c0_seq1 len=207 path=[185:0-206]	207	At2g40095.1	At2g40095.1 68415.m04928 expressed protein	1e-19	90.9	61%	71	1	207	99	169
comp2530_c0_seq1 len=324 path=[302:0-272 575:273-323]	324	At2g33990.1	At2g33990.1 68415.m04162 calmodulin-binding family protein similar to SF16 protein [Helianthus annuus] GI:560150; contains Pfam profile PF00612: IQ calmodulin-binding motif	5e-07	49.3	41%	96	32	319	1	76
comp2535_c0_seq1 len=261 path=[239:0-260]	261	At4g16563.1	At4g16563.1 68417.m02506 aspartyl protease family protein contains Pfam profile: PF00026 eukaryotic aspartyl protease	7e-27	115	62%	85	2	256	304	388
comp2537_c0_seq1 len=203 path=[181:0-202]	203	At5g05800.1	At5g05800.1 68418.m00638 expressed protein	3e-06	46.6	31%	67	1	201	151	217
comp2544_c0_seq1 len=231 path=[1:0-230]	231	At3g06560.1	At3g06560.1 68416.m00762 poly (A) polymerase family protein similar to SP|Q9BWT3 Poly(A) polymerase gamma (EC 2.7.7.19) (PAP gamma) (Polynucleotide adenylyltransferase gamma) (SRP RNA 3' adenylating enzyme) {Homo sapiens}; contains Pfam profiles PF04926: Poly(A) polymerase predicted RNA binding domain, PF04928: Poly(A) polymerase central domain	1e-29	124	75%	76	3	230	63	138
comp2545_c0_seq1 len=269 path=[247:0-268]	269	At5g18475.1	At5g18475.1 68418.m02177 pentatricopeptide (PPR) repeat-containing protein contains Pfam profile PF01535: PPR repeat	3e-08	53.1	31%	86	2	256	250	335
comp2552_c0_seq1 len=221 path=[1:0-220]	221	At4g13195.1	At4g13195.1 68417.m02052 expressed protein	2e-06	47.0	67%	34	109	210	79	112
comp2555_c0_seq1 len=249 path=[1:0-113 115:114-248]	249	At2g41020.1	At2g41020.1 68415.m05067 WW domain-containing protein contains Pfam domain PF00397: WW domain	3e-16	79.7	49%	83	249	1	318	391
comp2555_c0_seq2 len=208 path=[1:0-113 476:114-207]	208	At2g41020.1	At2g41020.1 68415.m05067 WW domain-containing protein contains Pfam domain PF00397: WW domain	8e-08	52.0	65%	38	114	1	356	391
comp2561_c0_seq1 len=355 path=[1:0-354]	355	At4g10500.1	At4g10500.1 68417.m01722 oxidoreductase, 2OG-Fe(II) oxygenase family protein similar to hyoscyamine 6 beta-hydroxylase [Atropa belladona][GI:4996123]; contains PF03171 2OG-Fe(II) oxygenase superfamily domain	4e-36	145	60%	106	2	319	62	167
comp2566_c0_seq1 len=215 path=[1:0-214]	215	At2g28380.1	At2g28380.1 68415.m03449 double-stranded RNA-binding domain (DsRBD)-containing protein contains Pfam profile PF00035: Double-stranded RNA binding motif	2e-32	133	87%	71	3	215	24	94
comp2567_c0_seq1 len=201 path=[179:0-200]	201	At5g37530.1	At5g37530.1 68418.m04520 thiF family protein similar to SP|P30138 Adenylyltransferase thiF (EC 2.7.7.-) {Escherichia coli}; contains Pfam profile PF00899: ThiF family	5e-28	119	89%	66	199	2	180	245
comp2570_c0_seq1 len=216 path=[1:0-215]	216	At5g47120.1	At5g47120.1 68418.m05809 Bax inhibitor-1 putative / BI-1 putative SP:Q9LD45: Bax inhibitor-1 (BI-1) (AtBI-1). [Mouse-ear cress] {Arabidopsis thaliana}	1e-09	58.2	42%	66	16	213	89	154
comp2576_c0_seq1 len=443 path=[1:0-442]	443	At5g44750.1	At5g44750.1 68418.m05485 UMUC-like DNA repair family protein / BRCT domain-containing protein low similarity to Rev1S [Homo sapiens] GI:12483635; contains Pfam profiles PF00817: ImpB/MucB/SamB family, PF00533: BRCA1 C Terminus (BRCT) domain	7e-46	179	63%	141	22	441	469	608
comp2584_c0_seq1 len=451 path=[1:0-450]	451	At1g17720.2	At1g17720.2 68414.m02194 serine/threonine protein phosphatase 2A (PP2A) 55 kDa regulatory subunit B identical to type 2A protein serine/threonine phosphatase 55 kDa B regulatory subunit (GI:1408460) [Arabidopsis thaliana]; similar to 55 kDa B regulatory subunit of phosphatase 2A GI:710330; contains Pfam PF00400: WD domain, G-beta repeat (5 copies, 3 weak)	2e-58	221	71%	145	17	451	210	354
comp2597_c0_seq1 len=434 path=[412:0-433]	434	At1g18440.1	At1g18440.1 68414.m02301 peptidyl-tRNA hydrolase family protein contains Pfam profile PF01195: peptidyl-tRNA hydrolase	2e-55	211	81%	124	2	373	164	287
comp2613_c0_seq1 len=380 path=[358:0-379]	380	At1g64450.1	At1g64450.1 68414.m07306 proline-rich family protein contains proline rich extensins, INTERPRO:IPR0002965	8e-10	58.9	37%	106	301	2	150	248
comp2625_c0_seq1 len=481 path=[1:0-480]	481	At1g66160.1	At1g66160.1 68414.m07509 U-box domain-containing protein similar to immediate-early fungal elicitor protein CMPG1 [Petroselinum crispum] GI:14582200; contains Pfam profile PF04564: U-box domain	1e-38	155	54%	128	386	3	29	156
comp2632_c0_seq1 len=332 path=[310:0-262 573:263-331]	332	At3g55320.1	At3g55320.1 68416.m06144 ABC transporter family protein similar to multidrug resistant P-glycoprotein pmdr1 GI:4204793 from [Solanum tuberosum]	1e-45	177	79%	110	2	331	368	477
comp2635_c0_seq1 len=380 path=[358:0-379]	380	At2g36220.1	At2g36220.1 68415.m04446 expressed protein	7e-22	99.0	48%	127	3	380	3	119
comp2664_c0_seq1 len=237 path=[215:0-78 294:79-97 313:98-236]	237	At1g67140.1	At1g67140.1 68414.m07638 expressed protein	2e-26	113	74%	78	235	2	364	441
comp2671_c0_seq1 len=240 path=[1:0-239]	240	At5g01340.1	At5g01340.1 68418.m00047 mitochondrial substrate carrier family protein contains Pfam profile: PF00153 mitochondrial carrier protein	1e-22	100	71%	63	189	1	4	66
comp2671_c1_seq1 len=207 path=[435:0-206]	207	At5g01340.1	At5g01340.1 68418.m00047 mitochondrial substrate carrier family protein contains Pfam profile: PF00153 mitochondrial carrier protein	1e-26	114	82%	68	3	206	64	131
comp2674_c0_seq1 len=233 path=[1:0-232]	233	At1g73970.1	At1g73970.1 68414.m08567 expressed protein	8e-10	58.5	71%	39	118	2	727	765
comp2685_c0_seq1 len=1035 path=[1:0-1034]	1035	At3g11330.1	At3g11330.1 68416.m01378 leucine-rich repeat family protein	6e-75	277	50%	329	975	1	4	308
comp2686_c0_seq1 len=556 path=[1:0-199 201:200-555]	556	At2g33250.1	At2g33250.1 68415.m04073 expressed protein	2e-14	75.1	56%	60	285	106	123	182
comp2689_c0_seq1 len=301 path=[360:0-63 505:64-300]	301	At5g15920.1	At5g15920.1 68418.m01862 structural maintenance of chromosomes (SMC) family protein (MSS2) similar to SMC-related protein MSS2 [Arabidopsis thaliana] GI:9965743; contains Pfam profiles PF02483: SMC family C-terminal domain, PF02463: RecF/RecN/SMC N terminal domain	1e-31	130	63%	119	29	301	1	119
comp2689_c0_seq2 len=382 path=[360:0-63 424:64-144 505:145-381]	382	At5g15920.1	At5g15920.1 68418.m01862 structural maintenance of chromosomes (SMC) family protein (MSS2) similar to SMC-related protein MSS2 [Arabidopsis thaliana] GI:9965743; contains Pfam profiles PF02483: SMC family C-terminal domain, PF02463: RecF/RecN/SMC N terminal domain	3e-50	192	80%	119	29	382	1	119
comp2690_c0_seq1 len=339 path=[317:0-338]	339	At1g53440.1	At1g53440.1 68414.m06057 leucine-rich repeat family protein / protein kinase family protein contains Pfam domains PF00560: Leucine Rich Repeat and PF00069: Protein kinase domain	8e-23	101	51%	92	276	4	391	482
comp2691_c0_seq1 len=348 path=[1:0-347]	348	At2g28550.2	At2g28550.2 68415.m03469 AP2 domain-containing transcription factor RAP2.7 (RAP2.7) nearly identical to AP2 domain transcription factor RAP2.7 (GI:2281639) [Arabidopsis thaliana]	1e-08	54.7	46%	82	326	84	50	120
comp2693_c0_seq1 len=540 path=[518:0-539]	540	At2g30970.1	At2g30970.1 68415.m03777 aspartate aminotransferase, mitochondrial / transaminase A (ASP1) identical to SP|P46643 Aspartate aminotransferase, mitochondrial precursor (EC 2.6.1.1) (Transaminase A) {Arabidopsis thaliana}	5e-73	270	77%	170	505	2	4	173
comp2696_c0_seq1 len=854 path=[832:0-183 1016:184-853]	854	At3g62080.1	At3g62080.1 68416.m06975 SNF7 family protein contains Pfam domain, PF03357: SNF7 family	7e-66	247	59%	204	217	828	6	208
comp2696_c0_seq2 len=866 path=[832:0-183 1717:184-1951016:196-865]	866	At3g62080.1	At3g62080.1 68416.m06975 SNF7 family protein contains Pfam domain, PF03357: SNF7 family	7e-66	247	59%	204	229	840	6	208
comp2697_c0_seq1 len=732 path=[710:0-731]	732	At5g65520.1	At5g65520.1 68418.m08243 expressed protein	8e-47	183	53%	179	99	635	27	203
comp2701_c0_seq1 len=1006 path=[1:0-1005]	1006	At5g64010.1	At5g64010.1 68418.m08037 expressed protein	7e-28	121	40%	187	249	809	1	170
comp2702_c0_seq1 len=882 path=[1:0-881]	882	At3g59660.1	At3g59660.1 68416.m06656 C2 domain-containing protein / GRAM domain-containing protein low similarity to GLUT4 vesicle protein [Rattus norvegicus] GI:4193489; contains Pfam profiles PF00168: C2 domain, PF02893: GRAM domain	1e-124	439	75%	284	2	850	290	573
comp2704_c0_seq1 len=471 path=[1:0-211 213:212-470]	471	At3g26420.1	At3g26420.1 68416.m03295 glycine-rich RNA-binding protein similar to RNA-binding protein (RZ-1) GB:BAA12064 [Nicotiana sylvestris]; contains Pfam profile: PF00076 RNA recognition motif. (a.k.a. RRM, RBD, or RNP domain)	4e-43	170	59%	138	418	5	1	136
comp2705_c0_seq1 len=1196 path=[1:0-1195]	1196	At3g14160.1	At3g14160.1 68416.m01790 oxidoreductase, 2OG-Fe(II) oxygenase family protein low similarity to alkB protein [Caulobacter crescentus][GI:2055386]; contains Pfam domain PF03171 2OG-Fe(II) oxygenase superfamily	2e-89	325	59%	288	319	1182	35	313
comp2706_c0_seq1 len=1398 path=[1376:0-1397]	1398	At3g13080.1	At3g13080.1 68416.m01635 ABC transporter family protein almost identical to MRP-like ABC transporter GI:2316016 from [Arabidopsis thaliana]; contains Pfam profile: PF00005 ABC transporter	1e-122	434	57%	377	1	1131	1136	1512
comp2707_c0_seq1 len=2025 path=[1:0-1562 1564:1563-2024]	2025	At5g14620.1	At5g14620.1 68418.m01714 cytosine methyltransferase (DRM2) identical to cytosine methyltransferase GI:7658293 from [Arabidopsis thaliana]	1e-173	604	57%	541	1646	33	109	623
comp2709_c0_seq1 len=787 path=[765:0-786]	787	At5g13640.1	At5g13640.1 68418.m01582 lecithin:cholesterol acyltransferase family protein / LACT family protein similar to SP|P40345 Phospholipid:diacylglycerol acyltransferase (EC 2.3.1.158) (PDAT) {Saccharomyces cerevisiae}; contains Pfam profile PF02450: Lecithin:cholesterol acyltransferase (phosphatidylcholine-sterol acyltransferase)	1e-112	400	76%	245	62	787	1	245
comp2709_c1_seq1 len=203 path=[1529:0-202]	203	At5g13640.1	At5g13640.1 68418.m01582 lecithin:cholesterol acyltransferase family protein / LACT family protein similar to SP|P40345 Phospholipid:diacylglycerol acyltransferase (EC 2.3.1.158) (PDAT) {Saccharomyces cerevisiae}; contains Pfam profile PF02450: Lecithin:cholesterol acyltransferase (phosphatidylcholine-sterol acyltransferase)	2e-31	130	82%	67	3	203	239	305
comp2710_c0_seq1 len=281 path=[259:0-280]	281	At3g07370.1	At3g07370.1 68416.m00879 tetratricopeptide repeat (TPR)-containing protein / U-box domain-containing protein similar to serologically defined colon cancer antigen 7 GB:5031963 GI:3170178 [Homo sapiens];	3e-30	126	72%	79	45	281	6	84
comp2711_c0_seq1 len=1966 path=[1944:0-1965]	1966	At3g54790.1	At3g54790.1 68416.m06063 armadillo/beta-catenin repeat family protein / U-box domain-containing protein contains Pfam domain, PF00514: Armadillo/beta-catenin-like repeats and Pfam, PF04564: U-box domain	1e-154	543	48%	656	3	1946	131	751
comp2712_c0_seq1 len=312 path=[1:0-240 1474:241-311]	312	At3g05090.2	At3g05090.2 68416.m00553 transducin family protein / WD-40 repeat family protein contains seven G-protein beta WD-40 repeats; similar to uncharacterized KIAA1449 protein (gi:7959157) [Homo sapiens]	7e-32	131	77%	79	240	4	87	165
comp2712_c0_seq2 len=748 path=[1:0-240 242:241-747]	748	At3g05090.2	At3g05090.2 68416.m00553 transducin family protein / WD-40 repeat family protein contains seven G-protein beta WD-40 repeats; similar to uncharacterized KIAA1449 protein (gi:7959157) [Homo sapiens]	2e-68	255	72%	165	498	4	1	165
comp2713_c0_seq1 len=1475 path=[1453:0-1474]	1475	At4g23160.1	At4g23160.1 68417.m03342 protein kinase family protein contains Pfam domain PF00069: Protein kinase domain	1e-22	104	30%	246	1474	761	341	580
comp2714_c0_seq1 len=1020 path=[998:0-927 1926:928-1019]	1020	At3g59470.1	At3g59470.1 68416.m06634 far-red impaired responsive family protein / FAR1 family protein weak similarity to far-red impaired response protein [Arabidopsis thaliana] GI:5764395; contains Pfam profile PF03101: FAR1 family	6e-78	287	58%	249	112	831	2	248
comp2715_c0_seq1 len=503 path=[1:0-410 412:411-502]	503	At1g58110.1	At1g58110.1 68414.m06587 bZIP family transcription factor similar to bZIP transcriptional activator RSG GI:8777512 from [Nicotiana tabacum]; contains PFAM profile: bZIP transcription factor PF00170	3e-27	117	68%	96	502	230	278	373
comp2716_c0_seq1 len=848 path=[1:0-847]	848	At5g48385.1	At5g48385.1 68418.m05980 expressed protein	8e-33	137	32%	289	38	835	6	291
comp2720_c0_seq1 len=317 path=[295:0-21 317:22-316]	317	At3g22210.1	At3g22210.1 68416.m02802 expressed protein	4e-13	69.3	64%	53	17	175	1	51
comp2722_c0_seq1 len=518 path=[1:0-152 154:153-517]	518	At3g62910.1	At3g62910.1 68416.m07067 peptide chain release factor, putative similar to peptide chain release factor 1 [Escherichia coli] GI:147567; contains Pfam profiles PF00472: Peptidyl-tRNA hydrolase domain, PF03462: PCRF domain	3e-35	144	82%	86	306	49	49	134
comp2725_c0_seq1 len=1243 path=[1341:0-90 1552:91-1242]	1243	At3g46530.1	At3g46530.1 68416.m05051 disease resistance protein, RPP13-like (CC-NBS class), putative domain signature CC-NBS exists, suggestive of a disease resistance protein. Closest homolog in Col-0 to RPP13.	4e-18	89.4	37%	154	746	1189	153	306
comp2725_c0_seq2 len=1363 path=[1341:0-90 1432:91-2101552:211-1362]	1363	At3g46530.1	At3g46530.1 68416.m05051 disease resistance protein, RPP13-like (CC-NBS class), putative domain signature CC-NBS exists, suggestive of a disease resistance protein. Closest homolog in Col-0 to RPP13.	5e-18	89.4	37%	154	866	1309	153	306
comp2726_c0_seq1 len=346 path=[324:0-345]	346	At5g12130.1	At5g12130.1 68418.m01424 integral membrane TerC family protein contains Pfam profile PF03741: Integral membrane protein TerC family	3e-19	89.7	83%	53	2	160	314	366
comp2727_c0_seq1 len=320 path=[1:0-319]	320	At3g11810.1	At3g11810.1 68416.m01447 expressed protein	1e-06	48.1	30%	106	21	320	13	118
comp2728_c0_seq1 len=972 path=[1:0-971]	972	At1g05380.1	At1g05380.1 68414.m00546 PHD finger transcription factor, putative	1e-102	367	57%	316	1	948	117	422
comp2730_c0_seq1 len=345 path=[1:0-344]	345	At5g10695.1	At5g10695.1 68418.m01238 expressed protein	3e-24	106	67%	65	234	40	1	65
comp2731_c0_seq1 len=1680 path=[1:0-1679]	1680	At1g69170.2	At1g69170.2 68414.m07914 squamosa promoter-binding protein-like 6 (SPL6) identical to squamosa promoter binding protein-like 6 [Arabidopsis thaliana] GI:5931683; contains Pfam profile PF03110: SBP domain	4e-41	166	59%	144	377	808	101	240
comp2733_c0_seq1 len=726 path=[704:0-725]	726	At5g40280.1	At5g40280.1 68418.m04886 protein farnesyltransferase beta subunit (ERA1) identical to GI:8347240 [SWISS-PROT:Q38920]; WIGGUM mutant	7e-40	160	45%	194	689	111	299	478
comp2734_c0_seq1 len=1188 path=[1166:0-1187]	1188	At1g61580.1	At1g61580.1 68414.m06939 60S ribosomal protein L3 (RPL3B) identical to ribosomal protein GI:806279 from [Arabidopsis thaliana]	1e-150	529	65%	388	1	1158	5	385
comp2736_c0_seq1 len=827 path=[1:0-520 522:521-826]	827	At5g63310.1	At5g63310.1 68418.m07945 nucleotide diphosphate kinase II, chloroplast (NDPK2) identical to SP|O64903 Nucleoside diphosphate kinase II, chloroplast precursor (NDK II) (NDP kinase II) (NDPK II) (NDPK Ia) [Arabidopsis thaliana]; contains Pfam PF00334 : Nucleoside diphosphate kinase domain; contains Pfam profile PF00334: Nucleoside diphosphate kinase	2e-74	275	70%	194	158	733	38	231
comp2737_c0_seq1 len=1146 path=[1124:0-944 2069:945-1145]	1146	At3g07550.2	At3g07550.2 68416.m00902 F-box family protein (FBL12) contains similarity to F-box protein FBL6 GI:6456737 from [Homo sapiens]	1e-131	465	59%	371	31	1143	8	375
comp2741_c0_seq1 len=882 path=[17:0-27 44:28-881]	882	At5g64420.1	At5g64420.1 68418.m08092 DNA polymerase V family contains Pfam domain PF04931: DNA polymerase V	2e-58	222	48%	280	85	882	1	270
comp2742_c0_seq1 len=529 path=[1:0-528]	529	At1g29940.1	At1g29940.1 68414.m03658 DNA-directed RNA polymerase family protein similar to SP|P22138 DNA-directed RNA polymerase I 135 kDa polypeptide (EC 2.7.7.6) (RNA polymerase I subunit 2) {Saccharomyces cerevisiae}; contains Pfam profiles PF04563; RNA polymerase beta subunit, PF04560: RNA polymerase Rpb2 domain 7, PF04561: RNA polymerase Rpb2 domain 2, PF04565: RNA polymerase Rpb2 domain 3, PF00562: RNA…	2e-32	135	46%	159	479	3	16	125
comp2745_c0_seq1 len=1325 path=[1:0-1324]	1325	At1g77460.1	At1g77460.1 68414.m09020 C2 domain-containing protein / armadillo/beta-catenin repeat family protein similar to CCLS 65 [Silene latifolia] GI:2570102; contains Pfam profiles PF00514: Armadillo/beta-catenin-like repeat, PF00168: C2 domain	3e-99	358	60%	306	920	3	2	307
comp2747_c0_seq1 len=501 path=[479:0-500]	501	At3g10020.1	At3g10020.1 68416.m01202 expressed protein	3e-24	107	45%	114	21	359	1	113
comp2748_c0_seq1 len=1114 path=[1:0-1113]	1114	At4g09980.1	At4g09980.1 68417.m01634 methyltransferase MT-A70 family protein low similarity to SP|P25583 Karyogamy protein KAR4 {Saccharomyces cerevisiae}, (N6-adenosine)-methyltransferase [Mus musculus] GI:10179948; contains Pfam profile PF05063: MT-A70 (S-adenosylmethionine-binding subunit of human mRNA:m6A methyl-transferase (MTase))	4e-14	75.9	32%	187	543	1103	1	164
comp2749_c0_seq1 len=1103 path=[1:0-341 343:342-1102]	1103	At4g17940.1	At4g17940.1 68417.m02672 expressed protein	3e-48	189	43%	275	40	843	1	246
comp2750_c0_seq1 len=425 path=[403:0-75 479:76-424]	425	At3g25940.1	At3g25940.1 68416.m03233 transcription factor S-II (TFIIS) domain-containing protein similar to SP|O94703 DNA-directed RNA polymerase I 13.1 kDa polypeptide (EC 2.7.7.6) {Schizosaccharomyces pombe}; contains Pfam profile PF01096: Transcription factor S-II (TFIIS)	2e-29	124	50%	118	56	409	1	118
comp2754_c0_seq1 len=698 path=[676:0-697]	698	At1g01950.1	At1g01950.1 68414.m00113 armadillo/beta-catenin repeat family protein / kinesin motor family protein similar to kinesin-like protein GB:CAB41097 GI:5541717 from [Arabidopsis thaliana]; contains Pfam profiles PF00225: Kinesin motor domain, PF00514: Armadillo/beta-catenin-like repeat	2e-64	241	89%	134	404	3	69	202
comp2757_c0_seq1 len=1323 path=[1301:0-1322]	1323	At5g18570.1	At5g18570.1 68418.m02195 GTP1/OBG family protein similar to SP|P20964 Spo0B-associated GTP-binding protein {Bacillus subtilis}; contains Pfam profile PF01018: GTP1/OBG family	1e-42	170	31%	355	58	1083	211	517
comp2759_c0_seq1 len=1265 path=[1243:0-1264]	1265	At1g29320.1	At1g29320.1 68414.m03584 transducin family protein / WD-40 repeat family protein contains 3 WD-40 repeats (PF00400); similar to meiotic recombination protein REC14 (GI:11139242) [Homo sapiens]; similar to unknown protein GI:13623493 [Homo sapiens]	1e-116	416	62%	324	3	968	73	395
comp2760_c0_seq1 len=936 path=[1:0-935]	936	At5g13760.1	At5g13760.1 68418.m01604 expressed protein similar to unknown protein (gb AAF63775.1)	8e-90	327	71%	217	934	284	350	566
comp2761_c0_seq1 len=388 path=[366:0-387]	388	At5g02450.1	At5g02450.1 68418.m00171 60S ribosomal protein L36 (RPL36C) 60S ribosomal protein L36, Arabidopsis thaliana, EMBL:AC004684	7e-22	99.0	49%	110	332	3	6	101
comp2762_c0_seq1 len=595 path=[573:0-594]	595	At1g67890.1	At1g67890.1 68414.m07752 protein kinase family protein contains Pfam domain, PF00069: Protein kinase domain	2e-41	165	50%	185	43	594	3	169
comp2763_c0_seq1 len=757 path=[735:0-756]	757	At5g55970.2	At5g55970.2 68418.m06981 zinc finger (C3HC4-type RING finger) family protein contains Pfam profile: PF00097 zinc finger, C3HC4 type (RING finger)	8e-12	67.4	50%	51	343	191	290	339
comp2768_c0_seq1 len=488 path=[466:0-41 508:42-487]	488	At1g74760.1	At1g74760.1 68414.m08662 zinc finger (C3HC4-type RING finger) family protein contains Pfam domain PF00097: Zinc finger, C3HC4 type (RING finger)	2e-85	310	84%	156	485	18	100	255
comp2775_c0_seq1 len=1006 path=[2275:0-13 1306:14-1005]	1006	At1g13190.1	At1g13190.1 68414.m01529 RNA recognition motif (RRM)-containing protein	4e-63	238	45%	310	88	1005	4	287
comp2775_c0_seq2 len=1160 path=[1138:0-167 1306:168-1159]	1160	At1g13190.1	At1g13190.1 68414.m01529 RNA recognition motif (RRM)-containing protein	5e-63	238	45%	310	242	1159	4	287
comp2776_c0_seq1 len=366 path=[2137:0-97 775:98-365]	366	At5g04220.2	At5g04220.2 68418.m00411 C2 domain-containing protein (sytC) GC donor splice site at exon 3; similar to Ca2+-dependent lipid-binding protein (CLB1) GI:2789434 from [Lycopersicon esculentum]	1e-31	131	67%	89	365	99	249	337
comp2776_c0_seq2 len=1042 path=[1:0-773 775:774-1041]	1042	At5g04220.2	At5g04220.2 68418.m00411 C2 domain-containing protein (sytC) GC donor splice site at exon 3; similar to Ca2+-dependent lipid-binding protein (CLB1) GI:2789434 from [Lycopersicon esculentum]	1e-100	360	60%	299	1041	154	249	539
comp2778_c0_seq1 len=876 path=[1:0-65 67:66-875]	876	At3g26070.1	At3g26070.1 68416.m03246 plastid-lipid associated protein PAP / fibrillin family protein contains Pfam profile PF04755: PAP_fibrillin	2e-72	268	65%	205	713	114	38	242
comp2782_c0_seq1 len=490 path=[468:0-489]	490	At3g07370.1	At3g07370.1 68416.m00879 tetratricopeptide repeat (TPR)-containing protein / U-box domain-containing protein similar to serologically defined colon cancer antigen 7 GB:5031963 GI:3170178 [Homo sapiens];	5e-22	100	74%	59	2	178	220	278
comp2784_c0_seq1 len=447 path=[1:0-446]	447	At2g19860.1	At2g19860.1 68415.m02322 hexokinase 2 (HXK2) identical to hexokinase 2 [Arabidopsis thaliana] Swiss-Prot:P93834	3e-21	97.4	38%	143	6	431	227	366
comp2785_c0_seq1 len=314 path=[1:0-313]	314	At1g55620.2	At1g55620.2 68414.m06367 voltage-gated chloride channel family protein contains Pfam profiles PF00654: Voltage gated chloride channel, PF00571: CBS domain	1e-20	94.7	48%	104	312	1	550	652
comp2787_c0_seq1 len=438 path=[1:0-437]	438	At3g09960.1	At3g09960.1 68416.m01194 calcineurin-like phosphoesterase family protein contains Pfam profile: PF00149 calcineurin-like phosphoesterase	7e-52	199	72%	123	69	437	5	127
comp2788_c0_seq1 len=690 path=[668:0-689]	690	At2g42760.1	At2g42760.1 68415.m05295 expressed protein	2e-21	99.0	34%	257	22	690	1	257
comp2789_c0_seq1 len=574 path=[1:0-573]	574	At3g07530.1	At3g07530.1 68416.m00899 expressed protein ; expression supported by MPSS	3e-33	137	45%	175	573	58	526	699
comp2789_c1_seq1 len=268 path=[1348:0-267]	268	At3g07530.1	At3g07530.1 68416.m00899 expressed protein ; expression supported by MPSS	5e-30	125	63%	86	8	265	443	528
comp2790_c0_seq1 len=695 path=[673:0-694]	695	At3g56710.1	At3g56710.1 68416.m06308 sigA-binding protein identical to SigA binding protein [Arabidopsis thaliana] gi|6980074|gb|AAF34713; contains Pfam PF05678: VQ motif	3e-11	65.5	39%	123	96	458	44	151
comp2792_c0_seq1 len=1020 path=[1:0-374 376:375-1019]	1020	At2g30920.1	At2g30920.1 68415.m03769 hexaprenyldihydroxybenzoate methyltransferase identical to hexaprenyldihydroxybenzoate methyltransferase SP:O49354 from [Arabidopsis thaliana]	1e-112	403	67%	285	127	978	31	315
comp2793_c0_seq1 len=871 path=[849:0-870]	871	At1g33490.1	At1g33490.1 68414.m04145 expressed protein	8e-67	250	76%	159	252	728	11	169
comp2794_c0_seq1 len=885 path=[863:0-58 922:59-884]	885	At1g04970.2	At1g04970.2 68414.m00496 lipid-binding serum glycoprotein family protein low similarity to SP|P17213 Bactericidal permeability-increasing protein precursor (BPI) {Homo sapiens}; contains Pfam profile PF02886: LBP / BPI / CETP family, C-terminal domain	1e-106	380	64%	284	883	32	63	346
comp2796_c0_seq1 len=1822 path=[1800:0-1821]	1822	At5g57740.1	At5g57740.1 68418.m07218 zinc finger (C3HC4-type RING finger) family protein / ankyrin repeat family protein contains Pfam profile: PF00097 zinc finger, C3HC4 type (RING finger) and Pfam profile: PF00023 ankyrin repeat	0.0	655	66%	524	1797	274	1	508
comp2797_c0_seq1 len=805 path=[783:0-804]	805	At1g10040.1	At1g10040.1 68414.m01132 expressed protein non-consensus GC donor splice site at exon boundary 21576	4e-57	218	59%	180	265	804	59	233
comp2799_c0_seq1 len=492 path=[1233:0-419 2560:420-491]	492	At1g61770.1	At1g61770.1 68414.m06966 DNAJ heat shock N-terminal domain-containing protein similar to SP|Q9UBS4 DnaJ homolog subfamily B member 11 precursor Homo sapiens; contains Pfam profile PF00226 DnaJ domain	2e-09	58.5	74%	35	423	319	266	300
comp2799_c0_seq2 len=1255 path=[1233:0-419 1653:420-1254]	1255	At1g61770.1	At1g61770.1 68414.m06966 DNAJ heat shock N-terminal domain-containing protein similar to SP|Q9UBS4 DnaJ homolog subfamily B member 11 precursor Homo sapiens; contains Pfam profile PF00226 DnaJ domain	1e-121	433	68%	301	1221	319	1	300
comp2800_c0_seq2 len=1175 path=[1:0-321 323:322-1174]	1175	At5g40530.1	At5g40530.1 68418.m04919 expressed protein contains Pfam profile PF05148: Protein of unknown function (DUF691)	4e-92	335	63%	261	1013	255	27	287
comp2801_c0_seq1 len=886 path=[1:0-885]	886	At3g14190.1	At3g14190.1 68416.m01793 expressed protein	2e-06	50.1	42%	85	577	329	26	102
comp2802_c0_seq1 len=753 path=[731:0-78 810:79-97 829:98-752]	753	At2g46150.1	At2g46150.1 68415.m05739 expressed protein and genefinder	3e-25	112	32%	219	42	680	1	216
comp2806_c0_seq1 len=3780 path=[1:0-1434 1436:1435-3779]	3780	At5g53430.1	At5g53430.1 68418.m06640 PHD finger family protein / SET domain-containing protein (TX5) contains Pfam domain, PF00628: PHD-finger and PF00856: SET domain; identical to cDNA trithorax 5 (TX5) partial cds GI:16118406	0.0	1068	51%	1106	438	3644	1	1043
comp2806_c0_seq2 len=2365 path=[7515:0-19 1436:20-2364]	2365	At5g53430.1	At5g53430.1 68418.m06640 PHD finger family protein / SET domain-containing protein (TX5) contains Pfam domain, PF00628: PHD-finger and PF00856: SET domain; identical to cDNA trithorax 5 (TX5) partial cds GI:16118406	0.0	925	58%	762	13	2229	292	1043
comp2807_c0_seq1 len=859 path=[1:0-858]	859	At4g22540.2	At4g22540.2 68417.m03252 oxysterol-binding family protein similar to SP|P16258 Oxysterol-binding protein 1 {Oryctolagus cuniculus}; contains Pfam profiles PF00169: PH domain, PF01237: Oxysterol-binding protein	5e-94	340	72%	214	2	634	297	510
comp2811_c0_seq1 len=236 path=[214:0-235]	236	At3g57660.1	At3g57660.1 68416.m06424 DNA-directed RNA polymerase family protein similar to SP|O35134 DNA-directed RNA polymerase I largest subunit (EC 2.7.7.6) (RNA polymerase I 194 kDa subunit) (RPA194) {Mus musculus}; contains InterPro accession IPR000722: RNA polymerase, alpha subunit	5e-06	45.8	38%	68	1	204	1275	1340
comp2812_c0_seq1 len=401 path=[1:0-305 307:306-400]	401	At2g31170.1	At2g31170.1 68415.m03805 tRNA synthetase class I (C) family protein similar to cysteine-tRNA ligase [Escherichia coli] GI:41203; contains Pfam profile PF01406: tRNA synthetases class I (C)	8e-24	105	48%	128	16	396	8	113
comp2813_c0_seq1 len=2064 path=[2042:0-2063]	2064	At3g20720.1	At3g20720.1 68416.m02622 expressed protein	2e-89	327	56%	313	1	939	466	769
comp2815_c0_seq1 len=356 path=[1:0-355]	356	At4g37680.1	At4g37680.1 68417.m05329 expressed protein contains Pfam domain, PF03006: Uncharacterised protein family (Hly-III / UPF0073)	1e-54	207	81%	117	351	4	133	249
comp2816_c0_seq1 len=340 path=[1:0-339]	340	At3g20890.1	At3g20890.1 68416.m02641 heterogeneous nuclear ribonucleoprotein, putative / hnRNP, putative similar to SP|P52597 Heterogeneous nuclear ribonucleoprotein F (hnRNP F) {Homo sapiens}; contains InterPro entry IPR000504: RNA-binding region RNP-1 (RNA recognition motif) (RRM)	3e-33	136	75%	87	2	262	264	350
comp2818_c0_seq1 len=1197 path=[1175:0-320 1496:321-1196]	1197	At5g20220.1	At5g20220.1 68418.m02407 zinc knuckle (CCHC-type) family protein contains Pfam domain, PF00098: Zinc knuckle	1e-128	251	74%	161	69	545	37	195
comp2820_c0_seq1 len=415 path=[1:0-414]	415	At1g36990.1	At1g36990.1 68414.m04611 expressed protein contains PS00070: Aldehyde dehydrogenases cysteine active site; similar to high molecular mass nuclear antigen (GI:2754696) [Gallus gallus];similar to streptococcal hemagglutinin (GI:8885520) [Streptococcus gordonii] similar to proteophosphoglycan (GI:5420389) [Leishmania major]	6e-09	56.2	34%	138	413	3	77	207
comp2821_c0_seq1 len=341 path=[1:0-340]	341	At1g53430.1	At1g53430.1 68414.m06056 leucine-rich repeat family protein / protein kinase family protein contains Pfam domains PF00560: Leucine Rich Repeat and PF00069: Protein kinase domain	2e-46	179	78%	116	2	340	846	961
comp2826_c0_seq1 len=1039 path=[1017:0-1038]	1039	At2g38570.1	At2g38570.1 68415.m04738 expressed protein ; expression supported by MPSS	3e-23	105	50%	118	702	1031	115	228
comp2829_c1_seq1 len=1089 path=[1067:0-1088]	1089	At2g24030.2	At2g24030.2 68415.m02870 expressed protein and genefinder	6e-10	62.0	25%	164	379	867	208	348
comp2833_c0_seq1 len=1363 path=[1:0-35 37:36-1362]	1363	At5g52450.1	At5g52450.1 68418.m06508 MATE efflux protein-related strong similarity to unknown protein (pir||T02324); contains Pfam profile PF01554 Uncharacterized membrane protein family	1e-127	451	59%	373	2	1120	98	470
comp2834_c0_seq1 len=2442 path=[2420:0-106 2527:107-2441]	2442	At3g48260.1	At3g48260.1 68416.m05267 protein kinase family protein contains protein kinase domain, Pfam:PF00069	1e-167	586	66%	471	70	1473	11	452
comp2837_c0_seq1 len=657 path=[638:0-538 1416:539-656]	657	At5g13950.1	At5g13950.1 68418.m01631 expressed protein	1e-39	159	46%	164	495	4	1	164
comp2837_c0_seq2 len=660 path=[638:0-538 1177:539-659]	660	At5g13950.1	At5g13950.1 68418.m01631 expressed protein	1e-39	159	46%	164	495	4	1	164
comp2838_c0_seq1 len=456 path=[434:0-455]	456	At5g63420.1	At5g63420.1 68418.m07962 metallo-beta-lactamase family protein	1e-39	158	66%	114	441	112	792	905
comp2841_c0_seq1 len=727 path=[1503:0-13 55:14-726]	727	At1g63200.1	At1g63200.1 68414.m07142 hypothetical protein	2e-08	56.2	34%	127	482	117	53	174
comp2842_c0_seq1 len=530 path=[508:0-529]	530	At2g40700.1	At2g40700.1 68415.m05021 DEAD/DEAH box helicase, putative (RH17) identical to GB:CAA09207, contains a DEAD/DEAH box family ATP-dependent helicas signature; identical to cDNA DEAD box RNA helicase, RH17 GI:3776008	3e-37	150	68%	108	1	321	492	599
comp2843_c0_seq1 len=552 path=[530:0-551]	552	At1g74340.1	At1g74340.1 68414.m08611 dolichol phosphate-mannose biosynthesis regulatory protein-related similar to dolichol phosphate-mannose biosynthesis regulatory protein SP:Q9Z324 from [Mus musculus]	1e-29	125	80%	73	157	375	1	73
comp2844_c0_seq1 len=611 path=[1:0-610]	611	At1g11390.1	At1g11390.1 68414.m01308 ABC1 family protein contains Pfam domain, PF03109: ABC1 family	3e-22	101	36%	168	117	611	1	163
comp2845_c0_seq1 len=1512 path=[1490:0-1511]	1512	At2g02090.1	At2g02090.1 68415.m00145 SNF2 domain-containing protein / helicase domain-containing protein similar to transcriptional activator SRCAP [Homo sapiens] GI:5106572; contains Pfam profiles PF00271: Helicase conserved C-terminal domain, PF00176: SNF2 family N-terminal domain	0.0	810	81%	490	1	1452	274	763
comp2846_c0_seq1 len=524 path=[502:0-523]	524	At4g24940.1	At4g24940.1 68417.m03572 SUMO activating enzyme 1a (SAE1a) identical to SUMO activating enzyme 1a [Arabidopsis thaliana] GI:22652850; contains Pfam profile PF00899: ThiF family	4e-60	226	69%	162	38	523	1	162
comp2848_c0_seq1 len=336 path=[1547:0-69 1234:70-335]	336	At2g46230.1	At2g46230.1 68415.m05749 expressed protein contains Pfam profile: PF04900 protein of unknown function, DUF652	7e-46	178	94%	87	331	71	61	147
comp2848_c0_seq2 len=761 path=[739:0-494 1234:495-760]	761	At2g46230.1	At2g46230.1 68415.m05749 expressed protein contains Pfam profile: PF04900 protein of unknown function, DUF652	8e-73	270	91%	136	756	349	61	196
comp2850_c0_seq1 len=941 path=[1:0-87 89:88-940]	941	At1g11870.2	At1g11870.2 68414.m01369 seryl-tRNA synthetase, putative / serine--tRNA ligase, putative similar to PIR|T03949 serine--tRNA ligase (EC 6.1.1.11) serS {Zea mays}; contains Pfam profiles PF00587: tRNA synthetase class II core domain (G, H, P, S and T), PF02403: Seryl-tRNA synthetase N-terminal domain	1e-148	521	78%	313	1	936	202	514
comp2851_c0_seq1 len=614 path=[1:0-613]	614	At4g35560.1	At4g35560.1 68417.m05053 expressed protein	3e-31	131	61%	119	80	430	795	913
comp2852_c0_seq1 len=1479 path=[1:0-1234 1236:1235-12391241:1240-1478]	1479	At5g10330.1	At5g10330.1 68418.m01198 histidinol-phosphate aminotransferase, putative similar to histidinol-phosphate aminotransferase GB:CAA70403 [GI:335562] from [Nicotiana tabacum], Nicotiana plumbaginifolia [GI:12055099]	1e-169	591	75%	389	134	1300	30	415
comp2855_c0_seq1 len=742 path=[720:0-741]	742	At2g19450.1	At2g19450.1 68415.m02272 diacylglycerol O-acyltransferase / acyl CoA:diacylglycerol acyltransferase (DGAT) identical to gi:5050913, gi:6625553	3e-50	194	48%	217	110	742	1	206
comp2856_c0_seq1 len=875 path=[1:0-874]	875	At3g16990.1	At3g16990.1 68416.m02170 TENA/THI-4 family protein contains Pfam profile: PF03070 TENA/THI-4 family	3e-80	295	62%	215	70	714	5	219
comp2857_c0_seq1 len=516 path=[1:0-515]	516	At5g02800.1	At5g02800.1 68418.m00222 protein kinase family protein contains protein kinase domain, Pfam:PF00069	2e-49	191	81%	118	2	352	260	377
comp2859_c0_seq1 len=567 path=[2017:0-167 1473:168-566]	567	At3g22060.1	At3g22060.1 68416.m02784 receptor protein kinase-related contains Pfam profile: PF01657 Domain of unknown function that is usually associated with protein kinase domain Pfam:PF00069	2e-27	118	39%	162	475	5	26	187
comp2859_c0_seq2 len=947 path=[925:0-547 1473:548-946]	947	At4g05200.1	At4g05200.1 68417.m00783 protein kinase family protein contains Prosite:PS00108: Serine/Threonine protein kinases active-site signature	3e-43	172	39%	269	936	160	4	260
comp2861_c0_seq1 len=623 path=[2806:0-62 835:63-622]	623	At2g17250.1	At2g17250.1 68415.m01992 expressed protein weak similarity to Ribosome biogenesis protein MAK21 (Swiss-Prot:Q12176) [Saccharomyces cerevisiae]	4e-35	144	75%	85	66	320	484	568
comp2861_c0_seq2 len=1394 path=[1:0-833 835:834-1393]	1394	At2g17250.1	At2g17250.1 68415.m01992 expressed protein weak similarity to Ribosome biogenesis protein MAK21 (Swiss-Prot:Q12176) [Saccharomyces cerevisiae]	1e-123	438	60%	363	3	1091	226	568
comp2863_c0_seq1 len=535 path=[1:0-534]	535	At3g03590.1	At3g03590.1 68416.m00362 SWIB complex BAF60b domain-containing protein contains Pfam profile PF02201: BAF60b domain of the SWIB complex	2e-28	121	69%	81	78	320	62	142
comp2867_c0_seq1 len=1411 path=[1389:0-1410]	1411	At2g32415.1	At2g32415.1 68415.m03961 3'-5' exonuclease domain-containing protein similar to SP|Q12149 Exosome complex exonuclease RRP6 (EC 3.1.13.-) (Ribosomal RNA processing protein 6) {Saccharomyces cerevisiae}	1e-172	602	61%	474	1	1401	292	753
comp2871_c0_seq1 len=1945 path=[1:0-252 254:253-256258:257-1944]	1945	At1g80030.3	At1g80030.3 68414.m09368 DNAJ heat shock protein, putative similar to SP|Q05646 Chaperone protein dnaJ {Erysipelothrix rhusiopathiae}; contains Pfam profiles PF00226: DnaJ domain, PF01556: DnaJ C terminal region, PF00684: DnaJ central domain (4 repeats)	1e-161	565	62%	468	1739	354	33	500
comp2872_c0_seq1 len=748 path=[1:0-747]	748	At2g02450.2	At2g02450.2 68415.m00185 no apical meristem (NAM) family protein contains Pfam PF02365: No apical meristem (NAM) domain	4e-30	128	35%	278	2	742	160	414
comp2873_c0_seq1 len=881 path=[1:0-880]	881	At4g34370.1	At4g34370.1 68417.m04883 IBR domain-containing protein similar to SP|Q94981 Ariadne-1 protein (Ari-1) {Drosophila melanogaster}; contains Pfam profile PF01485: IBR domain	1e-117	416	62%	294	3	881	17	309
comp2874_c0_seq1 len=697 path=[675:0-696]	697	At4g26810.1	At4g26810.1 68417.m03861 SWIB complex BAF60b domain-containing protein contains Pfam profile PF02201: BAF60b domain of the SWIB complex	9e-44	173	83%	100	548	249	1	100
comp2876_c0_seq1 len=586 path=[1:0-585]	586	At3g13310.1	At3g13310.1 68416.m01676 DNAJ heat shock N-terminal domain-containing protein similar to J11 protein [Arabidopsis thaliana] GI:9843641; contains Pfam profile: PF00226 DnaJ domain	6e-27	117	46%	163	526	56	1	157
comp2878_c0_seq1 len=1211 path=[1:0-1155 1157:1156-11572371:1158-1210]	1211	At4g39120.1	At4g39120.1 68417.m05539 inositol monophosphatase family protein low similarity to Mono-phosphatase [Streptomyces anulatus] GI:1045231; contains Pfam profile PF00459: Inositol monophosphatase family	1e-117	417	65%	326	1036	59	21	345
comp2879_c0_seq1 len=890 path=[1:0-889]	890	At5g61380.1	At5g61380.1 68418.m07701 ABI3-interacting protein 1 (AIP1) identical to pseudo-response regulator 1 GI:7576354 from [Arabidopsis thaliana]; timing of CAB expression 1 protein (TOC1) GI:9247019; contains Pfam profile PF00072: Response regulator receiver domain; identical to cDNA ABI3-interacting protein 1 (aip1 gene) GI:6996312	2e-83	305	63%	258	875	171	33	290
comp2880_c0_seq1 len=583 path=[561:0-378 940:379-582]	583	At5g04810.1	At5g04810.1 68418.m00503 pentatricopeptide (PPR) repeat-containing protein contains Pfam profile: PF01535 PPR repeat	8e-53	202	72%	131	3	383	794	924
comp2881_c0_seq1 len=541 path=[519:0-540]	541	At3g53270.4	At3g53270.4 68416.m05874 expressed protein endopeptidase Clp ATP-binding chain C, Chlamydia pneumoniae, PIR:G72079	7e-06	47.0	37%	43	5	133	206	248
comp2887_c0_seq1 len=596 path=[574:0-595]	596	At5g35910.1	At5g35910.1 68418.m04312 3'-5' exonuclease domain-containing protein / helicase and RNase D C-terminal domain-containing protein / HRDC domain-containing protein low similarity to SP|Q01780 Polymyositis/scleroderma autoantigen 2 {Homo sapiens}; contains Pfam profiles PF00570: HRDC domain, PF01612: 3'-5' exonuclease	5e-19	90.9	34%	202	4	576	606	795
comp2892_c0_seq1 len=400 path=[378:0-138 517:139-148527:149-399]	400	At3g09700.1	At3g09700.1 68416.m01149 DNAJ heat shock N-terminal domain-containing protein contains Pfam profile PF00226 DnaJ domain; similar to a region of DNAJ domain-containing protein MCJ GB:AAD38506	4e-18	86.7	90%	44	2	133	69	112
comp2894_c0_seq1 len=671 path=[649:0-30 680:31-670]	671	At1g01040.1	At1g01040.1 68414.m00004 DEAD/DEAH box helicase carpel factory / CAF identical to RNA helicase/RNAseIII CAF protein GB:AAF03534 GI:6102610 from [Arabidopsis thaliana]	3e-94	340	75%	213	32	670	1052	1264
comp2895_c0_seq1 len=890 path=[1:0-889]	890	At1g74060.1	At1g74060.1 68414.m08578 60S ribosomal protein L6 (RPL6B) similar to 60S ribosomal protein L6 (YL 16 like) GB:CAB57309 from [Cyanophora paradoxa]	1e-17	87.0	32%	194	562	2	40	228
comp2897_c0_seq1 len=1714 path=[1692:0-1713]	1714	At5g16750.1	At5g16750.1 68418.m01961 transducin family protein / WD-40 repeat family protein contains 8 WD-40 repeats (PF00400); similar to transducin homolog sazD - Homo sapiens, EMBL:U02609	0.0	697	66%	530	1573	2	1	529
comp2900_c0_seq1 len=632 path=[1:0-116 118:117-631]	632	At3g02650.1	At3g02650.1 68416.m00256 pentatricopeptide (PPR) repeat-containing protein contains Pfam profile PF01535: PPR repeat	3e-57	218	50%	210	4	630	642	851
comp2901_c0_seq1 len=566 path=[1:0-565]	566	At4g32690.1	At4g32690.1 68417.m04653 2-on-2 hemoglobin (GLB3) identical to 2-on-2 hemoglobin (GLB3) GI:14165163 from [Arabidopsis thaliana]	3e-77	283	80%	173	522	22	1	173
comp2904_c0_seq1 len=983 path=[1:0-982]	983	At3g52170.1	At3g52170.1 68416.m05727 expressed protein	2e-08	56.6	25%	238	273	941	267	499
comp2905_c0_seq1 len=1019 path=[997:0-1018]	1019	At1g72730.1	At1g72730.1 68414.m08410 eukaryotic translation initiation factor 4A, putative / eIF-4A, putative similar to Eukaryotic initiation factor 4A-10 GB:P41382 [Nicotiana tabacum]; identical to (putative) RNA helicase GB:CAA09211 [Arabidopsis thaliana] (Nucleic Acids Res. 27 (2), 628-636 (1999))	1e-120	426	66%	312	82	1017	31	342
comp2906_c0_seq1 len=1104 path=[1:0-1016 1018:1017-10301032:1031-1103]	1104	At3g14110.1	At3g14110.1 68416.m01784 tetratricopeptide repeat (TPR)-containing protein contains Pfam profile PF00515: TPR Domain	2e-86	315	69%	236	789	85	81	316
comp2907_c0_seq1 len=449 path=[427:0-448]	449	At5g11700.1	At5g11700.1 68418.m01367 glycine-rich protein predicted protein, Arabidopsis thaliana	6e-45	176	60%	146	11	448	35	179
comp2908_c0_seq1 len=865 path=[1535:0-103 30:104-864]	865	At3g61350.1	At3g61350.1 68416.m06865 SKP1 interacting partner 4 (SKIP4) almost idential to SKP1 interacting partner 4 GI:10716953 from [Arabidopsis thaliana], 42 aa extension at N-terminal; contains Pfam profiles PF01344: Kelch motif, PF00646: F-box domain	2e-66	249	54%	227	188	865	9	234
comp2909_c0_seq1 len=1407 path=[1:0-1406]	1407	At1g47670.1	At1g47670.1 68414.m05296 amino acid transporter family protein similar to lysine and histidine specific transporter GI:2576361 from [Arabidopsis thaliana]; contains Pfam profile PF01490: Transmembrane amino acid transporter protein	1e-147	516	57%	433	1257	1	28	458
comp2909_c1_seq1 len=208 path=[2769:0-207]	208	At1g47670.1	At1g47670.1 68414.m05296 amino acid transporter family protein similar to lysine and histidine specific transporter GI:2576361 from [Arabidopsis thaliana]; contains Pfam profile PF01490: Transmembrane amino acid transporter protein	5e-09	55.8	40%	62	206	21	456	517
comp2912_c0_seq1 len=1322 path=[1:0-673 675:674-805807:806-1321]	1322	At5g14500.1	At5g14500.1 68418.m01698 aldose 1-epimerase family protein similar to apospory-associated protein C, Chlamydomonas reinhardtii, EMBL:AF195243 Pfam profile PF01263: Aldose 1-epimerase	1e-139	492	76%	304	1174	263	1	304
comp2912_c0_seq2 len=1190 path=[1:0-673 807:674-1189]	1190	At5g14500.1	At5g14500.1 68418.m01698 aldose 1-epimerase family protein similar to apospory-associated protein C, Chlamydomonas reinhardtii, EMBL:AF195243 Pfam profile PF01263: Aldose 1-epimerase	1e-115	411	66%	304	1042	263	1	304
comp2914_c0_seq1 len=704 path=[682:0-703]	704	At1g16280.1	At1g16280.1 68414.m01949 DEAD/DEAH box helicase, putative similar to gb|L13612 DEAD-box protein (dbp45A) from Drosophila melanogaster and is a member of PF|00270 DEAD/DEAH box helicase family	8e-96	346	76%	219	57	704	40	258
comp2915_c0_seq1 len=1632 path=[1610:0-1164 2775:1165-1631]	1632	At3g01680.1	At3g01680.1 68416.m00099 expressed protein	2e-92	336	37%	517	126	1628	38	533
comp2916_c0_seq1 len=951 path=[929:0-950]	951	At5g48440.2	At5g48440.2 68418.m05990 FAD-dependent oxidoreductase family protein low similarity to hydrogen cyanide synthase HcnC from Pseudomonas fluorescens [GI:3220203]; contains Pfam profile PF01266 FAD dependent oxidoreductase	6e-59	224	57%	195	584	3	1	195
comp2918_c0_seq1 len=1077 path=[1055:0-385 1441:386-1076]	1077	At5g08080.1	At5g08080.1 68418.m00942 syntaxin, putative (SYP132) similar to SP|Q9ZSD4 Syntaxin 121 (AtSYP121) (Syntaxin-related protein At-Syr1) {Arabidopsis thaliana}	1e-85	313	56%	305	60	974	1	301
comp2919_c0_seq1 len=1421 path=[1:0-1420]	1421	At1g73990.1	At1g73990.1 68414.m08569 peptidase U7 family protein similar to protease IV GB:AAA57008 from [Escherichia coli]; contains Pfam profile PF01343: Peptidase family U7	1e-125	445	66%	343	1225	197	334	676
comp2920_c0_seq1 len=231 path=[1:0-230]	231	At4g25540.1	At4g25540.1 68417.m03682 DNA mismatch repair protein MSH3 (MSH3) identical to SP|O65607 DNA mismatch repair protein MSH3 (AtMsh3) {Arabidopsis thaliana}	3e-15	76.6	51%	81	229	2	298	378
comp2922_c0_seq1 len=705 path=[683:0-352 1036:353-704]	705	At1g04635.1	At1g04635.1 68414.m00459 ribonuclease P family protein / Rpp14 family protein contains Pfam profile: PF01900 Rpp14 family	3e-54	208	67%	155	670	209	1	151
comp2924_c0_seq1 len=2501 path=[1:0-1647 1649:1648-2500]	2501	At1g58025.1	At1g58025.1 68414.m06576 DNA-binding bromodomain-containing protein contains bromodomain, INTERPRO:IPR001487; contains prenyl group binding site (CAAX box) Prosite:PS00294	1e-50	198	56%	176	2415	1909	153	328
comp2925_c0_seq1 len=1136 path=[1114:0-1031 2146:1032-1135]	1136	At3g24503.1	At3g24503.1 68416.m03074 aldehyde dehydrogenase (ALDH1a) identical to aldehyde dehydrogenase ALDH1a [Arabidopsis thaliana] gi|20530143|gb|AAM27004	1e-143	503	69%	361	54	1133	12	372
comp2926_c0_seq1 len=615 path=[593:0-59 653:60-614]	615	At1g45332.1	At1g45332.1 68414.m05195 mitochondrial elongation factor, putative similar to mitochondrial elongation factor GI:3917 from [Saccharomyces cerevisiae]	4e-98	353	84%	204	3	614	119	322
comp2928_c0_seq1 len=1378 path=[1356:0-1377]	1378	At1g61800.1	At1g61800.1 68414.m06969 glucose-6-phosphate/phosphate translocator, putative similar to glucose-6-phosphate/phosphate-translocator precursor GI:2997591 from [Pisum sativum]	1e-150	527	79%	325	259	1233	67	388
comp2929_c0_seq1 len=1578 path=[1556:0-1577]	1578	At1g13340.1	At1g13340.1 68414.m01548 expressed protein contains Pfam profile: PF03398 eukaryotic protein of unknown function, DUF292	3e-62	236	60%	193	111	689	1	193
comp2931_c0_seq1 len=2853 path=[2831:0-359 3191:360-2852]	2853	At3g09090.1	At3g09090.1 68416.m01069 defective in exine formation protein (DEX1) identical to defective in exine formation [Arabidopsis thaliana] gi|11138669|gb|AAG31444; contains Pfam domain PF01839: FG-GAP repeat	0.0	1182	68%	878	305	2797	25	896
comp2931_c0_seq2 len=2536 path=[5661:0-42 3191:43-2535]	2536	At3g09090.1	At3g09090.1 68416.m01069 defective in exine formation protein (DEX1) identical to defective in exine formation [Arabidopsis thaliana] gi|11138669|gb|AAG31444; contains Pfam domain PF01839: FG-GAP repeat	0.0	1153	68%	859	45	2480	44	896
comp2932_c0_seq1 len=463 path=[1:0-462]	463	At2g19460.1	At2g19460.1 68415.m02274 expressed protein	5e-10	60.1	39%	120	394	59	1	114
comp2934_c0_seq2 len=1439 path=[1417:0-1099 2517:1100-1438]	1439	At3g19860.1	At3g19860.1 68416.m02515 basic helix-loop-helix (bHLH) family protein contains Pfam profile: PF00010 helix-loop-helix DNA-binding domain	5e-70	261	54%	257	228	992	3	249
comp2935_c0_seq1 len=405 path=[1:0-404]	405	At1g15250.1	At1g15250.1 68414.m01825 60S ribosomal protein L37 (RPL37A) almost identical to GB:Q43292	8e-38	152	80%	88	404	141	8	95
comp2937_c0_seq1 len=1365 path=[1343:0-55 1399:56-1364]	1365	At4g28700.1	At4g28700.1 68417.m04101 ammonium transporter, putative similar to SP|O04161 Ammonium transporter 1, member 2 (LeAMT1;2) {Lycopersicon esculentum}; contains Pfam profile PF00909: Ammonium Transporter Family	1e-163	572	67%	415	1364	126	80	494
comp2939_c0_seq1 len=510 path=[1:0-133 135:134-509]	510	At5g55200.1	At5g55200.1 68418.m06881 co-chaperone grpE protein, putative similar to chaperone GrpE type 2 [Nicotiana tabacum] GI:3851640; contains Pfam profile PF01025: co-chaperone GrpE	4e-09	57.4	32%	131	441	52	1	126
comp2940_c0_seq1 len=1496 path=[1:0-1495]	1496	At5g20660.1	At5g20660.1 68418.m02454 24 kDa vacuolar protein, putative similar to 24 kDa vacuolar protein VP24 [Ipomoea batatas] gi|5821406|dbj|BAA83809	1e-108	390	48%	436	4	1281	488	909
comp2941_c0_seq1 len=773 path=[751:0-772]	773	At3g51620.2	At3g51620.2 68416.m05659 expressed protein	3e-30	128	38%	195	32	610	256	440
comp2943_c0_seq1 len=1033 path=[2783:0-1032]	1033	At3g56050.1	At3g56050.1 68416.m06227 protein kinase family protein contains Pfam domain, PF00069: Protein kinase domain	1e-109	390	63%	306	3	878	194	497
comp2943_c1_seq1 len=1414 path=[1392:0-1413]	1414	At5g07150.1	At5g07150.1 68418.m00815 leucine-rich repeat family protein contains weak similarity to LRR receptor-like protein kinase [Nicotiana tabacum] gi|7672732|gb|AAF66615; contains Pfam PF00560 domain Leucine Rich Repeat	3e-33	139	52%	142	385	807	5	141
comp2944_c0_seq1 len=1749 path=[1:0-1748]	1749	At4g36390.1	At4g36390.1 68417.m05170 radical SAM domain-containing protein / TRAM domain-containing protein similar to CDK5 activator-binding protein [Rattus norvegicus] GI:7330738; contains Pfam profiles PF00919: UPF0004 family protein, PF01938: TRAM domain, PF04055: radical SAM domain protein	0.0	823	70%	585	1704	1	19	597
comp2947_c0_seq1 len=262 path=[240:0-105 346:106-261]	262	At1g43890.1	At1g43890.1 68414.m05059 Ras-related GTP-binding protein, putative similar to GTP-binding protein(RAB1Y) GI:1370173 from (Lotus japonicus)	9e-33	134	72%	87	2	262	43	129
comp2949_c0_seq1 len=555 path=[1:0-554]	555	At1g16740.1	At1g16740.1 68414.m02009 ribosomal protein L20 family protein similar to ribosomal protein L20 GI:3603025 from [Guillardia theta]	2e-53	205	83%	117	491	141	6	122
comp2952_c0_seq1 len=496 path=[1564:0-60 1091:61-495]	496	At5g53350.1	At5g53350.1 68418.m06630 ATP-dependent Clp protease ATP-binding subunit ClpX1 (CLPX) identical to CLP protease regulatory subunit CLPX GI:2674203 from [Arabidopsis thaliana]	1e-64	241	82%	146	57	494	277	422
comp2952_c0_seq2 len=774 path=[752:0-338 1091:339-773]	774	At5g53350.1	At5g53350.1 68418.m06630 ATP-dependent Clp protease ATP-binding subunit ClpX1 (CLPX) identical to CLP protease regulatory subunit CLPX GI:2674203 from [Arabidopsis thaliana]	1e-119	422	84%	261	2	772	162	422
comp2954_c0_seq1 len=1037 path=[1:0-1036]	1037	At2g03620.1	At2g03620.1 68415.m00322 magnesium transporter CorA-like family protein (MRS2-5) weak similarity to SP|Q01926 RNA splicing protein MRS2, mitochondrial precursor {Saccharomyces cerevisiae}; contains Pfam profile PF01544: CorA-like Mg2+ transporter protein; supporting cDNA gi|25360881|gb|AY150290.1|	7e-93	337	63%	297	176	1033	9	303
comp2955_c0_seq1 len=589 path=[1:0-345 347:346-588]	589	At1g74950.1	At1g74950.1 68414.m08697 expressed protein	8e-08	53.5	46%	47	574	434	193	239
comp2956_c0_seq1 len=2855 path=[1:0-2854]	2855	At5g02860.1	At5g02860.1 68418.m00229 pentatricopeptide (PPR) repeat-containing protein contains Pfam profile PF01535: PPR repeat	0.0	1082	71%	738	282	2495	85	817
comp2957_c0_seq1 len=584 path=[1:0-291 293:292-583]	584	At4g36720.1	At4g36720.1 68417.m05210 abscisic acid-responsive HVA22 family protein low similarity to SP|Q00765 Polyposis locus protein 1 (TB2 protein) {Homo sapiens}; contains Pfam profile PF03134: TB2/DP1, HVA22 family	5e-29	124	46%	128	1	303	71	198
comp2958_c0_seq1 len=514 path=[492:0-513]	514	At3g29170.1	At3g29170.1 68416.m03655 expressed protein contains Pfam PF05915: Eukaryotic protein of unknown function (DUF872)	7e-18	86.7	40%	121	490	137	1	121
comp2960_c0_seq1 len=524 path=[502:0-523]	524	At1g09020.1	At1g09020.1 68414.m01006 protein kinase, putative similar to protein kinase AKINbetagamma-2 [Zea mays] GI:11139548, AKINbetagamma-1 [Zea mays] GI:11139546; contains Pfam profile PF00571: CBS domain	3e-43	171	81%	107	3	320	380	486
comp2963_c0_seq1 len=861 path=[1:0-634 636:635-860]	861	At1g47710.1	At1g47710.1 68414.m05302 serpin, putative / serine protease inhibitor, putative similar to phloem serpin-1 [Cucurbita maxima] GI:9937311; contains Pfam profile PF00079: Serpin (serine protease inhibitor)	1e-100	361	65%	270	811	2	1	270
comp2964_c0_seq1 len=1929 path=[1907:0-739 2647:740-7412649:742-1928]	1929	At5g65950.1	At5g65950.1 68418.m08302 expressed protein	2e-84	310	51%	318	945	1	1	318
comp2967_c0_seq1 len=1018 path=[1:0-414 416:415-1017]	1018	At1g56145.1	At1g56145.1 68414.m06448 leucine-rich repeat family protein / protein kinase family protein contains Pfam profiles: PF00069: Eukaryotic protein kinase domain, multiple PF00560: Leucine Rich Repeat	1e-76	283	44%	323	961	2	6	327
comp2968_c0_seq1 len=253 path=[1:0-208 210:209-252]	253	At2g04550.3	At2g04550.3 68415.m00462 dual specificity protein phosphatase family protein contains Pfam profile: PF00782 dual specificity phosphatase, catalytic domain	1e-14	74.3	90%	32	102	7	2	33
comp2969_c0_seq1 len=1358 path=[1336:0-812 2149:813-1357]	1358	At5g15900.1	At5g15900.1 68418.m01860 expressed protein several hypothetical proteins - Arabidopsis thaliana	1e-119	424	53%	366	1160	72	49	413
comp2973_c0_seq1 len=913 path=[1:0-912]	913	At3g51040.2	At3g51040.2 68416.m05589 expressed protein contains Pfam PF05608: Protein of unknown function (DUF778)	1e-73	273	57%	231	161	844	3	231
comp2974_c1_seq1 len=1720 path=[1:0-1719]	1720	At2g30800.1	At2g30800.1 68415.m03755 DEIH-box RNA/DNA helicase, putative similar to DEIH-box RNA/DNA helicase [Arabidopsis thaliana] GI:5881579; contains Pfam profiles PF04408: Helicase associated domain (HA2), PF00271: Helicase conserved C-terminal domain	0.0	662	61%	560	1718	69	595	1144
comp2976_c0_seq1 len=376 path=[1:0-375]	376	At3g54780.2	At3g54780.2 68416.m06062 zinc finger (C3HC4-type RING finger) family protein low similarity to SP|P79263 Inter-alpha-trypsin inhibitor heavy chain H4 precursor {Sus scrofa}; contains Pfam profiles PF00097: Zinc finger, C3HC4 type (RING finger), PF00092: von Willebrand factor type A domain	6e-38	152	64%	125	2	376	532	656
comp2977_c0_seq1 len=631 path=[1:0-630]	631	At5g09800.1	At5g09800.1 68418.m01134 U-box domain-containing protein low similarity to immediate-early fungal elicitor protein CMPG1 [Petroselinum crispum] GI:14582200; contains Pfam profile PF04564: U-box domain	5e-51	197	48%	209	629	3	201	407
comp2980_c0_seq1 len=816 path=[794:0-815]	816	At5g13340.1	At5g13340.1 68418.m01535 expressed protein	6e-13	71.2	54%	73	360	578	112	184
comp2984_c0_seq1 len=484 path=[1:0-483]	484	At3g47370.2	At3g47370.2 68416.m05151 40S ribosomal protein S20 (RPS20B) 40S RIBOSOMAL PROTEIN S20 - ARABIDOPSIS THALIANA,PID:g1350956	2e-35	144	64%	107	368	48	15	120
comp2985_c0_seq1 len=278 path=[256:0-241 498:242-277]	278	At4g33950.1	At4g33950.1 68417.m04818 protein kinase, putative similar to abscisic acid-activated protein kinase [Vicia faba] gi|6739629|gb|AAF27340; contains protein kinase domain, Pfam:PF00069	2e-46	179	92%	92	2	277	85	176
comp2987_c0_seq1 len=813 path=[2188:0-48 329:49-812]	813	At2g15290.1	At2g15290.1 68415.m01744 expressed protein	7e-84	306	83%	183	52	600	106	288
comp2987_c0_seq2 len=1092 path=[1:0-327 329:328-1091]	1092	At2g15290.1	At2g15290.1 68415.m01744 expressed protein	2e-88	322	79%	205	265	879	84	288
comp2990_c0_seq1 len=280 path=[1:0-279]	280	At5g09880.1	At5g09880.1 68418.m01142 RNA recognition motif (RRM)-containing protein	1e-08	54.3	64%	37	2	112	490	526
comp2990_c1_seq1 len=365 path=[515:0-364]	365	At5g09880.1	At5g09880.1 68418.m01142 RNA recognition motif (RRM)-containing protein	2e-28	120	53%	120	363	7	378	494
comp2991_c0_seq1 len=1494 path=[1472:0-1493]	1494	At3g13530.1	At3g13530.1 68416.m01701 MAP3K epsilon protein kinase identical to MAP3K epsilon protein kinase [Arabidopsis thaliana] gi|3549652|emb|CAA12272	1e-162	569	65%	502	2	1492	631	1083
comp2992_c0_seq1 len=831 path=[2214:0-52 326:53-830]	831	At3g02850.1	At3g02850.1 68416.m00277 stelar K+ outward rectifier (SKOR) / potassium channel protein identical to SKOR [Arabidopsis thaliana] gi|3810676|emb|CAA11280; member of the 1 pore, 6 transmembrane (1P/6TM) Shaker K+ channel family, PMID:11500563	1e-111	397	74%	259	53	829	176	433
comp2992_c0_seq2 len=1103 path=[1:0-324 326:325-1102]	1103	At3g02850.1	At3g02850.1 68416.m00277 stelar K+ outward rectifier (SKOR) / potassium channel protein identical to SKOR [Arabidopsis thaliana] gi|3810676|emb|CAA11280; member of the 1 pore, 6 transmembrane (1P/6TM) Shaker K+ channel family, PMID:11500563	1e-158	555	74%	355	37	1101	80	433
comp2994_c0_seq1 len=2957 path=[1:0-1407 1409:1408-2956]	2957	At3g21290.1	At3g21290.1 68416.m02690 dentin sialophosphoprotein-related contains weak similarity to Dentin sialophosphoprotein precursor (Swiss-Prot:Q9NZW4) [Homo sapiens]	8e-75	279	30%	720	539	2599	538	1192
comp2997_c0_seq1 len=255 path=[1:0-216 451:217-254]	255	At5g03345.1	At5g03345.1 68418.m00287 expressed protein	1e-27	117	73%	78	239	6	1	78
comp2999_c0_seq1 len=1239 path=[1227:0-1238]	1239	At2g22010.1	At2g22010.1 68415.m02614 zinc finger (C3HC4-type RING finger) family protein contains Pfam profile: PF00097 zinc finger, C3HC4 type (RING finger)	1e-112	400	63%	301	315	1217	1	301
comp3000_c0_seq1 len=695 path=[1:0-694]	695	At2g39380.1	At2g39380.1 68415.m04833 exocyst subunit EXO70 family protein contains Pfam domain PF03081: Exo70 exocyst complex subunit;	3e-49	191	48%	210	78	695	31	240
comp3002_c0_seq1 len=595 path=[1:0-594]	595	At2g20990.1	At2g20990.1 68415.m02485 C2 domain-containing protein (sytA) similar to Ca2+-dependent lipid-binding protein (CLB1) GI:2789434 from [Lycopersicon esculentum]	5e-72	266	75%	164	579	88	378	541
comp3002_c1_seq1 len=881 path=[1145:0-880]	881	At2g20990.1	At2g20990.1 68415.m02485 C2 domain-containing protein (sytA) similar to Ca2+-dependent lipid-binding protein (CLB1) GI:2789434 from [Lycopersicon esculentum]	1e-133	471	78%	288	880	17	85	372
comp3003_c0_seq1 len=382 path=[360:0-381]	382	At3g17380.1	At3g17380.1 68416.m02221 meprin and TRAF homology domain-containing protein / MATH domain-containing protein similar to ubiquitin-specific protease 12 [Arabidopsis thaliana] GI:11993471; contains Pfam profile PF00917: MATH domain	9e-17	82.0	34%	119	381	28	160	278
comp3004_c0_seq1 len=376 path=[354:0-375]	376	AtMg00810	AtMg00810 orf240b hypothetical protein	3e-09	57.0	36%	93	92	367	100	190
comp3005_c0_seq1 len=826 path=[804:0-468 1273:469-825]	826	At4g15080.1	At4g15080.1 68417.m02317 zinc finger (DHHC type) family protein contains Pfam profile PF01529: DHHC zinc finger domain	1e-81	299	57%	282	2	823	230	511
comp3007_c0_seq1 len=317 path=[1:0-175 177:176-182 184:183-316]	317	At4g16580.1	At4g16580.1 68417.m02509 expressed protein	1e-08	54.3	82%	29	316	230	433	461
comp3010_c0_seq1 len=473 path=[1:0-472]	473	At1g45231.2	At1g45231.2 68414.m05189 WW domain-containing protein Since this genomic sequence region is unfinished, the annotated gene may be missing a stop codon or start codon	3e-07	50.8	37%	87	377	117	10	79
comp3011_c0_seq1 len=712 path=[1:0-569 571:570-711]	712	At1g68040.1	At1g68040.1 68414.m07773 S-adenosyl-L-methionine:carboxyl methyltransferase family protein similar to defense-related protein cjs1 [Brassica carinata][GI:14009292], S-adenosyl-L-methionine:salicylic acid carboxyl methyltransferase [Clarkia breweri][GI:6002712]	6e-54	207	44%	238	1	702	112	349
comp3012_c0_seq1 len=239 path=[1:0-52 54:53-238]	239	At4g27350.1	At4g27350.1 68417.m03925 expressed protein	3e-14	73.2	44%	88	2	238	6	92
comp3014_c0_seq1 len=851 path=[1:0-850]	851	At2g20690.1	At2g20690.1 68415.m02429 lumazine-binding family protein SP|P50854 Riboflavin synthase alpha chain (EC 2.5.1.9) {Actinobacillus pleuropneumoniae}; contains Pfam profile PF00677: Lumazine binding domain	1e-84	309	67%	241	95	817	26	262
comp3015_c0_seq1 len=379 path=[941:0-69 185:70-378]	379	At1g04985.1	At1g04985.1 68414.m00498 expressed protein	3e-12	67.0	50%	66	73	270	123	187
comp3015_c0_seq2 len=493 path=[1:0-183 185:184-492]	493	At1g04985.1	At1g04985.1 68414.m00498 expressed protein	7e-33	136	53%	128	1	384	61	187
comp3016_c0_seq1 len=298 path=[276:0-297]	298	At3g54850.1	At3g54850.1 68416.m06077 armadillo/beta-catenin repeat family protein / U-box domain-containing family protein contains Pfam domain, PF00514: Armadillo/beta-catenin-like repeats and Pfam, PF04564: U-box domain	8e-07	48.5	70%	31	11	103	598	628
comp3019_c0_seq1 len=2465 path=[1:0-2464]	2465	At1g55090.1	At1g55090.1 68414.m06292 carbon-nitrogen hydrolase family protein low similarity to SP|P71911 Glutamine-dependent NAD(+) synthetase (EC 6.3.5.1) {Mycobacterium tuberculosis}; contains Pfam profile PF00795: hydrolase, carbon-nitrogen family	0.0	1273	84%	731	2324	132	1	725
comp3020_c0_seq1 len=660 path=[1:0-659]	660	At5g59240.1	At5g59240.1 68418.m07424 40S ribosomal protein S8 (RPS8B) 40S ribosomal protein S8, Prunus armeniaca, EMBL:AF071889	3e-56	214	54%	204	52	660	1	200
comp3021_c0_seq1 len=251 path=[527:0-250]	251	At4g26480.1	At4g26480.1 68417.m03810 KH domain-containing protein qkI-7, Mus musculus	4e-38	152	87%	82	247	2	390	471
comp3022_c0_seq1 len=262 path=[240:0-121 362:122-261]	262	At1g79940.1	At1g79940.1 68414.m09342 DNAJ heat shock N-terminal domain-containing protein / sec63 domain-containing protein similar to SP|Q9UGP8 Translocation protein SEC63 homolog {Homo sapiens}; contains Pfam profiles PF00226 DnaJ domain, PF02889 Sec63 domain	2e-09	57.0	86%	30	173	262	1	30
comp3023_c0_seq1 len=1827 path=[1805:0-1826]	1827	At4g33060.1	At4g33060.1 68417.m04709 peptidyl-prolyl cis-trans isomerase cyclophilin-type family protein contains Pfam domain, PF00160: peptidyl-prolyl cis-trans isomerase, cyclophilin-type	1e-151	532	56%	510	1759	275	1	503
comp3024_c1_seq1 len=847 path=[825:0-846]	847	At5g04280.1	At5g04280.1 68418.m00421 glycine-rich RNA-binding protein	3e-40	162	38%	272	15	746	1	272
comp3025_c0_seq1 len=1038 path=[1016:0-1037]	1038	At1g76270.1	At1g76270.1 68414.m08856 expressed protein contains Pfam PF03138: Plant protein family. The function of this family of plant proteins is unknown; previously annotated as ' auxin-independent growth promoter -related' based on similarity to axi 1 protein (GB:X80301) (GI:559920) from [Nicotiana tabacum], which, due to scienitific fraud was retracted. Retraction in: Schell J. EMBO J 1999 May 17;18(10…	1e-64	243	65%	183	1	540	374	556
comp3029_c0_seq1 len=625 path=[1:0-547 549:548-624]	625	At4g28880.1	At4g28880.1 68417.m04127 casein kinase, putative similar to similar to casein kinase I, delta isoform [Arabidopsis thaliana] SWISS-PROT:P42158; contains protein kinase domain, Pfam:PF00069	2e-11	65.5	34%	125	2	373	292	405
comp3030_c0_seq1 len=1665 path=[1643:0-1664]	1665	At5g63860.1	At5g63860.1 68418.m08016 UVB-resistance protein (UVR8) identical to UVB-resistance protein UVR8 (GI:5478530, GB:AAD43920.1) [Arabidopsis thaliana]; contains Pfam 00415: Regulator of chromosome condensation (RCC1)	0.0	724	77%	444	1567	242	1	440
comp3031_c0_seq1 len=754 path=[1:0-714 716:715-753]	754	At2g36835.1	At2g36835.1 68415.m04517 expressed protein	5e-48	187	65%	125	89	463	1	124
comp3034_c0_seq1 len=1475 path=[1453:0-1474]	1475	At1g67340.1	At1g67340.1 68414.m07665 zinc finger (MYND type) family protein / F-box family protein	1e-138	489	69%	343	175	1173	6	348
comp3035_c0_seq1 len=634 path=[612:0-633]	634	At1g15360.1	At1g15360.1 68414.m01839 AP2 domain-containing transcription factor family protein Similar to SP|P16146 PPLZ02 protein {Lupinus polyphyllus}; contains an PF|00847 AP2 domain. EST gb|AA728476 comes from this gene	2e-51	198	56%	191	2	517	5	194
comp3040_c0_seq1 len=1122 path=[2039:0-102 24:103-1121]	1122	At5g57480.1	At5g57480.1 68418.m07183 AAA-type ATPase family protein contains Pfam profile: PF00004 ATPase family	1e-131	465	83%	262	337	1122	1	262
comp3041_c0_seq1 len=608 path=[1:0-607]	608	At3g51970.1	At3g51970.1 68416.m05701 long-chain-alcohol O-fatty-acyltransferase family protein / wax synthase family protein wax synthase - Simmondsia chinensis, PID:g5020219 similar to wax synthase [gi:5020219] from Simmondsia chinensis	2e-52	202	47%	203	606	1	103	304
comp3041_c1_seq1 len=220 path=[1171:0-219]	220	At3g51970.1	At3g51970.1 68416.m05701 long-chain-alcohol O-fatty-acyltransferase family protein / wax synthase family protein wax synthase - Simmondsia chinensis, PID:g5020219 similar to wax synthase [gi:5020219] from Simmondsia chinensis	2e-08	53.9	57%	42	8	133	300	341
comp3042_c0_seq1 len=1525 path=[1503:0-1524]	1525	At4g01000.1	At4g01000.1 68417.m00135 ubiquitin family protein low similarity to SP|P13117 Ubiquitin. {Neurospora crassa}; contains Pfam profile PF00240: Ubiquitin family	2e-49	193	33%	463	54	1436	10	415
comp3044_c0_seq1 len=1723 path=[1:0-711 713:712-1722]	1723	At3g49880.1	At3g49880.1 68416.m05453 glycosyl hydrolase family protein 43 contains similarity to xylanase GI:2645416 from [Caldicellulosiruptor saccharolyticus]	0.0	671	76%	404	479	1687	56	458
comp3046_c0_seq1 len=343 path=[817:0-51 115:52-342]	343	At1g11410.1	At1g11410.1 68414.m01311 S-locus protein kinase, putative similar to receptor-like protein kinase [Arabidopsis thaliana] gi|4008008|gb|AAC95352; contains S-locus glycoprotein family domain, Pfam:PF00954	3e-17	83.2	51%	86	90	341	473	558
comp3046_c0_seq2 len=405 path=[1:0-113 115:114-404]	405	At1g61370.1	At1g61370.1 68414.m06916 S-locus lectin protein kinase family protein contains Pfam domains, PF00954: S-locus glycoprotein family, PF00069: Protein kinase domain, and PF01453: Lectin (probable mannose binding)	2e-17	84.3	34%	124	32	403	430	541
comp3048_c0_seq1 len=358 path=[1:0-357]	358	At2g20280.1	At2g20280.1 68415.m02369 zinc finger (CCCH-type) family protein contains Pfam domain, PF00642: Zinc finger C-x8-C-x5-C-x3-H type (and similar)	7e-12	65.5	41%	100	357	79	269	368
comp3050_c0_seq1 len=911 path=[889:0-910]	911	At2g13690.1	At2g13690.1 68415.m01510 PRLI-interacting factor, putative similar to PRLI-interacting factor G [Arabidopsis thaliana] GI:11139264 (PMID:9765207); supporting cDNA gi|26450291|dbj|AK117606.1|	9e-94	340	62%	260	903	124	287	540
comp3053_c0_seq1 len=465 path=[1:0-424 426:425-464]	465	At1g52740.1	At1g52740.1 68414.m05962 histone H2A, putative similar to histone H2A.F/Z Arabidopsis thaliana GI:2407800; contains Pfam profile PF00125 Core histone H2A/H2B/H3/H4	1e-38	155	92%	85	255	1	33	117
comp3054_c0_seq1 len=1039 path=[1:0-1038]	1039	At1g14130.1	At1g14130.1 68414.m01670 2-oxoglutarate-dependent dioxygenase, putative similar to adventitious rooting related oxygenase ARRO-1 from Malus x domestica, gi|3492806; contains Pfam domain PF03171, 2OG-Fe(II) oxygenase superfamily	5e-98	354	59%	296	1003	128	8	301
comp3055_c0_seq1 len=1539 path=[1517:0-1538]	1539	At4g12560.1	At4g12560.1 68417.m01982 F-box family protein contains F-box domain Pfam:PF00646	5e-16	82.8	23%	391	328	1386	4	353
comp3058_c0_seq1 len=844 path=[822:0-843]	844	At3g26744.1	At3g26744.1 68416.m03344 basix helix-loop-helix (bHLH) family protein contains Pfam profile: PF00010 helix-loop-helix DNA-binding domain	2e-30	129	38%	259	758	18	7	244
comp3059_c0_seq1 len=427 path=[1:0-426]	427	At1g70940.1	At1g70940.1 68414.m08184 auxin transport protein, putative (PIN3) similar to auxin transport protein [Arabidopsis thaliana] gi|5817301|gb|AAD52695	5e-36	146	57%	149	426	1	268	412
comp3059_c1_seq1 len=347 path=[809:0-346]	347	At1g23080.2	At1g23080.2 68414.m02886 auxin efflux carrier protein, putative similar to efflux carrier of polar auxin transport [Brassica juncea] gi|12331173|emb|CAC24691	4e-27	115	74%	78	117	347	417	494
comp3062_c0_seq1 len=243 path=[1297:0-242]	243	At4g31700.1	At4g31700.1 68417.m04500 40S ribosomal protein S6 (RPS6A) ribosomal protein S6, Arabidopsis thaliana, PID:g2662469	1e-15	78.2	63%	60	64	243	1	60
comp3062_c1_seq1 len=561 path=[539:0-560]	561	At4g31700.1	At4g31700.1 68417.m04500 40S ribosomal protein S6 (RPS6A) ribosomal protein S6, Arabidopsis thaliana, PID:g2662469	1e-37	152	47%	186	561	10	59	244
comp3063_c0_seq1 len=736 path=[1:0-735]	736	At4g27190.1	At4g27190.1 68417.m03905 disease resistance protein (NBS-LRR class), putative domain signature NBS-LRR exists, suggestive of a disease resistance protein.	6e-14	74.3	29%	187	182	736	1	176
comp3064_c0_seq1 len=595 path=[573:0-594]	595	At5g45775.2	At5g45775.2 68418.m05629 60S ribosomal protein L11 (RPL11D)	1e-68	255	72%	172	71	586	3	174
comp3067_c0_seq1 len=778 path=[756:0-580 1337:581-777]	778	At2g48050.1	At2g48050.1 68415.m06014 expressed protein ; expression supported by MPSS	2e-79	291	58%	260	777	1	1066	1324
comp3068_c0_seq1 len=696 path=[674:0-695]	696	At5g35695.1	At5g35695.1 68418.m04268 hypothetical protein	3e-18	88.6	45%	95	118	402	53	147
comp3068_c1_seq1 len=422 path=[1347:0-421]	422	At5g28950.1	At5g28950.1 68418.m03582 hypothetical protein	2e-14	74.7	50%	69	196	402	24	92
comp3070_c0_seq1 len=657 path=[638:0-438 1080:439-656]	657	At2g44290.1	At2g44290.1 68415.m05511 protease inhibitor/seed storage/lipid transfer protein (LTP) family protein (YLS3) similar to lipid transfer protein Picea abies GI:2627141; contains Pfam profile: PF00234: Protease inhibitor/seed storage/LTP family; identical to cDNA YLS3 mRNA for non-specific lipid transfer protein (nLTP) like protein, partial cds GI:13122283	3e-40	161	53%	144	74	502	25	168
comp3071_c0_seq1 len=287 path=[265:0-87 353:88-286]	287	At4g17090.1	At4g17090.1 68417.m02575 beta-amylase (CT-BMY) / 1,4-alpha-D-glucan maltohydrolase identical to beta-amylase enzyme GI:6065749 from [Arabidopsis thaliana]	2e-17	84.0	64%	70	2	202	480	548
comp3072_c0_seq1 len=297 path=[1:0-296]	297	At4g22300.1	At4g22300.1 68417.m03225 phospholipase/carboxylesterase family protein similar to acyl-protein thioesterase-1 [Homo sapiens] GI:9965372; contains Pfam profile PF02230: Phospholipase/Carboxylesterase family	2e-30	126	81%	69	88	294	284	352
comp3072_c1_seq1 len=621 path=[1147:0-620]	621	At4g22300.1	At4g22300.1 68417.m03225 phospholipase/carboxylesterase family protein similar to acyl-protein thioesterase-1 [Homo sapiens] GI:9965372; contains Pfam profile PF02230: Phospholipase/Carboxylesterase family	1e-54	209	69%	152	13	441	69	220
comp3074_c0_seq1 len=2276 path=[2254:0-2275]	2276	At5g50210.1	At5g50210.1 68418.m06219 quinolinate synthetase A-related contains weak similarity to Swiss-Prot:P11458 quinolinate synthetase A [Escherichia coli]	0.0	894	67%	690	180	2246	49	717
comp3077_c0_seq1 len=1432 path=[1410:0-1431]	1432	At5g58000.1	At5g58000.1 68418.m07256 phosphatase-related weak similarity to CTD phosphatase-like 3 [Arabidopsis thaliana] GI:22212705; contains Pfam profiles PF02453: Reticulon, PF00533: BRCA1 C Terminus (BRCT) domain, PF03031: NLI interacting factor	1e-121	432	52%	458	9	1370	571	1006
comp3079_c0_seq1 len=501 path=[479:0-500]	501	At5g54910.1	At5g54910.1 68418.m06839 DEAD/DEAH box helicase, putative	8e-42	166	58%	141	411	1	2	142
comp3080_c0_seq1 len=962 path=[1:0-961]	962	At5g14280.1	At5g14280.1 68418.m01670 DNA-binding storekeeper protein-related contains similarity to storekeeper protein [Solanum tuberosum] gi|14268476|emb|CAC39398; contains PF04504: Protein of unknown function, DUF573	3e-91	331	58%	275	938	129	302	572
comp3081_c0_seq1 len=2053 path=[1:0-2052]	2053	At4g30990.1	At4g30990.1 68417.m04398 expressed protein ; expression supported by MPSS	5e-57	219	57%	202	1	588	1924	2123
comp3081_c1_seq1 len=1104 path=[4061:0-1103]	1104	At4g30990.1	At4g30990.1 68417.m04398 expressed protein ; expression supported by MPSS	1e-100	361	53%	367	2	1102	1585	1925
comp3082_c0_seq1 len=472 path=[450:0-471]	472	At2g46600.1	At2g46600.1 68415.m05812 calcium-binding protein, putative similar to EF-hand Ca2+-binding protein CCD1 [Triticum aestivum] GI:9255753	3e-43	170	74%	109	34	360	18	126
comp3083_c0_seq1 len=607 path=[585:0-606]	607	At4g18400.1	At4g18400.1 68417.m02731 expressed protein	4e-10	61.2	58%	55	481	317	41	95
comp3087_c0_seq1 len=754 path=[732:0-753]	754	At2g19090.1	At2g19090.1 68415.m02229 expressed protein contains Pfam profiles: PF04782 protein of unknown function (DUF632), PF04783 protein of unknown function (DUF630); expression supported by MPSS	6e-33	137	36%	297	1	753	125	418
comp3087_c1_seq1 len=1252 path=[1463:0-1251]	1252	At4g30130.1	At4g30130.1 68417.m04283 expressed protein contains Pfam domains, PF04782: Protein of unknown function (DUF632) and PF04783: Protein of unknown function (DUF630)	1e-106	383	53%	390	1251	97	338	716
comp3088_c0_seq1 len=1497 path=[1:0-935 937:936-1496]	1497	At1g74680.1	At1g74680.1 68414.m08648 exostosin family protein contains Pfam profile: PF03016 Exostosin family	1e-157	550	58%	460	67	1440	9	454
comp3090_c0_seq1 len=982 path=[960:0-981]	982	At1g50260.1	At1g50260.1 68414.m05635 C2 domain-containing protein low similarity to CLB1 [Lycopersicon esculentum] GI:2789434; contains Pfam profile PF00168: C2 domain	1e-113	405	71%	291	863	3	59	345
comp3093_c0_seq1 len=1124 path=[1:0-1123]	1124	At2g26770.2	At2g26770.2 68415.m03211 plectin-related contains weak similarity to Swiss-Prot:Q9JI55 plectin 1 (PLTN, PCN, 300-kDa intermediate filament-associated protein, IFAP300)[Cricetulus griseus]	1e-120	429	64%	324	2	973	167	490
comp3094_c0_seq1 len=508 path=[1:0-507]	508	At5g51150.1	At5g51150.1 68418.m06342 expressed protein similar to unknown protein (gb|AAD46013.1)	2e-41	164	86%	98	296	3	63	160
comp3095_c0_seq1 len=661 path=[1:0-36 38:37-660]	661	At2g40700.1	At2g40700.1 68415.m05021 DEAD/DEAH box helicase, putative (RH17) identical to GB:CAA09207, contains a DEAD/DEAH box family ATP-dependent helicas signature; identical to cDNA DEAD box RNA helicase, RH17 GI:3776008	2e-83	304	69%	215	11	655	2	213
comp3096_c0_seq1 len=840 path=[818:0-839]	840	At1g14890.1	At1g14890.1 68414.m01780 invertase/pectin methylesterase inhibitor family protein similar to pectinesterase GB:X85216 GI:732912 SP|Q43111 [Phaseolus vulgaris], SP|Q42534 from Arabidopsis thaliana; contains Pfam profile PF04043: Plant invertase/pectin methylesterase inhibitor	1e-47	186	60%	165	221	703	39	196
comp3097_c0_seq1 len=1700 path=[1:0-1699]	1700	At4g03020.1	At4g03020.1 68417.m00410 transducin family protein / WD-40 repeat family protein contains 6 WD-40 repeats (PF00400); similar to L. erythrorhizon LEC14B, GenBank accession number Q40153	0.0	657	68%	471	226	1626	15	483
comp3098_c0_seq1 len=639 path=[1:0-638]	639	At1g75250.1	At1g75250.1 68414.m08742 myb family transcription factor contains PFAM profile: PF00249 myb-like DNA binding domain	1e-25	112	75%	65	364	170	12	76
comp3099_c0_seq1 len=930 path=[908:0-929]	930	At1g16800.1	At1g16800.1 68414.m02018 tRNA-splicing endonuclease positive effector-related contains similarity to SEN1, a positive effector of tRNA-splicing endonuclease [Saccharomyces cerevisiae] gi|172574|gb|AAB63976	1e-60	230	46%	254	759	4	769	1022
comp3099_c1_seq1 len=1177 path=[2969:0-1176]	1177	At1g16800.1	At1g16800.1 68414.m02018 tRNA-splicing endonuclease positive effector-related contains similarity to SEN1, a positive effector of tRNA-splicing endonuclease [Saccharomyces cerevisiae] gi|172574|gb|AAB63976	1e-123	437	60%	394	3	1175	1017	1408
comp3101_c0_seq1 len=2496 path=[2474:0-2495]	2496	At5g42480.1	At5g42480.1 68418.m05171 DNAJ plastid division protein (ARC6) almost identical to dnaJ plastid division protein ARC6 (GI:33436339) [Arabidopsis thaliana];low similarity to cell division protein Ftn2 [Synechococcus sp. PCC 7942] GI:16226084; contains Pfam profile PF00226: DnaJ domain	0.0	877	59%	817	2418	22	1	801
comp3102_c0_seq1 len=812 path=[1:0-145 164:146-811]	812	At1g76010.1	At1g76010.1 68414.m08825 expressed protein	1e-51	199	69%	148	148	588	1	148
comp3102_c0_seq2 len=829 path=[1:0-145 147:146-162 164:163-828]	829	At1g76010.1	At1g76010.1 68414.m08825 expressed protein	1e-51	199	69%	148	165	605	1	148
comp3103_c0_seq1 len=913 path=[891:0-912]	913	At2g38330.1	At2g38330.1 68415.m04709 MATE efflux family protein low similarity to enhanced disease susceptibility 5 [Arabidopsis thaliana] GI:16589070; contains Pfam profile PF01554: Uncharacterized membrane protein family	2e-36	149	50%	147	900	460	367	513
comp3104_c0_seq1 len=782 path=[760:0-5 766:6-781]	782	At4g29430.1	At4g29430.1 68417.m04202 40S ribosomal protein S15A (RPS15aE) ribosomal protein S15a - Brassica napus,PIR2:S20945	8e-55	210	74%	129	111	497	1	129
comp3105_c0_seq1 len=387 path=[365:0-386]	387	At5g05900.1	At5g05900.1 68418.m00651 UDP-glucoronosyl/UDP-glucosyl transferase family protein contains Pfam profile: PF00201 UDP-glucoronosyl and UDP-glucosyl transferase	7e-14	72.4	66%	51	156	4	8	58
comp3106_c0_seq1 len=950 path=[928:0-949]	950	At2g20570.1	At2g20570.1 68415.m02402 golden2-like transcription factor (GLK1) identical to golden2-like transcription factor GI:13311003 from [Arabidopsis thaliana]; contains Pfam profile: PF00249 Myb-like DNA-binding domain	2e-54	209	45%	257	2	739	177	418
comp3108_c0_seq1 len=349 path=[1:0-180 182:181-348]	349	At5g05930.1	At5g05930.1 68418.m00656 guanylyl cyclase-related (GC1) similar to guanylyl cyclase (GC1) GI:21436486 from [Arabidopsis thaliana]; identical to cDNA putative guanylate cyclase GI:21436486	2e-20	94.0	44%	106	36	347	1	106
comp3110_c0_seq1 len=445 path=[1:0-444]	445	At4g00390.1	At4g00390.1 68417.m00053 expressed protein contains Pfam profile: PF04504 protein of unknown function, DUF573	3e-22	100	46%	115	445	104	162	269
comp3111_c0_seq1 len=465 path=[466:0-368 835:369-405872:406-464]	465	At5g19875.1	At5g19875.1 68418.m02365 expressed protein	5e-09	57.0	31%	86	339	85	37	119
comp3113_c0_seq1 len=398 path=[376:0-335 712:336-397]	398	At5g47750.1	At5g47750.1 68418.m05899 protein kinase, putative similar to protein kinase G11A [Oryza sativa] SWISS-PROT:P47997	5e-07	49.7	55%	47	2	133	534	580
comp3114_c0_seq1 len=1701 path=[1679:0-1700]	1701	At1g05460.1	At1g05460.1 68414.m00555 RNA helicase SDE3 (SDE3) identical to RNA helicase SDE3 [Arabidopsis thaliana] GI:13811296	1e-173	606	58%	542	4	1623	382	905
comp3115_c0_seq1 len=479 path=[1:0-270 272:271-478]	479	At5g10320.1	At5g10320.1 68418.m01197 expressed protein	1e-22	102	43%	141	24	416	1	140
comp3116_c0_seq1 len=414 path=[1:0-314 316:315-328 330:329-413]	414	At5g55230.1	At5g55230.1 68418.m06884 microtubule associated protein (MAP65/ASE1) family protein low similarity to protein regulating cytokinesis 1 (PRC1) [Homo sapiens] GI:2865521; contains Pfam profile PF03999: Microtubule associated protein (MAP65/ASE1 family)	3e-53	203	75%	138	2	412	107	242
comp3118_c0_seq1 len=3350 path=[1:0-1203 1205:1204-3349]	3350	At5g64420.1	At5g64420.1 68418.m08092 DNA polymerase V family contains Pfam domain PF04931: DNA polymerase V	0.0	691	61%	587	3345	1627	314	900
comp3119_c0_seq1 len=1142 path=[1120:0-95 1216:96-1141]	1142	At4g03000.2	At4g03000.2 68417.m00408 expressed protein contains similarity to hypothetical proteins	4e-34	142	34%	316	132	1079	20	284
comp3121_c0_seq1 len=355 path=[305:0-354]	355	At4g39700.1	At4g39700.1 68417.m05618 heavy-metal-associated domain-containing protein / copper chaperone (CCH)-related low similarity to copper homeostasis factor [GI:3168840][PMID:9701579]; similar to farnesylated proteins GMFP7 [Glycine max][GI:4097573] and ATFP7 [GI:4097555]; contains heavy-metal-associated domain PF00403	5e-36	145	74%	98	77	355	1	98
comp3122_c0_seq1 len=1388 path=[1:0-579 581:580-1387]	1388	At3g13690.1	At3g13690.1 68416.m01729 protein kinase family protein contains protein kinase domain, Pfam:PF00069	2e-26	117	52%	116	658	1002	381	496
comp3125_c0_seq1 len=1861 path=[1839:0-1860]	1861	At4g37670.2	At4g37670.2 68417.m05327 GCN5-related N-acetyltransferase (GNAT) family protein / amino acid kinase family protein similar to SP|P08205 from Escherichia coli ; contains Pfam profile PF00696: Amino acid kinase family	0.0	740	67%	565	180	1856	44	604
comp3126_c0_seq1 len=2012 path=[1990:0-15 2006:16-2011]	2012	At1g64260.1	At1g64260.1 68414.m07281 zinc finger protein-related contains Pfam profiles PF03108: MuDR family transposase, PF04434: SWIM zinc finger	4e-34	143	22%	549	197	1792	160	696
comp3127_c0_seq1 len=375 path=[1:0-374]	375	At1g01820.1	At1g01820.1 68414.m00101 peroxisomal biogenesis factor 11 family protein / PEX11 family protein contains Pfam PF05648: Peroxisomal biogenesis factor 11 (PEX11)	1e-52	201	78%	125	375	1	63	187
comp3128_c0_seq1 len=375 path=[869:0-374]	375	At5g26751.1	At5g26751.1 68418.m03187 shaggy-related protein kinase alpha / ASK-alpha (ASK1) identical to shaggy-related protein kinase alpha SP:P43288 GI:460832 from [Arabidopsis thaliana]	2e-70	260	97%	125	1	375	193	317
comp3128_c1_seq1 len=457 path=[435:0-456]	457	At5g26751.1	At5g26751.1 68418.m03187 shaggy-related protein kinase alpha / ASK-alpha (ASK1) identical to shaggy-related protein kinase alpha SP:P43288 GI:460832 from [Arabidopsis thaliana]	7e-44	172	82%	93	1	279	311	403
comp3130_c0_seq1 len=463 path=[441:0-288 730:289-462]	463	At3g15790.1	At3g15790.1 68416.m01999 methyl-CpG-binding domain-containing protein contains Pfam profile PF01429: Methyl-CpG binding domain	6e-25	109	52%	92	125	400	5	96
comp3131_c0_seq1 len=484 path=[462:0-419 882:420-483]	484	At2g37975.1	At2g37975.1 68415.m04661 expressed protein	2e-11	64.7	56%	57	219	386	22	78
comp3132_c0_seq1 len=953 path=[1:0-47 49:48-54 56:55-952]	953	At1g08660.1	At1g08660.1 68414.m00961 glycosyl transferase family 29 protein / sialyltransferase family protein contains Pfam profile: PF00777 sialyltransferase (Glycosyltransferase family 29)	3e-88	322	75%	216	952	317	258	471
comp3133_c0_seq1 len=2203 path=[2186:0-2131 4323:2132-2202]	2203	At5g09860.1	At5g09860.1 68418.m01140 nuclear matrix protein-related low similarity to nuclear matrix protein p84 [Homo sapiens] GI:550058	0.0	874	71%	614	2087	270	1	592
comp3134_c0_seq1 len=669 path=[647:0-668]	669	At2g39805.1	At2g39805.1 68415.m04889 integral membrane Yip1 family protein contains Pfam domain, PF04893: Yip1 domain	4e-72	267	64%	193	5	580	83	275
comp3136_c0_seq1 len=494 path=[1:0-493]	494	At1g21930.1	At1g21930.1 68414.m02744 expressed protein	5e-24	107	65%	81	400	158	1	81
comp3137_c0_seq1 len=1292 path=[1270:0-316 1587:317-3261597:327-1291]	1292	At3g55480.2	At3g55480.2 68416.m06162 adaptin family protein similar to AP-3 complex beta3A subunit, Homo sapiens, SP|O00203; contains Pfam profile: PF01602 Adaptin N terminal region	7e-90	327	62%	278	824	3	1	274
comp3138_c0_seq1 len=770 path=[748:0-769]	770	At3g09720.1	At3g09720.1 68416.m01151 DEAD/DEAH box helicase, putative similar to RNA helicase involved in rRNA processing GB:6321267 from [Saccharomyces cerevisiae]c, ontains DEAD and DEAH box domain	2e-96	348	74%	235	3	707	302	536
comp3139_c0_seq1 len=644 path=[604:0-58 1267:59-76 663:77-643]	644	At4g07950.1	At4g07950.1 68417.m01275 DNA-directed RNA polymerase III family protein similar to SP|Q9Y2Y1 DNA-directed RNA polymerases III 12.5 kDa polypeptide (EC 2.7.7.6) (RNA polymerase III C11 subunit) {Homo sapiens}; contains Pfam profiles PF02150: RNA polymerases M/15 Kd subunit, PF01096: Transcription factor S-II (TFIIS)	2e-29	125	55%	109	89	415	1	106
comp3139_c0_seq2 len=626 path=[604:0-58 663:59-625]	626	At4g07950.1	At4g07950.1 68417.m01275 DNA-directed RNA polymerase III family protein similar to SP|Q9Y2Y1 DNA-directed RNA polymerases III 12.5 kDa polypeptide (EC 2.7.7.6) (RNA polymerase III C11 subunit) {Homo sapiens}; contains Pfam profiles PF02150: RNA polymerases M/15 Kd subunit, PF01096: Transcription factor S-II (TFIIS)	1e-29	125	55%	109	71	397	1	106
comp3141_c0_seq1 len=436 path=[414:0-233 648:234-435]	436	At1g08580.1	At1g08580.1 68414.m00951 expressed protein	4e-10	60.5	38%	86	8	265	1	86
comp3142_c0_seq1 len=1463 path=[1441:0-1462]	1463	At1g14560.1	At1g14560.1 68414.m01731 mitochondrial substrate carrier family protein contains Pfam profile: PF00153 mitochondrial carrier protein	1e-124	441	65%	338	421	1428	1	326
comp3144_c0_seq1 len=2889 path=[2867:0-1852 4720:1853-2888]	2889	At1g65540.1	At1g65540.1 68414.m07435 calcium-binding EF hand family protein similar to leucine zipper-EF-hand containing transmembrane protein 1 [Homo sapiens] GI:4235226; contains Pfam profile PF00036: EF hand	0.0	830	62%	758	2769	502	1	728
comp3148_c0_seq1 len=347 path=[325:0-67 393:68-346]	347	At1g22690.1	At1g22690.1 68414.m02835 gibberellin-responsive protein, putative similar to SP|P46688 Gibberellin-regulated protein 2 precursor {Arabidopsis thaliana}; contains Pfam profile PF02704: Gibberellin regulated protein	1e-09	57.8	81%	27	227	307	93	119
comp3148_c0_seq2 len=345 path=[649:0-65 393:66-344]	345	At1g22690.1	At1g22690.1 68414.m02835 gibberellin-responsive protein, putative similar to SP|P46688 Gibberellin-regulated protein 2 precursor {Arabidopsis thaliana}; contains Pfam profile PF02704: Gibberellin regulated protein	1e-10	61.2	33%	103	3	305	17	119
comp3150_c0_seq1 len=370 path=[1:0-95 97:96-110 112:111-369]	370	At3g24170.1	At3g24170.1 68416.m03034 glutathione reductase, putative identical to GB:P48641 from [Arabidopsis thaliana]	7e-16	79.0	91%	45	2	133	455	499
comp3153_c0_seq1 len=560 path=[1:0-440 442:441-559]	560	At4g19840.1	At4g19840.1 68417.m02908 lectin-related similar to PP2 lectin polypeptide [Cucurbita maxima] GI:410437	2e-45	178	50%	163	560	78	84	245
comp3154_c0_seq1 len=521 path=[1:0-289 291:290-293 295:294-520]	521	At3g23550.1	At3g23550.1 68416.m02963 MATE efflux family protein similar to ripening regulated protein DDTFR18 [Lycopersicon esculentum] GI:12231296; contains Pfam profile: PF01554 uncharacterized membrane protein family	1e-15	79.0	47%	85	2	253	399	464
comp3155_c0_seq1 len=271 path=[733:0-270]	271	At1g32900.1	At1g32900.1 68414.m04053 starch synthase, putative similar to starch synthase SP:Q42857 from [Ipomoea batatas]	6e-36	145	73%	90	270	1	307	396
comp3155_c1_seq1 len=265 path=[243:0-264]	265	At1g32900.1	At1g32900.1 68414.m04053 starch synthase, putative similar to starch synthase SP:Q42857 from [Ipomoea batatas]	2e-42	166	82%	88	264	1	222	309
comp3158_c0_seq1 len=848 path=[826:0-576 1403:577-847]	848	At2g22590.1	At2g22590.1 68415.m02678 glycosyltransferase family protein contains Pfam profile: PF00201 UDP-glucoronosyl and UDP-glucosyl transferase	3e-78	288	54%	272	818	15	13	278
comp3160_c0_seq1 len=519 path=[1:0-518]	519	At1g27730.1	At1g27730.1 68414.m03389 zinc finger (C2H2 type) family protein (ZAT10) / salt-tolerance zinc finger protein (STZ) identical to salt-tolerance zinc finger protein GB:CAA64820 GI:1565227 from [Arabidopsis thaliana]; contains Pfam domain, PF00096: Zinc finger, C2H2 type; identical to cDNA zinc finger protein STZ/ZAT10 (STZ/ZAT10) GI:9965730	1e-21	99.4	47%	134	111	485	1	118
comp3160_c1_seq1 len=312 path=[993:0-311]	312	At1g27730.1	At1g27730.1 68414.m03389 zinc finger (C2H2 type) family protein (ZAT10) / salt-tolerance zinc finger protein (STZ) identical to salt-tolerance zinc finger protein GB:CAA64820 GI:1565227 from [Arabidopsis thaliana]; contains Pfam domain, PF00096: Zinc finger, C2H2 type; identical to cDNA zinc finger protein STZ/ZAT10 (STZ/ZAT10) GI:9965730	1e-23	104	55%	96	37	312	130	222
comp3161_c0_seq1 len=1115 path=[1093:0-1114]	1115	At5g11750.1	At5g11750.1 68418.m01372 ribosomal protein L19 family protein similar to plastid ribosomal protein L19 precursor [Spinacia oleracea] gi|7582403|gb|AAF64312	5e-55	211	70%	150	450	899	80	229
comp3162_c0_seq1 len=937 path=[1:0-500 502:501-936]	937	At1g56010.2	At1g56010.2 68414.m06428 transcription activator NAC1 (NAC1) contains Pfam PF02365: No apical meristem (NAM) domain; identical to NAC1 GB:AAF21437 GI:6649236 from [Arabidopsis thaliana]	4e-82	301	56%	287	926	108	8	294
comp3163_c0_seq1 len=933 path=[1:0-684 686:685-932]	933	At5g51660.1	At5g51660.1 68418.m06405 cleavage and polyadenylation specificity factor (CPSF) A subunit C-terminal domain-containing protein similar to SP|Q9EPU4 Cleavage and polyadenylation specificity factor, 160 kDa subunit (CPSF 160 kDa subunit) {Mus musculus}; contains Pfam profile PF03178: CPSF A subunit region	2e-07	53.1	56%	46	146	9	1237	1282
comp3165_c0_seq1 len=1238 path=[1216:0-759 1976:760-1237]	1238	At2g03780.1	At2g03780.1 68415.m00338 translin family protein similar to SP|Q99598 Translin-associated protein X (Translin-associated factor X) {Homo sapiens}; contains Pfam profile PF01997: Translin family	1e-98	357	69%	267	56	856	22	287
comp3167_c0_seq1 len=349 path=[1:0-310 684:311-348]	349	At1g55930.1	At1g55930.1 68414.m06415 CBS domain-containing protein / transporter associated domain-containing protein contains Pfam profiles PF00571: CBS domain, PF03471: Transporter associated domain, PF01595: Domain of unknown function	3e-28	119	60%	103	1	297	525	627
comp3168_c0_seq1 len=650 path=[628:0-649]	650	At1g53030.1	At1g53030.1 68414.m06003 cytochrome c oxidase copper chaperone family protein contains Pfam domian, PF05051: Cytochrome C oxidase copper chaperone (COX17)	2e-22	102	60%	75	211	435	4	72
comp3169_c0_seq1 len=573 path=[1:0-572]	573	At4g02480.1	At4g02480.1 68417.m00335 AAA-type ATPase family protein contains Pfam domain, PF00004: ATPase, AAA family; similar to Spastin (Swiss-Prot:Q9UBP0) [Homo sapiens] and Spastin (Fragment) (Swiss-Prot:Q9QYY8) [Mus musculus]; similar to mitochondrial sorting protein 1 (MSP1) protein (TAT-binding homolog 4) (Swiss-Prot:P28737) [Saccharomyces cerevisiae]	1e-28	122	39%	193	14	568	210	400
comp3170_c0_seq1 len=223 path=[201:0-105 307:106-222]	223	At4g16740.1	At4g16740.1 68417.m02528 terpene synthase/cyclase family protein similar to myrcene/ocimene synthase [GI:9957293]; contains Pfam profile PF01397: Terpene synthase, N-terminal domain; contains Pfam profile PF03936: Terpene synthase family, metal binding domain; identical to cDNA (partial mRNA) E-beta-ocimene synthase GI:30349137	6e-11	62.4	44%	72	2	217	219	290
comp3173_c0_seq1 len=2026 path=[2004:0-2025]	2026	At3g12280.1	At3g12280.1 68416.m01533 retinoblastoma-related protein (RBR1) nearly identical to retinoblastoma-related protein [Arabidopsis thaliana] GI:8777927; contains Pfam profiles: PF01858 retinoblastoma-associated protein A domain, PF01857 retinoblastoma-associated protein B domain	0.0	893	69%	681	2025	1	168	840
comp3173_c1_seq1 len=728 path=[4712:0-727]	728	At3g12280.1	At3g12280.1 68416.m01533 retinoblastoma-related protein (RBR1) nearly identical to retinoblastoma-related protein [Arabidopsis thaliana] GI:8777927; contains Pfam profiles: PF01858 retinoblastoma-associated protein A domain, PF01857 retinoblastoma-associated protein B domain	2e-51	198	62%	183	3	524	836	1013
comp3175_c0_seq1 len=296 path=[1:0-295]	296	At2g34160.1	At2g34160.1 68415.m04181 expressed protein	6e-23	102	83%	61	117	296	1	61
comp3177_c0_seq1 len=841 path=[1:0-840]	841	At3g48820.1	At3g48820.1 68416.m05331 glycosyl transferase family 29 protein / sialyltransferase family protein contains Pfam profile: PF00777 sialyltransferase (Glycosyltransferase family 29)	1e-119	423	76%	260	61	840	1	260
comp3179_c0_seq1 len=220 path=[2941:0-219]	220	At1g08720.1	At1g08720.1 68414.m00968 mitogen-activated protein kinase kinase kinase (MAPKKK) (EDR1) identical to EDR1, a MAP kinase kinase kinase [Arabidopsis thaliana] gi|11127925|gb|AAG31143	3e-15	76.6	51%	72	3	218	446	516
comp3179_c1_seq1 len=1493 path=[1471:0-1492]	1493	At1g08720.1	At1g08720.1 68414.m00968 mitogen-activated protein kinase kinase kinase (MAPKKK) (EDR1) identical to EDR1, a MAP kinase kinase kinase [Arabidopsis thaliana] gi|11127925|gb|AAG31143	1e-106	382	53%	405	1215	1	65	451
comp3180_c0_seq1 len=1017 path=[667:0-665 1673:666-1016]	1017	At4g39350.1	At4g39350.1 68417.m05570 cellulose synthase, catalytic subunit (Ath-A) identical to gi:2827141	1e-135	477	68%	338	2	1015	486	817
comp3181_c0_seq1 len=825 path=[803:0-610 1414:611-824]	825	At5g26610.2	At5g26610.2 68418.m03181 D111/G-patch domain-containing protein contains Pfam PF01585: G-patch domain	2e-47	186	60%	163	618	139	139	301
comp3181_c0_seq2 len=1116 path=[803:0-610 1628:611-1115]	1116	At5g26610.2	At5g26610.2 68418.m03181 D111/G-patch domain-containing protein contains Pfam PF01585: G-patch domain	1e-104	375	65%	293	1008	139	9	301
comp3186_c0_seq1 len=4073 path=[4051:0-4072]	4073	At5g66820.1	At5g66820.1 68418.m08425 expressed protein	3e-26	118	30%	318	1658	723	121	380
comp3187_c0_seq1 len=1005 path=[1:0-859 861:860-1004]	1005	At3g05520.1	At3g05520.1 68416.m00605 F-actin capping protein alpha subunit family protein contains Pfam profile: PF01267 F-actin capping protein alpha subunit	1e-129	457	70%	308	988	80	1	308
comp3189_c0_seq1 len=222 path=[200:0-221]	222	At3g58170.1	At3g58170.1 68416.m06486 Bet1-like SNARE 1-1 / Bet1 / Sft1-like SNARE 14a / BS14a (BET11) identical to SP|Q9M2J9 Bet1-like SNARE 1-1 (AtBET11) (Bet1/Sft1-like SNARE 14a) (AtBS14a) [Mouse-ear cress] {Arabidopsis thaliana}; supporting cDNA gi|14030602|gb|AF368175.1|AF368175	7e-09	55.5	77%	36	108	1	1	35
comp3191_c0_seq1 len=1234 path=[1:0-1233]	1234	At1g29980.1	At1g29980.1 68414.m03667 expressed protein contains Pfam profile PF04862: Protein of unknown function, DUF642	1e-161	565	72%	389	17	1126	1	389
comp3192_c0_seq1 len=390 path=[1:0-389]	390	At5g48630.1	At5g48630.1 68418.m06014 cyclin family protein similar to SP|P55168 Cyclin C {Gallus gallus}; contains Pfam profile PF00134: Cyclin, N-terminal domain	7e-38	152	57%	131	2	388	99	229
comp3193_c0_seq1 len=654 path=[1:0-653]	654	At1g47380.1	At1g47380.1 68414.m05245 protein phosphatase 2C-related / PP2C-related contains similarity to protein phosphatase 2C GB:AAD25933 GI:4587992 from [Arabidopsis thaliana]	5e-68	253	82%	145	437	3	1	145
comp3194_c0_seq1 len=871 path=[1:0-870]	871	At5g30490.1	At5g30490.1 68418.m03750 expressed protein	2e-37	152	62%	129	646	272	106	234
comp3195_c0_seq1 len=2150 path=[2128:0-2149]	2150	At1g78570.1	At1g78570.1 68414.m09157 NAD-dependent epimerase/dehydratase family protein similar to dTDP-glucose 4,6-dehydratase from Aneurinibacillus thermoaerophilus GI:16357461, RmlB from Leptospira borgpetersenii GI:4234803; contains Pfam profile PF01370 NAD dependent epimerase/dehydratase family	0.0	1152	83%	665	2147	156	4	668
comp3196_c0_seq1 len=1199 path=[1177:0-267 1445:268-1198]	1199	At5g60390.1	At5g60390.1 68418.m07574 elongation factor 1-alpha / EF-1-alpha identical to SWISS-PROT:P13905 elongation factor 1-alpha (EF-1-alpha) [Arabidopsis thaliana]	1e-143	503	70%	348	2	1045	98	433
comp3199_c0_seq1 len=668 path=[646:0-667]	668	At3g45050.4	At3g45050.4 68416.m04856 expressed protein	6e-27	117	81%	72	227	439	66	137
comp3200_c0_seq1 len=723 path=[1:0-541 543:542-623 625:624-722]	723	At2g41690.1	At2g41690.1 68415.m05150 heat shock transcription factor family protein contains Pfam profile: PF00447 HSF-type DNA-binding domain	9e-53	203	54%	207	650	87	38	244
comp3201_c0_seq1 len=1438 path=[1:0-1437]	1438	At4g03090.1	At4g03090.1 68417.m00417 expressed protein	3e-55	213	32%	475	3	1391	449	875
comp3202_c0_seq1 len=3197 path=[3175:0-1417 4593:1418-3196]	3197	At1g66730.1	At1g66730.1 68414.m07585 ATP dependent DNA ligase family protein contains Pfam profile: PF01068 ATP dependent DNA ligase domain	0.0	910	55%	861	246	2822	53	891
comp3203_c0_seq1 len=1320 path=[1:0-1187 1189:1188-1319]	1320	At5g52065.1	At5g52065.1 68418.m06463 hypothetical protein	3e-19	93.2	43%	100	196	495	3	102
comp3205_c0_seq1 len=387 path=[1649:0-386]	387	At1g45180.1	At1g45180.1 68414.m05180 zinc finger (C3HC4-type RING finger) family protein similar to Pfam domain, PF00097: Zinc finger, C3HC4 type (RING finger)	5e-06	46.2	32%	65	8	190	1	65
comp3205_c1_seq1 len=665 path=[643:0-664]	665	At4g34040.1	At4g34040.1 68417.m04830 zinc finger (C3HC4-type RING finger) family protein similar to Pfam domain, PF00097: Zinc finger, C3HC4 type (RING finger)	3e-06	48.5	30%	143	423	4	181	314
comp3206_c0_seq1 len=1342 path=[1:0-433 435:434-13171319:1318-1341]	1342	At4g37130.1	At4g37130.1 68417.m05258 hydroxyproline-rich glycoprotein family protein	1e-101	365	55%	386	1296	157	93	474
comp3209_c0_seq1 len=1211 path=[1189:0-1210]	1211	At1g54790.1	At1g54790.1 68414.m06247 GDSL-motif lipase/hydrolase family protein similar to early nodulin ENOD8 [Medicago sativa] GI:304037, elicitor-induced glycoprotein iEP4 [Daucus carota] GI:1911765, lanatoside 15'-O-acetylesterase [Digitalis lanata] GI:3688284; contains InterPro Entry IPR001087 Lipolytic enzyme, G-D-S-L family	1e-167	585	74%	371	60	1169	12	382
comp3210_c0_seq1 len=1471 path=[1449:0-1363 2813:1364-1470]	1471	At1g12470.1	At1g12470.1 68414.m01441 Pep3/Vps18/deep orange family protein contains Pfam profile PF05131: Pep3/Vps18/deep orange family; similar to Vacuolar protein sorting 18 (hVPS18) (SP:Q9P253) {Homo sapiens}	0.0	756	78%	476	60	1469	1	476
comp3211_c0_seq1 len=666 path=[1:0-665]	666	At2g18410.1	At2g18410.1 68415.m02144 expressed protein	2e-44	175	54%	171	664	170	187	355
comp3215_c0_seq1 len=1352 path=[1330:0-315 1646:316-1351]	1352	At1g64385.1	At1g64385.1 68414.m07297 expressed protein	2e-31	134	31%	388	1174	83	5	351
comp3216_c0_seq1 len=360 path=[1:0-359]	360	At5g17670.1	At5g17670.1 68418.m02071 expressed protein	2e-37	150	61%	121	360	4	194	309
comp3217_c0_seq1 len=1550 path=[1:0-1549]	1550	At3g21540.1	At3g21540.1 68416.m02717 transducin family protein / WD-40 repeat family protein contains Pfam profile: PF00400 WD domain, G-beta repeat (10 copies); similar to WD-repeat protein 3 (SP:Q9UNX4) [Homo sapiens]	1e-158	553	72%	359	1	1077	565	923
comp3218_c0_seq1 len=1225 path=[1203:0-1224]	1225	At4g23980.1	At4g23980.1 68417.m03447 auxin-responsive factor (ARF9) contains Pfam profiles: PF02309 AUX/IAA family and PF02362: B3 DNA binding domain	1e-72	270	40%	407	1221	1	278	635
comp3219_c0_seq1 len=210 path=[1084:0-209]	210	At1g49350.1	At1g49350.1 68414.m05532 pfkB-type carbohydrate kinase family protein contains Pfam profile: PF00294 pfkB family carbohydrate kinase	5e-12	65.9	53%	64	2	193	191	252
comp3219_c1_seq1 len=471 path=[449:0-470]	471	At1g49350.1	At1g49350.1 68414.m05532 pfkB-type carbohydrate kinase family protein contains Pfam profile: PF00294 pfkB family carbohydrate kinase	2e-28	121	57%	114	433	95	266	378
comp3222_c0_seq1 len=374 path=[1:0-190 192:191-373]	374	At5g40500.1	At5g40500.1 68418.m04912 expressed protein	4e-33	136	80%	82	299	57	28	109
comp3222_c0_seq2 len=295 path=[1:0-190 830:191-294]	295	At5g40500.1	At5g40500.1 68418.m04912 expressed protein	2e-16	80.9	84%	45	191	57	65	109
comp3223_c0_seq1 len=801 path=[1:0-718 720:719-800]	801	At5g49215.1	At5g49215.1 68418.m06092 glycoside hydrolase family 28 protein / polygalacturonase (pectinase) family protein weak similarity to polygalacturonase [Brassica napus] GI:1212786; contains PF00295: Glycosyl hydrolases family 28	5e-82	300	57%	247	743	3	146	392
comp3224_c0_seq1 len=320 path=[1277:0-319]	320	At5g46690.1	At5g46690.1 68418.m05753 basic helix-loop-helix (bHLH) family protein contains similarity to bHLH DNA-binding protein	5e-23	102	53%	110	297	1	181	290
comp3224_c1_seq1 len=661 path=[639:0-660]	661	At5g46690.1	At5g46690.1 68418.m05753 basic helix-loop-helix (bHLH) family protein contains similarity to bHLH DNA-binding protein	1e-26	116	44%	161	142	618	1	147
comp3225_c0_seq1 len=1141 path=[1:0-913 915:914-1140]	1141	At1g34320.1	At1g34320.1 68414.m04259 expressed protein contains Pfam domain PF05003: protein of unknown function (DUF668)	1e-140	496	67%	387	1	1140	2	383
comp3226_c0_seq1 len=1585 path=[1:0-523 525:524-1584]	1585	At4g36440.1	At4g36440.1 68417.m05176 expressed protein	1e-139	492	60%	399	91	1278	12	394
comp3228_c0_seq1 len=606 path=[584:0-605]	606	At2g37000.1	At2g37000.1 68415.m04538 TCP family transcription factor, putative similar to TFPD (GI:6681577) [Arabidopsis thaliana]	1e-33	139	46%	175	560	45	18	172
comp3230_c0_seq1 len=846 path=[1:0-845]	846	At2g36895.1	At2g36895.1 68415.m04525 expressed protein	2e-79	291	72%	191	614	42	44	232
comp3239_c0_seq1 len=465 path=[443:0-464]	465	At2g37970.1	At2g37970.1 68415.m04660 SOUL heme-binding family protein weak similarity to SOUL protein [Mus musculus] GI:4886906; contains Pfam profile PF04832: SOUL heme-binding protein	3e-47	184	64%	149	399	1	11	159
comp3243_c0_seq1 len=1186 path=[1:0-1185]	1186	At3g11960.2	At3g11960.2 68416.m01476 cleavage and polyadenylation specificity factor (CPSF) A subunit C-terminal domain-containing protein similar to Splicing factor 3B subunit 3 (Spliceosome associatedprotein 130) (SAP 130) (SF3b130) (Pre-mRNA splicing factor SF3b 130kDa subunit) (SP:Q15393) [Homo sapiens]; contains Pfam PF03178 : CPSF A subunit region	1e-140	494	63%	395	1184	3	210	603
comp3244_c0_seq1 len=1205 path=[1183:0-1204]	1205	At5g58020.1	At5g58020.1 68418.m07260 expressed protein contains PF04641: Protein of unknown function, DUF602	4e-78	288	48%	358	138	1199	6	336
comp3246_c0_seq1 len=829 path=[1:0-828]	829	At2g45670.2	At2g45670.2 68415.m05679 calcineurin B subunit-related contains Pfam PF00036: EF hand domain and Prosite PS00018: EF-hand calcium-binding domain; contains Pfam profile PF01553: Acyltransferase; weak similarity to Calcineurin B subunit isoform 2 (Protein phosphatase 2B regulatory subunit 2) (Protein phosphatase 3 regulatory subunit B alpha isoform 2) (Swiss-Prot:Q63811) [Mus musculus]	2e-80	295	60%	251	742	2	1	235
comp3247_c0_seq1 len=819 path=[760:0-758 1542:759-818]	819	At4g33800.1	At4g33800.1 68417.m04797 expressed protein	1e-05	47.4	30%	161	699	241	14	164
comp3249_c0_seq1 len=1424 path=[1402:0-1423]	1424	At5g11480.1	At5g11480.1 68418.m01340 expressed protein	1e-122	435	67%	327	126	1094	1	318
comp3251_c0_seq1 len=766 path=[1:0-120 122:121-765]	766	At3g26950.1	At3g26950.1 68416.m03374 expressed protein	4e-40	161	57%	150	323	766	17	163
comp3252_c0_seq1 len=2339 path=[1:0-2338]	2339	At1g30000.1	At1g30000.1 68414.m03669 glycoside hydrolase family 47 protein similar to GI:5579331 from [Homo sapiens]; contains Pfam profile PF01532: Glycosyl hydrolase family 47	0.0	910	72%	633	114	2000	1	624
comp3253_c0_seq1 len=482 path=[469:0-237 716:238-481]	482	At1g55200.1	At1g55200.1 68414.m06305 protein kinase family protein contains Pfam profile: PF00069 Eukaryotic protein kinase domain	9e-22	99.4	45%	116	154	480	31	145
comp3255_c0_seq1 len=1207 path=[1117:0-457 2343:458-5251575:526-1206]	1207	At1g53120.1	At1g53120.1 68414.m06015 RNA-binding S4 domain-containing protein	1e-109	393	62%	319	3	959	2	320
comp3255_c0_seq2 len=1139 path=[1117:0-457 1575:458-1138]	1139	At1g53120.1	At1g53120.1 68414.m06015 RNA-binding S4 domain-containing protein	5e-90	208	70%	144	460	891	177	320
comp3256_c0_seq1 len=461 path=[439:0-460]	461	At2g40930.1	At2g40930.1 68415.m05052 ubiquitin-specific protease 5, putative (UBP5) similar to GI:6648604	2e-30	128	64%	100	173	460	1	100
comp3257_c0_seq1 len=469 path=[447:0-468]	469	At4g39220.1	At4g39220.1 68417.m05552 RER1A protein identical to SP|O48670 RER1A protein (AtRER1A) {Arabidopsis thaliana}	1e-34	141	85%	70	2	211	104	173
comp3258_c0_seq1 len=1474 path=[1452:0-1025 2478:1026-1473]	1474	At4g19600.1	At4g19600.1 68417.m02880 cyclin family protein similar to cyclin T2a [Homo sapiens] GI:2981198; contains Pfam profile PF00134: Cyclin, N-terminal domain	2e-91	333	42%	446	46	1335	1	438
comp3259_c0_seq1 len=344 path=[1:0-258 260:259-343]	344	At3g07470.1	At3g07470.1 68416.m00891 expressed protein contains Pfam profile PF04398: Protein of unknown function, DUF538	3e-13	69.7	55%	54	159	1	26	79
comp3261_c0_seq1 len=465 path=[1:0-464]	465	At4g29270.1	At4g29270.1 68417.m04185 acid phosphatase class B family protein similar to acid phosphatase [Glycine max] GI:3341443; contains Pfam profile PF03767: HAD superfamily (subfamily IIIB) phosphatase	3e-23	103	51%	83	246	1	34	116
comp3261_c1_seq1 len=369 path=[885:0-368]	369	At4g29260.1	At4g29260.1 68417.m04184 acid phosphatase class B family protein similar to acid phosphatase [Glycine max] GI:3341443; contains Pfam profile PF03767: HAD superfamily (subfamily IIIB) phosphatase	3e-40	159	58%	123	1	369	111	233
comp3263_c0_seq1 len=423 path=[401:0-422]	423	At1g74240.1	At1g74240.1 68414.m08598 mitochondrial substrate carrier family protein contains Pfam profile: PF00153 mitochondrial carrier protein	8e-42	165	72%	109	107	421	11	119
comp3264_c0_seq1 len=319 path=[1:0-318]	319	At3g25990.1	At3g25990.1 68416.m03238 DNA-binding protein GT-1-related similar to GT-1 GI:598073 from [Arabidopsis thaliana]	5e-35	142	59%	106	319	2	258	363
comp3266_c0_seq1 len=796 path=[2465:0-17 1710:18-795]	796	At4g25540.1	At4g25540.1 68417.m03682 DNA mismatch repair protein MSH3 (MSH3) identical to SP|O65607 DNA mismatch repair protein MSH3 (AtMsh3) {Arabidopsis thaliana}	3e-67	251	55%	251	21	767	845	1066
comp3266_c0_seq2 len=1255 path=[1233:0-476 1710:477-1254]	1255	At4g25540.1	At4g25540.1 68417.m03682 DNA mismatch repair protein MSH3 (MSH3) identical to SP|O65607 DNA mismatch repair protein MSH3 (AtMsh3) {Arabidopsis thaliana}	1e-141	497	63%	409	6	1226	687	1066
comp3268_c0_seq1 len=306 path=[1:0-8 10:9-305]	306	At3g58460.1	At3g58460.1 68416.m06516 rhomboid family protein / ubiquitin-associated (UBA)/TS-N domain-containing protein contains Pfam profiles PF01694: Rhomboid family, PF00627: UBA/TS-N domain	5e-18	85.9	63%	66	199	2	1	66
comp3269_c0_seq1 len=361 path=[1:0-360]	361	At5g67490.1	At5g67490.1 68418.m08511 expressed protein	1e-12	68.2	44%	87	56	301	25	108
comp3271_c0_seq1 len=267 path=[1:0-266]	267	At5g53000.1	At5g53000.1 68418.m06583 protein phosphatase 2A-associated 46 kDa protein / PP2A regulatory subunit (TAP46) identical to PP2A regulatory subunit (46 kDa protein phosphatase 2A-associated protein) (TAP46) [Arabidopsis thaliana] GI:5107033; contains Pfam profile PF04177: TAP42-like family	9e-22	98.2	53%	89	1	267	189	277
comp3272_c0_seq1 len=577 path=[1:0-5 7:6-576]	577	At4g21445.1	At4g21445.1 68417.m03101 expressed protein	5e-39	157	70%	112	367	47	43	154
comp3273_c0_seq1 len=1670 path=[1648:0-1669]	1670	At3g61650.1	At3g61650.1 68416.m06909 tubulin gamma-1 chain / gamma-1 tubulin (TUBG1) identical to SP|P38557 Tubulin gamma-1 chain (Gamma-1 tubulin) {Arabidopsis thaliana}	0.0	897	92%	473	119	1537	1	473
comp3274_c0_seq1 len=210 path=[188:0-209]	210	At3g14050.1	At3g14050.1 68416.m01773 RelA/SpoT protein, putative (RSH2) nearly identical to RelA/SpoT homolog RSH2 [Arabidopsis thaliana] GI:7141306; contains Pfam profiles PF01966: HD domain, PF04607: Region found in RelA / SpoT proteins	1e-30	127	90%	70	210	1	254	323
comp3275_c0_seq1 len=1180 path=[1:0-891 893:892-1179]	1180	At2g38330.1	At2g38330.1 68415.m04709 MATE efflux family protein low similarity to enhanced disease susceptibility 5 [Arabidopsis thaliana] GI:16589070; contains Pfam profile PF01554: Uncharacterized membrane protein family	8e-72	267	57%	241	1157	435	279	519
comp3276_c0_seq1 len=1146 path=[1124:0-1145]	1146	At4g19950.1	At4g19950.1 68417.m02922 expressed protein	1e-105	379	64%	321	1083	133	1	321
comp3277_c0_seq1 len=842 path=[820:0-841]	842	At4g35840.1	At4g35840.1 68417.m05091 zinc finger (C3HC4-type RING finger) family protein contains a TG non-consensus donor splice site at exon 2; contains Pfam profile PF00097: Zinc finger, C3HC4 type (RING finger)	1e-96	349	77%	214	175	816	23	236
comp3279_c0_seq1 len=277 path=[255:0-218 474:219-276]	277	At4g12770.1	At4g12770.1 68417.m02004 auxilin-related low similarity to SP|Q27974 Auxilin {Bos taurus}	5e-14	72.4	50%	75	2	226	662	736
comp3281_c0_seq1 len=1351 path=[1:0-1012 1017:1013-1350]	1351	At2g44200.1	At2g44200.1 68415.m05500 expressed protein	1e-100	361	44%	495	1333	71	1	493
comp3282_c0_seq1 len=961 path=[939:0-798 1738:799-960]	961	At5g44080.1	At5g44080.1 68418.m05393 bZIP transcription factor family protein contains Pfam profile: PF00170 bZIP transcription factor	5e-29	125	36%	247	172	894	56	295
comp3285_c0_seq1 len=371 path=[349:0-370]	371	At3g12810.1	At3g12810.1 68416.m01598 SNF2 domain-containing protein / helicase domain-containing protein similar to transcriptional activator SRCAP [Homo sapiens] GI:5106572; contains Pfam profiles PF00271: Helicase conserved C-terminal domain, PF00176: SNF2 family N-terminal domain	2e-50	193	83%	110	332	3	14	123
comp3286_c0_seq1 len=264 path=[242:0-207 450:208-263]	264	At2g39260.1	At2g39260.1 68415.m04821 MIF4G domain-containing protein similar to hUPF2 [Homo sapiens] GI:12232320; contains Pfam profile PF02854: MIF4G domain	1e-08	54.7	69%	42	139	264	303	343
comp3287_c0_seq1 len=335 path=[1:0-334]	335	At3g21740.1	At3g21740.1 68416.m02743 expressed protein contains Pfam PF05634: Arabidopsis thaliana protein of unknown function (DUF794)	3e-15	76.6	58%	63	122	310	27	89
comp3288_c0_seq1 len=839 path=[817:0-210 1028:211-2781096:279-838]	839	At4g28190.1	At4g28190.1 68417.m04041 expressed protein	1e-102	369	70%	226	82	750	11	236
comp3290_c0_seq1 len=937 path=[1:0-936]	937	At5g05660.1	At5g05660.1 68418.m00622 zinc finger (NF-X1 type) family protein contains PF01422: NF-X1 type zinc finger	1e-131	466	63%	315	929	3	43	357
comp3291_c0_seq1 len=1256 path=[1:0-1255]	1256	At5g03990.1	At5g03990.1 68418.m00379 expressed protein predicted protein, Arabidopsis thaliana	5e-32	135	30%	295	1111	242	37	298
comp3292_c0_seq1 len=1614 path=[1592:0-1456 3049:1457-1613]	1614	AtMg01190	AtMg01190 atp1 ATPase subunit 1	0.0	673	72%	473	1466	51	4	476
comp3293_c0_seq1 len=640 path=[1:0-639]	640	At2g04740.1	At2g04740.1 68415.m00484 ankyrin repeat family protein contains ankyrin repeats, Pfam:PF00023	2e-56	214	77%	126	207	584	26	151
comp3294_c0_seq1 len=318 path=[296:0-317]	318	At2g45030.1	At2g45030.1 68415.m05606 mitochondrial elongation factor, putative similar to SP|P25039 Elongation factor G 1, mitochondrial precursor (mEF-G-1) {Saccharomyces cerevisiae}; contains Pfam profiles PF00009: Elongation factor Tu GTP binding domain, PF03764: Elongation factor G domain IV, PF00679: Elongation factor G C-terminus	3e-14	73.2	50%	95	38	316	1	90
comp3295_c0_seq1 len=907 path=[885:0-59 945:60-906]	907	At3g53530.1	At3g53530.1 68416.m05911 heavy-metal-associated domain-containing protein low similarity to gi:3168840 copper homeostasis factor; contains Pfam heavy-metal-associated domain PF00403	2e-22	102	34%	246	821	90	7	233
comp3297_c0_seq1 len=309 path=[1:0-308]	309	At5g03430.1	At5g03430.1 68418.m00296 phosphoadenosine phosphosulfate (PAPS) reductase family protein low similarity to SP|P38913 FAD synthetase (EC 2.7.7.2) {Saccharomyces cerevisiae}; contains Pfam profiles PF01507: Phosphoadenosine phosphosulfate reductase family, PF00994: Probable molybdopterin binding domain	2e-31	130	80%	83	61	309	1	79
comp3298_c0_seq1 len=1442 path=[2:0-1441]	1442	At1g27150.1	At1g27150.1 68414.m03308 expressed protein	1e-166	580	61%	460	52	1428	9	468
comp3299_c0_seq1 len=474 path=[1:0-121 123:122-473]	474	At3g14430.1	At3g14430.1 68416.m01829 expressed protein	3e-10	61.2	47%	78	378	148	2	76
comp3300_c0_seq1 len=557 path=[535:0-87 623:88-109 645:110-556]	557	At5g26760.2	At5g26760.2 68418.m03189 expressed protein	3e-30	127	41%	167	66	554	413	572
comp3301_c0_seq1 len=976 path=[1:0-874 876:875-975]	976	At2g31970.1	At2g31970.1 68415.m03906 DNA repair-recombination protein (RAD50) identical to DNA repair-recombination protein GI:7110148 from [Arabidopsis thaliana]	1e-119	423	67%	325	2	976	163	487
comp3303_c0_seq1 len=704 path=[1:0-596 598:597-703]	704	At2g43280.1	At2g43280.1 68415.m05380 far-red impaired responsive family protein / FAR1 family protein weak similarity to far-red impaired response protein [Arabidopsis thaliana] GI:5764395; contains Pfam profile PF03101: FAR1 family	5e-75	277	73%	176	24	551	17	192
comp3303_c0_seq2 len=634 path=[1:0-596 1423:597-633]	634	At2g43280.1	At2g43280.1 68415.m05380 far-red impaired responsive family protein / FAR1 family protein weak similarity to far-red impaired response protein [Arabidopsis thaliana] GI:5764395; contains Pfam profile PF03101: FAR1 family	4e-75	277	73%	176	24	551	17	192
comp3304_c0_seq1 len=951 path=[1:0-950]	951	At4g32600.1	At4g32600.1 68417.m04642 zinc finger (C3HC4-type RING finger) family protein low similarity to RING finger protein 38 [Homo sapiens] GI:21666412; contains Pfam profile PF00097: Zinc finger, C3HC4 type (RING finger)	1e-41	167	48%	229	672	1	23	243
comp3306_c0_seq1 len=1049 path=[1027:0-920 1948:921-1048]	1049	At1g77680.1	At1g77680.1 68414.m09044 ribonuclease II family protein weak similarity to SP|P37202 Mitotic control protein dis3 {Schizosaccharomyces pombe}; contains Pfam profile PF00773: RNB-like protein	1e-123	439	62%	346	10	1047	614	954
comp3306_c0_seq2 len=953 path=[1027:0-920 2108:921-952]	953	At1g77680.1	At1g77680.1 68414.m09044 ribonuclease II family protein weak similarity to SP|P37202 Mitotic control protein dis3 {Schizosaccharomyces pombe}; contains Pfam profile PF00773: RNB-like protein	1e-107	383	61%	305	10	924	614	913
comp3308_c0_seq1 len=1032 path=[1010:0-643 1654:644-1031]	1032	At2g42080.1	At2g42080.1 68415.m05203 DNAJ heat shock N-terminal domain-containing protein low similarity to SP|Q9QYI7 DnaJ homolog subfamily B member 8 (mDJ6) {Mus musculus}; contains Pfam profile PF00226: DnaJ domain	1e-68	256	49%	267	990	223	1	263
comp3309_c0_seq1 len=727 path=[705:0-726]	727	At2g16050.1	At2g16050.1 68415.m01840 DC1 domain-containing protein contains Pfam domain PF03107: DC1 domain	2e-61	231	69%	139	726	325	13	151
comp3313_c0_seq1 len=1132 path=[1:0-1131]	1132	At5g47480.1	At5g47480.1 68418.m05863 expressed protein	9e-54	207	35%	358	12	1043	137	449
comp3316_c0_seq1 len=670 path=[1:0-669]	670	At1g05840.1	At1g05840.1 68414.m00611 aspartyl protease family protein contains Pfam PF00026: Eukaryotic aspartyl protease	3e-55	211	63%	153	2	460	317	468
comp3317_c0_seq1 len=332 path=[1:0-132 134:133-154 156:155-331]	332	At5g01820.1	At5g01820.1 68418.m00101 CBL-interacting protein kinase 14 (CIPK14) identical to CBL-interacting protein kinase 14 [Arabidopsis thaliana] gi|13249127|gb|AAK16689; contains Pfam profiles PF00069: Protein kinase domain and PF03822: NAF domain; identical to cDNA CBL-interacting protein kinase 14 (CIPK14) GI:13249126	7e-06	45.4	38%	55	3	167	380	430
comp3319_c0_seq1 len=1303 path=[1:0-1302]	1303	At1g50910.1	At1g50910.1 68414.m05724 expressed protein	5e-58	221	44%	289	1193	333	4	288
comp3321_c0_seq1 len=1136 path=[1114:0-1135]	1136	At1g49910.1	At1g49910.1 68414.m05597 WD-40 repeat family protein / mitotic checkpoint protein, putative contains 5 WD-40 repeats (PF00400) (1 weak); similar to testis mitotic checkpoint protein BUB3 (GB:AAC28439,SP:O43684)[Homo sapiens]	1e-175	612	84%	338	108	1121	1	337
comp3323_c0_seq1 len=261 path=[1123:0-30 916:31-260]	261	At5g64810.1	At5g64810.1 68418.m08150 WRKY family transcription factor contains Pfam profile: PF03106 WRKY DNA -binding domain	1e-17	84.7	69%	56	33	197	131	186
comp3323_c0_seq2 len=584 path=[562:0-353 916:354-583]	584	At5g64810.1	At5g64810.1 68418.m08150 WRKY family transcription factor contains Pfam profile: PF03106 WRKY DNA -binding domain	8e-35	143	55%	127	143	520	65	186
comp3324_c0_seq1 len=1415 path=[4087:0-32 2728:33-1414]	1415	At1g73960.1	At1g73960.1 68414.m08565 expressed protein similar to TATA binding protein associated factor (GI:2827282) [Homo sapiens]; similar to Transcription initiation factor TFIID 150 kDa subunit (TAFII-150) (TAFII150) (Swiss-Prot:Q24325) [Drosophila melanogaster]	7e-40	161	40%	324	19	936	986	1284
comp3324_c0_seq2 len=2066 path=[2044:0-683 2728:684-2065]	2066	At1g73960.1	At1g73960.1 68414.m08565 expressed protein similar to TATA binding protein associated factor (GI:2827282) [Homo sapiens]; similar to Transcription initiation factor TFIID 150 kDa subunit (TAFII-150) (TAFII150) (Swiss-Prot:Q24325) [Drosophila melanogaster]	1e-130	462	51%	547	1	1587	763	1284
comp3325_c0_seq1 len=2097 path=[2075:0-2001 4077:2002-2096]	2097	At1g58025.1	At1g58025.1 68414.m06576 DNA-binding bromodomain-containing protein contains bromodomain, INTERPRO:IPR001487; contains prenyl group binding site (CAAX box) Prosite:PS00294	7e-83	305	38%	582	1874	264	42	572
comp3326_c0_seq1 len=357 path=[335:0-356]	357	At1g29120.2	At1g29120.2 68414.m03565 expressed protein	1e-18	88.2	64%	73	216	1	64	136
comp3327_c0_seq1 len=1503 path=[1:0-1180 1182:1181-1502]	1503	At5g19980.1	At5g19980.1 68418.m02378 integral membrane family protein contains Pfam profile: PF00892 Integral membrane protein; similar to LPG2 protein (GI:9998817) [Leishmania mexicana]	1e-134	474	77%	307	1291	371	1	306
comp3328_c0_seq1 len=1683 path=[1:0-1682]	1683	At3g22190.1	At3g22190.1 68416.m02800 calmodulin-binding family protein contains Pfam profile PF00612: IQ calmodulin-binding motif	6e-81	298	46%	392	1464	301	1	377
comp3329_c0_seq1 len=489 path=[467:0-488]	489	At5g14790.1	At5g14790.1 68418.m01735 expressed protein	8e-24	106	43%	140	70	489	1	138
comp3331_c0_seq1 len=808 path=[1:0-807]	808	At1g44970.1	At1g44970.1 68414.m05155 peroxidase, putative similar to peroxidase GI:993004 from [Mercurialis annua]	1e-113	405	75%	264	15	803	1	264
comp3332_c0_seq1 len=542 path=[520:0-315 836:316-541]	542	At5g64816.2	At5g64816.2 68418.m08154 expressed protein	4e-63	236	90%	119	358	2	1	119
comp3334_c0_seq1 len=319 path=[1:0-318]	319	At5g61550.1	At5g61550.1 68418.m07724 protein kinase family protein contains Pfam profile: PF00069 Eukaryotic protein kinase domain; protein kinase 1, PnPK1, Populus nigra, EMBL:AB041503	5e-11	62.4	55%	58	166	2	1	58
comp3335_c0_seq1 len=802 path=[780:0-801]	802	At5g64470.2	At5g64470.2 68418.m08100 expressed protein similar to unknown protein (gb|AAD15463.1)	1e-103	369	71%	226	1	678	181	406
comp3338_c0_seq1 len=535 path=[1:0-534]	535	At1g23030.1	At1g23030.1 68414.m02877 armadillo/beta-catenin repeat family protein / U-box domain-containing protein contains Pfam domain, PF00514: Armadillo/beta-catenin-like repeats and Pfam, PF04564: U-box domain	2e-33	138	61%	121	2	361	492	612
comp3341_c0_seq1 len=337 path=[1492:0-13 1179:14-336]	337	At1g17410.1	At1g17410.1 68414.m02126 nucleoside diphosphate kinase family protein contains Pfam PF00334 : Nucleoside diphosphate kinase domain; similar to Nucleoside diphosphate kinase homolog 5 (NDK-H 5) (NDP kinase homolog 5) (nm23-H5) (Testis-specific nm23 homolog) (Inhibitor of p53-induced apoptosis-beta) (IPIA-beta) (SP:P56597) {Homo sapiens}	2e-24	107	70%	72	20	232	110	181
comp3341_c0_seq2 len=762 path=[740:0-438 1179:439-761]	762	At1g17410.1	At1g17410.1 68414.m02126 nucleoside diphosphate kinase family protein contains Pfam PF00334 : Nucleoside diphosphate kinase domain; similar to Nucleoside diphosphate kinase homolog 5 (NDK-H 5) (NDP kinase homolog 5) (nm23-H5) (Testis-specific nm23 homolog) (Inhibitor of p53-induced apoptosis-beta) (IPIA-beta) (SP:P56597) {Homo sapiens}	1e-54	209	68%	147	220	657	35	181
comp3342_c0_seq1 len=568 path=[546:0-20 567:21-567]	568	At2g17695.1	At2g17695.1 68415.m02049 expressed protein	3e-64	240	63%	165	499	5	1	165
comp3346_c1_seq1 len=522 path=[1332:0-521]	522	At1g70770.1	At1g70770.1 68414.m08158 expressed protein	3e-60	227	65%	178	1	522	341	518
comp3347_c0_seq1 len=881 path=[1:0-880]	881	At2g21950.1	At2g21950.1 68415.m02608 SKP1 interacting partner 6 (SKIP6) identical to SKP1 interacting partner 6 GI:10716957 from [Arabidopsis thaliana]	1e-63	239	54%	222	227	877	26	246
comp3349_c0_seq1 len=413 path=[391:0-339 731:340-412]	413	At1g01040.1	At1g01040.1 68414.m00004 DEAD/DEAH box helicase carpel factory / CAF identical to RNA helicase/RNAseIII CAF protein GB:AAF03534 GI:6102610 from [Arabidopsis thaliana]	4e-68	252	84%	137	2	412	830	966
comp3352_c0_seq1 len=233 path=[211:0-188 400:189-190402:191-232]	233	At1g62040.1	At1g62040.1 68414.m06997 autophagy 8c (APG8c) identical to autophagy 8c [Arabidopsis thaliana] GI:19912155; contains Pfam profile PF02991: Microtubule associated protein 1A/1B, light chain 3	4e-09	56.2	92%	27	2	82	93	119
comp3354_c0_seq1 len=768 path=[1:0-169 171:170-767]	768	At1g18850.1	At1g18850.1 68414.m02347 expressed protein	4e-46	181	41%	239	27	728	1	239
comp3355_c0_seq1 len=899 path=[1:0-695 697:696-898]	899	At3g25680.1	At3g25680.1 68416.m03196 expressed protein	1e-80	296	56%	270	896	87	288	554
comp3355_c0_seq2 len=226 path=[1776:0-22 697:23-225]	226	At3g25680.1	At3g25680.1 68416.m03196 expressed protein	7e-09	55.5	43%	67	223	23	288	351
comp3356_c0_seq1 len=1101 path=[1079:0-494 1574:495-1100]	1101	At4g19050.1	At4g19050.1 68417.m02806 mob1/phocein family protein contains Pfam PF03637: Mob1/phocein family; contains Pfam F00560: Leucine Rich Repeats; contains TIGRFAMS profile TIGR01612: reticulocyte binding protein; hypothetical protein YIL106w, Saccharomyces cerevisiae, PIR2:S48466	4e-23	105	25%	370	105	1088	14	367
comp3363_c0_seq1 len=532 path=[1:0-531]	532	At3g01470.1	At3g01470.1 68416.m00071 homeobox-leucine zipper protein 5 (HAT5) / HD-ZIP protein 5 / HD-ZIP protein (HB-1) identical to homeobox-leucine zipper protein HAT5 (HD-ZIP protein 5) (HD-ZIP protein ATHB-1) GB:Q02283 [Arabidopsis thaliana]	4e-17	84.3	40%	129	1	372	157	271
comp3364_c0_seq1 len=430 path=[1:0-429]	430	At5g51260.1	At5g51260.1 68418.m06355 acid phosphatase, putative similar to acid phosphatase-1(1); Apase-1(1) [Lycopersicon esculentum] GI:7705154, acid phosphatase [Glycine max] GI:3341443; contains Pfam profile PF03767: HAD superfamily (subfamily IIIB) phosphatase	2e-26	114	53%	89	164	430	43	131
comp3364_c1_seq1 len=305 path=[815:0-304]	305	At4g25150.1	At4g25150.1 68417.m03620 acid phosphatase, putative similar to acid phosphatase-1(1); Apase-1(1) [Lycopersicon esculentum] GI:7705154, acid phosphatase [Glycine max] GI:3341443; contains Pfam profile PF03767: HAD superfamily (subfamily IIIB) phosphatase	7e-24	105	50%	100	3	302	130	229
comp3365_c0_seq1 len=842 path=[820:0-637 1458:638-6451466:646-841]	842	At4g01660.1	At4g01660.1 68417.m00216 ABC1 family protein contains Pfam domain, PF03109: ABC1 family	1e-74	276	69%	208	624	1	165	372
comp3366_c0_seq1 len=480 path=[1:0-479]	480	At1g70150.1	At1g70150.1 68414.m08072 zinc finger (MYND type) family protein contains Pfam profile PF01753: MYND finger	5e-44	173	72%	102	320	15	1	102
comp3368_c0_seq1 len=230 path=[331:0-229]	230	At3g11800.1	At3g11800.1 68416.m01446 expressed protein	7e-09	55.5	75%	36	2	109	202	237
comp3369_c0_seq1 len=782 path=[636:0-634 1413:635-781]	782	At1g15410.1	At1g15410.1 68414.m01846 aspartate-glutamate racemase family contains Pfam profile PF|01177 Aspartate-glutamate racemase family; contains TIGRFAM TIGR00035: aspartate racemase; similar to aspartate racemase (GI:5458794){Pyrococcus abyssi}	6e-61	230	56%	188	42	605	140	327
comp3370_c0_seq1 len=611 path=[1:0-610]	611	At3g06210.1	At3g06210.1 68416.m00714 expressed protein contains Prosite PS00616: Histidine acid phosphatases phosphohistidine signature;	3e-44	174	76%	112	228	551	67	178
comp3373_c0_seq1 len=235 path=[1:0-100 102:101-234]	235	At4g32160.1	At4g32160.1 68417.m04574 phox (PX) domain-containing protein contains Pfam profile PF00787: PX domain	1e-17	84.3	60%	76	230	3	169	242
comp3374_c0_seq1 len=543 path=[1:0-121 123:122-542]	543	At1g78980.1	At1g78980.1 68414.m09209 leucine-rich repeat transmembrane protein kinase, putative similar to leucine-rich repeat transmembrane protein kinase 2 GI:3360291 from [Zea mays]	4e-71	263	74%	184	3	536	510	693
comp3376_c0_seq1 len=459 path=[1:0-458]	459	At1g12770.1	At1g12770.1 68414.m01482 DEAD/DEAH box helicase family protein / pentatricopeptide (PPR) repeat-containing protein contains Pfam profiles: PF00271 helicase conserved C-terminal domain, PF01535 PPR repeat, PF00270: DEAD/DEAH box helicase	3e-65	243	77%	145	459	25	401	545
comp3377_c0_seq1 len=606 path=[1:0-605]	606	At5g38030.1	At5g38030.1 68418.m04581 MATE efflux family protein similar to ripening regulated protein DDTFR18 [Lycopersicon esculentum] GI:12231296; contains Pfam profile PF01554: Uncharacterized membrane protein family; putative multidrug efflux protein NorM - Vibrio parahaemolyticus, EMBL:AB010463	1e-68	255	64%	201	605	3	49	249
comp3377_c1_seq1 len=215 path=[1359:0-214]	215	At1g12950.1	At1g12950.1 68414.m01504 MATE efflux family protein similar to ripening regulated protein DDTFR18 [Lycopersicon esculentum] GI:12231296; contains Pfam profile PF01554: MatE	3e-07	50.1	75%	28	84	1	50	77
comp3378_c0_seq1 len=681 path=[1:0-680]	681	At4g17620.1	At4g17620.1 68417.m02636 glycine-rich protein	5e-92	333	78%	190	35	604	344	533
comp3379_c0_seq1 len=487 path=[465:0-486]	487	At3g55410.1	At3g55410.1 68416.m06154 2-oxoglutarate dehydrogenase E1 component, putative / oxoglutarate decarboxylase, putative / alpha-ketoglutaric dehydrogenase, putative similar to SP|P20967 2-oxoglutarate dehydrogenase E1 component, mitochondrial precursor (EC 1.2.4.2) (Alpha-ketoglutarate dehydrogenase) {Saccharomyces cerevisiae}; contains Pfam profiles PF02779: Transketolase, pyridine binding domain, P…	5e-26	113	71%	82	246	1	1	81
comp3383_c0_seq1 len=1128 path=[1:0-1127]	1128	At5g33280.1	At5g33280.1 68418.m03944 chloride channel-like (CLC) protein, putative similar to CLC-c, At5g49890 [Arabidopsis thaliana] and chloride channel protein ClC-1 - Nicotiana tabacum, PIR:T02939	1e-122	433	73%	286	267	1124	27	310
comp3384_c0_seq1 len=1109 path=[1087:0-1108]	1109	At3g17611.1	At3g17611.1 68416.m02249 rhomboid family protein / zinc finger protein-related contains Pfam profiles PF01694: Rhomboid family, PF00641: Zn-finger in Ran binding protein and others	1e-110	394	58%	329	130	1104	5	333
comp3385_c1_seq1 len=1066 path=[1734:0-1065]	1066	At5g53850.2	At5g53850.2 68418.m06691 haloacid dehalogenase-like hydrolase family protein low similarity to enolase-phosphatase E-1 enzyme [Klebsiella oxytoca] GI:401712; contains InterPro accession IPR005834: Haloacid dehalogenase-like hydrolase	1e-129	456	62%	355	1066	2	147	488
comp3386_c0_seq1 len=691 path=[669:0-690]	691	At5g19660.1	At5g19660.1 68418.m02339 subtilase family protein contains Pfam profile: PF00082 subtilase family	1e-116	413	81%	230	1	690	645	874
comp3389_c0_seq1 len=1032 path=[1010:0-1031]	1032	At1g54200.1	At1g54200.1 68414.m06178 expressed protein	9e-21	97.8	32%	299	171	1031	21	245
comp3391_c0_seq1 len=735 path=[1:0-609 611:610-734]	735	At3g49650.1	At3g49650.1 68416.m05426 kinesin motor protein-related several kinesin-like proteins	1e-19	93.6	71%	64	542	733	1	64
comp3393_c0_seq1 len=986 path=[1:0-792 794:793-985]	986	At5g57160.1	At5g57160.1 68418.m07140 DNA ligase IV identical to DNA ligase IV GI:9651815 from [Arabidopsis thaliana]; identical to cDNA DNA ligase IV, GI:9651814	1e-128	368	76%	239	83	796	4	242
comp3393_c0_seq2 len=284 path=[1927:0-90 794:91-283]	284	At5g57160.1	At5g57160.1 68418.m07140 DNA ligase IV identical to DNA ligase IV GI:9651815 from [Arabidopsis thaliana]; identical to cDNA DNA ligase IV, GI:9651814	3e-41	162	78%	94	3	284	243	336
comp3394_c0_seq1 len=481 path=[459:0-480]	481	At3g21540.1	At3g21540.1 68416.m02717 transducin family protein / WD-40 repeat family protein contains Pfam profile: PF00400 WD domain, G-beta repeat (10 copies); similar to WD-repeat protein 3 (SP:Q9UNX4) [Homo sapiens]	2e-60	227	71%	157	8	478	368	524
comp3395_c0_seq1 len=640 path=[618:0-402 1021:403-4161035:417-639]	640	At2g29420.1	At2g29420.1 68415.m03575 glutathione S-transferase, putative	3e-27	118	58%	89	268	2	11	99
comp3396_c0_seq1 len=468 path=[793:0-54 7:55-467]	468	At5g40440.1	At5g40440.1 68418.m04904 mitogen-activated protein kinase kinase (MAPKK), putative (MKK3) similar to NPK2 [Nicotiana tabacum] gi|862342|dbj|BAA06731; mitogen-activated protein kinase kinase (MAPKK) family, PMID:12119167	2e-46	181	65%	130	465	76	387	516
comp3397_c0_seq1 len=600 path=[578:0-131 710:132-599]	600	At5g01450.1	At5g01450.1 68418.m00058 expressed protein	2e-31	107	44%	109	232	558	347	444
comp3398_c0_seq1 len=214 path=[421:0-45 43:46-213]	214	At1g19510.1	At1g19510.1 68414.m02430 myb family transcription factor contains PFAM profile: PF00249 myb-like DNA binding domain	2e-09	57.0	50%	57	44	214	5	59
comp3398_c0_seq2 len=210 path=[1:0-41 43:42-209]	210	At1g19510.1	At1g19510.1 68414.m02430 myb family transcription factor contains PFAM profile: PF00249 myb-like DNA binding domain	5e-09	55.8	54%	50	61	210	12	59
comp3399_c0_seq1 len=474 path=[1:0-473]	474	At3g46730.1	At3g46730.1 68416.m05073 disease resistance protein (CC-NBS class), putative domain signature CC-NBS exists, suggestive of a disease resistance protein.	4e-14	73.9	37%	101	324	28	136	236
comp3401_c0_seq1 len=509 path=[487:0-508]	509	At4g02725.1	At4g02725.1 68417.m00370 expressed protein	1e-44	175	60%	130	115	504	31	160
comp3402_c0_seq1 len=353 path=[1:0-186 188:187-352]	353	At3g24110.1	At3g24110.1 68416.m03027 calcium-binding EF hand family protein contains Pfam profile: PF00036 EF hand, similar to calcium-modulated proteins	2e-15	77.4	46%	88	347	96	137	224
comp3402_c0_seq2 len=213 path=[1:0-186 684:187-212]	213	At4g26470.1	At4g26470.1 68417.m03808 calcium-binding EF hand family protein low similarity to SP|P06787 Calmodulin {Saccharomyces cerevisiae}; contains INTERPRO:IPR002048 calcium-binding EF-hand domain	7e-09	55.5	58%	36	203	96	203	238
comp3407_c0_seq1 len=435 path=[413:0-434]	435	At3g15730.1	At3g15730.1 68416.m01993 phospholipase D alpha 1 / PLD alpha 1 (PLDALPHA1) (PLD1) / choline phosphatase 1 identical to SP:Q38882 Phospholipase D alpha 1 (EC 3.1.4.4) (AtPLDalpha1) (PLD alpha 1) (Choline phosphatase 1) (Phosphatidylcholine-hydrolyzing phospholipase D 1) (PLDalpha) [Arabidopsis thaliana]	2e-66	247	76%	144	2	433	665	808
comp3410_c1_seq1 len=237 path=[215:0-236]	237	At3g25020.1	At3g25020.1 68416.m03127 disease resistance family protein contains leucine rich-repeat (LRR) domains Pfam:PF00560, INTERPRO:IPR001611; similar to Hcr2-0B [Lycopersicon esculentum] gi|3894387|gb|AAC78593	5e-07	49.3	34%	83	1	234	789	871
comp3411_c0_seq1 len=374 path=[1:0-280 282:281-334 336:335-373]	374	At3g47570.1	At3g47570.1 68416.m05179 leucine-rich repeat transmembrane protein kinase, putative protein kinase Xa21 - Oryza sativa, PIR:A57676	7e-34	138	49%	143	3	374	749	891
comp3415_c0_seq1 len=894 path=[872:0-453 1326:454-893]	894	At3g12300.1	At3g12300.1 68416.m01535 expressed protein	4e-98	354	88%	190	782	213	1	190
comp3420_c1_seq1 len=252 path=[810:0-251]	252	At1g48270.1	At1g48270.1 68414.m05392 G protein coupled receptor-related identical to putative G protein coupled receptor GI:2104224 from [Arabidopsis thaliana]	2e-25	110	70%	84	248	21	243	326
comp3421_c0_seq1 len=619 path=[597:0-547 1145:548-618]	619	At2g20390.1	At2g20390.1 68415.m02380 expressed protein	2e-51	198	69%	141	113	535	23	162
comp3422_c0_seq1 len=1625 path=[1603:0-1624]	1625	At3g63240.1	At3g63240.1 68416.m07105 endonuclease/exonuclease/phosphatase family protein similar to inositol polyphosphate 5-phosphatase I (GI:10444261) and II (GI:10444263) [Arabidopsis thaliana]; contains Pfam profile PF03372: Endonuclease/Exonuclease/phosphatase family	6e-89	325	43%	434	477	1586	86	511
comp3423_c0_seq1 len=530 path=[508:0-95 604:96-529]	530	At1g09320.1	At1g09320.1 68414.m01043 agenet domain-containing protein contains Pfam PF05641: Agenet domain	9e-42	166	56%	148	515	96	37	184
comp3423_c0_seq2 len=479 path=[508:0-95 1038:96-478]	479	At1g09320.1	At1g09320.1 68414.m01043 agenet domain-containing protein contains Pfam PF05641: Agenet domain	2e-33	138	47%	132	479	84	386	517
comp3424_c0_seq1 len=1033 path=[1011:0-710 1722:711-1032]	1033	At1g71830.1	At1g71830.1 68414.m08301 leucine-rich repeat family protein / protein kinase family protein contains Pfam domains PF00560: Leucine Rich Repeat and PF00069: Protein kinase domain	0.0	629	90%	341	3	1025	263	603
comp3425_c0_seq1 len=602 path=[1:0-601]	602	At5g20170.1	At5g20170.1 68418.m02402 expressed protein	1e-68	255	68%	190	31	600	1	185
comp3425_c1_seq1 len=596 path=[1159:0-595]	596	At5g20170.1	At5g20170.1 68418.m02402 expressed protein	2e-38	155	40%	199	3	596	182	374
comp3432_c0_seq1 len=1187 path=[1165:0-1186]	1187	At2g18170.1	At2g18170.1 68415.m02114 mitogen-activated protein kinase, putative / MAPK, putative (MPK7) identical to mitogen-activated protein kinase homolog 7 (AtMPK7)[Arabidopsis thaliana] SWISS-PROT:Q39027; PMID:12119167	0.0	629	81%	367	1101	1	1	367
comp3433_c0_seq1 len=210 path=[1:0-209]	210	At5g02460.1	At5g02460.1 68418.m00173 Dof-type zinc finger domain-containing protein zinc finger protein OBP3, Arabidopsis thaliana, EMBL:AF155818	1e-09	58.2	76%	34	109	210	68	101
comp3434_c0_seq1 len=574 path=[1:0-550 1141:551-573]	574	At3g02700.1	At3g02700.1 68416.m00261 NC domain-containing protein contains Pfam domain, PF04970: NC domain	9e-65	242	68%	167	54	554	1	166
comp3435_c0_seq1 len=277 path=[1:0-276]	277	At3g58710.2	At3g58710.2 68416.m06544 WRKY family transcription factor contains Pfam profile: PF03106 WRKY DNA -binding domain	1e-17	84.3	50%	92	14	277	19	104
comp3436_c0_seq1 len=956 path=[934:0-955]	956	At2g01620.1	At2g01620.1 68415.m00088 expressed protein	8e-55	210	40%	261	145	915	35	258
comp3437_c0_seq1 len=414 path=[1:0-413]	414	At1g50660.1	At1g50660.1 68414.m05696 expressed protein similar to liver stage antigen-1 (GI:510184) [Plasmodium falciparum]; similar to Myosin II heavy chain, non muscle (Swiss-Prot:P08799) [Dictyostelium discoideum]; similar to liver stage antigen (GI:9916) [Plasmodium falciparum]; similar to Kinesin-like protein KLPA (Swiss-Prot:P28739) [Emericella nidulans]	4e-52	199	72%	136	3	410	289	424
comp3439_c0_seq1 len=608 path=[1:0-4 6:5-607]	608	At3g54120.1	At3g54120.1 68416.m05983 reticulon family protein (RTNLB12) contains Pfam profile PF02453: Reticulon	1e-50	196	49%	189	24	590	4	192
comp3441_c0_seq1 len=352 path=[1:0-351]	352	At2g01870.1	At2g01870.1 68415.m00120 expressed protein	7e-11	62.0	41%	86	257	6	20	105
comp3442_c0_seq1 len=590 path=[1:0-589]	590	At5g57910.1	At5g57910.1 68418.m07244 expressed protein similar to unknown protein (emb|CAB79781.1)	9e-07	50.1	31%	100	462	184	17	112
comp3445_c0_seq1 len=372 path=[1:0-84 86:85-371]	372	At1g16930.1	At1g16930.1 68414.m02053 F-box family protein contains F-box domain Pfam:PF00646	2e-11	64.3	58%	53	240	82	13	65
comp3447_c0_seq1 len=457 path=[1:0-456]	457	At2g45180.1	At2g45180.1 68415.m05625 protease inhibitor/seed storage/lipid transfer protein (LTP) family protein similar to 14 kDa polypeptide [Catharanthus roseus] GI:407410; contains Pfam protease inhibitor/seed storage/LTP family domain PF00234	6e-38	152	80%	87	196	456	49	134
comp3448_c0_seq1 len=1353 path=[1:0-1055 1057:1056-1352]	1353	At5g13020.1	At5g13020.1 68418.m01492 emsy N terminus domain-containing protein / ENT domain-containing protein contains Pfam profile PF03735: ENT domain	9e-96	347	55%	361	1	1056	50	394
comp3449_c0_seq1 len=840 path=[818:0-363 1182:364-839]	840	At1g12680.1	At1g12680.1 68414.m01472 protein kinase family protein contains protein kinase domain, Pfam:PF00069	4e-80	294	63%	257	1	750	223	469
comp3451_c0_seq1 len=1475 path=[1453:0-329 1783:330-1474]	1475	At4g19645.2	At4g19645.2 68417.m02886 expressed protein	1e-115	411	73%	268	439	1239	1	268
comp3452_c0_seq1 len=661 path=[1:0-660]	661	At4g33620.1	At4g33620.1 68417.m04775 Ulp1 protease family protein low similarity to SP|Q9BQF6 SUMO-1-specific protease 2 (EC 3.4.22.-) (Sentrin-specific protease SENP7) {Homo sapiens}; contains Pfam profile PF02902: Ulp1 protease family, C-terminal catalytic domain	7e-11	63.9	23%	176	452	6	321	495
comp3454_c0_seq1 len=1372 path=[1393:0-1320 2859:1321-1371]	1372	At1g07650.1	At1g07650.1 68414.m00821 leucine-rich repeat transmembrane protein kinase, putative similar to GB:AAC50043 from [Arabidopsis thaliana] (Plant Mol. Biol. 37 (4), 587-596 (1998))	1e-164	575	63%	461	1371	1	376	833
comp3454_c0_seq2 len=1415 path=[1393:0-1320 2714:1321-1414]	1415	At1g07650.1	At1g07650.1 68414.m00821 leucine-rich repeat transmembrane protein kinase, putative similar to GB:AAC50043 from [Arabidopsis thaliana] (Plant Mol. Biol. 37 (4), 587-596 (1998))	1e-163	572	64%	449	1335	1	387	833
comp3456_c0_seq1 len=251 path=[393:0-209 808:210-250]	251	At5g60800.1	At5g60800.1 68418.m07628 heavy-metal-associated domain-containing protein similar to farnesylated protein ATFP3 [GI:4097547]; contains Pfam profile PF00403: Heavy-metal-associated domain	8e-07	48.5	37%	70	210	1	52	121
comp3456_c0_seq2 len=415 path=[393:0-209 603:210-414]	415	At2g36950.1	At2g36950.1 68415.m04531 heavy-metal-associated domain-containing protein nearly identical to farnesylated protein ATFP2 [GI:4097545] Pfam profile PF00403: Heavy-metal-associated domain	1e-18	88.2	59%	62	279	94	53	114
comp3462_c0_seq1 len=1215 path=[1193:0-438 1632:439-1214]	1215	At4g18240.1	At4g18240.1 68417.m02709 starch synthase-related protein contains similarity to starch synthase GI:4582783 from [Vigna unguiculata]	1e-56	217	32%	372	9	1088	648	1015
comp3465_c0_seq1 len=531 path=[1:0-530]	531	At3g15160.1	At3g15160.1 68416.m01917 expressed protein	6e-49	189	63%	158	2	472	409	560
comp3466_c0_seq1 len=268 path=[1:0-267]	268	At3g06180.1	At3g06180.1 68416.m00710 expressed protein	6e-19	89.0	56%	69	208	2	109	175
comp3466_c1_seq1 len=309 path=[491:0-308]	309	At3g06180.1	At3g06180.1 68416.m00710 expressed protein	2e-30	127	80%	71	3	206	171	241
comp3472_c0_seq1 len=542 path=[520:0-541]	542	At1g80850.1	At1g80850.1 68414.m09485 methyladenine glycosylase family protein similar to SP|P05100 DNA-3-methyladenine glycosylase I (EC 3.2.2.20) (3-methyladenine-DNA glycosylase I, constitutive) {Escherichia coli}; contains Pfam profile PF03352: Methyladenine glycosylase	4e-35	144	67%	96	3	290	229	324
comp3473_c0_seq1 len=419 path=[1289:0-418]	419	At4g16570.1	At4g16570.1 68417.m02508 protein arginine N-methyltransferase-related contains weak similarity to protein arginine N-methyltransferase 2 (EC 2.1.1.-) (Swiss-Prot:P55345) [Homo sapiens]	8e-54	205	69%	139	1	417	179	317
comp3473_c1_seq1 len=469 path=[447:0-468]	469	At4g16570.1	At4g16570.1 68417.m02508 protein arginine N-methyltransferase-related contains weak similarity to protein arginine N-methyltransferase 2 (EC 2.1.1.-) (Swiss-Prot:P55345) [Homo sapiens]	2e-46	181	61%	160	454	5	2	156
comp3476_c0_seq1 len=382 path=[360:0-381]	382	At1g57720.1	At1g57720.1 68414.m06549 elongation factor 1B-gamma, putative / eEF-1B gamma, putative similar to elongation factor 1B gamma GI:3868758 from [Oryza sativa]	6e-18	85.9	34%	123	381	13	293	413
comp3480_c0_seq1 len=434 path=[1:0-433]	434	At3g28760.1	At3g28760.1 68416.m03590 expressed protein contains Pfam PF01959: predicted 3-dehydroquinate synthase	4e-20	93.6	48%	94	152	433	71	164
comp3481_c0_seq1 len=202 path=[827:0-87 736:88-201]	202	At4g23000.1	At4g23000.1 68417.m03318 calcineurin-like phosphoesterase family protein contains Pfam profile: PF00149 calcineurin-like phosphoesterase	5e-30	125	79%	67	1	201	63	129
comp3481_c0_seq2 len=436 path=[414:0-321 736:322-435]	436	At4g23000.1	At4g23000.1 68417.m03318 calcineurin-like phosphoesterase family protein contains Pfam profile: PF00149 calcineurin-like phosphoesterase	3e-45	176	75%	103	127	435	27	129
comp3483_c0_seq1 len=1233 path=[1211:0-1232]	1233	At5g19050.1	At5g19050.1 68418.m02265 expressed protein	1e-125	444	69%	326	1039	77	36	361
comp3484_c0_seq1 len=465 path=[1:0-243 245:244-464]	465	At5g44060.1	At5g44060.1 68418.m05391 expressed protein similar to unknown protein (gb|AAD10670.1)	1e-16	82.4	44%	100	463	164	59	150
comp3486_c0_seq1 len=546 path=[524:0-545]	546	At1g60620.1	At1g60620.1 68414.m06824 DNA-directed RNA polymerase, putative identical to RNA polymerase subunit [Arabidopsis thaliana] GI:514324; contains Pfam profile PF01000: RNA polymerase Rpb3/RpoA insert domain	9e-64	239	79%	148	11	451	238	385
comp3487_c0_seq1 len=1195 path=[1:0-396 398:397-1194]	1195	At5g40610.1	At5g40610.1 68418.m04930 glycerol-3-phosphate dehydrogenase [NAD+] / GPDH strong similarity to SP|P52425 Glycerol-3-phosphate dehydrogenase [NAD+] (EC 1.1.1.8) {Cuphea lanceolata}; contains Pfam profile PF01210: NAD-dependent glycerol-3-phosphate dehydrogenase	1e-169	591	84%	347	1052	12	53	399
comp3488_c0_seq1 len=414 path=[392:0-413]	414	At5g41980.1	At5g41980.1 68418.m05111 expressed protein	4e-07	50.1	29%	92	36	299	247	338
comp3489_c0_seq1 len=1149 path=[1:0-1148]	1149	At3g05675.2	At3g05675.2 68416.m00633 expressed protein	5e-79	291	43%	367	1147	74	69	429
comp3495_c0_seq1 len=404 path=[382:0-219 602:220-403]	404	At3g28960.1	At3g28960.1 68416.m03620 amino acid transporter family protein low similarity to vesicular inhibitory amino acid transporter [Mus musculus] GI:2826776; contains INTERPRO:IPR002422 amino acid/polyamine transporter, family II	2e-38	154	52%	134	403	2	117	250
comp3502_c0_seq1 len=621 path=[1:0-589 591:590-620]	621	At3g45650.1	At3g45650.1 68416.m04931 proton-dependent oligopeptide transport (POT) family protein contains Pfam profile: PF00854 POT family	9e-56	213	53%	205	9	620	277	479
comp3504_c0_seq1 len=407 path=[385:0-378 764:379-406]	407	At2g44260.2	At2g44260.2 68415.m05508 expressed protein	5e-45	176	58%	141	2	406	440	580
comp3507_c0_seq1 len=794 path=[772:0-652 1425:653-6641437:665-793]	794	At4g38110.1	At4g38110.1 68417.m05382 expressed protein	4e-43	171	44%	218	2	538	258	475
comp3508_c0_seq1 len=800 path=[778:0-799]	800	At2g26560.1	At2g26560.1 68415.m03186 patatin, putative similar to patatin-like latex allergen [Hevea brasiliensis][PMID:10589016]; contains patatin domain PF01734	1e-104	375	68%	266	1	798	31	295
comp3508_c1_seq1 len=408 path=[1555:0-407]	408	At2g26560.1	At2g26560.1 68415.m03186 patatin, putative similar to patatin-like latex allergen [Hevea brasiliensis][PMID:10589016]; contains patatin domain PF01734	9e-34	138	60%	118	1	354	289	404
comp3510_c0_seq1 len=701 path=[679:0-700]	701	At5g02250.1	At5g02250.1 68418.m00148 ribonuclease II family protein contains Pfam profile PF00773: RNB-like protein	5e-42	167	63%	121	1	360	682	802
comp3513_c0_seq1 len=1078 path=[1056:0-572 1629:573-1077]	1078	At2g13540.1	At2g13540.1 68415.m01493 mRNA cap-binding protein (ABH1) identical to mRNA cap binding protein [Arabidopsis thaliana] GI:15192738; contains Pfam profile PF02854: MIF4G domain; identical to cDNA nuclear cap-binding protein CBP80 GI:8515770	1e-149	524	70%	359	1078	2	3	360
comp3513_c0_seq2 len=648 path=[1056:0-572 2134:573-647]	648	At2g13540.1	At2g13540.1 68415.m01493 mRNA cap-binding protein (ABH1) identical to mRNA cap binding protein [Arabidopsis thaliana] GI:15192738; contains Pfam profile PF02854: MIF4G domain; identical to cDNA nuclear cap-binding protein CBP80 GI:8515770	2e-71	265	68%	191	574	2	171	360
comp3516_c0_seq1 len=662 path=[1:0-440 442:441-661]	662	At5g45420.1	At5g45420.1 68418.m05581 myb family transcription factor contains Pfam profile: PF00249 Myb DNA binding domain	3e-38	154	46%	188	587	24	132	305
comp3517_c0_seq1 len=331 path=[309:0-85 395:86-330]	331	At1g50870.1	At1g50870.1 68414.m05720 F-box family protein contains Pfam PF00646: F-box domain; contains TIGRFAM TIGR01640 : F-box protein interaction domain; similar to Probable disease resistance RPP8-like protein 2 (Swiss-Prot:Q9MAG6) [Arabidopsis thaliana]	1e-09	58.2	37%	89	79	330	1	89
comp3517_c0_seq2 len=261 path=[617:0-15 395:16-260]	261	At3g17270.1	At3g17270.1 68416.m02208 F-box family protein	2e-09	57.4	42%	56	78	245	5	60
comp3519_c0_seq1 len=378 path=[1:0-125 127:126-377]	378	At3g12560.1	At3g12560.1 68416.m01563 telomeric DNA-binding protein, putative similar to telomeric DNA-binding protein 1 [Arabidopsis thaliana] gi|13641340|gb|AAK31590	3e-28	120	50%	126	378	1	435	556
comp3520_c0_seq1 len=470 path=[1:0-469]	470	At3g21420.1	At3g21420.1 68416.m02703 oxidoreductase, 2OG-Fe(II) oxygenase family protein similar to SP|Q9ZWQ9 Flavonol synthase (EC 1.14.11.-) {Citrus unshiu}; contains Pfam profile PF03171: oxidoreductase, 2OG-Fe(II) oxygenase family	3e-42	167	73%	104	464	156	259	362
comp3524_c0_seq1 len=840 path=[1:0-653 655:654-839]	840	At2g46520.1	At2g46520.1 68415.m05798 cellular apoptosis susceptibility protein, putative / importin-alpha re-exporter, putative similar to cellular apoptosis susceptibility protein [Homo sapiens] GI:3598795, SP|Q9ERK4 Importin-alpha re-exporter (Chromosome segregation 1-like protein) (Cellular apoptosis susceptibility protein) {Mus musculus}; contains Pfam profiles PF03810: Importin-beta N-terminal domain, P…	9e-58	220	67%	155	839	375	817	971
comp3525_c0_seq1 len=255 path=[1:0-254]	255	At5g62190.1	At5g62190.1 68418.m07807 DEAD box RNA helicase (PRH75) nearly identical to RNA helicase [Arabidopsis thaliana] GI:1488521; contains Pfam profiles PF00270: DEAD/DEAH box helicase, PF00271: Helicase conserved C-terminal domain	1e-35	144	84%	84	2	253	115	198
comp3528_c0_seq1 len=606 path=[584:0-605]	606	At2g24280.1	At2g24280.1 68415.m02901 serine carboxypeptidase S28 family protein contains Pfam profile: PF05577 Serine carboxypeptidase S28	2e-48	188	52%	188	52	606	5	186
comp3531_c0_seq1 len=309 path=[222:0-220 554:221-308]	309	At1g24130.1	At1g24130.1 68414.m03044 transducin family protein / WD-40 repeat family protein contains 7 WD-40 repeats (PF00400);similar to beta transducin-like protein HET-D2Y (GI:17225210) [Podospora anserina].	9e-17	81.6	44%	98	296	3	33	125
comp3533_c0_seq1 len=256 path=[269:0-255]	256	At1g11410.1	At1g11410.1 68414.m01311 S-locus protein kinase, putative similar to receptor-like protein kinase [Arabidopsis thaliana] gi|4008008|gb|AAC95352; contains S-locus glycoprotein family domain, Pfam:PF00954	6e-18	85.5	44%	83	3	251	209	291
comp3535_c0_seq1 len=382 path=[360:0-381]	382	At1g68440.1	At1g68440.1 68414.m07818 expressed protein	4e-14	73.2	38%	84	28	270	221	304
comp3537_c0_seq1 len=542 path=[1174:0-541]	542	At1g09020.1	At1g09020.1 68414.m01006 protein kinase, putative similar to protein kinase AKINbetagamma-2 [Zea mays] GI:11139548, AKINbetagamma-1 [Zea mays] GI:11139546; contains Pfam profile PF00571: CBS domain	2e-48	188	52%	178	8	538	208	384
comp3537_c1_seq1 len=350 path=[328:0-349]	350	At1g09020.1	At1g09020.1 68414.m01006 protein kinase, putative similar to protein kinase AKINbetagamma-2 [Zea mays] GI:11139548, AKINbetagamma-1 [Zea mays] GI:11139546; contains Pfam profile PF00571: CBS domain	2e-20	93.6	54%	99	2	274	384	481
comp3544_c0_seq1 len=824 path=[1:0-823]	824	At1g21840.1	At1g21840.1 68414.m02733 expressed protein weak similarity to SP|Q07402 Urease accessory protein ureF [strain TB-90] {Bacillus sp.}	9e-55	210	74%	136	415	822	16	151
comp3545_c0_seq1 len=617 path=[1:0-494 496:495-511 513:512-616]	617	At4g22320.1	At4g22320.1 68417.m03227 expressed protein	4e-18	87.8	29%	234	55	549	1	234
comp3549_c0_seq1 len=273 path=[1:0-272]	273	At2g36530.1	At2g36530.1 68415.m04481 enolase identical to SWISS-PROT:P25696 enolase (EC 4.2.1.11) (2-phosphoglycerate dehydratase)(2-phospho-D- glycerate hydro-lyase) [Arabidopsis thaliana]	1e-43	171	90%	91	1	273	99	189
comp3551_c0_seq1 len=360 path=[1:0-359]	360	At5g18390.1	At5g18390.1 68418.m02163 pentatricopeptide (PPR) repeat-containing protein contains Pfam profile PF01535: PPR repeat	2e-51	197	77%	119	360	4	193	311
comp3552_c0_seq1 len=403 path=[1:0-402]	403	At2g32060.3	At2g32060.3 68415.m03918 40S ribosomal protein S12 (RPS12C)	7e-28	119	45%	121	31	393	15	135
comp3553_c0_seq1 len=789 path=[767:0-122 890:123-788]	789	At1g74960.2	At1g74960.2 68414.m08700 3-ketoacyl-ACP synthase, putative similar to 3-ketoacyl-ACP synthase [Cuphea pulcherrima] gi|3800747|gb|AAC68860; identical to cDNA beta-ketoacyl-ACP synthetase 2 nuclear gene for plastid product GI:14582700	5e-07	51.6	30%	128	4	387	415	536
comp3555_c0_seq1 len=889 path=[867:0-805 1673:806-888]	889	At5g44740.2	At5g44740.2 68418.m05484 UMUC-like DNA repair family protein low similarity to DNA polymerase eta [Homo sapiens] GI:11463971; contains Pfam profile PF00817: ImpB/MucB/SamB family	1e-128	455	78%	285	36	887	1	285
comp3556_c0_seq1 len=1040 path=[1018:0-1039]	1040	At1g04390.1	At1g04390.1 68414.m00429 expressed protein	8e-94	340	50%	326	1034	57	526	848
comp3557_c0_seq1 len=296 path=[849:0-70 223:71-295]	296	At5g17770.1	At5g17770.1 68418.m02084 NADH-cytochrome b5 reductase identical to NADH-cytochrome b5 reductase [Arabidopsis thaliana] GI:4240116	4e-06	46.2	58%	39	27	134	243	281
comp3559_c0_seq1 len=530 path=[508:0-529]	530	At5g28740.1	At5g28740.1 68418.m03530 transcription-coupled DNA repair protein-related similar to XAB2 (XPA-binding protein 2) [Homo sapiens] GI:10566459	2e-22	101	47%	148	1	420	775	914
comp3559_c1_seq1 len=210 path=[1015:0-209]	210	At5g28740.1	At5g28740.1 68418.m03530 transcription-coupled DNA repair protein-related similar to XAB2 (XPA-binding protein 2) [Homo sapiens] GI:10566459	9e-28	118	78%	66	208	11	705	770
comp3560_c0_seq1 len=612 path=[590:0-611]	612	At4g26900.1	At4g26900.1 68417.m03870 imidazole glycerol phosphate synthase hisHF, chloroplast / IGP synthase / ImGPP synthase / IGPS identical to SP|Q9SZ30 Imidazole glycerol phosphate synthase hisHF, chloroplast precursor (IGP synthase) {Arabidopsis thaliana}	1e-102	368	87%	203	3	611	319	521
comp3561_c0_seq1 len=1006 path=[984:0-1005]	1006	At1g19800.3	At1g19800.3 68414.m02479 expressed protein contains Pfam PF02405: Domain of unknown function DUF140; similar to TOLUENE TOLERANCE PROTEIN TTG2B {Brucella melitensis 16M} (GI:17982923)	1e-112	402	67%	305	94	1005	9	301
comp3562_c0_seq1 len=909 path=[887:0-908]	909	At5g60370.1	At5g60370.1 68418.m07570 expressed protein predicted protein, Arabidopsis thaliana	2e-44	176	53%	165	494	6	106	270
comp3564_c0_seq1 len=434 path=[183:0-433]	434	At3g51550.1	At3g51550.1 68416.m05645 protein kinase family protein contains protein kinase domain, Pfam:PF00069	5e-61	229	74%	144	432	1	231	374
comp3566_c0_seq1 len=1282 path=[1:0-1281]	1282	At5g40480.1	At5g40480.1 68418.m04909 expressed protein ; expression supported by MPSS	1e-100	362	44%	427	3	1280	1503	1911
comp3570_c0_seq1 len=586 path=[564:0-66 631:67-85 650:86-585]	586	At5g54250.2	At5g54250.2 68418.m06758 cyclic nucleotide-regulated ion channel / cyclic nucleotide-gated channel (CNGC4) identical to cyclic nucleotide and calmodulin-regulated ion channel (cngc4) GI:4581203 from [Arabidopsis thaliana]	1e-73	272	77%	170	3	512	523	692
comp3571_c0_seq1 len=1328 path=[1:0-1327]	1328	At3g15050.1	At3g15050.1 68416.m01904 calmodulin-binding family protein similar to SF16 protein [Helianthus annuus] GI:560150; contains Pfam profile PF00612: IQ calmodulin-binding motif	2e-59	226	55%	210	330	953	50	259
comp3574_c0_seq1 len=667 path=[645:0-666]	667	At1g79490.1	At1g79490.1 68414.m09264 pentatricopeptide (PPR) repeat-containing protein low similarity to fertility restorer [Petunia x hybrida] GI:22128587; contains Pfam profile PF01535: PPR repeat	4e-86	313	67%	219	656	3	62	279
comp3581_c0_seq1 len=710 path=[688:0-135 824:136-709]	710	At1g78895.1	At1g78895.1 68414.m09197 expressed protein	2e-57	219	73%	146	154	591	3	148
comp3582_c0_seq1 len=363 path=[341:0-48 390:49-362]	363	At5g64813.1	At5g64813.1 68418.m08152 GTP-binding protein-related contains weak similarity to Ras-related protein Rab-27A (Rab-27) (GTP-binding protein Ram) (Swiss-Prot:P51159) [Homo sapiens]	5e-08	49.3	60%	38	125	235	258	295
comp3582_c0_seq2 len=330 path=[681:0-15 390:16-329]	330	At5g64813.1	At5g64813.1 68418.m08152 GTP-binding protein-related contains weak similarity to Ras-related protein Rab-27A (Rab-27) (GTP-binding protein Ram) (Swiss-Prot:P51159) [Homo sapiens]	2e-09	49.3	60%	38	92	202	258	295
comp3583_c0_seq1 len=379 path=[1:0-378]	379	At1g10650.1	At1g10650.1 68414.m01207 expressed protein	1e-33	137	54%	132	3	377	170	295
comp3584_c0_seq1 len=381 path=[359:0-380]	381	At3g09850.1	At3g09850.1 68416.m01175 D111/G-patch domain-containing protein contains Pfam profile PF01585: G-patch domain	1e-15	78.2	39%	127	1	381	517	633
comp3588_c0_seq1 len=1286 path=[1264:0-211 1476:212-1285]	1286	At3g60500.2	At3g60500.2 68416.m06767 3' exoribonuclease family protein similar to SP|Q06265 Exosome complex exonuclease RRP45 [Homo sapiens]; contains Pfam profiles PF01138: 3' exoribonuclease family, domain 1, PF03725: 3' exoribonuclease family, domain 2	1e-114	408	54%	401	3	1169	59	438
comp3590_c0_seq1 len=1010 path=[988:0-462 1451:463-1009]	1010	At5g66180.1	At5g66180.1 68418.m08337 expressed protein	8e-67	250	46%	308	1010	90	1	239
comp3591_c0_seq1 len=682 path=[1:0-681]	682	At3g48860.2	At3g48860.2 68416.m05337 expressed protein	1e-33	139	39%	261	2	682	7	264
comp3596_c0_seq1 len=288 path=[266:0-108 375:109-287]	288	At5g60450.1	At5g60450.1 68418.m07582 auxin-responsive factor (ARF4) contains Pfam profile: PF02362 B3 DNA binding domain; identical to cDNA auxin response factor 4 (ARF4) GI:4102597	1e-22	100	53%	95	286	2	86	180
comp3596_c0_seq2 len=238 path=[531:0-58 375:59-237]	238	At5g60450.1	At5g60450.1 68418.m07582 auxin-responsive factor (ARF4) contains Pfam profile: PF02362 B3 DNA binding domain; identical to cDNA auxin response factor 4 (ARF4) GI:4102597	8e-15	75.1	61%	59	236	60	86	144
comp3597_c0_seq1 len=450 path=[428:0-449]	450	At1g01760.1	At1g01760.1 68414.m00095 adenosine-deaminase family / editase family similar to double-stranded RNA-specific editase GB:AAF69673 GI:7770275 from [Danio rerio]	7e-33	135	68%	90	48	317	2	91
comp3599_c0_seq1 len=676 path=[654:0-236 891:237-675]	676	At1g01220.1	At1g01220.1 68414.m00036 GHMP kinase-related contains similarity to L-fucose kinase [Homo sapiens] gi|21212956|emb|CAD29647	6e-74	273	75%	184	554	3	3	169
comp3601_c0_seq1 len=1668 path=[1646:0-1667]	1668	At3g06340.1	At3g06340.1 68416.m00731 DNAJ heat shock N-terminal domain-containing protein contains Pfam profile PF00226 DnaJ domain	9e-61	231	33%	492	214	1668	19	439
comp3602_c0_seq1 len=365 path=[571:0-364]	365	At1g18800.1	At1g18800.1 68414.m02343 nucleosome assembly protein (NAP) family protein similar to SP|Q01105|SET protein (HLA-DR associated protein II) (PHAPII) (Phosphatase 2A inhibitor I2PP2A) {Homo sapiens}; contains Pfam profile PF00956: Nucleosome assembly protein (NAP)	3e-43	169	69%	121	363	4	82	201
comp3602_c1_seq1 len=308 path=[286:0-307]	308	At1g74560.1	At1g74560.1 68414.m08638 nucleosome assembly protein (NAP) family protein similar to SP|Q01105 SET protein (HLA-DR associated protein II) (PHAPII) (Phosphatase 2A inhibitor I2PP2A) {Homo sapiens}; contains Pfam profile: PF00956 nucleosome assembly protein (NAP)	6e-10	58.9	72%	33	301	203	203	235
comp3604_c0_seq1 len=420 path=[398:0-419]	420	At3g15540.1	At3g15540.1 68416.m01970 auxin-responsive protein / indoleacetic acid-induced protein 19 (IAA19) identical to SP|O24409 Auxin-responsive protein IAA19 (Indoleacetic acid-induced protein 19) {Arabidopsis thaliana}	4e-28	120	67%	85	5	259	107	191
comp3605_c0_seq1 len=627 path=[1782:0-96 336:97-626]	627	At1g18335.1	At1g18335.1 68414.m02291 GCN5-related N-acetyltransferase (GNAT) family protein contains Pfam profile PF00583: acetyltransferase, GNAT family	5e-44	174	58%	162	486	1	32	186
comp3605_c0_seq2 len=865 path=[1:0-334 336:335-864]	865	At1g18335.1	At1g18335.1 68414.m02291 GCN5-related N-acetyltransferase (GNAT) family protein contains Pfam profile PF00583: acetyltransferase, GNAT family	2e-28	122	63%	100	724	425	32	130
comp3607_c0_seq1 len=367 path=[345:0-366]	367	At4g34490.1	At4g34490.1 68417.m04903 cyclase-associated protein (cap1) identical to cyclase-associated protein (cap1) GI:3169136 from [Arabidopsis thaliana]	1e-24	107	68%	79	134	367	259	336
comp3609_c0_seq1 len=378 path=[356:0-269 626:270-377]	378	At3g43790.1	At3g43790.1 68416.m04678 transporter-related low similarity to SP|P39843 Multidrug resistance protein 2 (Multidrug-efflux transporter 2) {Bacillus subtilis}; contains Pfam profile PF00083: major facilitator superfamily protein	2e-40	160	61%	121	378	16	355	475
comp3609_c0_seq2 len=297 path=[356:0-269 734:270-296]	297	At5g13750.2	At5g13750.2 68418.m01601 transporter-related	3e-27	116	65%	84	267	16	305	388
comp3610_c0_seq1 len=448 path=[426:0-247 674:248-447]	448	At4g20910.1	At4g20910.1 68417.m03031 double-stranded RNA binding protein-related / DsRBD protein-related contains weak similarity to Pfam profile PF00035: Double-stranded RNA binding motif	4e-35	143	48%	149	1	447	334	479
comp3612_c0_seq1 len=641 path=[619:0-562 1182:563-640]	641	At4g00030.1	At4g00030.1 68417.m05681 plastid-lipid associated protein PAP / fibrillin family protein contains Pfam profile PF04755: PAP_fibrillin	5e-70	260	75%	166	498	1	36	201
comp3614_c0_seq1 len=585 path=[911:0-584]	585	At1g54850.1	At1g54850.1 68414.m06261 expressed protein contains similarity to LMW heat shock protein GI:2326354 from (Arabidopsis thaliana)	1e-35	145	61%	106	2	316	96	201
comp3614_c1_seq1 len=478 path=[1:0-477]	478	At1g54850.1	At1g54850.1 68414.m06261 expressed protein contains similarity to LMW heat shock protein GI:2326354 from (Arabidopsis thaliana)	1e-09	58.9	41%	96	198	476	4	95
comp3619_c0_seq1 len=626 path=[1:0-625]	626	At2g21380.1	At2g21380.1 68415.m02544 kinesin motor protein-related	3e-21	98.2	42%	175	515	3	746	915
comp3621_c0_seq1 len=536 path=[1:0-535]	536	At1g19220.1	At1g19220.1 68414.m02392 transcriptional factor B3 family protein / auxin-responsive factor AUX/IAA-related contains Pfam profile: PF02309 AUX/IAA family	5e-24	107	55%	96	8	295	383	476
comp3624_c0_seq1 len=309 path=[421:0-308]	309	At4g17720.1	At4g17720.1 68417.m02646 RNA recognition motif (RRM)-containing protein	6e-23	102	50%	103	1	309	139	241
comp3624_c1_seq1 len=233 path=[211:0-232]	233	At1g67950.4	At1g67950.4 68414.m07759 RNA recognition motif (RRM)-containing protein	3e-16	80.1	51%	77	2	232	29	103
comp3626_c0_seq1 len=972 path=[1:0-971]	972	At2g18900.1	At2g18900.1 68415.m02205 transducin family protein / WD-40 repeat family protein contains 5 WD-40 repeats (PF00400); related to LACK protective antigen (GI:13625467) [Leishmania donovani]	1e-101	363	58%	329	33	971	1	315
comp3628_c0_seq1 len=699 path=[677:0-698]	699	At5g50120.1	At5g50120.1 68418.m06207 transducin family protein / WD-40 repeat family protein Similar to En/Spm-like transposon protein (gi:2739374)[Arabidopsis thaliana]; similar to GTP-binding regulatory protein and WD-repeat protein; contains 7 WD-40 repeats	2e-70	262	61%	218	6	638	171	387
comp3628_c1_seq1 len=208 path=[1538:0-207]	208	At1g24130.1	At1g24130.1 68414.m03044 transducin family protein / WD-40 repeat family protein contains 7 WD-40 repeats (PF00400);similar to beta transducin-like protein HET-D2Y (GI:17225210) [Podospora anserina].	6e-21	95.5	65%	69	4	207	128	196
comp3630_c0_seq1 len=256 path=[234:0-255]	256	At4g14960.2	At4g14960.2 68417.m02299 tubulin alpha-6 chain (TUA6) nearly identical to SP|P29511 Tubulin alpha-6 chain {Arabidopsis thaliana}	3e-32	133	80%	85	255	1	104	188
comp3630_c1_seq1 len=364 path=[467:0-363]	364	At4g14960.2	At4g14960.2 68417.m02299 tubulin alpha-6 chain (TUA6) nearly identical to SP|P29511 Tubulin alpha-6 chain {Arabidopsis thaliana}	5e-62	232	95%	121	2	364	182	302
comp3631_c0_seq1 len=956 path=[934:0-24 959:25-955]	956	At1g63270.1	At1g63270.1 68414.m07153 ABC transporter family protein	1e-99	359	83%	214	871	230	15	228
comp3633_c0_seq1 len=642 path=[1:0-569 571:570-641]	642	At5g41980.1	At5g41980.1 68418.m05111 expressed protein	4e-12	68.2	36%	91	320	48	31	121
comp3634_c0_seq1 len=757 path=[563:0-556 1120:557-5611150:562-756]	757	At5g25510.1	At5g25510.1 68418.m03035 serine/threonine protein phosphatase 2A (PP2A) regulatory subunit B', putative similar to SWISS-PROT:Q28653 serine/threonine protein phosphatase 2A, 56 kDa regulatory subunit, delta isoform (PP2A, B subunit, B' delta isoform, PP2A, B subunit, B56 delta isoform, PP2A, B subunit, PR61 delta isoform, PP2A, B subunit, R5 delta isoform, PP2A, B subunit, B'-gamma) [Oryctolagus …	1e-111	397	73%	251	755	3	172	422
comp3635_c0_seq1 len=859 path=[1:0-858]	859	At1g71696.2	At1g71696.2 68414.m08283 carboxypeptidase D, putative similar to carboxypeptidase D [Anas platyrhynchos] gi|2789654|gb|AAB96915	2e-90	328	59%	257	3	773	237	491
comp3636_c0_seq1 len=268 path=[319:0-267]	268	At5g36210.1	At5g36210.1 68418.m04365 expressed protein	1e-11	64.3	78%	38	267	154	638	675
comp3638_c0_seq1 len=323 path=[1651:0-322]	323	At2g29940.1	At2g29940.1 68415.m03642 ABC transporter family protein similar to ABC1 protein GI:14331118 from [Nicotiana plumbaginifolia]	6e-52	198	94%	107	1	321	956	1062
comp3638_c1_seq1 len=698 path=[676:0-697]	698	At2g29940.1	At2g29940.1 68415.m03642 ABC transporter family protein similar to ABC1 protein GI:14331118 from [Nicotiana plumbaginifolia]	1e-85	312	68%	232	1	696	741	961
comp3639_c0_seq1 len=1405 path=[1383:0-1404]	1405	At5g54380.1	At5g54380.1 68418.m06771 protein kinase family protein contains protein kinase domain, Pfam:PF00069	0.0	718	83%	437	1	1281	420	855
comp3640_c0_seq1 len=610 path=[1:0-609]	610	At4g14605.1	At4g14605.1 68417.m02247 mitochondrial transcription termination factor-related / mTERF-related contains Pfam profile PF02536: mTERF	7e-58	219	55%	202	3	608	124	320
comp3641_c0_seq1 len=466 path=[444:0-465]	466	At5g49100.1	At5g49100.1 68418.m06078 expressed protein	2e-21	98.2	40%	155	8	463	219	363
comp3643_c0_seq1 len=497 path=[475:0-496]	497	At5g17410.2	At5g17410.2 68418.m02043 tubulin family protein similar to spindle pole body protein [Homo sapiens][GI:2801701][PMID:9566967], gamma-tubulin ring protein Dgrip84 [Drosophila melanogaster][GI:4689225][PMID: 10037793]	3e-65	243	70%	169	2	490	508	676
comp3644_c0_seq1 len=941 path=[1:0-855 970:856-940]	941	At2g45530.1	At2g45530.1 68415.m05662 zinc finger (C3HC4-type RING finger) family protein contains Pfam profile: PF00097 zinc finger, C3HC4 type (RING finger)	4e-54	208	46%	250	124	855	11	240
comp3644_c0_seq2 len=1054 path=[1:0-855 857:856-968970:969-1053]	1054	At2g45530.1	At2g45530.1 68415.m05662 zinc finger (C3HC4-type RING finger) family protein contains Pfam profile: PF00097 zinc finger, C3HC4 type (RING finger)	5e-54	208	46%	250	124	855	11	240
comp3647_c0_seq1 len=786 path=[764:0-785]	786	At4g07990.1	At4g07990.1 68417.m01280 DNAJ heat shock N-terminal domain-containing protein similar to SP|Q9QYI5 DnaJ homolog subfamily B member 10 Mus musculus ; contains Pfam profile PF00226 DnaJ domain	1e-59	226	50%	238	77	784	116	343
comp3649_c0_seq1 len=429 path=[444:0-190 672:191-428]	429	At5g61630.1	At5g61630.1 68418.m07733 hypothetical protein various predicted proteins, Arabidopsis thaliana	1e-11	65.5	39%	81	429	190	2	82
comp3649_c0_seq2 len=466 path=[444:0-190 635:191-227672:228-465]	466	At5g61630.1	At5g61630.1 68418.m07733 hypothetical protein various predicted proteins, Arabidopsis thaliana	4e-16	80.5	38%	129	466	95	2	130
comp3650_c0_seq1 len=609 path=[587:0-608]	609	At1g09320.1	At1g09320.1 68414.m01043 agenet domain-containing protein contains Pfam PF05641: Agenet domain	7e-32	133	48%	139	30	425	40	176
comp3651_c0_seq1 len=1184 path=[1162:0-987 2150:988-1183]	1184	At2g41460.1	At2g41460.1 68415.m05122 apurinic endonuclease-redox protein / DNA-(apurinic or apyrimidinic site) lyase identical to apurinic endonuclease-redox protein SP: P45951 from [Arabidopsis thaliana]	3e-76	282	47%	331	212	1183	86	393
comp3653_c0_seq1 len=506 path=[1:0-505]	506	At5g25520.2	At5g25520.2 68418.m03037 transcription elongation factor-related contains weak similarity to transcription elongation factors	9e-09	56.2	52%	50	150	1	650	699
comp3655_c0_seq1 len=1565 path=[1:0-1564]	1565	At1g20370.1	At1g20370.1 68414.m02541 tRNA pseudouridine synthase family protein similar to SP|Q9WU56 tRNA pseudouridine synthase A (EC 4.2.1.70) (Uracil hydrolyase) {Mus musculus}; contains Pfam profile PF01416: tRNA pseudouridine synthase	1e-159	559	61%	447	150	1487	51	490
comp3657_c0_seq1 len=1179 path=[1157:0-1178]	1179	At3g53230.1	At3g53230.1 68416.m05865 cell division cycle protein 48, putative / CDC48, putative very strong similarity to SP|P54609 Cell division cycle protein 48 homolog {Arabidopsis thaliana}; contains Pfam profiles PF00004: ATPase AAA family, PF02359: Cell division protein 48 (CDC48) N-terminal domain	0.0	748	95%	392	2	1177	237	628
comp3663_c0_seq1 len=489 path=[946:0-128 72:129-488]	489	At1g11400.2	At1g11400.2 68414.m01310 expressed protein	1e-28	122	54%	133	399	7	10	132
comp3666_c0_seq1 len=1397 path=[1512:0-1365 3046:1366-1396]	1397	At2g26170.2	At2g26170.2 68415.m03141 thromboxane-A synthase, putative / cytochrome P450 family protein simiar to Thromboxane-A synthase (TXA synthase) (TXS) (SP:P47787) [Sus scrofa]; contains Pfam profile: PF00067: Cytochrome P450; supported by cDNA: gi_15810029_gb_AY054283.1_	1e-171	597	71%	411	1395	163	39	438
comp3666_c0_seq2 len=1534 path=[1512:0-1365 2878:1366-1533]	1534	At2g26170.2	At2g26170.2 68415.m03141 thromboxane-A synthase, putative / cytochrome P450 family protein simiar to Thromboxane-A synthase (TXA synthase) (TXS) (SP:P47787) [Sus scrofa]; contains Pfam profile: PF00067: Cytochrome P450; supported by cDNA: gi_15810029_gb_AY054283.1_	1e-165	577	71%	401	1365	163	49	438
comp3667_c0_seq1 len=1418 path=[1:0-1417]	1418	At5g07050.1	At5g07050.1 68418.m00798 nodulin MtN21 family protein similar to MtN21 GI:2598575 (root nodule development) from [Medicago truncatula]	1e-121	433	59%	379	140	1261	1	371
comp3669_c0_seq1 len=671 path=[1:0-235 237:236-670]	671	At3g45040.1	At3g45040.1 68416.m04852 phosphatidate cytidylyltransferase family protein weak similarity to SP|P20048 Dolichol kinase (EC 2.7.1.108) {Saccharomyces cerevisiae}; contains Pfam profile: PF01148 phosphatidate cytidylyltransferase	5e-93	337	72%	223	3	671	336	558
comp3673_c0_seq1 len=664 path=[1:0-476 478:477-663]	664	At3g57570.1	At3g57570.1 68416.m06410 expressed protein	2e-45	178	53%	165	170	664	18	181
comp3681_c0_seq1 len=674 path=[1:0-673]	674	At2g41835.1	At2g41835.1 68415.m05170 zinc finger (C2H2 type, AN1-like) family protein contains Pfam domain, PF00096: Zinc finger, C2H2 type; contains Pfam domain, PF01428: AN1-like Zinc finger	1e-69	259	59%	228	2	664	67	279
comp3681_c1_seq1 len=245 path=[1303:0-244]	245	At3g57480.1	At3g57480.1 68416.m06399 zinc finger (C2H2 type, AN1-like) family protein contains Pfam domain, PF00096: Zinc finger, C2H2 type; contains Pfam domain, PF01428: AN1-like Zinc finger	5e-30	125	76%	69	207	1	1	69
comp3682_c0_seq1 len=328 path=[306:0-327]	328	At4g02570.1	At4g02570.1 68417.m00351 cullin family protein similar to cullin 3 [Homo sapiens] GI:3639052; contains Pfam profile PF00888: Cullin family	1e-48	187	79%	109	2	328	63	171
comp3684_c0_seq1 len=858 path=[836:0-857]	858	At1g14150.1	At1g14150.1 68414.m01673 oxygen evolving enhancer 3 (PsbQ) family protein extrinsic pII protein; contains Pfam profile PF05757: Oxygen evolving enhancer protein 3 (PsbQ)	3e-49	192	54%	175	814	290	19	190
comp3685_c0_seq1 len=647 path=[625:0-107 733:108-646]	647	At1g01490.1	At1g01490.1 68414.m00065 heavy-metal-associated domain-containing protein contains Pfam profile PF00403: Heavy-metal-associated domain	3e-16	82.0	58%	70	50	253	1	70
comp3686_c0_seq1 len=911 path=[1:0-453 455:454-910]	911	At2g18245.1	At2g18245.1 68415.m02127 expressed protein	3e-72	268	49%	293	42	911	74	357
comp3687_c0_seq1 len=282 path=[1:0-281]	282	At2g36770.1	At2g36770.1 68415.m04510 UDP-glucoronosyl/UDP-glucosyl transferase family protein contains Pfam profile: PF00201 UDP-glucoronosyl and UDP-glucosyl transferase	2e-23	103	57%	84	30	281	199	282
comp3688_c0_seq1 len=600 path=[1:0-278 280:279-599]	600	At3g10700.1	At3g10700.1 68416.m01288 GHMP kinase family protein contains Pfam profile: PF00288 GHMP kinases putative ATP-binding proteins	5e-47	183	65%	140	476	57	1	137
comp3689_c0_seq1 len=386 path=[364:0-49 414:50-385]	386	At5g41340.1	At5g41340.1 68418.m05024 ubiquitin-conjugating enzyme 4 (UBC4) E2; identical to gi:431265, SP:P42748	3e-46	179	82%	98	93	386	1	98
comp3689_c0_seq2 len=449 path=[364:0-49 748:50-112 414:113-448]	449	At5g41340.1	At5g41340.1 68418.m05024 ubiquitin-conjugating enzyme 4 (UBC4) E2; identical to gi:431265, SP:P42748	4e-46	179	82%	98	156	449	1	98
comp3692_c0_seq1 len=613 path=[591:0-424 1016:425-612]	613	At4g10620.1	At4g10620.1 68417.m01736 expressed protein	6e-60	226	69%	153	611	153	402	554
comp3692_c0_seq2 len=206 path=[1181:0-17 1016:18-205]	206	At4g10620.1	At4g10620.1 68417.m01736 expressed protein	2e-21	97.4	74%	62	204	19	402	463
comp3693_c0_seq1 len=814 path=[1793:0-35 1002:36-813]	814	At4g03090.1	At4g03090.1 68417.m00417 expressed protein	1e-45	180	44%	236	106	813	10	244
comp3693_c0_seq2 len=901 path=[879:0-122 1002:123-900]	901	At4g03090.1	At4g03090.1 68417.m00417 expressed protein	1e-45	180	44%	236	193	900	10	244
comp3694_c0_seq1 len=538 path=[1:0-537]	538	At4g38110.1	At4g38110.1 68417.m05382 expressed protein	4e-22	100	42%	142	112	537	5	127
comp3695_c0_seq1 len=230 path=[1:0-229]	230	At4g11600.1	At4g11600.1 68417.m01858 glutathione peroxidase, putative	5e-22	99.0	65%	67	22	222	162	228
comp3696_c0_seq1 len=587 path=[1:0-496 498:497-586]	587	At1g28310.1	At1g28310.1 68414.m03474 Dof-type zinc finger domain-containing protein	3e-33	137	45%	171	541	56	7	175
comp3697_c0_seq1 len=940 path=[1:0-916 1859:917-939]	940	At4g26900.1	At4g26900.1 68417.m03870 imidazole glycerol phosphate synthase hisHF, chloroplast / IGP synthase / ImGPP synthase / IGPS identical to SP|Q9SZ30 Imidazole glycerol phosphate synthase hisHF, chloroplast precursor (IGP synthase) {Arabidopsis thaliana}	1e-121	431	82%	249	193	939	61	309
comp3698_c0_seq1 len=314 path=[1582:0-313]	314	At2g45610.1	At2g45610.1 68415.m05671 expressed protein low similarity to PrMC3 [Pinus radiata] GI:5487873	2e-25	110	52%	102	8	313	209	309
comp3698_c1_seq1 len=668 path=[646:0-667]	668	At2g45600.1	At2g45600.1 68415.m05670 expressed protein low similarity to PrMC3 [Pinus radiata] GI:5487873	8e-66	246	61%	194	579	7	19	198
comp3699_c0_seq1 len=865 path=[843:0-864]	865	At3g07810.1	At3g07810.1 68416.m00955 heterogeneous nuclear ribonucleoprotein, putative / hnRNP, putative contains Pfam profile: PF00076 RNA recognition motif. (a.k.a. RRM, RBD, or RNP domain)	4e-18	88.6	33%	200	865	323	297	493
comp3701_c0_seq1 len=557 path=[535:0-56 592:57-69 605:70-71607:72-556]	557	At3g54130.1	At3g54130.1 68416.m05984 josephin family protein contains Pfam domain PF02099: Josephin	5e-66	246	82%	145	129	557	1	145
comp3703_c0_seq1 len=849 path=[827:0-848]	849	At5g11720.1	At5g11720.1 68418.m01369 alpha-glucosidase 1 (AGLU1) identical to alpha-glucosidase 1 [Arabidopsis thaliana] GI:2323344	2e-83	305	57%	263	67	849	31	291
comp3705_c0_seq1 len=343 path=[321:0-191 513:192-342]	343	At3g23560.1	At3g23560.1 68416.m02964 MATE efflux family protein similar to ripening regulated protein DDTFR18 [Lycopersicon esculentum] GI:12231296; contains Pfam profile: PF01554 uncharacterized membrane protein family	1e-16	81.3	63%	58	156	329	32	89
comp3711_c0_seq1 len=693 path=[1:0-692]	693	At4g11060.1	At4g11060.1 68417.m01797 single-strand-binding family protein contains Pfam domain PF00436: Single-strand binding protein family	5e-75	277	65%	214	16	657	1	201
comp3712_c0_seq1 len=748 path=[726:0-747]	748	At3g06730.1	At3g06730.1 68416.m00798 thioredoxin family protein contains Pfam profile: PF00085 Thioredoxin	6e-57	217	66%	171	681	196	15	183
comp3713_c0_seq1 len=642 path=[620:0-641]	642	At2g31725.1	At2g31725.1 68415.m03872 expressed protein	3e-57	218	67%	149	92	538	1	149
comp3714_c0_seq1 len=454 path=[432:0-453]	454	At5g36930.1	At5g36930.1 68418.m04427 disease resistance protein (TIR-NBS-LRR class), putative domain signature TIR-NBS-LRR exists, suggestive of a disease resistance protein.	4e-20	93.6	46%	117	454	107	623	739
comp3716_c0_seq1 len=1265 path=[1:0-1264]	1265	At5g23150.1	At5g23150.1 68418.m02707 PWWP domain-containing protein identical to cDNA putative transcription factor (HUA2) GI:4868119; contains Pfam profile PF00855: PWWP domain	1e-107	384	53%	412	7	1242	559	963
comp3716_c1_seq1 len=1865 path=[2485:0-1864]	1865	At5g23150.1	At5g23150.1 68418.m02707 PWWP domain-containing protein identical to cDNA putative transcription factor (HUA2) GI:4868119; contains Pfam profile PF00855: PWWP domain	2e-58	224	34%	599	1571	3	1	560
comp3719_c0_seq1 len=523 path=[1:0-522]	523	At3g62930.1	At3g62930.1 68416.m07069 glutaredoxin family protein contains glutaredoxin domain, INTERPRO:IPR002109	9e-29	122	57%	102	75	380	1	102
comp3722_c0_seq1 len=722 path=[700:0-540 1241:541-721]	722	At5g56840.1	At5g56840.1 68418.m07092 DNA-binding family protein contains Pfam domains, PF00249: Myb-like DNA-binding domain and PF00098: Zinc knuckle	1e-34	143	45%	185	706	155	53	219
comp3722_c0_seq2 len=579 path=[700:0-540 1422:541-578]	579	At5g56840.1	At5g56840.1 68418.m07092 DNA-binding family protein contains Pfam domains, PF00249: Myb-like DNA-binding domain and PF00098: Zinc knuckle	1e-28	122	51%	130	541	155	90	219
comp3724_c0_seq1 len=390 path=[368:0-389]	390	At1g11790.1	At1g11790.1 68414.m01353 prephenate dehydratase family protein similar to gi|2392772 and is a member of the PF|00800 Prephenate dehydratase family. ESTs gb|T21562 and gb|T21062 come from this gene	1e-10	61.6	35%	114	50	388	1	111
comp3724_c1_seq1 len=504 path=[1216:0-503]	504	At1g11790.1	At1g11790.1 68414.m01353 prephenate dehydratase family protein similar to gi|2392772 and is a member of the PF|00800 Prephenate dehydratase family. ESTs gb|T21562 and gb|T21062 come from this gene	1e-69	258	76%	166	1	498	105	270
comp3725_c0_seq1 len=918 path=[896:0-89 986:90-917]	918	At4g20280.1	At4g20280.1 68417.m02962 transcription initiation factor IID (TFIID) 28 kDa subunit (TAFII-28) family protein similar to SP|Q15544 Transcription initiation factor TFIID 28 kDa subunit (TAFII-28) (TAFII28) (TFIID subunit p30-beta) {Homo sapiens}; contains Pfam profile PF04719: hTAFII28-like protein conserved region	5e-55	211	56%	215	129	755	1	210
comp3729_c0_seq1 len=987 path=[1:0-986]	987	At4g01470.1	At4g01470.1 68417.m00190 major intrinsic family protein / MIP family protein contains Pfam profile: MIP PF00230	1e-106	380	73%	252	51	806	1	252
comp3731_c0_seq1 len=1586 path=[1:0-1482 1490:1483-1585]	1586	At1g75340.1	At1g75340.1 68414.m08751 zinc finger (CCCH-type) family protein weak similarity to Nucleoporin NUP42 (Nuclear pore protein NUP42) (Swiss-Prot:P49686) [Saccharomyces cerevisiae]; contains Pfam profile PF00642: Zinc finger C-x8-C-x5-C-x3-H type (and similar)	9e-77	284	40%	451	1308	142	2	435
comp3735_c0_seq1 len=703 path=[1:0-702]	703	At5g03070.1	At5g03070.1 68418.m00255 armadillo/beta-catenin repeat family protein contains Pfam profile: PF00514 armadillo/beta-catenin-like repeat	7e-68	253	77%	158	2	475	326	483
comp3736_c0_seq1 len=310 path=[1:0-309]	310	At1g26880.1	At1g26880.1 68414.m03278 60S ribosomal protein L34 (RPL34A) identical to GB:Q42351, location of EST 105E2T7, gb|T22624	6e-21	95.5	53%	98	22	309	1	98
comp3738_c0_seq1 len=1015 path=[1:0-99 101:100-1014]	1015	At1g49980.1	At1g49980.1 68414.m05609 UMUC-like DNA repair family protein low similarity to DNA polymerase kappa [Mus musculus] GI:14279087; contains Pfam profile PF00817: ImpB/MucB/SamB family	5e-59	224	61%	175	787	278	603	776
comp3739_c0_seq1 len=214 path=[1:0-213]	214	At3g26100.2	At3g26100.2 68416.m03250 regulator of chromosome condensation (RCC1) family protein weak similarity to UVB-resistance protein UVR8 [Arabidopsis thaliana] GI:5478530; contains Pfam profile PF00415: Regulator of chromosome condensation (RCC1)	8e-24	105	79%	63	214	26	470	532
comp3741_c0_seq1 len=825 path=[1:0-191 1628:192-199201:200-824]	825	At1g32750.1	At1g32750.1 68414.m04038 HAC13 protein (HAC13) identical to HAC13 [Arabidopsis thaliana] gi|21105767|gb|AAM34782; contains Pfam domains, PF00439: Bromodomain and PF00240: Ubiquitin family	1e-97	352	65%	275	825	1	804	1076
comp3743_c0_seq1 len=793 path=[771:0-792]	793	At1g14770.2	At1g14770.2 68414.m01766 expressed protein	1e-20	97.1	35%	167	104	598	23	188
comp3744_c0_seq1 len=1152 path=[1:0-1151]	1152	At1g04920.1	At1g04920.1 68414.m00489 sucrose-phosphate synthase, putative similar to GB:Y11795 from [Craterostigma plantagineum]	1e-155	543	75%	360	93	1151	1	358
comp3746_c0_seq1 len=457 path=[435:0-456]	457	At1g29750.2	At1g29750.2 68414.m03638 leucine-rich repeat transmembrane protein kinase, putative / serine/threonine kinase, putative (RKF1) similar to receptor-like serine/threonine kinase GI:2465923 from [Arabidopsis thaliana]; identical to cDNA receptor-like serine/threonine kinase (RKF1) GI:2465922	4e-28	120	47%	121	365	3	21	139
comp3748_c0_seq1 len=225 path=[1:0-193 195:194-224]	225	At5g63260.1	At5g63260.1 68418.m07940 zinc finger (CCCH-type) family protein contains Pfam domain, PF00642: Zinc finger C-x8-C-x5-C-x3-H type (and similar)	2e-27	117	66%	74	222	1	149	222
comp3750_c0_seq1 len=372 path=[350:0-25 376:26-371]	372	At2g39210.1	At2g39210.1 68415.m04816 nodulin family protein similar to nodulin-like protein [Arabidopsis thaliana] GI:3329368, nodule-specific protein Nlj70 [Lotus japonicus] GI:3329366	2e-37	150	66%	103	310	2	1	101
comp3751_c0_seq1 len=903 path=[881:0-115 997:116-902]	903	At2g35410.1	At2g35410.1 68415.m04340 33 kDa ribonucleoprotein, chloroplast, putative / RNA-binding protein cp33, putative similar to SP|P19684 33 kDa ribonucleoprotein, chloroplast precursor {Nicotiana sylvestris}; contains InterPro entry IPR000504: RNA-binding region RNP-1 (RNA recognition motif) (RRM)	1e-67	253	56%	245	27	755	47	277
comp3754_c0_seq1 len=1331 path=[1309:0-1330]	1331	At4g33760.1	At4g33760.1 68417.m04793 tRNA synthetase class II (D, K and N) family protein similar to SP|P36419 Aspartyl-tRNA synthetase (EC 6.1.1.12) (Aspartate--tRNA ligase) (AspRS) {Thermus thermophilus}; contains Pfam profile PF00152: tRNA synthetases class II (D, K and N)	0.0	697	79%	430	2	1291	235	664
comp3755_c0_seq1 len=260 path=[238:0-39 278:40-51 290:52-259]	260	At5g56760.1	At5g56760.1 68418.m07084 serine O-acetyltransferase (SAT-52) identical to GI:905391	1e-36	147	83%	86	258	1	154	239
comp3758_c0_seq1 len=372 path=[1:0-102 104:103-371]	372	At3g51800.1	At3g51800.1 68416.m05680 metallopeptidase M24 family protein similar to SP|P50580 Proliferation-associated protein 2G4 {Mus musculus}; contains Pfam profile PF00557: metallopeptidase family M24	6e-35	142	60%	123	372	4	269	389
comp3759_c0_seq1 len=710 path=[688:0-149 838:150-709]	710	At1g69980.1	At1g69980.1 68414.m08054 expressed protein	3e-37	151	46%	186	116	673	24	190
comp3761_c0_seq1 len=889 path=[867:0-888]	889	At1g72090.1	At1g72090.1 68414.m08333 radical SAM domain-containing protein / TRAM domain-containing protein contains Pfam profiles PF00919: UPF0004 family protein, PF04055: radical SAM domain protein, PF01938: TRAM domain	1e-151	531	87%	296	888	1	68	363
comp3763_c0_seq1 len=799 path=[1:0-686 691:687-798]	799	At5g49400.1	At5g49400.1 68418.m06113 zinc knuckle (CCHC-type) family protein contains Pfam domain, PF00098: Zinc knuckle	3e-38	155	56%	150	649	215	1	148
comp3769_c0_seq1 len=518 path=[496:0-517]	518	At4g23140.2	At4g23140.2 68417.m03338 receptor-like protein kinase 5 (RLK5) identical to receptor-like protein kinase 5 [Arabidopsis thaliana] GI:13506747; contains Pfam domain PF00069: Protein kinase domain; identical to cDNA receptor-like protein kinase 5 (RLK5) GI:13506746	6e-06	47.0	46%	52	302	457	197	245
comp3770_c0_seq1 len=1710 path=[1688:0-1709]	1710	At5g35840.1	At5g35840.1 68418.m04306 phytochrome C (PHYC) identical to SP|P14714 Phytochrome C {Arabidopsis thaliana}	1e-152	536	55%	481	1708	275	631	1111
comp3773_c0_seq1 len=581 path=[559:0-580]	581	At1g07830.1	At1g07830.1 68414.m00849 ribosomal protein L29 family protein similar to GB:CAA83057 from [Saccharomyces cerevisiae]	3e-52	201	86%	109	119	445	36	144
comp3777_c0_seq1 len=513 path=[491:0-259 751:260-263755:264-512]	513	At5g63450.1	At5g63450.1 68418.m07965 cytochrome P450, putative	4e-26	114	43%	127	381	1	38	164
comp3779_c0_seq1 len=851 path=[1:0-850]	851	At3g26690.2	At3g26690.2 68416.m03338 MutT/nudix family protein similar to SP|Q09790 Diadenosine 5',5'''-P1,P6-hexaphosphate hydrolase (EC 3.6.1.-) (Ap6A hydrolase) {Schizosaccharomyces pombe}; contains Pfam profile PF00293: NUDIX domain	3e-58	221	63%	171	128	628	1	171
comp3780_c0_seq1 len=581 path=[559:0-580]	581	At2g28660.1	At2g28660.1 68415.m03484 copper-binding family protein similar to copper homeostasis factor gi:3168840 from Arabidopsis thaliana; contains Pfam profile PF00403: Heavy-metal-associated domain	2e-26	115	48%	142	572	147	114	244
comp3782_c0_seq1 len=332 path=[310:0-331]	332	At5g55670.1	At5g55670.1 68418.m06941 RNA recognition motif (RRM)-containing protein	4e-08	52.8	33%	89	3	266	538	625
comp3784_c0_seq1 len=748 path=[726:0-747]	748	At1g19525.1	At1g19525.1 68414.m02432 pentatricopeptide (PPR) repeat-containing protein contains Pfam profile PF01535: PPR repeat	4e-56	214	50%	223	2	667	77	299
comp3787_c0_seq1 len=699 path=[677:0-698]	699	At2g37640.1	At2g37640.1 68415.m04617 expansin, putative (EXP3) identical to Alpha-expansin 3 precursor (At-EXP3)[Arabidopsis thaliana] SWISS-PROT:O80932; alpha-expansin gene family, PMID:11641069	5e-96	347	66%	229	13	699	31	258
comp3789_c0_seq1 len=445 path=[423:0-444]	445	At1g78700.1	At1g78700.1 68414.m09173 brassinosteroid signalling positive regulator-related contains similarity to BZR1 protein [Arabidopsis thaliana] gi|20270971|gb|AAM18490	8e-40	159	71%	111	49	366	204	314
comp3790_c0_seq1 len=830 path=[808:0-829]	830	At2g03800.1	At2g03800.1 68415.m00339 expressed protein	1e-101	363	64%	277	2	829	3	279
comp3792_c0_seq1 len=855 path=[1:0-854]	855	At2g37040.1	At2g37040.1 68415.m04544 phenylalanine ammonia-lyase 1 (PAL1) nearly identical to SP|P35510	1e-95	345	77%	228	683	3	33	260
comp3793_c0_seq1 len=1324 path=[1302:0-1323]	1324	At1g25510.1	At1g25510.1 68414.m03168 aspartyl protease family protein contains Pfam domain, PF00026: eukaryotic aspartyl protease	1e-150	529	62%	437	1298	3	9	437
comp3794_c0_seq1 len=551 path=[1:0-453 455:454-550]	551	At3g30380.1	At3g30380.1 68416.m03835 expressed protein ; expression supported by MPSS	2e-52	201	55%	197	1	513	205	395
comp3795_c0_seq1 len=1012 path=[990:0-1011]	1012	At2g25620.1	At2g25620.1 68415.m03069 protein phosphatase 2C, putative / PP2C, putative	1e-137	483	69%	338	1	1002	56	392
comp3796_c0_seq1 len=501 path=[1:0-500]	501	At4g31600.1	At4g31600.1 68417.m04489 UDP-glucuronic acid/UDP-N-acetylgalactosamine transporter-related contains weak similarity to UDP-glucuronic acid/UDP-N-acetylgalactosamine transporter (UDP- GlcA/UDP-GalNAc transporter) (Swiss-Prot:Q9NTN3) [Homo sapiens]	1e-54	208	71%	156	501	34	168	323
comp3798_c0_seq1 len=410 path=[337:0-409]	410	At1g49180.1	At1g49180.1 68414.m05514 protein kinase family protein contains eukaryotic protein kinase domain, INTERPRO:IPR000719	7e-52	198	68%	135	406	2	81	215
comp3799_c0_seq1 len=520 path=[482:0-364 983:365-380847:381-519]	520	At3g62220.1	At3g62220.1 68416.m06990 serine/threonine protein kinase, putative similar to Pto kinase interactor 1 (Pti1)[Lycopersicon esculentum] gi|3668069|gb|AAC61805	2e-33	138	63%	112	338	3	1	112
comp3799_c0_seq2 len=504 path=[482:0-364 847:365-503]	504	At3g62220.1	At3g62220.1 68416.m06990 serine/threonine protein kinase, putative similar to Pto kinase interactor 1 (Pti1)[Lycopersicon esculentum] gi|3668069|gb|AAC61805	2e-33	138	63%	112	338	3	1	112
comp3801_c0_seq1 len=1603 path=[1581:0-1602]	1603	At1g03060.1	At1g03060.1 68414.m00280 WD-40 repeat family protein / beige-related similar to BEIGE (GI:3928547) [Rattus norvegicus]; Similar to gb|U70015 lysosomal trafficking regulator from Mus musculus and contains 2 Pfam PF00400 WD-40, G-beta repeats. ESTs gb|T43386 and gb|AA395236 come from this gene	0.0	752	71%	535	1602	1	923	1457
comp3801_c1_seq1 len=236 path=[3161:0-235]	236	At1g03060.1	At1g03060.1 68414.m00280 WD-40 repeat family protein / beige-related similar to BEIGE (GI:3928547) [Rattus norvegicus]; Similar to gb|U70015 lysosomal trafficking regulator from Mus musculus and contains 2 Pfam PF00400 WD-40, G-beta repeats. ESTs gb|T43386 and gb|AA395236 come from this gene	2e-22	100	66%	80	3	236	1452	1531
comp3803_c0_seq1 len=397 path=[1:0-396]	397	At5g62030.1	At5g62030.1 68418.m07786 diphthamide synthesis DPH2 family protein contains InterPro accession IPR002728: Diphthamide synthesis DPH2 protein	1e-54	207	76%	132	1	396	168	297
comp3804_c0_seq1 len=831 path=[1453:0-93 739:94-830]	831	At2g15560.1	At2g15560.1 68415.m01782 expressed protein contains Pfam profile PF04396: Protein of unknown function, DUF537	3e-80	295	71%	199	241	831	44	233
comp3805_c0_seq1 len=503 path=[481:0-84 1029:85-106588:107-502]	503	At5g02960.1	At5g02960.1 68418.m00239 40S ribosomal protein S23 (RPS23B) ribosomal protein S23, Fragaria x ananassa, PIR:S56673	2e-61	231	79%	143	436	8	1	142
comp3806_c0_seq1 len=684 path=[1:0-517 519:518-683]	684	At2g46580.1	At2g46580.1 68415.m05810 pyridoxine 5'-phosphate oxidase-related similar to pyridoxine 5'-phosphate oxidase (GI:3237304) [Rattus norvegicus]; similar to pyridoxamine 5'-phosphate oxidase (GI:22294052) [Thermosynechococcus elongatus BP-1]	4e-74	274	66%	196	652	65	3	198
comp3808_c0_seq1 len=768 path=[769:0-494 1264:495-7201490:721-767]	768	At2g37080.1	At2g37080.1 68415.m04550 myosin heavy chain-related low similarity to myosin heavy chain [Rana catesbeiana] GI:4249701	2e-09	53.1	40%	76	657	430	147	207
comp3810_c0_seq1 len=302 path=[280:0-301]	302	At5g63080.1	At5g63080.1 68418.m07917 transcription factor jumonji (jmjC) domain-containing protein contains Pfam domain PF02373: jmjC domain	2e-17	84.0	57%	61	186	4	1	61
comp3811_c0_seq1 len=1317 path=[1:0-339 341:340-1316]	1317	At3g25250.1	At3g25250.1 68416.m03154 protein kinase family protein contains protein kinase domain, Pfam:PF00069	1e-120	429	57%	383	80	1222	1	375
comp3812_c0_seq1 len=332 path=[310:0-197 508:198-331]	332	At5g23630.1	At5g23630.1 68418.m02771 ATPase E1-E2 type family protein / haloacid dehalogenase-like hydrolase familiy protein similar to SP|O14072 Cation-transporting ATPase 4 (EC 3.6.3.-) {Schizosaccharomyces pombe}; contains InterPro accession IPR001757: ATPase, E1-E2 type; contains Pfam profile PF00702: haloacid dehalogenase-like hydrolase	6e-39	155	71%	107	328	8	6	112
comp3818_c0_seq1 len=238 path=[263:0-237]	238	At2g14740.2	At2g14740.2 68415.m01663 vacuolar sorting receptor, putative nearly identical to vacuolar sorting receptor homolog [Arabidopsis thaliana] GI:1737220; contains a calcium-binding EGF-like domain signature	6e-36	145	86%	79	237	1	27	105
comp3819_c0_seq1 len=280 path=[1:0-279]	280	At1g71010.1	At1g71010.1 68414.m08192 phosphatidylinositol-4-phosphate 5-kinase family protein low similarity to phosphatidylinositol 3,5-kinase [Candida albicans] GI:14571648; contains Pfam profile PF01504: Phosphatidylinositol-4-phosphate 5-Kinase	1e-27	117	61%	90	272	3	308	397
comp3821_c0_seq1 len=809 path=[787:0-538 1326:539-808]	809	At3g14120.2	At3g14120.2 68416.m01786 expressed protein similar to Nuclear pore complex protein Nup107 (Nucleoporin Nup107) (107 kDa nucleoporin) (p105) (Swiss-Prot:P52590) [Rattus norvegicus]	2e-70	262	56%	258	742	2	1	250
comp3822_c0_seq1 len=839 path=[817:0-439 1257:440-838]	839	At1g06410.1	At1g06410.1 68414.m00678 glycosyl transferase family 20 protein / trehalose-phosphatase family protein contains Pfam profile: PF02358 trehalose-phosphatase	1e-77	286	70%	193	260	838	1	191
comp3824_c0_seq1 len=621 path=[599:0-620]	621	At1g05630.1	At1g05630.1 68414.m00584 endonuclease/exonuclease/phosphatase family protein similar to inositol 1,4,5-trisphosphate 5-phosphatase (GI:4688596) [Arabidopsis thaliana]	1e-36	149	50%	169	492	1	6	166
comp3825_c0_seq1 len=392 path=[370:0-391]	392	At3g57320.1	At3g57320.1 68416.m06380 expressed protein	3e-07	50.4	41%	67	225	25	36	98
comp3826_c0_seq1 len=789 path=[767:0-788]	789	At1g11260.1	At1g11260.1 68414.m01289 glucose transporter (STP1) nearly identical to glucose transporter GB:P23586 SP|P23586 from [Arabidopsis thaliana]	1e-109	392	74%	263	789	1	66	326
comp3827_c0_seq1 len=1069 path=[1047:0-1068]	1069	At3g13000.2	At3g13000.2 68416.m01620 expressed protein contains Pfam profile PF04784: Protein of unknown function, DUF547	1e-82	303	50%	364	64	1068	48	411
comp3827_c1_seq1 len=849 path=[2093:0-848]	849	At3g13000.2	At3g13000.2 68416.m01620 expressed protein contains Pfam profile PF04784: Protein of unknown function, DUF547	4e-56	214	70%	142	3	428	436	577
comp3828_c0_seq1 len=925 path=[1:0-924]	925	At4g25810.1	At4g25810.1 68417.m03713 xyloglucan:xyloglucosyl transferase, putative / xyloglucan endotransglycosylase, putative / endo-xyloglucan transferase, putative (XTR6) identical to xyloglucan endotransglycosylase-related protein GI:1244758 from [Arabidopsis thaliana]	1e-114	408	69%	277	38	859	10	286
comp3830_c0_seq1 len=718 path=[696:0-404 1101:405-717]	718	At3g09270.1	At3g09270.1 68416.m01101 glutathione S-transferase, putative similar to glutathione transferase GB:CAA71784 [Glycine max]	1e-66	249	55%	208	32	649	5	212
comp3833_c0_seq1 len=327 path=[305:0-326]	327	At1g53710.1	At1g53710.1 68414.m06112 calcineurin-like phosphoesterase family protein contains Pfam profile: PF00149 calcineurin-like phosphoesterase	8e-32	131	63%	96	290	3	7	92
comp3834_c0_seq1 len=847 path=[825:0-156 982:157-846]	847	At3g15690.2	At3g15690.2 68416.m01989 biotin carboxyl carrier protein of acetyl-CoA carboxylase-related contains weak similarity to Biotin carboxyl carrier protein of acetyl-CoA carboxylase, chloroplast precursor (BCCP) (Swiss-Prot:Q42533) [Arabidopsis thaliana]	3e-53	205	45%	267	838	71	1	263
comp3835_c0_seq1 len=1213 path=[1191:0-308 1500:309-1212]	1213	At1g72440.1	At1g72440.1 68414.m08377 CCAAT-box-binding transcription factor-related similar to CCAAT-box-binding transcription factor (CCAAT-binding factor) (CBF) (Swiss-Prot:Q03701) [Homo sapiens], GB:P53569 [Mus musculus]	3e-69	259	41%	409	6	1157	633	1028
comp3837_c0_seq1 len=689 path=[667:0-265 933:266-688]	689	At4g22330.1	At4g22330.1 68417.m03228 alkaline phytoceramidase family / aPHC family contains Pfam profile: PF05875: alkaline phytoceramidase (aPHC)	8e-85	309	81%	169	1	507	87	255
comp3838_c0_seq1 len=943 path=[1:0-639 647:640-942]	943	At4g22320.1	At4g22320.1 68417.m03227 expressed protein	2e-29	126	38%	241	889	296	1	234
comp3839_c0_seq1 len=451 path=[1:0-450]	451	At4g34480.1	At4g34480.1 68417.m04902 glycosyl hydrolase family 17 protein similar to glucan endo-1,3-beta-glucosidase precursor SP:P52409 from [Triticum aestivum]	4e-27	117	71%	85	255	1	6	89
comp3841_c0_seq1 len=284 path=[1:0-283]	284	At2g18730.1	At2g18730.1 68415.m02181 diacylglycerol kinase, putative contains INTERPRO domain, IPR001206, DAG-kinase catalytic domain	9e-09	55.1	69%	33	3	101	456	488
comp3843_c0_seq1 len=474 path=[452:0-228 681:229-232685:233-473]	474	At3g09550.1	At3g09550.1 68416.m01134 ankyrin repeat family protein contains ankyrin repeat domains, Pfam:PF00023	2e-07	51.6	32%	102	166	471	57	150
comp3845_c0_seq1 len=247 path=[1:0-246]	247	At5g02250.1	At5g02250.1 68418.m00148 ribonuclease II family protein contains Pfam profile PF00773: RNB-like protein	9e-22	98.2	61%	81	245	3	259	339
comp3848_c0_seq1 len=493 path=[1:0-441 905:442-492]	493	At5g53160.2	At5g53160.2 68418.m06609 expressed protein similar to unknown protein (pir||T02893)	3e-40	160	78%	94	282	1	15	108
comp3849_c0_seq1 len=370 path=[1:0-369]	370	At1g52760.1	At1g52760.1 68414.m05964 esterase/lipase/thioesterase family protein low similarity to monoglyceride lipase from [Homo sapiens] GI:14594904, [Mus musculus] GI:2632162; contains Interpro entry IPR000379	1e-07	51.6	44%	67	172	369	20	86
comp3849_c1_seq1 len=474 path=[695:0-473]	474	At1g52760.1	At1g52760.1 68414.m05964 esterase/lipase/thioesterase family protein low similarity to monoglyceride lipase from [Homo sapiens] GI:14594904, [Mus musculus] GI:2632162; contains Interpro entry IPR000379	1e-11	50.4	52%	42	128	253	130	171
comp3851_c0_seq1 len=491 path=[469:0-490]	491	At1g53420.1	At1g53420.1 68414.m06054 serine/threonine protein kinase-related contains 1 predicted transmembrane domain; low similarity to receptor-like serine/threonine kinase [Arabidopsis thaliana] GI:2465923	6e-77	282	82%	163	3	491	635	797
comp3853_c0_seq1 len=441 path=[419:0-140 560:141-440]	441	At1g22510.1	At1g22510.1 68414.m02812 zinc finger (C3HC4-type RING finger) family protein contains Pfam profile: PF00097 zinc finger, C3HC4 type (RING finger)	2e-56	214	70%	131	49	441	1	131
comp3854_c0_seq1 len=535 path=[517:0-336 858:337-534]	535	At1g50510.1	At1g50510.1 68414.m05665 indigoidine synthase A family protein similar to IndA protein (GI:7576263) [Erwinia chrysanthemi]; contains Pfam profile PF04227: Indigoidine synthase A like protein	2e-53	121	63%	94	59	340	6	93
comp3858_c0_seq1 len=1709 path=[1687:0-323 2011:324-1708]	1709	At4g39350.1	At4g39350.1 68417.m05570 cellulose synthase, catalytic subunit (Ath-A) identical to gi:2827141	0.0	968	81%	569	2	1702	398	963
comp3858_c0_seq2 len=384 path=[1687:0-323 3456:324-383]	384	At4g39350.1	At4g39350.1 68417.m05570 cellulose synthase, catalytic subunit (Ath-A) identical to gi:2827141	5e-58	219	91%	108	2	325	398	505
comp3862_c0_seq1 len=507 path=[1:0-506]	507	At3g10400.1	At3g10400.1 68416.m01246 RNA recognition motif (RRM)-containing protein low similarity to splicing factor SC35 [Arabidopsis thaliana] GI:9843653; contains InterPro entry IPR000504: RNA-binding region RNP-1 (RNA recognition motif) (RRM)	8e-61	229	67%	167	27	506	9	175
comp3864_c0_seq1 len=955 path=[1:0-954]	955	At3g56950.1	At3g56950.1 68416.m06336 small basic membrane integral family protein contains similarity to small basic membrane integral protein ZmSIP2-1 (GI:13447817) [Zea mays]	7e-84	307	62%	229	912	229	7	235
comp3866_c0_seq1 len=535 path=[1:0-534]	535	At1g19370.1	At1g19370.1 68414.m02410 expressed protein	1e-27	119	46%	146	97	534	46	166
comp3867_c0_seq1 len=581 path=[559:0-189 749:190-580]	581	At2g29140.1	At2g29140.1 68415.m03542 pumilio/Puf RNA-binding domain-containing protein	5e-16	80.9	51%	82	347	580	37	118
comp3868_c0_seq1 len=267 path=[1:0-126 128:127-266]	267	At3g02290.2	At3g02290.2 68416.m00211 zinc finger (C3HC4-type RING finger) family protein contains zinc finger motif, C3HC4 type (RING finger)	2e-06	47.0	90%	21	3	65	210	230
comp3869_c0_seq1 len=498 path=[476:0-348 825:349-497]	498	At1g69220.2	At1g69220.2 68414.m07926 serine/threonine protein kinase, putative identical to serine/threonine kinase [Arabidopsis thaliana] gi|2352084|gb|AAB68776	2e-79	291	85%	164	1	492	356	518
comp3871_c0_seq1 len=794 path=[772:0-793]	794	At1g10490.1	At1g10490.1 68414.m01181 expressed protein contains Pfam profile PF05127: Putative ATPase (DUF699)	1e-44	176	60%	145	9	443	832	976
comp3872_c0_seq1 len=787 path=[765:0-786]	787	At2g28200.1	At2g28200.1 68415.m03424 zinc finger (C2H2 type) family protein contains Pfam domain, PF00096: Zinc finger, C2H2 type	2e-47	185	46%	264	1	765	47	284
comp3873_c0_seq1 len=790 path=[768:0-348 1117:349-789]	790	At5g16810.1	At5g16810.1 68418.m01969 expressed protein	1e-75	279	64%	223	120	788	32	249
comp3873_c0_seq2 len=801 path=[768:0-348 1555:349-3591117:360-800]	801	At5g16810.1	At5g16810.1 68418.m01969 expressed protein	2e-51	199	67%	146	362	799	109	249
comp3874_c0_seq1 len=333 path=[311:0-332]	333	At2g47420.1	At2g47420.1 68415.m05919 dimethyladenosine transferase, putative similar to SP|P41819 Dimethyladenosine transferase (EC 2.1.1.-) (S-adenosylmethionine-6-N', N'-adenosyl(rRNA) dimethyltransferase) {Saccharomyces cerevisiae}; contains Pfam profile PF00398: ribosomal RNA adenine dimethylase family protein	2e-13	70.5	40%	110	331	8	245	353
comp3874_c1_seq1 len=204 path=[621:0-203]	204	At2g47420.1	At2g47420.1 68415.m05919 dimethyladenosine transferase, putative similar to SP|P41819 Dimethyladenosine transferase (EC 2.1.1.-) (S-adenosylmethionine-6-N', N'-adenosyl(rRNA) dimethyltransferase) {Saccharomyces cerevisiae}; contains Pfam profile PF00398: ribosomal RNA adenine dimethylase family protein	7e-27	115	77%	67	202	2	178	244
comp3875_c0_seq1 len=1164 path=[1:0-840 842:841-1163]	1164	At1g66730.1	At1g66730.1 68414.m07585 ATP dependent DNA ligase family protein contains Pfam profile: PF01068 ATP dependent DNA ligase domain	1e-152	533	68%	375	1163	102	1040	1414
comp3875_c0_seq2 len=864 path=[1:0-840 2337:841-863]	864	At1g66730.1	At1g66730.1 68414.m07585 ATP dependent DNA ligase family protein contains Pfam profile: PF01068 ATP dependent DNA ligase domain	1e-106	380	67%	270	848	102	1145	1414
comp3877_c0_seq1 len=770 path=[748:0-64 813:65-769]	770	At4g04190.2	At4g04190.2 68417.m00595 expressed protein	2e-75	278	75%	184	108	632	1	184
comp3879_c0_seq1 len=486 path=[1:0-485]	486	At2g44260.2	At2g44260.2 68415.m05508 expressed protein	7e-67	249	69%	159	4	480	286	444
comp3882_c0_seq1 len=392 path=[1005:0-391]	392	At5g07030.1	At5g07030.1 68418.m00796 aspartyl protease family protein contains Pfam profile:PF00026 eukaryotic aspartyl protease	8e-42	165	60%	132	2	391	157	288
comp3882_c1_seq1 len=525 path=[503:0-524]	525	At5g07030.1	At5g07030.1 68418.m00796 aspartyl protease family protein contains Pfam profile:PF00026 eukaryotic aspartyl protease	2e-50	194	64%	148	432	1	17	163
comp3883_c0_seq1 len=736 path=[714:0-307 1022:308-735]	736	At4g30990.1	At4g30990.1 68417.m04398 expressed protein ; expression supported by MPSS	2e-37	152	59%	137	589	182	3	139
comp3886_c0_seq1 len=549 path=[1:0-548]	549	At2g30720.1	At2g30720.1 68415.m03747 thioesterase family protein similar to SP|Q9R0X4 48 kDa acyl-CoA thioester hydrolase, mitochondrial precursor (EC 3.1.2.-) {Mus musculus}; contains Pfam profile PF03061: thioesterase family protein	9e-59	222	67%	166	2	496	169	333
comp3888_c0_seq1 len=1171 path=[1149:0-1170]	1171	At5g27650.1	At5g27650.1 68418.m03313 PWWP domain-containing protein hypothetical protein F22F7.12 - Arabidopsis thaliana, EMBL:AC009606	3e-26	116	30%	383	12	1142	433	747
comp3888_c1_seq1 len=328 path=[2297:0-327]	328	At5g27650.1	At5g27650.1 68418.m03313 PWWP domain-containing protein hypothetical protein F22F7.12 - Arabidopsis thaliana, EMBL:AC009606	4e-16	79.3	46%	95	17	298	333	427
comp3890_c0_seq1 len=761 path=[739:0-760]	761	At1g34470.1	At1g34470.1 68414.m04283 permease-related low similarity to purine permease [Arabidopsis thaliana] GI:7620007	2e-60	229	59%	207	2	613	158	361
comp3891_c0_seq1 len=1669 path=[1:0-1668]	1669	At1g32500.1	At1g32500.1 68414.m04010 ATP-binding-cassette transporter, putative similar to ATP-binding-cassette transporter (ABC1) described in PMID:11156608	1e-144	508	55%	460	1549	173	18	475
comp3892_c0_seq1 len=1374 path=[1352:0-1373]	1374	At1g51310.1	At1g51310.1 68414.m05770 tRNA methyl transferase family protein contains Pfam PF03054: tRNA methyl transferase profile; similar to tRNA (5-methylaminomethyl-2-thiouridylate)-methyltransferase (EC 2.1.1.61). (Swiss-Prot:Q8ZPZ4) [Salmonella typhimurium]	1e-145	511	73%	326	7	984	85	407
comp3893_c0_seq1 len=349 path=[1:0-238 1206:239-348]	349	At1g31190.1	At1g31190.1 68414.m03818 inositol monophosphatase family protein similar to SP|P29218 Myo-inositol-1(or 4)-monophosphatase (EC 3.1.3.25) (Inositol monophosphatase) {Homo sapiens}; contains Pfam profile PF00459: Inositol monophosphatase family; EST gb|AA597395 comes from this gene	2e-09	57.0	45%	84	3	239	17	100
comp3893_c0_seq2 len=559 path=[1:0-238 240:239-558]	559	At1g31190.1	At1g31190.1 68414.m03818 inositol monophosphatase family protein similar to SP|P29218 Myo-inositol-1(or 4)-monophosphatase (EC 3.1.3.25) (Inositol monophosphatase) {Homo sapiens}; contains Pfam profile PF00459: Inositol monophosphatase family; EST gb|AA597395 comes from this gene	1e-56	215	61%	190	3	557	17	206
comp3894_c0_seq1 len=273 path=[251:0-272]	273	At1g49410.1	At1g49410.1 68414.m05539 expressed protein	2e-12	67.0	74%	39	2	118	15	53
comp3895_c0_seq1 len=655 path=[1:0-654]	655	At1g05830.1	At1g05830.1 68414.m00610 trithorax protein, putative / PHD finger family protein / SET domain-containing protein similar to trithorax-like protein 1 [Arabidopsis thaliana] GI:12659210; contains Pfam domain, PF00628: PHD-finger and PF00856: SET domain	2e-85	311	83%	179	583	47	875	1053
comp3899_c0_seq1 len=280 path=[258:0-279]	280	At4g10810.1	At4g10810.1 68417.m01761 expressed protein	4e-08	52.8	47%	67	240	40	16	81
comp3901_c0_seq1 len=481 path=[459:0-480]	481	At5g25110.1	At5g25110.1 68418.m02975 CBL-interacting protein kinase 25 (CIPK25) identical to CBL-interacting protein kinase 25 [Arabidopsis thaliana] gi|17646697|gb|AAL41008	6e-81	295	88%	160	2	481	86	245
comp3901_c1_seq1 len=294 path=[1188:0-293]	294	At5g10930.1	At5g10930.1 68418.m01268 CBL-interacting protein kinase 5 (CIPK5) identical to CBL-interacting protein kinase 5 GP|9280632|gb|AAF86504 [Arabidopsis thaliana]	1e-27	117	71%	73	293	75	209	281
comp3903_c0_seq1 len=326 path=[304:0-325]	326	At3g62550.1	At3g62550.1 68416.m07027 universal stress protein (USP) family protein similar to ER6 protein [Lycopersicon esculentum] GI:5669654; contains Pfam profile PF00582: universal stress protein family	1e-18	88.2	37%	108	6	326	27	134
comp3905_c0_seq1 len=849 path=[1:0-848]	849	At4g27220.1	At4g27220.1 68417.m03909 disease resistance protein (NBS-LRR class), putative domain signature NBS-LRR exists, suggestive of a disease resistance protein.	4e-11	65.5	40%	109	658	362	513	621
comp3906_c0_seq1 len=913 path=[1:0-912]	913	At5g05230.1	At5g05230.1 68418.m00558 expressed protein	3e-14	75.9	48%	89	238	2	125	213
comp3906_c1_seq1 len=518 path=[2276:0-517]	518	At5g05230.1	At5g05230.1 68418.m00558 expressed protein	9e-53	202	67%	152	516	61	212	363
comp3907_c0_seq1 len=654 path=[1:0-653]	654	At4g03090.1	At4g03090.1 68417.m00417 expressed protein	5e-49	190	50%	218	653	3	242	453
comp3909_c0_seq1 len=336 path=[1:0-335]	336	At1g27430.1	At1g27430.1 68414.m03343 GYF domain-containing protein contains Pfam profile: PF02213 GYF domain	1e-10	61.6	33%	109	336	10	660	749
comp3910_c0_seq1 len=277 path=[255:0-79 335:80-87 343:88-276]	277	At3g28580.1	At3g28580.1 68416.m03568 AAA-type ATPase family protein contains Pfam profile: ATPase family PF00004	6e-29	122	57%	115	275	3	291	405
comp3912_c0_seq1 len=1327 path=[1:0-475 477:476-1326]	1327	At5g13500.3	At5g13500.3 68418.m01559 expressed protein predicted protein At2g25260 - Arabidopsis thaliana, EMBL:AC007070	1e-153	537	70%	359	95	1171	1	356
comp3915_c0_seq1 len=679 path=[657:0-678]	679	At3g22440.1	At3g22440.1 68416.m02836 hydroxyproline-rich glycoprotein family protein identical to hydroxyproline-rich glycoprotein [Arabidopsis thaliana] gi|9293881|dbj|BAB01784	5e-25	110	32%	231	33	677	6	229
comp3918_c0_seq1 len=671 path=[649:0-670]	671	At1g15400.2	At1g15400.2 68414.m01845 expressed protein ESTs gb|H37295 and gb|R64895 come from this gene	3e-26	115	46%	140	174	548	1	139
comp3919_c0_seq1 len=436 path=[414:0-435]	436	At2g34930.1	At2g34930.1 68415.m04288 disease resistance family protein contains leucine rich-repeat domains Pfam:PF00560, INTERPRO:IPR001611; similar to Cf-2.1 [Lycopersicon pimpinellifolium] gi|1184075|gb|AAC15779	9e-14	72.4	35%	145	426	19	100	242
comp3919_c1_seq1 len=295 path=[827:0-294]	295	At1g74180.1	At1g74180.1 68414.m08591 leucine-rich repeat family protein contains leucine rich-repeat (LRR) domains Pfam:PF00560, INTERPRO:IPR001611; similar to Hcr2-0B [Lycopersicon esculentum] gi|3894387|gb|AAC78593	6e-07	48.9	33%	66	110	289	27	92
comp3921_c0_seq1 len=713 path=[1:0-712]	713	At5g15080.1	At5g15080.1 68418.m01767 protein kinase, putative similar to protein kinase APK1A [Arabidopsis thaliana] Swiss-Prot:Q06548	3e-45	178	61%	158	712	248	332	481
comp3922_c0_seq1 len=995 path=[1:0-994]	995	At3g10330.1	At3g10330.1 68416.m01239 transcription initiation factor IIB-2 / general transcription factor TFIIB-2 (TFIIB2) identical to SP|Q9SS44 Transcription initiation factor IIB-2 (General transcription factor TFIIB-2) (AtTFIIB2) {Arabidopsis thaliana}	1e-154	542	85%	311	934	2	1	311
comp3925_c0_seq1 len=317 path=[295:0-316]	317	At2g03510.1	At2g03510.1 68415.m00311 band 7 family protein contains Pfam profile PF01145: SPFH domain / Band 7 family	3e-21	96.7	58%	80	234	1	25	97
comp3928_c0_seq1 len=303 path=[281:0-302]	303	At2g45500.1	At2g45500.1 68415.m05659 AAA-type ATPase family protein similar to SP|Q9QYY8 Spastin (Fragment) {Mus musculus}; contains Pfam profiles PF00004: ATPase AAA family, PF04212: MIT domain	2e-06	47.0	41%	67	113	301	1	67
comp3929_c0_seq1 len=1283 path=[1261:0-1282]	1283	At2g40930.1	At2g40930.1 68415.m05052 ubiquitin-specific protease 5, putative (UBP5) similar to GI:6648604	1e-80	296	39%	444	49	1281	9	446
comp3931_c0_seq1 len=220 path=[1:0-219]	220	At3g48990.1	At3g48990.1 68416.m05351 AMP-dependent synthetase and ligase family protein similar to peroxisomal-coenzyme A synthetase (FAT2) [gi:586339] from Saccharomyces cerevisiae; contains Pfam AMP-binding enzyme domain PF00501; identical to cDNA; identical to cDNA adenosine monophosphate binding protein 3 AMPBP3 (AMPBP3)GI:20799714	3e-28	119	71%	73	219	1	416	488
comp3932_c0_seq1 len=820 path=[1:0-112 114:113-819]	820	At2g05940.1	At2g05940.1 68415.m00645 protein kinase, putative similar to auxin-regulated dual specificity cytosolic kinase [Lycopersicon esculentum] gi|14484938|gb|AAK62821	6e-80	293	76%	190	3	572	203	392
comp3933_c0_seq1 len=1779 path=[1:0-1778]	1779	At4g00990.1	At4g00990.1 68417.m00133 transcription factor jumonji (jmjC) domain-containing protein contains Pfam domain, PF02373: jmjC domain	1e-115	411	55%	381	1712	582	273	638
comp3936_c0_seq1 len=474 path=[452:0-95 548:96-473]	474	At3g01670.1	At3g01670.1 68416.m00098 expressed protein	2e-29	124	36%	166	474	10	657	822
comp3937_c0_seq1 len=405 path=[720:0-368 78:369-404]	405	At1g30480.1	At1g30480.1 68414.m03726 DNA-damage-repair/toleration protein, chloroplast (DRT111) nearly identical to SP|P42698 DNA-damage-repair/toleration protein DRT111, chloroplast precursor {Arabidopsis thaliana}; contains Pfam profiles PF01585: G-patch domain, PF00076: RNA recognition motif. (a.k.a. RRM, RBD, or RNP domain)	1e-54	207	77%	137	1	405	245	381
comp3938_c0_seq1 len=315 path=[293:0-291 625:292-314]	315	At1g67530.1	At1g67530.1 68414.m07694 armadillo/beta-catenin repeat family protein / U-box domain-containing family protein contains Pfam domain, PF00514: Armadillo/beta-catenin-like repeats and Pfam, PF04564: U-box domain	3e-29	123	55%	104	312	1	531	634
comp3939_c0_seq1 len=527 path=[1:0-526]	527	At3g02875.1	At3g02875.1 68416.m00281 IAA-amino acid hydrolase 1 (ILR1) identical to IAA-amino acid hydrolase 1 (ILR1) [Arabidopsis thaliana] SWISS-PROT:P54968	4e-61	230	61%	175	525	1	234	408
comp3939_c1_seq1 len=750 path=[1736:0-749]	750	At3g02875.1	At3g02875.1 68416.m00281 IAA-amino acid hydrolase 1 (ILR1) identical to IAA-amino acid hydrolase 1 (ILR1) [Arabidopsis thaliana] SWISS-PROT:P54968	2e-84	308	63%	236	43	750	6	240
comp3941_c0_seq1 len=438 path=[416:0-437]	438	At2g35630.1	At2g35630.1 68415.m04369 microtubule organization 1 protein (MOR1) identical to microtubule organization 1 protein GI:14317953 from [Arabidopsis thaliana]	6e-24	106	76%	65	11	205	55	119
comp3941_c1_seq1 len=526 path=[831:0-525]	526	At2g35630.1	At2g35630.1 68415.m04369 microtubule organization 1 protein (MOR1) identical to microtubule organization 1 protein GI:14317953 from [Arabidopsis thaliana]	1e-65	135	78%	90	270	1	1564	1653
comp3944_c0_seq1 len=796 path=[1:0-795]	796	At1g79740.1	At1g79740.1 68414.m09302 hAT dimerisation domain-containing protein contains Pfam profiles: PF04937 domain of unknown function (DUF659), PF05699 hAT family dimerisation domain	2e-78	288	71%	199	795	202	323	518
comp3944_c1_seq1 len=1698 path=[1547:0-1697]	1698	At1g79740.1	At1g79740.1 68414.m09302 hAT dimerisation domain-containing protein contains Pfam profiles: PF04937 domain of unknown function (DUF659), PF05699 hAT family dimerisation domain	1e-141	497	72%	334	696	1697	1	328
comp3946_c0_seq1 len=490 path=[1:0-219 221:220-489]	490	At1g01300.1	At1g01300.1 68414.m00046 aspartyl protease family protein contains Pfam domain, PF00026: eukaryotic aspartyl protease	2e-74	274	82%	163	2	490	287	449
comp3949_c0_seq1 len=575 path=[1:0-574]	575	At4g34420.1	At4g34420.1 68417.m04889 expressed protein ; expression supported by MPSS	1e-22	102	48%	117	245	574	168	276
comp3949_c1_seq1 len=718 path=[1800:0-717]	718	At3g50620.1	At3g50620.1 68416.m05535 nodulation protein-related contains weak similarity to nodulation protein H (EC 2.8.2.-) (Host-specificity of nodulation protein D) (Swiss-Prot:P06237) [Rhizobium meliloti]	2e-63	238	52%	214	3	644	123	336
comp3952_c0_seq1 len=992 path=[1:0-537 539:538-557 559:558-991]	992	At5g42370.1	At5g42370.1 68418.m05159 expressed protein	2e-69	259	63%	195	217	798	222	416
comp3952_c0_seq2 len=972 path=[1:0-537 559:538-971]	972	At5g42370.1	At5g42370.1 68418.m05159 expressed protein	4e-61	175	75%	108	217	540	222	329
comp3954_c0_seq1 len=550 path=[528:0-549]	550	At4g12780.1	At4g12780.1 68417.m02005 auxilin-related low similarity to SP|Q27974 Auxilin {Bos taurus}	6e-07	50.4	95%	23	549	481	463	485
comp3958_c0_seq1 len=588 path=[1:0-264 266:265-587]	588	At3g05250.1	At3g05250.1 68416.m00573 zinc finger (C3HC4-type RING finger) family protein contains Pfam profile: PF00097 zinc finger, C3HC4 type (RING finger)	2e-46	182	56%	139	418	2	21	159
comp3960_c0_seq1 len=896 path=[874:0-76 951:77-895]	896	At4g03120.1	At4g03120.1 68417.m00425 proline-rich family protein similar to U1 small nuclear ribonucleoprotein C; contains proline rich extensin domains, INTERPRO:IPR002965	4e-42	168	59%	142	147	572	1	128
comp3961_c0_seq1 len=490 path=[468:0-489]	490	At2g26830.1	At2g26830.1 68415.m03219 choline/ethanolamine kinase family protein similar to SP|Q9HBU6 Ethanolamine kinase (EC 2.7.1.82) (EKI){Homo sapiens}, GmCK3p [Glycine max] GI:1438883; contains Pfam profile PF01633: Choline/ethanolamine kinase	7e-44	172	67%	111	3	335	263	373
comp3962_c0_seq1 len=221 path=[199:0-220]	221	At2g47420.1	At2g47420.1 68415.m05919 dimethyladenosine transferase, putative similar to SP|P41819 Dimethyladenosine transferase (EC 2.1.1.-) (S-adenosylmethionine-6-N', N'-adenosyl(rRNA) dimethyltransferase) {Saccharomyces cerevisiae}; contains Pfam profile PF00398: ribosomal RNA adenine dimethylase family protein	1e-29	124	86%	72	2	217	43	114
comp3965_c0_seq1 len=812 path=[1:0-811]	812	At2g29360.1	At2g29360.1 68415.m03567 tropinone reductase, putative / tropine dehydrogenase, putative similar to tropinone reductase SP:P50165 from [Datura stramonium]	9e-25	110	31%	254	761	39	8	260
comp3967_c0_seq1 len=573 path=[551:0-572]	573	At3g02280.1	At3g02280.1 68416.m00209 flavodoxin family protein low similarity to SP|Q05001 NADPH-cytochrome P450 reductase (EC 1.6.2.4) {Catharanthus roseus}, similar to NADPH-dependent FMN and FAD containing oxidoreductase [Homo sapiens] GI:6694369; contains Pfam profiles PF00258: flavodoxin, PF00667: FAD binding domain, PF00175: Oxidoreductase NAD-binding domain	1e-57	219	66%	151	37	486	473	623
comp3968_c0_seq1 len=1118 path=[1096:0-1117]	1118	At2g35100.1	At2g35100.1 68415.m04306 exostosin family protein contains Pfam profile: PF03016 Exostosin family	9e-94	340	53%	318	943	2	4	309
comp3969_c0_seq1 len=230 path=[1032:0-229]	230	At5g06290.1	At5g06290.1 68418.m00705 2-cys peroxiredoxin, chloroplast, putative very strong similarity to SP|Q96291 2-cys peroxiredoxin BAS1, chloroplast precursor {Arabidopsis thaliana}; contains Pfam profile: PF00578 AhpC/TSA (alkyl hydroperoxide reductase and thiol-specific antioxidant) family	2e-07	50.4	58%	41	122	3	86	126
comp3969_c1_seq1 len=435 path=[1:0-434]	435	At3g11630.1	At3g11630.1 68416.m01425 2-cys peroxiredoxin, chloroplast (BAS1) identical to SP|Q96291 2-cys peroxiredoxin BAS1, chloroplast precursor {Arabidopsis thaliana}; contains Pfam profile: PF00578 AhpC/TSA (alkyl hydroperoxide reductase and thiol-specific antioxidant) family	9e-41	162	55%	142	1	423	113	254
comp3972_c0_seq1 len=450 path=[428:0-146 575:147-449]	450	At5g32470.1	At5g32470.1 68418.m03828 expressed protein	4e-41	163	58%	149	1	447	282	428
comp3973_c0_seq1 len=2673 path=[2651:0-1563 4215:1564-2672]	2673	At3g57630.1	At3g57630.1 68416.m06420 exostosin family protein contains Pfam profile: PF03016 exostosin family	0.0	1212	68%	807	39	2456	1	792
comp3978_c0_seq1 len=616 path=[1:0-615]	616	At4g23160.1	At4g23160.1 68417.m03342 protein kinase family protein contains Pfam domain PF00069: Protein kinase domain	6e-06	47.4	32%	88	524	264	464	539
comp3979_c0_seq1 len=715 path=[1:0-714]	715	At2g40190.1	At2g40190.1 68415.m04942 glycosyl transferase family 1 protein contains Pfam profile: PF00534 Glycosyl transferases group 1	1e-103	369	74%	238	1	714	205	442
comp3981_c0_seq1 len=222 path=[1:0-221]	222	At1g36990.1	At1g36990.1 68414.m04611 expressed protein contains PS00070: Aldehyde dehydrogenases cysteine active site; similar to high molecular mass nuclear antigen (GI:2754696) [Gallus gallus];similar to streptococcal hemagglutinin (GI:8885520) [Streptococcus gordonii] similar to proteophosphoglycan (GI:5420389) [Leishmania major]	6e-11	62.4	49%	75	3	221	204	274
comp3982_c0_seq1 len=924 path=[905:0-125 1871:126-1411050:142-923]	924	At1g27595.1	At1g27595.1 68414.m03365 expressed protein similar to Symplekin (SP:Q92797) {Homo sapiens}	2e-88	322	72%	226	923	246	870	1091
comp3983_c0_seq1 len=1682 path=[1660:0-554 2215:555-1681]	1682	At3g17180.1	At3g17180.1 68416.m02191 serine carboxypeptidase S10 family protein similar to serine carboxypeptidase II SP:P08819 [Triticum aestivum] (Carlsberg Res. Commun. 52:297-311(1987))	1e-171	597	62%	468	1616	219	14	475
comp3983_c0_seq2 len=585 path=[1660:0-554 3342:555-584]	585	At3g17180.1	At3g17180.1 68416.m02191 serine carboxypeptidase S10 family protein similar to serine carboxypeptidase II SP:P08819 [Triticum aestivum] (Carlsberg Res. Commun. 52:297-311(1987))	2e-41	165	66%	117	566	219	359	475
comp3984_c0_seq1 len=355 path=[333:0-354]	355	At1g25682.1	At1g25682.1 68414.m03178 cell cycle control protein-related contains similarity to Swiss-Prot:Q9P7C5 cell cycle control protein cwf16 [Schizosaccharomyces pombe]	5e-14	72.4	63%	65	2	196	236	298
comp3985_c0_seq1 len=226 path=[204:0-119 324:120-225]	226	At4g18750.1	At4g18750.1 68417.m02771 pentatricopeptide (PPR) repeat-containing protein contains INTERPRO:IPR002885 PPR repeats	3e-07	50.1	46%	45	177	43	426	467
comp3986_c0_seq1 len=637 path=[1:0-636]	637	At5g17670.1	At5g17670.1 68418.m02071 expressed protein	7e-77	283	77%	183	104	637	12	194
comp3987_c0_seq1 len=502 path=[1:0-73 75:74-501]	502	At3g16857.2	At3g16857.2 68416.m02153 two-component responsive regulator family protein / response regulator family protein contains Pfam profile: PF00072 response regulator receiver domain; similar to ARR1 protein GB:BAA74528 from [Arabidopsis thaliana] (Plant Cell Physiol. (1998) 39 (11), 1232-1239)	1e-07	52.8	32%	136	2	397	569	690
comp3989_c0_seq1 len=698 path=[1:0-697]	698	At5g50410.1	At5g50410.1 68418.m06243 expressed protein	3e-61	231	53%	215	65	694	35	248
comp3991_c0_seq1 len=806 path=[1:0-805]	806	At5g24760.2	At5g24760.2 68418.m02922 alcohol dehydrogenase, putative similar to alcohol dehydrogenase from Solanum tuberosum [SP|p14673]; contains Pfam zinc-binding dehydrogenase domain PF00107	1e-78	289	74%	179	805	269	174	352
comp3991_c1_seq1 len=771 path=[2315:0-770]	771	At5g24760.1	At5g24760.1 68418.m02923 alcohol dehydrogenase, putative similar to alcohol dehydrogenase from Solanum tuberosum [SP|p14673]; contains Pfam zinc-binding dehydrogenase domain PF00107	4e-94	340	78%	206	618	1	7	209
comp3992_c0_seq1 len=592 path=[1:0-591]	592	At3g28670.1	At3g28670.1 68416.m03578 expressed protein	5e-28	120	43%	163	587	114	310	468
comp3993_c0_seq1 len=580 path=[558:0-376 935:377-579]	580	At1g25210.1	At1g25210.1 68414.m03129 UDP-3-O-acyl N-acetylglycosamine deacetylase family protein contains Pfam domain PF03331: UDP-3-O-acyl N-acetylglycosamine deacetylase	2e-53	150	63%	118	29	382	259	376
comp3995_c0_seq1 len=225 path=[2087:0-224]	225	At1g24100.1	At1g24100.1 68414.m03041 UDP-glucoronosyl/UDP-glucosyl transferase family protein contains Pfam profile: PF00201 UDP-glucoronosyl and UDP-glucosyl transferase	5e-09	55.8	41%	77	224	3	19	93
comp3995_c1_seq1 len=1066 path=[1044:0-1065]	1066	At1g05680.1	At1g05680.1 68414.m00589 UDP-glucoronosyl/UDP-glucosyl transferase family protein contains Pfam profile: PF00201 UDP-glucoronosyl and UDP-glucosyl transferase	1e-107	385	52%	356	1	1023	97	450
comp3996_c0_seq1 len=333 path=[311:0-332]	333	At5g47050.1	At5g47050.1 68418.m05798 expressed protein	6e-21	95.5	65%	67	2	202	233	298
comp3998_c0_seq1 len=435 path=[413:0-434]	435	At5g11720.1	At5g11720.1 68418.m01369 alpha-glucosidase 1 (AGLU1) identical to alpha-glucosidase 1 [Arabidopsis thaliana] GI:2323344	6e-29	122	50%	126	3	374	714	839
comp3998_c1_seq1 len=642 path=[825:0-641]	642	At5g11720.1	At5g11720.1 68418.m01369 alpha-glucosidase 1 (AGLU1) identical to alpha-glucosidase 1 [Arabidopsis thaliana] GI:2323344	1e-100	361	78%	213	3	641	505	717
comp4004_c0_seq1 len=905 path=[883:0-904]	905	At3g09990.1	At3g09990.1 68416.m01199 equilibrative nucleoside transporter, putative (ENT2) identical to putative equilibrative nucleoside transporter ENT2 [Arabidopsis thaliana] GI:16518991; contains similarity to SWISS-PROT:Q14542 equilibrative nucleoside transporter 2 (Equilibrative nitrobenzylmercaptopurine riboside-insensitive nucleoside transporter, Equilibrative NBMPR-insensitive nucleoside transporter…	6e-77	284	64%	206	623	6	13	218
comp4005_c0_seq1 len=694 path=[1:0-593 595:594-693]	694	At1g78710.1	At1g78710.1 68414.m09174 expressed protein similar to hypothetical protein GI:3201617 from [Arabidopsis thaliana]; expression supported by MPSS	5e-85	310	60%	235	694	2	116	349
comp4009_c0_seq1 len=416 path=[394:0-415]	416	At3g01470.1	At3g01470.1 68416.m00071 homeobox-leucine zipper protein 5 (HAT5) / HD-ZIP protein 5 / HD-ZIP protein (HB-1) identical to homeobox-leucine zipper protein HAT5 (HD-ZIP protein 5) (HD-ZIP protein ATHB-1) GB:Q02283 [Arabidopsis thaliana]	5e-33	136	65%	116	339	1	1	116
comp4012_c0_seq1 len=273 path=[1:0-272]	273	At4g00170.1	At4g00170.1 68417.m00018 vesicle-associated membrane family protein / VAMP family protein similar to VAP27 GI:6688926 [Nicotiana plumbaginifolia]	3e-13	70.1	44%	93	3	272	92	182
comp4012_c1_seq1 len=406 path=[501:0-405]	406	At4g00170.1	At4g00170.1 68417.m00018 vesicle-associated membrane family protein / VAMP family protein similar to VAP27 GI:6688926 [Nicotiana plumbaginifolia]	3e-08	53.9	60%	40	2	121	178	217
comp4013_c0_seq1 len=829 path=[807:0-828]	829	At5g67210.1	At5g67210.1 68418.m08472 expressed protein contains Pfam profile PF04669: Protein of unknown function (DUF579)	1e-99	359	65%	269	828	43	36	304
comp4018_c0_seq1 len=396 path=[374:0-90 465:91-395]	396	At1g75750.1	At1g75750.1 68414.m08798 gibberellin-regulated protein 1 (GASA1) / gibberellin-responsive protein 1 identical to SP|P46689 Gibberellin-regulated protein 1 precursor {Arabidopsis thaliana}; supporting cDNA gi|887938|gb|U11766.1|ATU11766	2e-26	114	73%	63	128	316	36	98
comp4021_c0_seq1 len=538 path=[516:0-247 764:248-260777:261-537]	538	At4g24370.1	At4g24370.1 68417.m03495 expressed protein	1e-15	79.3	40%	155	534	70	2	136
comp4023_c0_seq1 len=914 path=[1:0-281 283:282-913]	914	At1g10600.1	At1g10600.1 68414.m01200 mov34 family protein similar to AMSH [Homo sapiens] GI:4098124; contains Pfam profile PF01398: Mov34/MPN/PAD-1 family	2e-76	282	60%	223	669	7	2	219
comp4026_c0_seq1 len=394 path=[372:0-291 664:292-393]	394	At5g19380.1	At5g19380.1 68418.m02309 expressed protein	4e-32	132	55%	131	392	3	160	290
comp4030_c0_seq1 len=272 path=[1:0-271]	272	At4g31980.1	At4g31980.1 68417.m04547 expressed protein contains Pfam profile PF03140: Plant protein of unknown function	1e-08	54.7	40%	64	270	79	594	656
comp4031_c0_seq1 len=1716 path=[1:0-242 244:243-1715]	1716	At3g13080.2	At3g13080.2 68416.m01636 ABC transporter family protein almost identical to MRP-like ABC transporter GI:2316016 from [Arabidopsis thaliana]; contains Pfam profile: PF00005 ABC transporter	1e-148	520	48%	587	3	1715	557	1137
comp4032_c0_seq1 len=1128 path=[1:0-1127]	1128	At5g06740.1	At5g06740.1 68418.m00762 lectin protein kinase family protein contains Legume lectins beta-chain signature, PROSITE:PS00307 and Serine/Threonine protein kinases active-site signature, PROSITE:PS00108	5e-30	128	29%	367	68	1126	22	365
comp4033_c0_seq1 len=340 path=[1:0-339]	340	At2g45140.1	At2g45140.1 68415.m05618 vesicle-associated membrane protein, putative / VAMP, putative similar to VAP27 GI:6688926 [Nicotiana plumbaginifolia]	1e-07	51.6	52%	50	1	147	172	221
comp4036_c0_seq1 len=331 path=[1:0-225 227:226-330]	331	At2g42960.1	At2g42960.1 68415.m05328 protein kinase family protein contains protein kinase domain, Pfam:PF00069	7e-11	62.0	65%	47	133	2	6	52
comp4037_c0_seq1 len=389 path=[1:0-388]	389	At4g20940.1	At4g20940.1 68417.m03034 leucine-rich repeat family protein contains leucine rich-repeat (LRR) domains Pfam:PF00560, INTERPRO:IPR001611; contains similarity to leucine-rich repeat receptor-like protein kinase INRPK1 [Ipomoea nil] gi|14495542|gb|AAB36558	8e-52	198	77%	130	388	2	843	972
comp4037_c1_seq1 len=782 path=[1492:0-781]	782	At4g20940.1	At4g20940.1 68417.m03034 leucine-rich repeat family protein contains leucine rich-repeat (LRR) domains Pfam:PF00560, INTERPRO:IPR001611; contains similarity to leucine-rich repeat receptor-like protein kinase INRPK1 [Ipomoea nil] gi|14495542|gb|AAB36558	1e-67	252	78%	165	3	494	656	815
comp4038_c0_seq1 len=1075 path=[1053:0-1074]	1075	At3g28920.1	At3g28920.1 68416.m03611 zinc finger homeobox family protein / ZF-HD homeobox family protein contains Pfam PF04770: ZF-HD protein dimerisation region; contains Pfam TIGR01566: ZF-HD homeobox protein Cys/His-rich domain; contains TIGRFAM TIGR01565: homeobox domain, ZF-HD class; similar to ZF-HD homeobox protein (GI:13277220) [Flaveria bidentis]	7e-53	204	41%	273	983	192	12	278
comp4039_c0_seq1 len=566 path=[544:0-565]	566	At3g06040.2	At3g06040.2 68416.m00691 ribosomal protein L12 family protein contains similarity to 50S ribosomal protein L12-C, chloroplast precursor GB:P36212 from [Arabidopsis thaliana]	1e-38	155	50%	188	2	565	1	180
comp4041_c0_seq1 len=940 path=[918:0-939]	940	At1g19100.1	At1g19100.1 68414.m02376 ATP-binding region, ATPase-like domain-containing protein-related low similarity to microrchidia [Homo sapiens] GI:5410257; contains non-consensus splice site (GC) at intron 8	5e-92	334	73%	217	288	938	35	251
comp4042_c0_seq1 len=839 path=[848:0-156 1036:157-838]	839	At5g64600.1	At5g64600.1 68418.m08118 expressed protein similar to axi 1 [Nicotiana tabacum] GI:559921; contains Pfam profile PF03138: Plant protein family	1e-104	375	64%	286	835	2	35	319
comp4042_c0_seq2 len=870 path=[848:0-156 1005:157-1871036:188-869]	870	At5g64600.1	At5g64600.1 68418.m08118 expressed protein similar to axi 1 [Nicotiana tabacum] GI:559921; contains Pfam profile PF03138: Plant protein family	7e-77	283	59%	236	866	183	35	269
comp4043_c0_seq1 len=417 path=[1:0-416]	417	At5g45275.1	At5g45275.1 68418.m05557 expressed protein Requires functional assignment.	8e-38	152	54%	143	412	2	244	384
comp4043_c1_seq1 len=773 path=[1539:0-772]	773	At5g45275.1	At5g45275.1 68418.m05557 expressed protein Requires functional assignment.	2e-89	325	72%	218	694	41	1	218
comp4044_c0_seq1 len=403 path=[1:0-402]	403	At3g07565.1	At3g07565.1 68416.m00904 expressed protein	8e-46	178	64%	135	2	403	101	232
comp4046_c0_seq1 len=678 path=[1:0-677]	678	At5g21950.1	At5g21950.1 68418.m02549 hydrolase, alpha/beta fold family protein low similarity to 2-hydroxy-6-oxo-7-methylocta-2,4-dienoate hydrolase [Pseudomonas fluorescens] GI:1871461, hydrolase EtbD2 [Rhodococcus sp.] GI:3273241; contains Pfam profile PF00561: hydrolase, alpha/beta fold family	3e-55	211	57%	183	135	674	28	210
comp4047_c0_seq1 len=811 path=[789:0-810]	811	At2g42760.1	At2g42760.1 68415.m05295 expressed protein	7e-12	67.8	33%	144	431	42	140	266
comp4049_c0_seq1 len=1015 path=[1:0-1014]	1015	At1g16830.1	At1g16830.1 68414.m02023 pentatricopeptide (PPR) repeat-containing protein contains Pfam profile PF01535: PPR repeat	4e-34	142	45%	161	1012	530	531	691
comp4050_c0_seq1 len=250 path=[1:0-249]	250	At4g33150.2	At4g33150.2 68417.m04723 lysine-ketoglutarate reductase/saccharopine dehydrogenase bifunctional enzyme identical to lysine-ketoglutarate reductase/saccharopine dehydrogenase GI:2052508 from [Arabidopsis thaliana]	2e-37	150	79%	83	2	250	291	373
comp4054_c0_seq1 len=527 path=[1:0-526]	527	At5g50900.1	At5g50900.1 68418.m06310 armadillo/beta-catenin repeat family protein armadillo/beta-catenin-like repeats, Pfam:PF00514	7e-47	182	60%	153	522	64	403	555
comp4055_c0_seq1 len=1057 path=[1:0-1056]	1057	At1g01040.1	At1g01040.1 68414.m00004 DEAD/DEAH box helicase carpel factory / CAF identical to RNA helicase/RNAseIII CAF protein GB:AAF03534 GI:6102610 from [Arabidopsis thaliana]	2e-34	143	36%	353	1040	3	3	272
comp4055_c1_seq1 len=440 path=[2486:0-439]	440	At1g01040.1	At1g01040.1 68414.m00004 DEAD/DEAH box helicase carpel factory / CAF identical to RNA helicase/RNAseIII CAF protein GB:AAF03534 GI:6102610 from [Arabidopsis thaliana]	1e-70	261	84%	146	1	438	274	419
comp4056_c0_seq1 len=583 path=[561:0-582]	583	At1g58060.1	At1g58060.1 68414.m06580 helicase domain-containing protein contains similarity to SP|P24785 Dosage compensation regulator (Male-less protein) (No action potential protein) {Drosophila melanogaster}; contains Pfam profiles PF04408: Helicase associated domain (HA2), PF00271: Helicase conserved C-terminal domain	2e-69	258	66%	193	3	581	1142	1333
comp4057_c0_seq1 len=820 path=[1:0-11 13:12-819]	820	At3g02580.1	At3g02580.1 68416.m00249 delta 7-sterol-C5-desaturase (STE1) identical to sterol-C5-desaturase GB:AAD12944 GI:4234768 from [Arabidopsis thaliana]	9e-95	343	76%	197	1	591	74	270
comp4058_c0_seq1 len=652 path=[630:0-97 728:98-651]	652	At4g01040.1	At4g01040.1 68417.m00141 glycosyl hydrolase family 18 protein contains Pfam profile PF00704: Glycosyl hydrolases family 18	6e-60	226	54%	188	88	648	224	411
comp4058_c0_seq2 len=1270 path=[1975:0-715 728:716-1269]	1270	At4g01040.1	At4g01040.1 68417.m00141 glycosyl hydrolase family 18 protein contains Pfam profile PF00704: Glycosyl hydrolases family 18	1e-133	473	55%	412	40	1266	3	411
comp4060_c0_seq1 len=802 path=[780:0-801]	802	At2g36970.1	At2g36970.1 68415.m04534 UDP-glucoronosyl/UDP-glucosyl transferase family protein contains Pfam profile: PF00201 UDP-glucoronosyl and UDP-glucosyl transferase	1e-100	361	66%	269	791	3	7	271
comp4065_c0_seq1 len=416 path=[1:0-415]	416	At1g19010.1	At1g19010.1 68414.m02365 expressed protein	9e-27	115	54%	112	398	63	1	112
comp4066_c0_seq1 len=227 path=[205:0-127 333:128-226]	227	At5g23630.1	At5g23630.1 68418.m02771 ATPase E1-E2 type family protein / haloacid dehalogenase-like hydrolase familiy protein similar to SP|O14072 Cation-transporting ATPase 4 (EC 3.6.3.-) {Schizosaccharomyces pombe}; contains InterPro accession IPR001757: ATPase, E1-E2 type; contains Pfam profile PF00702: haloacid dehalogenase-like hydrolase	2e-07	50.8	42%	66	32	226	856	912
comp4068_c0_seq1 len=713 path=[691:0-112 804:113-712]	713	At1g68760.1	At1g68760.1 68414.m07860 MutT/nudix family protein similar to SP|Q58549 ADP-ribose pyrophosphatase (EC 3.6.1.13) {Methanococcus jannaschii}; contains Pfam profile PF00293: NUDIX domain	9e-50	193	65%	132	625	230	10	141
comp4070_c0_seq1 len=311 path=[1:0-310]	311	At2g32040.1	At2g32040.1 68415.m03914 integral membrane transporter family protein contains 9 transmembrane domains; contains Pfam PF03092: BT1 family; contains TIGRFAMS TIGR00788: folate/biopterin transporter; similar to high affinity folic acid/methotrexate transporter 5 (GI:21898554) [Leishmania tarentolae]	2e-41	163	80%	105	311	3	229	333
comp4071_c0_seq1 len=362 path=[340:0-361]	362	At2g29260.1	At2g29260.1 68415.m03555 tropinone reductase, putative / tropine dehydrogenase, putative similar to tropinone reductase SP:P50165 from [Datura stramonium]	7e-25	108	55%	116	19	357	20	129
comp4072_c0_seq1 len=573 path=[551:0-572]	573	At2g32650.2	At2g32650.2 68415.m03989 expressed protein contains Pfam PF05899: Protein of unknown function (DUF861)	2e-52	201	68%	142	116	541	1	139
comp4075_c0_seq1 len=793 path=[1:0-93 95:94-792]	793	At1g10200.1	At1g10200.1 68414.m01150 transcription factor LIM, putative strong similarity to transcription factor Ntlim1 [Nicotiana tabacum] GI:5689136, LIM domain protein WLIM-1 [Helianthus annuus] GI:5070280; contains Pfam profile PF00412: LIM domain	3e-77	285	72%	173	680	165	3	175
comp4076_c0_seq1 len=206 path=[573:0-205]	206	At5g54520.1	At5g54520.1 68418.m06788 WD-40 repeat family protein contains 5 WD-40 repeats (PF00400); similar to pre-mRNA splicing factor PRP17 (SP:O60508) [Homo sapiens]	3e-08	53.5	44%	56	169	2	117	172
comp4076_c1_seq1 len=309 path=[287:0-308]	309	At5g54520.1	At5g54520.1 68418.m06788 WD-40 repeat family protein contains 5 WD-40 repeats (PF00400); similar to pre-mRNA splicing factor PRP17 (SP:O60508) [Homo sapiens]	2e-09	57.0	36%	100	297	58	1	100
comp4079_c0_seq1 len=849 path=[827:0-848]	849	At2g22795.1	At2g22795.1 68415.m02704 expressed protein	3e-10	62.4	43%	81	141	383	1	76
comp4080_c0_seq1 len=1889 path=[1:0-1888]	1889	At1g35660.1	At1g35660.1 68414.m04432 expressed protein	1e-100	364	40%	585	1723	2	367	887
comp4081_c0_seq1 len=709 path=[687:0-403 1091:404-708]	709	At5g49580.1	At5g49580.1 68418.m06136 DNAJ heat shock N-terminal domain-containing protein contains similarity to S-locus protein 5 GI:6069485 from [Brassica rapa]; contains Pfam profile PF00226 DnaJ domain	5e-40	160	61%	122	1	360	547	667
comp4082_c0_seq1 len=453 path=[757:0-452]	453	At4g39150.1	At4g39150.1 68417.m05545 DNAJ heat shock N-terminal domain-containing protein similar to SP|P39101 CAJ1 protein, Saccharomyces cerevisiae, PIR2:S48085; contains Pfam profile PF00226 DnaJ domain	6e-53	202	74%	131	59	451	1	131
comp4084_c0_seq1 len=748 path=[726:0-486 1213:487-747]	748	At1g30960.1	At1g30960.1 68414.m03791 GTP-binding protein (ERG) identical to GTP-binding protein ERG SP:O82653 from [Arabidopsis thaliana]	8e-41	163	47%	207	613	2	22	210
comp4086_c0_seq1 len=1111 path=[1:0-1110]	1111	At3g32940.1	At3g32940.1 68416.m04174 expressed protein	3e-30	129	47%	164	491	6	4	144
comp4088_c0_seq1 len=528 path=[1:0-215 217:216-527]	528	At5g47520.1	At5g47520.1 68418.m05867 Ras-related GTP-binding protein, putative similar to GTP-binding protein RAB11J GI:1370160 from [Lotus japonicus]	9e-40	159	90%	86	269	526	1	86
comp4089_c0_seq1 len=845 path=[823:0-844]	845	At3g45750.1	At3g45750.1 68416.m04944 expressed protein	5e-27	118	52%	115	8	349	262	376
comp4091_c0_seq1 len=844 path=[822:0-534 1357:535-843]	844	At1g08080.1	At1g08080.1 68414.m00884 carbonic anhydrase family protein similar to storage protein (dioscorin) [Dioscorea cayenensis] GI:433463; contains Pfam profile PF00194: Eukaryotic-type carbonic anhydrase	8e-81	296	58%	238	127	840	33	266
comp4092_c0_seq1 len=549 path=[527:0-343 871:344-548]	549	At5g26790.1	At5g26790.1 68418.m03196 expressed protein	1e-09	59.7	45%	70	89	283	1	68
comp4093_c0_seq1 len=691 path=[669:0-690]	691	At5g13690.1	At5g13690.1 68418.m01594 alpha-N-acetylglucosaminidase family / NAGLU family contains Pfam profile: PF05089 alpha-N-acetylglucosaminidase (NAGLU)	8e-75	276	68%	179	152	688	28	206
comp4093_c1_seq1 len=535 path=[1849:0-534]	535	At5g13690.1	At5g13690.1 68418.m01594 alpha-N-acetylglucosaminidase family / NAGLU family contains Pfam profile: PF05089 alpha-N-acetylglucosaminidase (NAGLU)	1e-82	301	75%	178	1	534	203	380
comp4094_c0_seq1 len=1062 path=[1040:0-866 1907:867-1061]	1062	At2g36090.1	At2g36090.1 68415.m04432 F-box family protein contains Pfam PF00646: F-box domain; similar to SKP1 interacting partner 2 (SKIP2) TIGR_Ath1:At5g67250	1e-64	243	47%	287	63	920	1	253
comp4097_c0_seq1 len=809 path=[787:0-808]	809	At1g47790.1	At1g47790.1 68414.m05317 F-box family protein contains Pfam:PF00646 F-box domain	2e-25	112	32%	287	802	2	23	290
comp4098_c0_seq1 len=1003 path=[981:0-264 1246:265-1002]	1003	At5g14440.1	At5g14440.1 68418.m01690 surfeit locus 2 protein-related / SURF2 protein-related contains weak hit to Pfam profile PF05477: Surfeit locus protein 2 (SURF2)	1e-49	193	51%	195	76	630	17	210
comp4098_c0_seq2 len=760 path=[1983:0-21 1246:22-759]	760	At5g14440.1	At5g14440.1 68418.m01690 surfeit locus 2 protein-related / SURF2 protein-related contains weak hit to Pfam profile PF05477: Surfeit locus protein 2 (SURF2)	2e-22	102	44%	131	25	387	81	210
comp4100_c0_seq1 len=1309 path=[1287:0-1308]	1309	At5g36110.1	At5g36110.1 68418.m04351 cytochrome P450 family protein similar to taxane 13-alpha-hydroxylase (GI:17148242) {Taxus cuspidata}; contains Pfam profile: PF00067: Cytochrome P450	1e-146	516	62%	395	134	1309	34	424
comp4103_c0_seq1 len=1076 path=[1:0-1075]	1076	At4g25370.1	At4g25370.1 68417.m03650 Clp amino terminal domain-containing protein contains Pfam profile: PF02861 Clp amino terminal domain	2e-65	246	61%	201	234	836	35	234
comp4104_c0_seq1 len=1046 path=[1024:0-1045]	1046	At2g18290.1	At2g18290.1 68415.m02132 anaphase-promoting complex, subunit 10 family / APC10 family contains Pfam PF03256: Anaphase-promoting complex, subunit 10 (APC10) domain; similar to anaphase promoting complex subunit APC10 (GI:6463666) [Homo sapiens]	7e-87	317	78%	192	252	824	1	192
comp4105_c0_seq1 len=1627 path=[1605:0-1626]	1627	At3g24503.1	At3g24503.1 68416.m03074 aldehyde dehydrogenase (ALDH1a) identical to aldehyde dehydrogenase ALDH1a [Arabidopsis thaliana] gi|20530143|gb|AAM27004	0.0	685	67%	499	61	1548	3	501
comp4106_c0_seq1 len=1046 path=[1024:0-398 1423:399-1045]	1046	At4g39970.1	At4g39970.1 68417.m05661 haloacid dehalogenase-like hydrolase family protein low similarity to SP|P95649 CbbY protein {Rhodobacter sphaeroides}	1e-119	425	80%	252	853	101	64	315
comp4108_c0_seq1 len=803 path=[1:0-802]	803	At3g27080.1	At3g27080.1 68416.m03387 mitochondrial import receptor subunit TOM20-3 / translocase of outer membrane 20 kDa subunit 3 (TOM20-3) identical to mitochondrial import receptor subunit TOM20-3 SP:P82874 from [Arabidopsis thaliana]	6e-58	220	50%	202	57	662	1	202
comp4110_c0_seq1 len=1174 path=[1:0-684 686:685-1173]	1174	At4g26470.1	At4g26470.1 68417.m03808 calcium-binding EF hand family protein low similarity to SP|P06787 Calmodulin {Saccharomyces cerevisiae}; contains INTERPRO:IPR002048 calcium-binding EF-hand domain	1e-87	320	65%	248	890	198	1	244
comp4110_c0_seq2 len=581 path=[2395:0-91 686:92-580]	581	At4g26470.1	At4g26470.1 68417.m03808 calcium-binding EF hand family protein low similarity to SP|P06787 Calmodulin {Saccharomyces cerevisiae}; contains INTERPRO:IPR002048 calcium-binding EF-hand domain	4e-18	87.8	61%	68	297	94	1	66
comp4111_c0_seq1 len=280 path=[1:0-223 225:224-228 230:229-279]	280	At1g04760.1	At1g04760.1 68414.m00472 synaptobrevin family protein similar to Vesicle-associated membrane protein 722 (AtVAMP722) Synaptobrevin-related protein 1 (SP:P47192) {Arabidopsis thaliana}	1e-24	107	87%	55	165	1	1	55
comp4112_c0_seq1 len=684 path=[1:0-676 678:677-683]	684	At5g16660.1	At5g16660.1 68418.m01950 expressed protein	5e-28	120	49%	170	682	203	1	167
comp4115_c0_seq1 len=1375 path=[1:0-233 235:234-1374]	1375	At4g14540.1	At4g14540.1 68417.m02240 CCAAT-box binding transcription factor subunit B (NF-YB) (HAP3 ) (AHAP3) family contains Pfam PF00808 : Histone-like transcription factor (CBF/NF-Y) and archaeal histone; similar to LEC1-like protein (GI:22536010) [Phaseolus coccineus]	2e-57	219	85%	129	611	994	1	128
comp4116_c0_seq1 len=846 path=[1:0-845]	846	At1g80940.1	At1g80940.1 68414.m09497 expressed protein	3e-57	218	60%	195	715	143	5	198
comp4118_c0_seq1 len=547 path=[525:0-546]	547	At1g50900.1	At1g50900.1 68414.m05723 expressed protein	3e-58	220	65%	170	525	19	6	175
comp4120_c0_seq1 len=316 path=[1:0-166 168:167-275 277:276-315]	316	At5g57870.2	At5g57870.2 68418.m07239 eukaryotic translation initiation factor 4F, putative / eIF-4F, putative similar to SP|Q03387 Eukaryotic initiation factor (iso)4F subunit P82-34 (eIF-(iso)4F P82-34) {Triticum aestivum}; contains Pfam profiles PF02854: MIF4G domain, PF02847: MA3 domain	3e-42	166	75%	105	315	1	253	357
comp4120_c0_seq2 len=207 path=[1:0-166 277:167-206]	207	At5g57870.1	At5g57870.1 68418.m07238 eukaryotic translation initiation factor 4F, putative / eIF-4F, putative similar to SP|Q03387 Eukaryotic initiation factor (iso)4F subunit P82-34 (eIF-(iso)4F P82-34) {Triticum aestivum}; contains Pfam profiles PF02854: MIF4G domain, PF02847: MA3 domain	2e-21	87.4	71%	59	177	1	303	361
comp4123_c0_seq1 len=413 path=[1011:0-62 684:63-412]	413	At5g54855.1	At5g54855.1 68418.m06833 pollen Ole e 1 allergen and extensin family protein contains Pfam domain, PF01190: Pollen proteins Ole e I family	2e-37	150	75%	92	66	341	55	146
comp4123_c0_seq2 len=528 path=[506:0-177 684:178-527]	528	At5g54855.1	At5g54855.1 68418.m06833 pollen Ole e 1 allergen and extensin family protein contains Pfam domain, PF01190: Pollen proteins Ole e I family	7e-55	209	74%	132	61	456	15	146
comp4124_c0_seq1 len=1821 path=[1799:0-1609 3409:1610-1820]	1821	At3g19290.1	At3g19290.1 68416.m02446 ABA-responsive element-binding protein 2 (AREB2) almost identical (one amino acid) to GB:AAF27182 from (Arabidopsis thaliana); contains Pfam profile PF00170:bZIP transcription factor; identical to cDNA abscisic acid responsive elements-binding factor (ABRE) mRNA, partial cds GI:6739282	1e-80	297	41%	472	387	1685	1	431
comp4125_c1_seq1 len=265 path=[243:0-264]	265	At5g56610.1	At5g56610.1 68418.m07068 dual specificity protein phosphatase family protein contains Pfam profile: PF00782 dual specificity phosphatase, catalytic domain	4e-22	99.4	59%	83	20	265	7	89
comp4126_c0_seq1 len=784 path=[1:0-783]	784	At1g03150.1	At1g03150.1 68414.m00292 GCN5-related N-acetyltransferase (GNAT) family protein similar to SP|P07347 N-terminal acetyltransferase complex ARD1 subunit (Arrest-defective protein 1) {Saccharomyces cerevisiae}; contains Pfam profile PF00583: acetyltransferase, GNAT family	5e-95	343	94%	174	756	235	1	174
comp4127_c0_seq1 len=1203 path=[1:0-508 510:509-1202]	1203	At4g27750.1	At4g27750.1 68417.m03987 expressed protein	1e-125	445	72%	305	22	903	1	305
comp4127_c0_seq2 len=720 path=[1:0-508 2595:509-719]	720	At4g27750.1	At4g27750.1 68417.m03987 expressed protein	1e-59	226	62%	180	22	528	1	180
comp4128_c0_seq1 len=1170 path=[1148:0-1169]	1170	At1g78630.1	At1g78630.1 68414.m09164 ribosomal protein L13 family protein similar to ribosomal protein L13 GI:170132 from [Spinacia oleracea]	2e-96	349	73%	241	1054	347	1	240
comp4129_c0_seq1 len=1465 path=[1443:0-992 2436:993-10062450:1007-1464]	1465	At4g38810.2	At4g38810.2 68417.m05495 calcium-binding EF hand family protein contains INTERPRO:IPR002048 calcium-binding EF-hand domain	1e-126	449	65%	357	157	1215	13	369
comp4129_c0_seq2 len=1451 path=[1443:0-992 2450:993-1450]	1451	At4g38810.2	At4g38810.2 68417.m05495 calcium-binding EF hand family protein contains INTERPRO:IPR002048 calcium-binding EF-hand domain	1e-120	372	68%	284	157	996	13	296
comp4130_c0_seq1 len=1330 path=[1:0-1329]	1330	At3g56460.1	At3g56460.1 68416.m06279 oxidoreductase, zinc-binding dehydrogenase family protein low similarity to probable NADP-dependent oxidoreductase (zeta-crystallin homolog) P1 [SP|Q39172][gi:886428] and P2 [SP|Q39173][gi:886430], zeta-crystallin / quinone reductase (NADPH) - Mus musculus, PIR:A54932; contains Pfam profile PF00107: oxidoreductase, zinc-binding dehydrogenase family	1e-130	460	66%	348	91	1134	1	348
comp4131_c0_seq1 len=1521 path=[1499:0-94 1594:95-1520]	1521	At1g77120.1	At1g77120.1 68414.m08982 alcohol dehydrogenase (ADH) identical to alcohol dehydrogenase GI:469467 from (Arabidopsis thaliana)	0.0	631	80%	376	1406	279	2	377
comp4132_c0_seq1 len=742 path=[720:0-135 856:136-741]	742	At4g32930.1	At4g32930.1 68417.m04686 expressed protein predicted protein, Caenorhabditis elegans, gb:Z70780	8e-63	236	68%	167	670	173	1	167
comp4133_c0_seq1 len=431 path=[2441:0-11 825:12-430]	431	At1g65020.1	At1g65020.1 68414.m07369 expressed protein	5e-41	162	66%	115	353	9	1	115
comp4133_c0_seq2 len=1243 path=[1:0-823 825:824-1242]	1243	At1g65020.1	At1g65020.1 68414.m07369 expressed protein	1e-125	444	69%	322	1165	200	1	319
comp4134_c0_seq1 len=1083 path=[1061:0-1082]	1083	At3g17170.1	At3g17170.1 68416.m02190 ribosomal protein S6 family protein (RFC3) annotation temporarily based on supporting cDNA gi|15620809|dbj|AB057424.1|; contains TIGRfam TIGR00166 and Pfam PF01250 profiles ribosomal protein S6.	3e-79	291	77%	171	836	324	61	231
comp4135_c0_seq1 len=1770 path=[1:0-1769]	1770	At4g36220.1	At4g36220.1 68417.m05153 cytochrome P450 84A1 (CYP84A1) / ferulate-5-hydroxylase (FAH1) identical to Cytochrome P450 84A1 (Ferulate-5-hydroxylase) (SP|Q42600) [Arabidopsis thaliana]	0.0	736	74%	484	171	1607	37	520
comp4137_c0_seq1 len=2222 path=[1:0-1524 1526:1525-2221]	2222	At3g44330.1	At3g44330.1 68416.m04763 expressed protein	0.0	753	68%	557	2133	463	10	563
comp4137_c0_seq2 len=1548 path=[1:0-1524 4453:1525-1547]	1548	At3g44330.1	At3g44330.1 68416.m04763 expressed protein	1e-162	567	78%	356	1530	463	208	563
comp4138_c0_seq1 len=310 path=[1:0-309]	310	At4g32410.1	At4g32410.1 68417.m04614 cellulose synthase, catalytic subunit, putative similar to cellulose synthase-1 [gi:9622874] and -2 [gi:9622876] from Zea mays	2e-23	103	57%	101	2	304	84	179
comp4140_c0_seq1 len=274 path=[1:0-130 132:131-273]	274	At5g47120.1	At5g47120.1 68418.m05809 Bax inhibitor-1 putative / BI-1 putative SP:Q9LD45: Bax inhibitor-1 (BI-1) (AtBI-1). [Mouse-ear cress] {Arabidopsis thaliana}	8e-26	111	61%	76	47	274	53	128
comp4141_c0_seq1 len=847 path=[1:0-269 271:270-846]	847	At1g35680.1	At1g35680.1 68414.m04436 50S ribosomal protein L21, chloroplast / CL21 (RPL21) identical to 50S ribosomal protein L21, chloroplast precursor (CL21) [Arabidopsis thaliana] SWISS-PROT:P51412	4e-38	155	47%	185	771	217	35	209
comp4141_c0_seq2 len=873 path=[1:0-269 1713:270-295271:296-872]	873	At1g35680.1	At1g35680.1 68414.m04436 50S ribosomal protein L21, chloroplast / CL21 (RPL21) identical to 50S ribosomal protein L21, chloroplast precursor (CL21) [Arabidopsis thaliana] SWISS-PROT:P51412	9e-34	125	43%	167	797	297	35	191
comp4142_c0_seq1 len=694 path=[1:0-693]	694	At1g05720.1	At1g05720.1 68414.m00596 selenoprotein family protein contains Prosite PS00190: Cytochrome c family heme-binding site signature; similar to 15 kDa selenoprotein (GI:12314088) {Homo sapiens}	3e-62	234	78%	135	123	527	24	158
comp4143_c0_seq1 len=2605 path=[1:0-2604]	2605	At4g35300.1	At4g35300.1 68417.m05017 transporter-related low similarity to hexose transporter [Solanum tuberosum] GI:8347246; contains Pfam profile PF00083: major facilitator superfamily protein	0.0	996	67%	743	2423	204	1	739
comp4144_c0_seq1 len=256 path=[234:0-24 259:25-255]	256	At1g17370.1	At1g17370.1 68414.m02118 oligouridylate-binding protein, putative similar to oligouridylate binding protein [Nicotiana plumbaginifolia] GI:6996560; contains InterPro entry IPR000504: RNA-binding region RNP-1 (RNA recognition motif) (RRM)	3e-33	136	70%	85	255	1	211	295
comp4145_c0_seq1 len=594 path=[572:0-593]	594	At3g48140.1	At3g48140.1 68416.m05250 senescence-associated protein, putative similar to B12D protein [Ipomoea batatas] GB:AAD22104	3e-30	127	66%	86	82	339	1	86
comp4146_c0_seq1 len=661 path=[1:0-87 89:88-660]	661	At4g32530.1	At4g32530.1 68417.m04631 vacuolar ATP synthase, putative / V-ATPase, putative SP|P23968 Vacuolar ATP synthase 22 kDa proteolipid subunit (EC 3.6.3.14) {Saccharomyces cerevisiae}; contains Pfam profile PF00137: ATP synthase subunit C	1e-62	235	78%	164	584	93	16	179
comp4147_c0_seq1 len=1413 path=[1391:0-1412]	1413	At3g62370.1	At3g62370.1 68416.m07006 expressed protein	1e-151	531	68%	339	217	1230	21	359
comp4148_c0_seq1 len=1047 path=[1:0-1046]	1047	At5g20190.1	At5g20190.1 68418.m02405 expressed protein	6e-41	164	38%	272	949	173	1	264
comp4150_c0_seq1 len=508 path=[486:0-402 889:403-414901:415-507]	508	At1g21500.1	At1g21500.1 68414.m02689 expressed protein	2e-15	78.6	54%	79	132	359	39	117
comp4151_c0_seq1 len=243 path=[1:0-242]	243	At2g37660.1	At2g37660.1 68415.m04619 expressed protein	5e-28	119	85%	67	242	42	259	325
comp4152_c0_seq1 len=1224 path=[1:0-424 426:425-553555:554-1223]	1224	At1g30540.1	At1g30540.1 68414.m03736 ATPase, BadF/BadG/BcrA/BcrD-type family contains Pfam PF01869: BadF/BadG/BcrA/BcrD ATPase family; similar to Transcriptional regulators of NagC/XylR (ROK) family, sugar kinase (GI:15023013) [Clostridium acetobutylicum]; similar to N-acetylglucosamine kinase (EC 2.7.1.59) (GlcNAc kinase) (Swiss-Prot:Q9UJ70) [Homo sapiens]	1e-134	474	72%	332	1075	80	24	349
comp4152_c0_seq2 len=1095 path=[1:0-424 555:425-1094]	1095	At1g30540.1	At1g30540.1 68414.m03736 ATPase, BadF/BadG/BcrA/BcrD-type family contains Pfam PF01869: BadF/BadG/BcrA/BcrD ATPase family; similar to Transcriptional regulators of NagC/XylR (ROK) family, sugar kinase (GI:15023013) [Clostridium acetobutylicum]; similar to N-acetylglucosamine kinase (EC 2.7.1.59) (GlcNAc kinase) (Swiss-Prot:Q9UJ70) [Homo sapiens]	1e-105	379	61%	332	946	80	24	349
comp4153_c0_seq1 len=278 path=[256:0-277]	278	At4g32410.1	At4g32410.1 68417.m04614 cellulose synthase, catalytic subunit, putative similar to cellulose synthase-1 [gi:9622874] and -2 [gi:9622876] from Zea mays	9e-06	45.1	80%	25	204	278	1	25
comp4154_c0_seq1 len=302 path=[1398:0-160 2818:161-301]	302	At3g04290.1	At3g04290.1 68416.m00454 GDSL-motif lipase/hydrolase family protein similar to family II lipases EXL3 GI:15054386, EXL1 GI:15054382, EXL2 GI:15054384 from [Arabidopsis thaliana]; contains Pfam profile: lipase/acylhydrolase with GDSL-like motif	1e-27	117	75%	72	84	299	11	82
comp4154_c0_seq2 len=1420 path=[1398:0-160 1559:161-1419]	1420	At5g33370.1	At5g33370.1 68418.m03962 GDSL-motif lipase/hydrolase family protein similar to family II lipase EXL3 (GI:15054386), EXL1 (GI:15054382), EXL2 (GI:15054384) [Arabidopsis thaliana]; contains Pfam profile PF00657: Lipase/Acylhydrolase with GDSL-like motif	1e-154	542	75%	347	75	1115	12	355
comp4155_c0_seq1 len=2938 path=[1:0-297 299:298-2937]	2938	At5g16730.1	At5g16730.1 68418.m01959 expressed protein weak similarity to microtubule binding protein D-CLIP-190 [Drosophila melanogaster] GI:2773363, SMC2-like condensin [Arabidopsis thaliana] GI:14279543	0.0	639	46%	849	339	2807	24	853
comp4156_c0_seq1 len=1092 path=[1:0-690 692:691-1091]	1092	At5g58250.1	At5g58250.1 68418.m07293 expressed protein	5e-59	224	76%	140	687	268	72	211
comp4157_c0_seq1 len=277 path=[255:0-276]	277	At5g19780.1	At5g19780.1 68418.m02351 tubulin alpha-3/alpha-5 chain (TUA5) nearly identical to SP|P20363 Tubulin alpha-3/alpha-5 chain {Arabidopsis thaliana}	5e-12	65.9	100%	30	2	91	402	431
comp4158_c0_seq1 len=1013 path=[991:0-921 1913:922-1012]	1013	At3g25160.1	At3g25160.1 68416.m03141 ER lumen protein retaining receptor family protein similar to SP|P24390 ER lumen protein retaining receptor 1 (KDEL receptor 1) {Homo sapiens}; contains Pfam profile PF00810: ER lumen protein retaining receptor	7e-97	350	62%	272	98	910	1	272
comp4159_c0_seq1 len=1120 path=[1098:0-1119]	1120	At5g14790.1	At5g14790.1 68418.m01735 expressed protein	1e-88	323	55%	338	95	1075	1	336
comp4160_c0_seq1 len=1493 path=[1471:0-1492]	1493	At3g57290.1	At3g57290.1 68416.m06377 eukaryotic translation initiation factor 3E / eIF3e (TIF3E1) identical to eukaryotic initiation factor 3E subunit [Arabidopsis thaliana] gi|12407658|gb|AAG53613	0.0	777	86%	435	109	1413	7	441
comp4162_c0_seq1 len=846 path=[824:0-845]	846	At1g19130.1	At1g19130.1 68414.m02379 expressed protein	1e-34	132	71%	88	760	497	1	88
comp4163_c0_seq1 len=1385 path=[1363:0-1384]	1385	At2g33620.3	At2g33620.3 68415.m04122 DNA-binding family protein / AT-hook protein 1 (AHP1) identical to AT-hook protein 1 [Arabidopsis thaliana] gi|2598227|emb|CAA10857	1e-56	217	44%	337	93	1070	30	351
comp4164_c0_seq1 len=1630 path=[1608:0-523 2132:524-1629]	1630	At4g27600.1	At4g27600.1 68417.m03966 pfkB-type carbohydrate kinase family protein contains Pfam profile: PF00294 pfkB family carbohydrate kinase	1e-162	568	79%	354	1154	93	118	471
comp4165_c0_seq1 len=672 path=[650:0-671]	672	At5g47570.1	At5g47570.1 68418.m05872 expressed protein	5e-58	220	85%	125	578	204	1	125
comp4168_c0_seq1 len=1516 path=[1:0-1515]	1516	At4g18480.1	At4g18480.1 68417.m02741 magnesium-chelatase subunit chlI, chloroplast / Mg-protoporphyrin IX chelatase (CHLI) (CS) (CH42) identical to SP|P161127 Magnesium-chelatase subunit chlI, chloroplast precursor (Mg-protoporphyrin IX chelatase) (Protein CS/CH-42) {Arabidopsis thaliana}	1e-173	604	74%	424	31	1290	1	424
comp4169_c0_seq1 len=1192 path=[1:0-807 809:808-1191]	1192	At3g18165.1	At3g18165.1 68416.m02311 expressed protein similar to DAM1 (GI:3985930) [Homo sapiens]; contains Pfam profile PF05700: Breast carcinoma amplified sequence 2 (BCAS2)	3e-91	332	66%	244	58	780	3	246
comp4169_c0_seq2 len=858 path=[1:0-807 2412:808-857]	858	At3g18165.1	At3g18165.1 68416.m02311 expressed protein similar to DAM1 (GI:3985930) [Homo sapiens]; contains Pfam profile PF05700: Breast carcinoma amplified sequence 2 (BCAS2)	2e-91	332	66%	244	58	780	3	246
comp4171_c0_seq1 len=362 path=[340:0-94 435:95-361]	362	At4g10810.1	At4g10810.1 68417.m01761 expressed protein	8e-06	45.4	59%	37	310	200	16	52
comp4173_c0_seq1 len=1660 path=[1:0-1659]	1660	At1g61050.1	At1g61050.1 68414.m06873 alpha 1,4-glycosyltransferase family protein / glycosyltransferase sugar-binding DXD motif-containing protein low similarity to alpha-1,4-N-acetylglucosaminyltransferase, Homo sapiens [gi:5726306], Gb3 synthase, Rattus norvegicus [gi:9082162] ; contains Pfam profiles PF04572: Alpha 1,4-glycosyltransferase conserved region, PF04488: Glycosyltransferase sugar-binding region…	1e-95	347	46%	378	492	1541	62	434
comp4174_c0_seq1 len=707 path=[685:0-287 973:288-706]	707	At4g08685.1	At4g08685.1 68417.m01430 pollen Ole e 1 allergen and extensin family protein contains Pfam domain, PF01190: Pollen proteins Ole e I family	4e-45	177	53%	159	641	168	1	159
comp4175_c0_seq1 len=791 path=[1:0-329 331:330-790]	791	At4g00165.1	At4g00165.1 68417.m00017 protease inhibitor/seed storage/lipid transfer protein (LTP) family protein contains Pfam protease inhibitor/seed storage/LTP family domain PF00234	3e-35	145	62%	103	381	73	33	128
comp4176_c0_seq1 len=483 path=[461:0-305 767:306-482]	483	At5g20935.1	At5g20935.1 68418.m02487 expressed protein	6e-32	133	84%	73	190	408	32	104
comp4177_c0_seq1 len=752 path=[1:0-217 219:218-751]	752	At1g02816.1	At1g02816.1 68414.m00241 expressed protein contains Pfam profile PF04398: Protein of unknown function, DUF538	1e-43	173	60%	144	619	191	27	165
comp4179_c0_seq1 len=2091 path=[2069:0-2038 4108:2039-2090]	2091	At1g77180.1	At1g77180.1 68414.m08991 chromatin protein family contains Pfam domain, PF02731: SKIP/SNW domain found in chromatin proteins.	0.0	710	62%	606	179	1957	7	609
comp4180_c0_seq1 len=1028 path=[1:0-605 607:606-1027]	1028	At2g03420.1	At2g03420.1 68415.m00300 expressed protein	4e-47	185	65%	140	793	374	31	170
comp4181_c0_seq1 len=212 path=[190:0-211]	212	At3g53260.1	At3g53260.1 68416.m05870 phenylalanine ammonia-lyase 2 (PAL2) nearly identical to SP|P45724	1e-26	114	85%	60	2	181	658	717
comp4182_c0_seq1 len=2814 path=[1:0-2813]	2814	At5g04930.1	At5g04930.1 68418.m00521 phospholipid-transporting ATPase 1 / aminophospholipid flippase 1 / magnesium-ATPase 1 (ALA1) nearly identical to SP|P98204 Phospholipid-transporting ATPase 1 (EC 3.6.3.1) (Aminophospholipid flippase 1) {Arabidopsis thaliana}; contains InterPro accession IPR005834: Haloacid dehalogenase-like hydrolase	0.0	1071	74%	720	2155	2	31	748
comp4183_c0_seq1 len=1048 path=[1:0-1047]	1048	At4g25080.3	At4g25080.3 68417.m03600 magnesium-protoporphyrin O-methyltransferase, putative / magnesium-protoporphyrin IX methyltransferase, putative similar to SP|Q55467 Magnesium-protoporphyrin O-methyltransferase (EC 2.1.1.1) (Magnesium-protoporphyrin IX methyltransferase) {Synechocystis sp.}	1e-110	395	70%	291	127	987	29	311
comp4184_c0_seq1 len=387 path=[365:0-386]	387	At5g18130.1	At5g18130.1 68418.m02129 expressed protein similar to unknown protein (gb|AAF00631.1)	2e-07	51.2	65%	35	2	106	246	280
comp4185_c0_seq1 len=790 path=[1:0-467 469:468-789]	790	At3g54900.1	At3g54900.1 68416.m06084 CAX-interacting protein 1 (CAXIP1) identical to cDNA CAXIP1 protein (CAXIP1) GI:27752304, CAXIP1 protein [Arabidopsis thaliana] GI:27752305	7e-49	190	78%	113	481	146	61	173
comp4186_c0_seq1 len=2063 path=[1:0-873 875:874-2062]	2063	At3g13490.1	At3g13490.1 68416.m01697 tRNA synthetase class II (D, K and N) family protein similar to SP|Q9RHV9 Lysyl-tRNA synthetase (EC 6.1.1.6) (Lysine--tRNA ligase) {Bacillus stearothermophilus}; contains Pfam profile: PF00152 tRNA synthetases class II (D, K and N)	0.0	855	71%	611	101	1909	1	602
comp4186_c0_seq2 len=898 path=[1:0-873 4128:874-897]	898	At3g13490.1	At3g13490.1 68416.m01697 tRNA synthetase class II (D, K and N) family protein similar to SP|Q9RHV9 Lysyl-tRNA synthetase (EC 6.1.1.6) (Lysine--tRNA ligase) {Bacillus stearothermophilus}; contains Pfam profile: PF00152 tRNA synthetases class II (D, K and N)	1e-84	309	60%	267	101	877	1	258
comp4188_c0_seq1 len=584 path=[1:0-15 17:16-583]	584	At3g46560.1	At3g46560.1 68416.m05054 mitochondrial import inner membrane translocase (TIM9) identical to mitochondrial import inner membrane translocase subunit Tim9 [Arabidopsis thaliana] Swiss-Prot:Q9XGX9; contains Pfam domain, PF02953: Tim10/DDP family zinc finger	6e-38	153	78%	93	72	350	1	93
comp4192_c0_seq1 len=868 path=[846:0-867]	868	At3g47810.3	At3g47810.3 68416.m05210 calcineurin-like phosphoesterase family protein contains Pfam profile: PF00149 calcineurin-like phosphoesterase	3e-95	344	85%	190	761	198	1	190
comp4195_c0_seq1 len=264 path=[1:0-14 16:15-263]	264	At5g67510.1	At5g67510.1 68418.m08513 60S ribosomal protein L26 (RPL26B)	2e-38	153	89%	82	19	264	1	82
comp4197_c0_seq1 len=846 path=[1:0-845]	846	At3g47670.1	At3g47670.1 68416.m05189 invertase/pectin methylesterase inhibitor family protein similar to pectinesterase from Arabidopsis thaliana SP|Q43867, Phaseolus vulgaris SP|Q43111; contains Pfam profile PF04043: Plant invertase/pectin methylesterase inhibitor	3e-33	139	35%	248	730	23	1	236
comp4198_c0_seq1 len=489 path=[1:0-488]	489	At4g28088.1	At4g28088.1 68417.m04029 hydrophobic protein, putative / low temperature and salt responsive protein, putative similar to Hydrophobic protein RCI2A (Low temperature and salt responsive protein LTI6A) GI:15214251	6e-18	86.7	71%	52	393	238	18	69
comp4199_c0_seq1 len=2015 path=[1993:0-725 2719:726-2014]	2015	At2g16660.1	At2g16660.1 68415.m01912 nodulin family protein similar to nodulin-like protein [Arabidopsis thaliana] GI:3329368, nodule-specific protein Nlj70 [Lotus japonicus] GI:3329366	0.0	723	66%	545	1904	273	1	541
comp4199_c0_seq2 len=864 path=[1993:0-725 4146:726-863]	864	At2g16660.1	At2g16660.1 68415.m01912 nodulin family protein similar to nodulin-like protein [Arabidopsis thaliana] GI:3329368, nodule-specific protein Nlj70 [Lotus japonicus] GI:3329366	3e-58	221	62%	187	830	273	356	541
comp4200_c0_seq1 len=359 path=[1:0-358]	359	At1g22770.1	At1g22770.1 68414.m02845 gigantea protein (GI) identical to gigantea protein SP:Q9SQI2 from [Arabidopsis thaliana]	1e-20	94.4	47%	118	2	355	779	892
comp4202_c0_seq1 len=1873 path=[1:0-1591 1593:1592-1872]	1873	At5g29000.2	At5g29000.2 68418.m03590 myb family transcription factor contains Pfam profile: PF00249 myb-like DNA-binding domain	8e-77	285	45%	389	1583	477	6	379
comp4204_c0_seq1 len=772 path=[1:0-353 355:354-771]	772	At2g32300.1	At2g32300.1 68415.m03949 uclacyanin I identical to uclacyanin I GI:3399767 from [Arabidopsis thaliana]; contains Pfam profile PF02298: Plastocyanin-like domain; identical to cDNA uclacyanin I GI:3399766	4e-22	101	37%	141	65	460	1	140
comp4205_c0_seq1 len=761 path=[739:0-132 872:133-760]	761	At3g07510.1	At3g07510.1 68416.m00895 expressed protein	6e-65	243	77%	164	222	710	26	189
comp4205_c0_seq2 len=679 path=[1477:0-50 872:51-678]	679	At3g07510.1	At3g07510.1 68416.m00895 expressed protein	5e-65	243	77%	164	140	628	26	189
comp4206_c0_seq1 len=940 path=[1:0-374 376:375-939]	940	At3g09980.1	At3g09980.1 68416.m01198 expressed protein contains Pfam profile PF04949: Family of unknown function (DUF662)	1e-54	209	72%	151	759	307	27	177
comp4207_c0_seq1 len=2465 path=[7238:0-38 4796:39-2464]	2465	At2g16950.1	At2g16950.1 68415.m01953 importin beta-2 subunit family protein similar to SP|Q92973 Importin beta-2 subunit (Transportin) {Homo sapiens}; contains Pfam profile PF03810: Importin-beta N-terminal domain	0.0	1042	69%	738	2246	39	3	740
comp4207_c0_seq2 len=3622 path=[3600:0-1195 4796:1196-3621]	3622	At2g16950.1	At2g16950.1 68415.m01953 importin beta-2 subunit family protein similar to SP|Q92973 Importin beta-2 subunit (Transportin) {Homo sapiens}; contains Pfam profile PF03810: Importin-beta N-terminal domain	0.0	1263	69%	890	3403	740	3	891
comp4208_c0_seq1 len=866 path=[844:0-633 1478:634-865]	866	At1g08500.1	At1g08500.1 68414.m00941 plastocyanin-like domain-containing protein	4e-62	234	60%	188	788	237	15	201
comp4210_c0_seq1 len=599 path=[577:0-598]	599	At5g55850.1	At5g55850.1 68418.m06960 nitrate-responsive NOI protein, putative similar to nitrate-induced NOI protein [Zea mays] GI:2642213	3e-27	118	69%	79	521	291	1	79
comp4211_c0_seq1 len=972 path=[1:0-971]	972	At4g02580.1	At4g02580.1 68417.m00352 NADH-ubiquinone oxidoreductase 24 kDa subunit, putative similar to NADH-ubiquinone oxidoreductase 24 kDa subunit, mitochondrial precursor (EC 1.6.5.3) (EC 1.6.99.3) (Polypeptide II) (Swiss-Prot:P04394) [Bos taurus]	1e-126	449	85%	255	888	127	1	255
comp4216_c0_seq1 len=2051 path=[7219:0-11 1594:12-2050]	2051	At1g03370.1	At1g03370.1 68414.m00316 C2 domain-containing protein / GRAM domain-containing protein contains Pfam profiles PF00168: C2 domain; contains PF02893: GRAM domain; similar to Chain A, Crystal Structure Of Synaptotagmin Iii C2aC2B Length(GI:6980525); similar to Synaptotagmin III (SytIII) (Swiss-Prot:P40748) [Rattus norvegicus]	0.0	844	65%	654	1968	13	827	1469
comp4216_c0_seq2 len=3632 path=[1:0-1592 1594:1593-3631]	3632	At1g03370.1	At1g03370.1 68414.m00316 C2 domain-containing protein / GRAM domain-containing protein contains Pfam profiles PF00168: C2 domain; contains PF02893: GRAM domain; similar to Chain A, Crystal Structure Of Synaptotagmin Iii C2aC2B Length(GI:6980525); similar to Synaptotagmin III (SytIII) (Swiss-Prot:P40748) [Rattus norvegicus]	0.0	1388	66%	1062	3549	409	827	1851
comp4217_c0_seq1 len=888 path=[2853:0-63 2052:64-887]	888	At1g12410.1	At1g12410.1 68414.m01434 ATP-dependent Clp protease proteolytic subunit (ClpP2) identical to nClpP2 GI:5360589 from [Arabidopsis thaliana]	1e-40	163	77%	101	65	367	179	279
comp4217_c0_seq2 len=1444 path=[1427:0-29 1457:30-351468:36-619 2052:620-1443]	1444	At1g12410.1	At1g12410.1 68414.m01434 ATP-dependent Clp protease proteolytic subunit (ClpP2) identical to nClpP2 GI:5360589 from [Arabidopsis thaliana]	1e-116	417	74%	275	105	923	7	279
comp4218_c0_seq1 len=2682 path=[2660:0-2681]	2682	At3g18060.1	At3g18060.1 68416.m02297 transducin family protein / WD-40 repeat family protein similar to 66 kDa stress protein (SP:P90587) [Physarum polycephalum (Slime mold)]; similar to WDR1 protein GB:AAD05042 [Gallus gallus] (Genomics 56 (1), 59-69 (1999)); contains 11 WD-40 repeats (PF00400)	0.0	966	76%	608	86	1906	2	609
comp4219_c0_seq1 len=798 path=[776:0-678 1455:679-797]	798	At5g55640.1	At5g55640.1 68418.m06938 expressed protein	2e-37	152	56%	148	167	595	1	148
comp4220_c0_seq1 len=1015 path=[993:0-781 1775:782-1014]	1015	At3g21610.1	At3g21610.1 68416.m02726 expressed protein contains Pfam domain, PF02681: Uncharacterized BCR, COG1963	8e-62	234	82%	135	777	373	40	174
comp4222_c0_seq1 len=301 path=[1:0-217 219:218-300]	301	At5g20920.1	At5g20920.1 68418.m02484 eukaryotic translation initiation factor 2 subunit 2, putative / eIF-2-beta, putative similar to SP|P41035 Eukaryotic translation initiation factor 2 subunit (eIF-2-beta) {Oryctolagus cuniculus}; contains Pfam profile PF01873: Domain found in IF2B/IF5	1e-08	54.7	40%	65	108	299	3	66
comp4224_c0_seq1 len=1410 path=[1:0-1409]	1410	At1g28710.1	At1g28710.1 68414.m03536 expressed protein similar to GI:2827651, GI:7527728, GI:4406788, GI:6063544, GI:10764853 from [Arabidopsis thaliana]	7e-96	347	60%	294	1149	271	50	335
comp4228_c0_seq1 len=854 path=[832:0-362 1195:363-853]	854	At3g61260.1	At3g61260.1 68416.m06856 DNA-binding family protein / remorin family protein similar to DNA-binding protein gi|601843 [Arabidopsis thaliana], remorin [Solanum tuberosum] GI:1881585; contains Pfam profiles PF03763: Remorin C-terminal region, PF03766: Remorin N-terminal region	2e-45	179	53%	168	116	619	40	206
comp4230_c0_seq1 len=1658 path=[1:0-385 387:386-1657]	1658	At2g23180.1	At2g23180.1 68415.m02769 cytochrome P450, putative	1e-135	477	47%	483	1509	76	35	512
comp4232_c0_seq1 len=1325 path=[1:0-846 848:847-1324]	1325	At1g74380.1	At1g74380.1 68414.m08617 galactosyl transferase GMA12/MNN10 family protein very low similarity to alpha-1,2-galactosyltransferase, Schizosaccharomyces pombe [SP|Q09174]	1e-176	615	76%	387	1140	1	1	386
comp4233_c0_seq1 len=894 path=[1:0-626 1584:627-716628:717-893]	894	At5g59180.1	At5g59180.1 68418.m07417 DNA-directed RNA polymerase II identical to Swiss-Prot:P38421 DNA-directed RNA polymerase II 19 kDa polypeptide (EC 2.7.7.6) (RNA polymerase II subunit 5) [Arabidopsis thaliana]	5e-84	307	75%	205	833	219	1	175
comp4233_c0_seq2 len=804 path=[1:0-626 628:627-803]	804	At5g59180.1	At5g59180.1 68418.m07417 DNA-directed RNA polymerase II identical to Swiss-Prot:P38421 DNA-directed RNA polymerase II 19 kDa polypeptide (EC 2.7.7.6) (RNA polymerase II subunit 5) [Arabidopsis thaliana]	7e-89	323	88%	175	743	219	1	175
comp4234_c0_seq1 len=503 path=[1965:0-502]	503	At5g28840.1	At5g28840.1 68418.m03547 NAD-dependent epimerase/dehydratase family protein similar to sugar epimerase BlmG from Streptomyces verticillus GI:9937230; contains Pfam profile PF01370 NAD dependent epimerase/dehydratase family	4e-73	270	88%	143	429	1	1	143
comp4234_c1_seq1 len=1005 path=[983:0-1004]	1005	At5g28840.1	At5g28840.1 68418.m03547 NAD-dependent epimerase/dehydratase family protein similar to sugar epimerase BlmG from Streptomyces verticillus GI:9937230; contains Pfam profile PF01370 NAD dependent epimerase/dehydratase family	1e-130	459	92%	239	2	715	139	377
comp4235_c0_seq1 len=1032 path=[1010:0-224 1235:225-1031]	1032	At1g11930.2	At1g11930.2 68414.m01379 alanine racemase family protein contains Pfam domain, PF01168: Alanine racemase, N-terminal domain	1e-111	397	80%	256	57	824	3	255
comp4236_c0_seq1 len=1035 path=[1:0-645 647:646-1034]	1035	At4g35860.1	At4g35860.1 68417.m05093 Ras-related GTP-binding protein, putative similar to Rab2-like GTP-binding protein GI:1765896 from [Arabidopsis thaliana]	1e-110	394	91%	210	916	287	1	210
comp4238_c0_seq1 len=1646 path=[1:0-1645]	1646	At2g47970.1	At2g47970.1 68415.m06002 NPL4 family protein contains Pfam domain, PF05021: NPL4 family	1e-173	605	71%	411	152	1381	2	412
comp4239_c0_seq1 len=769 path=[1:0-304 306:305-768]	769	At1g11530.1	At1g11530.1 68414.m01324 thioredoxin family protein similar to thioredoxin H-type from Arabidopsis thaliana SP|P29448, Nicotiana tabacum SP|Q07090; contains Pfam profile: PF00085 Thioredoxin	3e-38	155	61%	113	110	448	2	114
comp4240_c0_seq1 len=594 path=[572:0-102 675:103-593]	594	At3g05490.1	At3g05490.1 68416.m00601 rapid alkalinization factor (RALF) family protein similar to RALF precursor [Nicotiana tabacum] GI:16566316	1e-20	96.3	56%	75	316	540	45	119
comp4245_c0_seq1 len=211 path=[189:0-210]	211	At5g39850.1	At5g39850.1 68418.m04829 40S ribosomal protein S9 (RPS9C) 40S ribosomal protein S9 - Chlamydomonas sp.,EMBL:AU066528	5e-33	135	95%	70	2	211	71	140
comp4247_c0_seq1 len=1953 path=[1931:0-1405 3337:1406-1952]	1953	At2g15695.1	At2g15695.1 68415.m01797 expressed protein contains Pfam PF05705: Eukaryotic protein of unknown function (DUF829)	1e-129	460	56%	421	1753	536	3	420
comp4247_c0_seq2 len=1444 path=[1931:0-1405 3884:1406-1443]	1444	At2g15695.1	At2g15695.1 68415.m01797 expressed protein contains Pfam PF05705: Eukaryotic protein of unknown function (DUF829)	4e-89	325	56%	296	1405	536	128	420
comp4249_c0_seq1 len=1532 path=[1:0-438 440:439-1531]	1532	At5g28770.2	At5g28770.2 68418.m03535 bZIP transcription factor family protein similar to seed storage protein opaque-2(bZIP family)GI:168428 from Zea mays; contains Pfam profile PF00170: bZIP transcription factor; identical to cDNA bZIP protein BZO2H3 GI:10954098	4e-54	209	42%	339	316	1296	49	309
comp4249_c0_seq2 len=528 path=[1:0-438 3042:439-527]	528	At5g28770.2	At5g28770.2 68418.m03535 bZIP transcription factor family protein similar to seed storage protein opaque-2(bZIP family)GI:168428 from Zea mays; contains Pfam profile PF00170: bZIP transcription factor; identical to cDNA bZIP protein BZO2H3 GI:10954098	2e-09	58.5	68%	41	316	438	49	89
comp4255_c0_seq1 len=243 path=[221:0-149 371:150-174396:175-242]	243	At5g17700.1	At5g17700.1 68418.m02074 MATE efflux family protein similar to ripening regulated protein DDTFR18 [Lycopersicon esculentum] GI:12231296; contains Pfam profile PF01554: Uncharacterized membrane protein family	7e-19	88.6	49%	81	243	1	178	258
comp4256_c0_seq1 len=3095 path=[3125:0-3066 6192:3067-3094]	3095	At5g23890.1	At5g23890.1 68418.m02806 expressed protein weak similarity to SP|P12957 Caldesmon (CDM) {Gallus gallus}	0.0	654	44%	957	334	3084	14	905
comp4257_c0_seq1 len=1663 path=[1:0-49 51:50-1662]	1663	At1g60170.1	At1g60170.1 68414.m06778 pre-mRNA processing ribonucleoprotein binding region-containing protein similar to U4/U6 snRNP-associated 61 kDa protein [Homo sapiens] GI:18249847; contains Pfam profile PF01798: Putative snoRNA binding domain	1e-160	562	68%	446	246	1577	40	484
comp4257_c0_seq2 len=1717 path=[3281:0-103 51:104-1716]	1717	At1g60170.1	At1g60170.1 68414.m06778 pre-mRNA processing ribonucleoprotein binding region-containing protein similar to U4/U6 snRNP-associated 61 kDa protein [Homo sapiens] GI:18249847; contains Pfam profile PF01798: Putative snoRNA binding domain	1e-160	562	68%	446	300	1631	40	484
comp4258_c0_seq1 len=1411 path=[1389:0-1410]	1411	At5g64560.1	At5g64560.1 68418.m08113 magnesium transporter CorA-like family protein (MRS2-2) weak similarity to SP|Q01926 RNA splicing protein MRS2, mitochondrial precursor {Saccharomyces cerevisiae}; contains Pfam profile PF01544: CorA-like Mg2+ transporter protein	1e-156	547	73%	394	93	1268	3	394
comp4259_c0_seq1 len=604 path=[1:0-524 526:525-534 536:535-542544:543-603]	604	At4g30330.1	At4g30330.1 68417.m04311 small nuclear ribonucleoprotein E, putative / snRNP-E, putative / Sm protein E, putative similar to SWISS-PROT:P08578 small nuclear ribonucleoprotein E (snRNP-E) (Sm protein E, Sm-E, SmE) [Chicken]	1e-40	162	93%	88	507	244	1	88
comp4260_c0_seq1 len=3744 path=[1:0-2035 2037:2036-3743]	3744	At4g39050.1	At4g39050.1 68417.m05531 kinesin-related protein (MKRP2) kinesin motor protein - Ustilago maydis, PID:g2062750; identical to cDNA MKRP2 mRNA for kinesin-related protein GI:16902293, kinesin-related protein [Arabidopsis thaliana] GI:16902294	0.0	1302	67%	1077	3356	165	25	1055
comp4260_c0_seq2 len=1757 path=[7443:0-48 2037:49-1756]	1757	At4g39050.1	At4g39050.1 68417.m05531 kinesin-related protein (MKRP2) kinesin motor protein - Ustilago maydis, PID:g2062750; identical to cDNA MKRP2 mRNA for kinesin-related protein GI:16902293, kinesin-related protein [Arabidopsis thaliana] GI:16902294	0.0	704	80%	445	1369	47	25	468
comp4261_c0_seq1 len=1399 path=[1377:0-1398]	1399	At5g51910.2	At5g51910.2 68418.m06440 TCP family transcription factor, putative similar to PCF2 [(GI:2580440) Oryza sativa]	8e-42	168	41%	299	1042	161	45	283
comp4265_c0_seq1 len=568 path=[1:0-403 405:404-406 408:407-567]	568	At3g21890.1	At3g21890.1 68416.m02760 zinc finger (B-box type) family protein contains Pfam profile: PF01760 CONSTANS family zinc finger	3e-19	91.7	50%	103	10	306	1	95
comp4268_c0_seq1 len=2990 path=[2968:0-2123 5092:2124-2989]	2990	At3g12010.1	At3g12010.1 68416.m01488 expressed protein contains Prosite PS00626: Regulator of chromosome condensation (RCC1) signature 2	0.0	812	57%	758	2553	280	1	684
comp4268_c0_seq2 len=2147 path=[2968:0-2123 5975:2124-2146]	2147	At3g12010.1	At3g12010.1 68416.m01488 expressed protein contains Prosite PS00626: Regulator of chromosome condensation (RCC1) signature 2	0.0	640	56%	619	2136	280	137	684
comp4271_c0_seq1 len=1227 path=[1205:0-999 2205:1000-1226]	1227	At4g17040.1	At4g17040.1 68417.m02570 ATP-dependent Clp protease proteolytic subunit, putative similar to ATP-dependent Clp protease proteolytic subunit GI:7264063 from [Synechococcus sp.PCC 7942]	1e-106	381	80%	240	242	958	66	305
comp4271_c0_seq2 len=1316 path=[1205:0-999 2428:1000-10882205:1089-1315]	1316	At4g17040.1	At4g17040.1 68417.m02570 ATP-dependent Clp protease proteolytic subunit, putative similar to ATP-dependent Clp protease proteolytic subunit GI:7264063 from [Synechococcus sp.PCC 7942]	1e-106	381	80%	240	242	958	66	305
comp4273_c0_seq1 len=1369 path=[1347:0-87 1435:88-951443:96-1368]	1369	At2g45470.1	At2g45470.1 68415.m05655 fasciclin-like arabinogalactan-protein (FLA8)	1e-119	424	68%	314	1280	339	21	333
comp4274_c0_seq1 len=1048 path=[1:0-1047]	1048	At2g34620.1	At2g34620.1 68415.m04253 mitochondrial transcription termination factor-related / mTERF-related contains Pfam profile PF02536: mTERF	1e-98	356	62%	295	987	112	2	294
comp4275_c0_seq1 len=3547 path=[4781:0-34 4816:35-3546]	3547	At2g16640.1	At2g16640.1 68415.m01910 chloroplast outer membrane protein, putative similar to chloroplast protein import component Toc159 [Pisum sativum] GI:8489806, chloroplast outer envelope protein 86 [Pisum sativum] GI:599958, GTP-binding protein [Pisum sativum] GI:576509	0.0	1066	53%	1151	6	3185	64	1197
[truncated: 30,191 more rows]
