# Supplementary material for: Exploring the Genes of Yerba Mate (Ilex paraguariensis A. St.-Hil.) by NGS and De Novo Transcriptome Assembly
Source: PLoS One. 2014 Oct 16;9(10):e109835. doi: 10.1371/journal.pone.0109835 (PMC4199719; doi:10.1371/journal.pone.0109835)
Supplement: Table S5 — List and description of Gene Ontology, KO terms and mapsassociated to the yerba mate transcriptome obtained by the KAAS and deduced from BLASTX hits against Arabidopsis TAIR protein database and viridiplantae UniProt. (XLSX) [file pone.0109835.s022.xlsx]

## Sheet: GO terms
GO_acc	term_type	Term	queryitem	querytotal	bgitem	bgtotal	pvalue	FDR	entries
GO:0009791	P	post-embryonic development	594	12274	705	37767	9.9e-64	1.1e-59	// AT2G16500.1 // AT4G28190.1 // AT5G05700.1 // AT1G68050.1 // AT1G15750.2 // AT5G16780.1 // AT3G15270.1 // AT1G19850.1 // AT4G37300.1 // AT3G10670.1 // AT5G55940.1 // AT1G48850.1 // AT2G37260.1 // AT1G12910.1 // AT5G08170.1 // AT5G51230.1 // AT2G46870.1 // AT5G51230.2 // AT1G74660.1 // AT5G56280.1 // AT5G19820.1 // AT5G62640.1 // AT3G08850.1 // AT4G08920.1 // AT4G22970.1 // AT5G67570.1 // AT4G21…
GO:0009987	P	cellular process	4753	12274	11684	37767	1.4e-56	7.8e-53	// AT2G47690.1 // AT3G44680.1 // AT1G71010.1 // AT1G11750.1 // AT1G15520.1 // AT5G47230.1 // AT2G44860.1 // AT3G16340.1 // AT2G41940.1 // AT1G79530.1 // AT3G11130.1 // AT5G16260.1 // AT3G60820.1 // AT3G14390.1 // AT1G79940.1 // AT5G48600.1 // AT4G38200.1 // AT1G31730.1 // AT5G07990.1 // AT3G20780.1 // AT4G28360.1 // AT1G27050.1 // AT5G46160.2 // AT3G61250.1 // AT5G44560.1 // AT2G40030.1 // AT1G78…
GO:0008152	P	metabolic process	4319	12274	10614	37767	1.8e-49	6.6e-46	// AT2G47690.1 // AT3G44680.1 // AT1G71010.1 // AT1G11750.1 // AT3G19760.1 // AT3G60510.1 // AT2G44860.1 // AT3G24503.1 // AT2G41940.1 // AT1G79530.1 // AT5G25760.1 // AT3G60820.1 // AT3G14390.1 // AT4G30810.1 // AT3G14440.1 // AT5G07990.1 // AT3G20780.1 // AT4G28360.1 // AT1G27050.1 // AT5G46160.2 // AT2G40030.1 // AT1G78910.1 // AT1G05170.1 // AT1G73920.1 // AT4G23740.1 // AT2G39630.1 // AT2G39…
GO:0044237	P	cellular metabolic process	3556	12274	8722	37767	8.6e-39	2.4e-35	// AT2G47690.1 // AT3G44680.1 // AT1G71010.1 // AT1G11750.1 // AT3G19760.1 // AT5G47230.1 // AT2G44860.1 // AT3G24503.1 // AT2G41940.1 // AT1G79530.1 // AT5G25760.1 // AT3G60820.1 // AT3G14390.1 // AT1G79940.1 // AT3G14440.1 // AT5G07990.1 // AT3G20780.1 // AT4G28360.1 // AT1G27050.1 // AT5G46160.2 // AT2G40030.1 // AT1G78910.1 // AT1G05170.1 // AT4G23740.1 // AT2G39630.1 // AT2G39630.2 // AT4G18…
GO:0044238	P	primary metabolic process	3579	12274	8995	37767	5.4e-32	1.2e-28	// AT3G44680.1 // AT1G71010.1 // AT4G28360.1 // AT3G19760.1 // AT5G47230.1 // AT2G44860.1 // AT3G24503.1 // AT2G41940.1 // AT1G79530.1 // AT5G25760.1 // AT3G60820.1 // AT3G14390.1 // AT4G30810.1 // AT3G14440.1 // AT5G07990.1 // AT3G20780.1 // AT1G27050.1 // AT5G46160.2 // AT2G40030.1 // AT1G78910.1 // AT1G05170.1 // AT1G73920.1 // AT4G23740.1 // AT2G39630.1 // AT2G39630.2 // AT4G18100.1 // AT2G35…
GO:0034641	P	cellular nitrogen compound metabolic process	366	12274	506	37767	3.3e-30	6e-27	// AT2G38670.1 // AT1G73500.1 // AT1G52340.1 // AT2G26080.1 // AT1G12050.1 // AT4G33680.1 // AT4G24670.2 // AT5G13800.2 // AT5G08170.1 // AT1G27980.1 // AT3G07570.1 // AT2G43360.1 // AT3G17390.1 // AT3G45640.1 // AT2G20690.1 // AT3G04520.1 // AT5G01410.1 // AT4G14880.2 // AT4G37670.2 // AT3G57560.1 // AT3G51820.1 // AT1G01290.1 // AT3G51770.1 // AT1G75330.1 // AT3G61440.1 // AT3G51440.1 // AT3G02…
GO:0032501	P	multicellular organismal process	1014	12274	2094	37767	4.5e-26	7e-23	// AT5G50230.1 // AT4G24150.1 // AT2G27230.1 // AT1G65910.1 // AT2G01730.1 // AT5G62500.1 // AT5G60690.1 // AT5G05700.1 // AT2G41940.1 // AT1G15750.2 // AT3G54870.1 // AT5G16780.1 // AT3G15270.1 // AT3G44200.1 // AT1G72440.1 // AT2G16500.1 // AT4G28190.1 // AT5G06240.1 // AT1G19300.1 // AT3G20780.1 // AT1G19850.1 // AT4G37300.1 // AT3G46740.1 // AT3G10670.1 // AT5G55940.1 // AT2G01950.1 // AT1G48…
GO:0050896	P	response to stimulus	1751	12274	4057	37767	1.8e-25	2.5e-22	// AT1G15520.1 // AT3G16340.1 // AT1G68050.1 // AT4G12560.1 // AT3G14050.1 // AT5G07990.1 // AT3G11830.1 // AT3G20780.1 // AT3G60160.1 // AT3G19260.1 // AT2G40030.1 // AT5G06320.1 // AT3G25510.1 // AT1G72370.1 // AT1G74660.1 // AT4G24190.2 // AT1G50420.1 // AT4G08920.1 // AT5G42650.1 // AT5G46170.1 // AT1G74670.1 // AT5G40820.1 // AT5G06860.1 // AT5G08120.1 // AT5G61410.2 // AT4G09460.1 // AT3G18…
GO:0007275	P	multicellular organismal development	974	12274	2020	37767	1.3e-24	1.6e-21	// AT5G50230.1 // AT4G24150.1 // AT3G56990.1 // AT1G65910.1 // AT2G01730.1 // AT4G28190.1 // AT5G60690.1 // AT5G05700.1 // AT2G41940.1 // AT1G15750.2 // AT3G54870.1 // AT5G16780.1 // AT3G15270.1 // AT1G72440.1 // AT2G16500.1 // AT5G06240.1 // AT1G19300.1 // AT3G20780.1 // AT1G19850.1 // AT4G37300.1 // AT3G46740.1 // AT3G10670.1 // AT5G55940.1 // AT2G01950.1 // AT1G48850.1 // AT2G37260.1 // AT1G12…
GO:0032502	P	developmental process	1059	12274	2304	37767	1.7e-21	1.9e-18	// AT5G50230.1 // AT4G24150.1 // AT3G56990.1 // AT1G65910.1 // AT2G01730.1 // AT4G28190.1 // AT5G60690.1 // AT5G05700.1 // AT2G41940.1 // AT1G15750.2 // AT3G54870.1 // AT5G16780.1 // AT3G15270.1 // AT1G72440.1 // AT2G16500.1 // AT2G23810.1 // AT5G06240.1 // AT1G19300.1 // AT3G20780.1 // AT1G19850.1 // AT4G37300.1 // AT3G46740.1 // AT4G27700.1 // AT3G10670.1 // AT5G55940.1 // AT2G01950.1 // AT1G48…
GO:0048856	P	anatomical structure development	829	12274	1726	37767	1.1e-20	1.1e-17	// AT4G24150.1 // AT5G60690.1 // AT5G05700.1 // AT2G41940.1 // AT1G15750.2 // AT3G54870.1 // AT5G16780.1 // AT2G16500.1 // AT1G19300.1 // AT3G20780.1 // AT1G19850.1 // AT4G37300.1 // AT3G46740.1 // AT3G10670.1 // AT5G55940.1 // AT2G37260.1 // AT1G12910.1 // AT5G08170.1 // AT5G51230.1 // AT2G46870.1 // AT5G51230.2 // AT1G48380.1 // AT5G19820.1 // AT4G24190.2 // AT1G33430.1 // AT5G62640.1 // AT1G10…
GO:0009628	P	response to abiotic stimulus	726	12274	1471	37767	2.4e-20	2.2e-17	// AT2G16500.1 // AT5G11180.1 // AT5G62500.1 // AT2G37220.1 // AT1G73500.1 // AT1G68050.1 // AT1G52340.1 // AT2G33800.1 // AT1G10760.1 // AT5G49730.1 // AT3G21890.1 // AT3G08720.2 // AT5G07990.1 // AT1G11910.1 // AT3G22104.1 // AT3G12780.1 // AT4G37260.1 // AT1G72370.1 // AT1G12910.1 // AT2G32390.1 // AT1G74660.1 // AT5G56280.1 // AT4G24190.2 // AT2G26640.1 // AT5G62640.1 // AT4G08920.1 // AT5G49…
GO:0003006	P	reproductive developmental process	516	12274	978	37767	8.8e-19	7.5e-16	// AT2G16500.1 // AT1G68050.1 // AT1G15750.2 // AT5G16780.1 // AT1G19850.1 // AT4G37300.1 // AT3G10670.1 // AT5G55940.1 // AT2G37260.1 // AT1G12910.1 // AT5G08170.1 // AT5G51230.1 // AT2G46870.1 // AT5G51230.2 // AT5G19820.1 // AT5G62640.1 // AT3G08850.1 // AT4G22970.1 // AT5G67570.1 // AT3G02660.1 // AT1G52920.1 // AT4G29830.1 // AT3G45640.1 // AT5G61410.2 // AT5G52920.1 // AT2G25930.1 // AT1G47…
GO:0051234	P	establishment of localization	862	12274	1851	37767	1e-18	8e-16	// AT2G15290.1 // AT1G21380.1 // AT3G62560.1 // AT3G16340.1 // AT2G01470.1 // AT3G16240.1 // AT5G25760.1 // AT5G19090.2 // AT5G46050.1 // AT5G47730.1 // AT2G39380.1 // AT1G31730.1 // AT1G74240.1 // AT2G37900.1 // AT2G37870.1 // AT3G46740.1 // AT5G44560.1 // AT5G35200.1 // AT2G40460.1 // AT2G13100.1 // AT4G21900.1 // AT2G38360.1 // AT5G48290.1 // AT5G48490.1 // AT5G05000.3 // AT3G51860.1 // AT1G71…
GO:0006810	P	transport	857	12274	1846	37767	2.4e-18	1.7e-15	// AT2G15290.1 // AT1G21380.1 // AT3G62560.1 // AT3G16340.1 // AT2G01470.1 // AT3G16240.1 // AT5G25760.1 // AT5G19090.2 // AT5G46050.1 // AT5G47730.1 // AT2G39380.1 // AT1G31730.1 // AT1G74240.1 // AT2G37900.1 // AT2G37870.1 // AT3G46740.1 // AT5G44560.1 // AT5G35200.1 // AT2G40460.1 // AT2G13100.1 // AT4G21900.1 // AT2G38360.1 // AT5G48290.1 // AT5G48490.1 // AT5G05000.3 // AT3G51860.1 // AT1G71…
GO:0051179	P	localization	884	12274	1922	37767	4.3e-18	3e-15	// AT2G15290.1 // AT1G21380.1 // AT3G62560.1 // AT3G16340.1 // AT2G01470.1 // AT3G16240.1 // AT5G25760.1 // AT5G19090.2 // AT5G46050.1 // AT5G47730.1 // AT2G39380.1 // AT1G31730.1 // AT1G74240.1 // AT2G37900.1 // AT2G37870.1 // AT3G46740.1 // AT5G44560.1 // AT5G35200.1 // AT2G40460.1 // AT2G13100.1 // AT4G21900.1 // AT2G38360.1 // AT5G48290.1 // AT5G48490.1 // AT5G05000.3 // AT3G51860.1 // AT1G71…
GO:0044262	P	cellular carbohydrate metabolic process	264	12274	417	37767	9.1e-17	5.9e-14	// AT5G61580.1 // AT1G49350.1 // AT5G13110.1 // AT3G22960.1 // AT5G51460.2 // AT5G51460.3 // AT3G46440.1 // AT3G06440.1 // AT2G26100.1 // AT3G59100.1 // AT5G48300.1 // AT3G51160.1 // AT3G27540.1 // AT2G31960.1 // AT4G28706.1 // AT1G10760.1 // AT1G71990.1 // AT1G17890.3 // AT3G26720.1 // AT2G22240.1 // AT1G10670.2 // AT4G15560.1 // AT5G17420.1 // AT4G29220.1 // AT2G41540.2 // AT4G39350.1 // AT5G60…
GO:0033036	P	macromolecule localization	283	12274	462	37767	1.6e-16	9.9e-14	// AT2G21630.1 // AT2G15290.1 // AT3G27870.1 // AT1G21380.1 // AT2G36305.1 // AT4G33550.1 // AT1G28490.1 // AT5G17670.1 // AT3G08530.1 // AT2G19790.1 // AT3G51590.1 // AT5G55450.1 // AT5G25760.1 // AT3G15980.3 // AT5G42890.1 // AT3G54300.1 // AT5G05760.1 // AT1G09270.2 // AT1G30900.1 // AT5G05680.1 // AT1G31730.1 // AT2G37870.1 // AT4G16160.2 // AT4G14870.1 // AT3G46740.1 // AT2G47450.1 // AT1G64…
GO:0022414	P	reproductive process	571	12274	1161	37767	5.1e-16	3e-13	// AT2G16500.1 // AT1G68050.1 // AT1G15750.2 // AT5G16780.1 // AT2G41890.1 // AT1G19850.1 // AT4G37300.1 // AT3G10670.1 // AT5G55940.1 // AT2G37260.1 // AT1G12910.1 // AT5G08170.1 // AT5G51230.1 // AT2G46870.1 // AT5G51230.2 // AT5G19820.1 // AT5G62640.1 // AT3G08850.1 // AT4G22970.1 // AT5G67570.1 // AT3G02660.1 // AT1G24520.1 // AT1G52920.1 // AT4G29830.1 // AT3G45640.1 // AT5G61410.2 // AT5G52…
GO:0016043	P	cellular component organization	574	12274	1179	37767	1.8e-15	1e-12	// AT2G47910.1 // AT2G47910.2 // AT3G44680.1 // AT5G66410.1 // AT1G11750.1 // AT4G29830.1 // AT3G54870.1 // AT5G25760.1 // AT5G10490.1 // AT1G72440.1 // AT5G05760.1 // AT1G24764.1 // AT2G01730.1 // AT3G46740.1 // AT5G59370.1 // AT5G35200.1 // AT1G72370.1 // AT1G20570.1 // AT5G17690.1 // AT3G12110.1 // AT1G48380.1 // AT5G56280.1 // AT1G33430.1 // AT4G22970.1 // AT2G46225.1 // AT5G67570.1 // AT5G49…
GO:0000003	P	reproduction	576	12274	1186	37767	2.3e-15	1.2e-12	// AT2G16500.1 // AT1G68050.1 // AT1G15750.2 // AT5G16780.1 // AT1G19300.1 // AT2G41890.1 // AT1G19850.1 // AT4G37300.1 // AT3G10670.1 // AT5G55940.1 // AT2G37260.1 // AT1G12910.1 // AT5G08170.1 // AT5G51230.1 // AT2G46870.1 // AT5G51230.2 // AT5G19820.1 // AT5G62640.1 // AT3G08850.1 // AT4G22970.1 // AT5G67570.1 // AT3G02660.1 // AT1G24520.1 // AT1G52920.1 // AT5G40820.1 // AT4G29830.1 // AT3G45…
GO:0006950	P	response to stress	1008	12274	2320	37767	3e-15	1.5e-12	// AT1G02120.1 // AT1G42990.1 // AT1G26320.1 // AT3G19760.1 // AT2G37220.1 // AT1G49670.1 // AT1G73500.1 // AT4G17020.2 // AT1G52340.1 // AT2G39940.1 // AT2G33800.1 // AT1G10760.1 // AT4G12560.1 // AT3G11480.1 // AT4G33680.1 // AT3G14050.1 // AT2G33670.1 // AT3G08720.2 // AT1G11910.1 // AT5G60600.1 // AT5G60600.2 // AT3G04790.1 // AT1G33520.1 // AT5G54250.2 // AT3G12780.1 // AT5G06320.1 // AT3G25…
GO:0048608	P	reproductive structure development	491	12274	978	37767	4.5e-15	2.2e-12	// AT2G16500.1 // AT1G68050.1 // AT1G15750.2 // AT5G16780.1 // AT1G19850.1 // AT4G37300.1 // AT3G10670.1 // AT5G55940.1 // AT2G37260.1 // AT1G12910.1 // AT5G08170.1 // AT5G51230.1 // AT2G46870.1 // AT5G51230.2 // AT5G19820.1 // AT5G62640.1 // AT3G08850.1 // AT4G22970.1 // AT5G67570.1 // AT3G02660.1 // AT1G52920.1 // AT4G29830.1 // AT3G45640.1 // AT5G61410.2 // AT5G52920.1 // AT2G25930.1 // AT1G47…
GO:0042180	P	cellular ketone metabolic process	452	12274	882	37767	4.8e-15	2.2e-12	// AT5G63380.1 // AT1G73500.1 // AT1G20510.1 // AT1G52340.1 // AT5G25760.1 // AT1G12050.1 // AT4G33680.1 // AT4G24670.2 // AT5G60600.1 // AT5G60600.2 // AT2G38040.2 // AT3G51840.1 // AT1G27980.1 // AT1G78510.1 // AT1G54580.1 // AT3G07570.1 // AT5G42650.1 // AT4G16800.1 // AT2G43360.1 // AT3G17390.1 // AT3G04520.1 // AT1G32440.1 // AT5G01410.1 // AT5G52920.1 // AT1G17050.1 // AT4G14880.2 // AT4G37…
GO:0051641	P	cellular localization	320	12274	569	37767	9.6e-15	4.2e-12	// AT2G21630.1 // AT2G15290.1 // AT3G07100.1 // AT2G42810.1 // AT1G21380.1 // AT2G36305.1 // AT1G28490.1 // AT3G08530.1 // AT2G19790.1 // AT1G67680.1 // AT4G11440.1 // AT2G20930.1 // AT5G25760.1 // AT3G15980.3 // AT4G15010.3 // AT5G42890.1 // AT3G05290.1 // AT5G05760.1 // AT2G39380.1 // AT3G06540.1 // AT1G30900.1 // AT5G05680.1 // AT3G19960.1 // AT1G31730.1 // AT1G74240.1 // AT5G15640.1 // AT4G24…
GO:0006082	P	organic acid metabolic process	439	12274	860	37767	1.9e-14	8e-12	// AT5G63380.1 // AT1G73500.1 // AT1G20510.1 // AT1G52340.1 // AT5G25760.1 // AT1G12050.1 // AT4G33680.1 // AT4G24670.2 // AT5G60600.1 // AT5G60600.2 // AT2G38040.2 // AT3G51840.1 // AT1G27980.1 // AT1G54580.1 // AT3G07570.1 // AT5G42650.1 // AT4G16800.1 // AT2G43360.1 // AT3G17390.1 // AT3G04520.1 // AT1G32440.1 // AT5G01410.1 // AT5G52920.1 // AT4G14880.2 // AT4G37670.2 // AT1G36160.1 // AT5G43…
GO:0043436	P	oxoacid metabolic process	438	12274	859	37767	2.3e-14	8.5e-12	// AT5G63380.1 // AT1G73500.1 // AT1G20510.1 // AT1G52340.1 // AT5G25760.1 // AT1G12050.1 // AT4G33680.1 // AT4G24670.2 // AT5G60600.1 // AT5G60600.2 // AT2G38040.2 // AT3G51840.1 // AT1G27980.1 // AT1G54580.1 // AT3G07570.1 // AT5G42650.1 // AT4G16800.1 // AT2G43360.1 // AT3G17390.1 // AT3G04520.1 // AT1G32440.1 // AT5G01410.1 // AT5G52920.1 // AT4G14880.2 // AT4G37670.2 // AT1G36160.1 // AT5G43…
GO:0043170	P	macromolecule metabolic process	2703	12274	7127	37767	2.2e-14	8.5e-12	// AT3G44680.1 // AT1G71010.1 // AT4G28360.1 // AT3G19760.1 // AT2G44860.1 // AT2G41940.1 // AT1G79530.1 // AT3G60820.1 // AT4G30810.1 // AT3G20780.1 // AT1G27050.1 // AT5G46160.2 // AT2G40030.1 // AT1G78910.1 // AT1G05170.1 // AT4G23740.1 // AT2G39630.1 // AT2G39630.2 // AT4G18100.1 // AT2G35550.2 // AT1G08845.1 // AT4G24190.2 // AT1G50420.1 // AT5G59260.1 // AT3G52090.1 // AT5G09510.1 // AT4G12…
GO:0051649	P	establishment of localization in cell	299	12274	525	37767	2.3e-14	8.5e-12	// AT2G21630.1 // AT2G15290.1 // AT3G07100.1 // AT2G42810.1 // AT1G28490.1 // AT3G08530.1 // AT2G19790.1 // AT1G67680.1 // AT4G11440.1 // AT2G20930.1 // AT5G25760.1 // AT3G15980.3 // AT4G15010.3 // AT5G42890.1 // AT3G05290.1 // AT5G05760.1 // AT2G39380.1 // AT3G06540.1 // AT1G30900.1 // AT5G05680.1 // AT3G19960.1 // AT1G31730.1 // AT1G74240.1 // AT5G15640.1 // AT4G24570.1 // AT3G54300.1 // AT4G35…
GO:0019752	P	carboxylic acid metabolic process	438	12274	859	37767	2.3e-14	8.5e-12	// AT5G63380.1 // AT1G73500.1 // AT1G20510.1 // AT1G52340.1 // AT5G25760.1 // AT1G12050.1 // AT4G33680.1 // AT4G24670.2 // AT5G60600.1 // AT5G60600.2 // AT2G38040.2 // AT3G51840.1 // AT1G27980.1 // AT1G54580.1 // AT3G07570.1 // AT5G42650.1 // AT4G16800.1 // AT2G43360.1 // AT3G17390.1 // AT3G04520.1 // AT1G32440.1 // AT5G01410.1 // AT5G52920.1 // AT4G14880.2 // AT4G37670.2 // AT1G36160.1 // AT5G43…
GO:0006807	P	nitrogen compound metabolic process	1546	12274	3826	37767	2.5e-14	9e-12	// AT3G12040.1 // AT2G41940.1 // AT3G14390.1 // AT3G20780.1 // AT1G27050.1 // AT2G40030.1 // AT1G78910.1 // AT2G35550.2 // AT1G44910.1 // AT1G50420.1 // AT3G52090.1 // AT5G40820.1 // AT1G68050.1 // AT5G62610.1 // AT3G04520.1 // AT4G23980.1 // AT1G19340.1 // AT4G09460.1 // AT5G25480.1 // AT3G09360.1 // AT4G26600.1 // AT2G20020.1 // AT1G32450.1 // AT5G08130.1 // AT4G36740.1 // AT5G15700.1 // AT2G03…
GO:0010154	P	fruit development	309	12274	557	37767	9.7e-14	3.4e-11	// AT5G53860.2 // AT5G67360.1 // AT2G16500.1 // AT3G61780.1 // AT4G24670.2 // AT5G60910.1 // AT3G50790.1 // AT2G02240.1 // AT5G52520.1 // AT3G22490.1 // AT5G10330.1 // AT2G04030.1 // AT2G28880.1 // AT4G24660.1 // AT4G36920.1 // AT1G04635.1 // AT5G56680.1 // AT2G21470.1 // AT4G13560.1 // AT5G49160.1 // AT2G21710.1 // AT4G10760.1 // AT5G63420.1 // AT2G37920.1 // AT5G10360.1 // AT2G45190.1 // AT2G44…
GO:0051716	P	cellular response to stimulus	425	12274	840	37767	1.3e-13	4.5e-11	// AT1G42990.1 // AT5G46570.1 // AT1G73500.1 // AT1G52340.1 // AT2G39940.1 // AT4G33680.1 // AT5G60600.1 // AT5G60600.2 // AT5G54250.2 // AT2G40030.1 // AT5G20150.1 // AT2G43790.1 // AT4G36050.2 // AT4G08920.1 // AT1G74670.1 // AT5G40820.1 // AT5G04290.1 // AT5G10450.1 // AT3G45640.1 // AT1G06390.2 // AT1G01720.1 // AT2G25930.1 // AT5G16630.1 // AT1G19480.1 // AT3G56400.1 // AT3G51770.1 // AT5G18…
GO:0006464	P	protein modification process	673	12274	1474	37767	1.6e-13	5e-11	// AT4G35310.1 // AT1G59580.2 // AT5G38210.1 // AT5G51560.1 // AT3G44680.1 // AT1G27600.2 // AT3G47110.1 // AT1G22870.1 // AT1G48480.1 // AT1G73500.1 // AT4G29830.1 // AT5G26110.1 // AT2G31500.1 // AT5G53320.1 // AT3G57870.1 // AT5G43020.1 // AT2G35050.1 // AT3G08720.2 // AT3G51850.1 // AT2G41890.1 // AT1G77550.1 // AT5G63410.1 // AT2G24370.1 // AT2G01950.1 // AT1G05170.1 // AT5G37790.1 // AT4G23…
GO:0044260	P	cellular macromolecule metabolic process	2454	12274	6447	37767	1.8e-13	5.7e-11	// AT3G44680.1 // AT1G71010.1 // AT4G28360.1 // AT3G19760.1 // AT2G44860.1 // AT2G41940.1 // AT1G79530.1 // AT3G60820.1 // AT1G79940.1 // AT3G20780.1 // AT1G27050.1 // AT5G46160.2 // AT2G40030.1 // AT1G78910.1 // AT1G05170.1 // AT4G23740.1 // AT2G39630.1 // AT2G39630.2 // AT4G18100.1 // AT2G35550.2 // AT1G08845.1 // AT4G24190.2 // AT1G50420.1 // AT4G08920.1 // AT5G09510.1 // AT4G12570.1 // AT1G72…
GO:0046907	P	intracellular transport	266	12274	463	37767	3e-13	8.8e-11	// AT2G21630.1 // AT2G15290.1 // AT3G07100.1 // AT2G42810.1 // AT1G28490.1 // AT3G08530.1 // AT2G19790.1 // AT4G11440.1 // AT2G20930.1 // AT3G11130.1 // AT3G15980.3 // AT4G15010.3 // AT5G42890.1 // AT3G05290.1 // AT5G05760.1 // AT1G30900.1 // AT5G05680.1 // AT3G19960.1 // AT1G31730.1 // AT1G74240.1 // AT5G15640.1 // AT4G24570.1 // AT4G35870.1 // AT3G13870.1 // AT3G46740.1 // AT2G18860.1 // AT2G47…
GO:0010035	P	response to inorganic substance	184	12274	279	37767	2.9e-13	8.8e-11	// AT1G49010.1 // AT1G22770.1 // AT4G01280.1 // AT2G33800.1 // AT5G60160.1 // AT2G22240.1 // AT1G70730.1 // AT5G52660.2 // AT5G52660.1 // AT1G32230.2 // AT1G32230.1 // AT2G01980.1 // AT1G02860.1 // AT1G54050.1 // AT5G65750.1 // AT3G53880.1 // AT5G01600.1 // AT2G45290.1 // AT5G40820.1 // AT4G33630.2 // AT5G08300.1 // AT1G80760.1 // AT3G51860.1 // AT4G24020.1 // AT3G43810.1 // AT1G70000.1 // AT2G41…
GO:0048316	P	seed development	293	12274	530	37767	5.7e-13	1.6e-10	// AT5G53860.2 // AT5G67360.1 // AT2G16500.1 // AT3G61780.1 // AT4G24670.2 // AT3G06430.1 // AT3G50790.1 // AT2G02240.1 // AT5G52520.1 // AT3G22490.1 // AT5G10330.1 // AT2G04030.1 // AT2G28880.1 // AT4G24660.1 // AT4G36920.1 // AT1G04635.1 // AT5G56680.1 // AT2G21470.1 // AT4G13560.1 // AT5G49160.1 // AT2G21710.1 // AT4G10760.1 // AT5G63420.1 // AT2G37920.1 // AT5G10360.1 // AT2G44060.2 // AT1G43…
GO:0009790	P	embryonic development	293	12274	535	37767	1.3e-12	3.6e-10	// AT3G04460.1 // AT5G53860.2 // AT1G01040.1 // AT2G32700.5 // AT3G61780.1 // AT4G24670.2 // AT4G21800.2 // AT3G06430.1 // AT3G50790.1 // AT2G02240.1 // AT2G26700.1 // AT3G22490.1 // AT5G10330.1 // AT2G04030.1 // AT2G28880.1 // AT4G24660.1 // AT4G29860.1 // AT1G04635.1 // AT2G21470.1 // AT4G13560.1 // AT5G49160.1 // AT2G21710.1 // AT1G10670.2 // AT5G63420.1 // AT1G32230.2 // AT5G10360.1 // AT2G44…
GO:0006996	P	organelle organization	336	12274	640	37767	1.7e-12	4.6e-10	// AT3G44680.1 // AT5G66410.1 // AT1G11750.1 // AT5G08290.1 // AT5G49720.1 // AT1G05560.1 // AT4G00140.1 // AT4G29830.1 // AT5G07650.1 // AT3G54870.1 // AT5G25760.1 // AT5G50920.1 // AT3G48190.1 // AT1G72440.1 // AT3G54300.1 // AT1G79810.2 // AT5G24630.1 // AT1G24764.1 // AT3G21865.1 // AT1G16970.1 // AT5G56950.1 // AT5G17410.2 // AT1G80245.2 // AT5G44800.1 // AT3G13870.1 // AT4G30930.1 // AT3G57…
GO:0043412	P	macromolecule modification	722	12274	1636	37767	3.5e-12	9.4e-10	// AT4G35310.1 // AT1G59580.2 // AT5G38210.1 // AT5G51560.1 // AT3G44680.1 // AT1G27600.2 // AT3G47110.1 // AT1G22870.1 // AT1G48480.1 // AT1G73500.1 // AT4G29830.1 // AT5G26110.1 // AT2G31500.1 // AT5G53320.1 // AT1G56130.1 // AT5G43020.1 // AT1G34150.1 // AT2G35050.1 // AT3G08720.2 // AT3G51850.1 // AT2G47420.1 // AT2G41890.1 // AT1G20575.1 // AT1G77550.1 // AT5G63410.1 // AT2G24370.1 // AT2G40…
GO:0043687	P	post-translational protein modification	571	12274	1248	37767	8.8e-12	2.3e-09	// AT4G35310.1 // AT1G59580.2 // AT5G38210.1 // AT5G51560.1 // AT3G44680.1 // AT3G47110.1 // AT1G22870.1 // AT1G48480.1 // AT1G73500.1 // AT4G29830.1 // AT5G26110.1 // AT2G31500.1 // AT5G53320.1 // AT3G57870.1 // AT5G43020.1 // AT2G35050.1 // AT3G08720.2 // AT3G51850.1 // AT2G41890.1 // AT5G63410.1 // AT2G24370.1 // AT2G01950.1 // AT5G49660.1 // AT5G37790.1 // AT4G23740.1 // AT3G04910.1 // AT5G05…
GO:0009793	P	embryonic development ending in seed dormancy	258	12274	465	37767	1e-11	2.6e-09	// AT5G53860.2 // AT3G61780.1 // AT4G24670.2 // AT3G06430.1 // AT3G50790.1 // AT2G02240.1 // AT2G26700.1 // AT3G22490.1 // AT5G10330.1 // AT2G04030.1 // AT2G28880.1 // AT4G24660.1 // AT4G29860.1 // AT1G04635.1 // AT2G21470.1 // AT4G13560.1 // AT5G49160.1 // AT2G21710.1 // AT4G10760.1 // AT5G63420.1 // AT5G10360.1 // AT2G44060.2 // AT1G43710.1 // AT5G61410.2 // AT4G39620.1 // AT2G34570.1 // AT4G20…
GO:0046483	P	heterocycle metabolic process	255	12274	460	37767	1.4e-11	3.6e-09	// AT1G78680.1 // AT4G29480.1 // AT1G49350.1 // AT3G27870.1 // AT4G27430.1 // AT3G24030.1 // AT1G73500.1 // AT1G52340.1 // AT1G51650.1 // AT4G28706.1 // AT2G16570.1 // AT1G30110.1 // AT5G38530.1 // AT2G36310.1 // AT1G10670.2 // AT4G15560.1 // AT4G24670.2 // AT1G44446.3 // AT1G44446.1 // AT3G46940.1 // AT1G10310.1 // AT5G13800.2 // AT2G11890.1 // AT5G51110.1 // AT3G21730.2 // AT5G54160.1 // AT1G09…
GO:0006461	P	protein complex assembly	106	12274	134	37767	2.2e-11	5.4e-09	// AT2G47910.1 // AT2G47910.2 // AT1G54140.1 // AT5G54290.1 // AT4G01710.1 // AT3G17910.1 // AT3G57290.1 // AT5G35200.1 // AT4G20330.1 // AT2G29890.1 // AT2G31660.1 // AT5G56280.1 // AT5G62600.1 // AT1G25240.1 // AT1G75510.1 // AT3G10220.1 // AT4G14110.1 // AT3G51790.1 // AT1G04950.2 // AT3G10330.1 // AT2G30410.1 // AT5G06120.1 // AT1G64520.1 // AT4G37190.1 // AT5G03940.1 // AT1G24150.1 // AT3G50…
GO:0070271	P	protein complex biogenesis	106	12274	134	37767	2.2e-11	5.4e-09	// AT2G47910.1 // AT2G47910.2 // AT1G54140.1 // AT5G54290.1 // AT4G01710.1 // AT3G17910.1 // AT3G57290.1 // AT5G35200.1 // AT4G20330.1 // AT2G29890.1 // AT2G31660.1 // AT5G56280.1 // AT5G62600.1 // AT1G25240.1 // AT1G75510.1 // AT3G10220.1 // AT4G14110.1 // AT3G51790.1 // AT1G04950.2 // AT3G10330.1 // AT2G30410.1 // AT5G06120.1 // AT1G64520.1 // AT4G37190.1 // AT5G03940.1 // AT1G24150.1 // AT3G50…
GO:0005975	P	carbohydrate metabolic process	418	12274	866	37767	3.1e-11	7.3e-09	// AT3G22960.1 // AT1G27600.2 // AT5G24090.1 // AT1G79530.1 // AT1G23460.1 // AT1G10760.1 // AT1G71990.1 // AT3G26720.1 // AT5G39990.1 // AT5G15470.1 // AT1G32860.1 // AT1G19300.1 // AT5G60600.1 // AT1G11720.1 // AT3G04790.1 // AT3G12780.1 // AT4G02130.2 // AT1G74100.1 // AT1G05170.1 // AT3G23920.1 // AT2G39630.1 // AT2G39630.2 // AT4G28320.1 // AT4G16130.1 // AT5G49720.1 // AT5G49650.1 // AT3G01…
GO:0042221	P	response to chemical stimulus	873	12274	2085	37767	1.1e-10	2.4e-08	// AT2G16500.1 // AT1G42990.1 // AT5G46570.1 // AT1G26320.1 // AT1G15520.1 // AT2G37220.1 // AT1G49670.1 // AT1G73500.1 // AT3G16340.1 // AT1G52340.1 // AT2G39940.1 // AT2G33800.1 // AT5G46050.1 // AT1G17870.1 // AT4G33680.1 // AT3G14050.1 // AT4G24670.2 // AT3G11830.1 // AT5G60600.1 // AT5G60600.2 // AT4G26120.1 // AT5G65750.1 // AT5G25350.1 // AT2G40030.1 // AT4G37260.1 // AT3G43120.1 // AT4G21…
GO:0044271	P	cellular nitrogen compound biosynthetic process	221	12274	394	37767	1.4e-10	3.3e-08	// AT4G34740.1 // AT5G10920.1 // AT4G27430.1 // AT3G24030.1 // AT2G38670.1 // AT3G07630.2 // AT2G37250.1 // AT1G52340.1 // AT5G10330.1 // AT3G57050.1 // AT3G57050.3 // AT3G57050.2 // AT3G14390.1 // AT3G01120.1 // AT4G33680.1 // AT5G38530.1 // AT1G10670.2 // AT4G15560.1 // AT1G32230.2 // AT4G24670.2 // AT1G32230.1 // AT1G48270.1 // AT1G44446.3 // AT1G44446.1 // AT4G31500.1 // AT3G59890.2 // AT1G70…
GO:0048731	P	system development	402	12274	839	37767	1.5e-10	3.3e-08	// AT4G24150.1 // AT5G60690.1 // AT5G05700.1 // AT2G41940.1 // AT3G54870.1 // AT5G16780.1 // AT1G19300.1 // AT3G20780.1 // AT1G19850.1 // AT2G37260.1 // AT5G17690.1 // AT2G46870.1 // AT1G48380.1 // AT4G24190.2 // AT2G43790.1 // AT1G10130.1 // AT4G08920.1 // AT4G22970.1 // AT2G46225.1 // AT3G45640.1 // AT4G18750.1 // AT5G48160.1 // AT5G18410.1 // AT1G13980.1 // AT5G23150.1 // AT1G55250.1 // AT1G62…
GO:0048513	P	organ development	401	12274	838	37767	1.8e-10	3.9e-08	// AT4G24150.1 // AT5G60690.1 // AT5G05700.1 // AT2G41940.1 // AT3G54870.1 // AT5G16780.1 // AT1G19300.1 // AT3G20780.1 // AT1G19850.1 // AT2G37260.1 // AT5G17690.1 // AT2G46870.1 // AT1G48380.1 // AT4G24190.2 // AT2G43790.1 // AT1G10130.1 // AT4G08920.1 // AT4G22970.1 // AT2G46225.1 // AT3G45640.1 // AT4G18750.1 // AT5G48160.1 // AT5G18410.1 // AT1G13980.1 // AT5G23150.1 // AT1G55250.1 // AT1G62…
GO:0009314	P	response to radiation	311	12274	613	37767	2e-10	4.2e-08	// AT5G48300.1 // AT3G45890.1 // AT2G14820.1 // AT4G27430.1 // AT3G54610.1 // AT3G08010.1 // AT3G61850.2 // AT1G12370.2 // AT1G22770.1 // AT4G00730.1 // AT1G68050.1 // AT1G76320.1 // AT5G58960.1 // AT5G04140.1 // AT2G32250.2 // AT5G11260.1 // AT5G49730.1 // AT4G05420.1 // AT3G15620.1 // AT1G19150.1 // AT1G69640.1 // AT1G10670.2 // AT1G05630.1 // AT1G03190.2 // AT5G07990.1 // AT5G09810.1 // AT4G34…
GO:0009416	P	response to light stimulus	303	12274	596	37767	2.8e-10	5.9e-08	// AT5G48300.1 // AT3G45890.1 // AT2G14820.1 // AT4G27430.1 // AT3G54610.1 // AT3G08010.1 // AT3G61850.2 // AT1G12370.2 // AT1G22770.1 // AT4G00730.1 // AT1G68050.1 // AT1G76320.1 // AT5G58960.1 // AT5G04140.1 // AT2G32250.2 // AT5G11260.1 // AT5G49730.1 // AT4G05420.1 // AT3G15620.1 // AT1G19150.1 // AT1G69640.1 // AT1G10670.2 // AT1G05630.1 // AT1G03190.2 // AT5G07990.1 // AT3G51240.1 // AT4G34…
GO:0018130	P	heterocycle biosynthetic process	96	12274	123	37767	3.1e-10	6.4e-08	// AT4G27430.1 // AT3G24030.1 // AT1G52340.1 // AT5G10330.1 // AT5G38530.1 // AT1G10670.2 // AT4G15560.1 // AT1G44446.3 // AT1G44446.1 // AT5G51110.1 // AT1G09240.1 // AT1G29410.2 // AT1G08520.1 // AT2G26540.1 // AT5G03430.1 // AT2G43360.1 // AT2G31955.1 // AT5G54190.1 // AT3G14110.1 // AT4G26900.1 // AT3G51820.1 // AT1G20780.1 // AT2G29690.1 // AT1G58290.1 // AT1G01290.1 // AT5G26030.1 // AT4G31…
GO:0051704	P	multi-organism process	370	12274	776	37767	1.2e-09	2.5e-07	// AT1G02120.1 // AT2G29650.3 // AT2G29650.2 // AT2G29650.1 // AT2G39940.1 // AT1G10760.1 // AT5G46050.1 // AT3G11480.1 // AT4G33680.1 // AT5G60600.1 // AT5G60600.2 // AT3G04790.1 // AT1G33520.1 // AT2G40460.1 // AT5G06320.1 // AT3G24550.1 // AT3G51860.1 // AT2G43790.1 // AT5G42650.1 // AT4G23810.1 // AT2G30020.1 // AT3G45640.1 // AT5G08120.1 // AT5G61410.2 // AT2G41430.4 // AT4G31750.1 // AT5G24…
GO:0015031	P	protein transport	209	12274	381	37767	1.8e-09	3.5e-07	// AT2G21630.1 // AT2G15290.1 // AT1G28490.1 // AT3G08530.1 // AT2G19790.1 // AT5G25760.1 // AT3G15980.3 // AT3G06540.1 // AT3G54300.1 // AT5G05760.1 // AT1G30900.1 // AT5G05680.1 // AT1G31730.1 // AT4G16160.2 // AT4G14870.1 // AT3G46740.1 // AT2G47450.1 // AT3G16270.1 // AT5G16880.3 // AT5G16880.2 // AT1G67650.1 // AT2G31660.1 // AT2G43640.1 // AT5G17670.1 // AT5G05000.3 // AT5G06140.1 // AT5G46…
GO:0045184	P	establishment of protein localization	209	12274	381	37767	1.8e-09	3.5e-07	// AT2G21630.1 // AT2G15290.1 // AT1G28490.1 // AT3G08530.1 // AT2G19790.1 // AT5G25760.1 // AT3G15980.3 // AT3G06540.1 // AT3G54300.1 // AT5G05760.1 // AT1G30900.1 // AT5G05680.1 // AT1G31730.1 // AT4G16160.2 // AT4G14870.1 // AT3G46740.1 // AT2G47450.1 // AT3G16270.1 // AT5G16880.3 // AT5G16880.2 // AT1G67650.1 // AT2G31660.1 // AT2G43640.1 // AT5G17670.1 // AT5G05000.3 // AT5G06140.1 // AT5G46…
GO:0019538	P	protein metabolic process	1542	12274	4009	37767	2e-09	3.8e-07	// AT3G44680.1 // AT1G71010.1 // AT4G28360.1 // AT2G44860.1 // AT1G68050.1 // AT3G60820.1 // AT4G30810.1 // AT5G46160.2 // AT1G05170.1 // AT4G23740.1 // AT2G39630.1 // AT2G39630.2 // AT4G18100.1 // AT1G08845.1 // AT4G24190.2 // AT4G08920.1 // AT5G09510.1 // AT4G12570.1 // AT1G72340.1 // AT2G21480.1 // AT4G32300.1 // AT2G46500.2 // AT3G47940.1 // AT5G22050.2 // AT5G02800.1 // AT1G30000.1 // AT5G08…
GO:0006457	P	protein folding	163	12274	275	37767	2.1e-09	4e-07	// AT5G06410.1 // AT3G12580.1 // AT3G60210.1 // AT4G02100.1 // AT2G41520.1 // AT5G26360.1 // AT2G20560.1 // AT5G23240.1 // AT1G79940.1 // AT4G34960.1 // AT1G26940.1 // AT5G42020.1 // AT5G42020.2 // AT1G75690.1 // AT2G42750.1 // AT3G11450.1 // AT1G65280.1 // AT3G10060.1 // AT1G62970.1 // AT2G26890.1 // AT2G42080.1 // AT4G24190.2 // AT1G77020.1 // AT1G16030.1 // AT5G49910.1 // AT5G18140.1 // AT3G13…
GO:0065008	P	regulation of biological quality	324	12274	665	37767	2.4e-09	4.3e-07	// AT1G64500.1 // AT2G15290.1 // AT1G01040.1 // AT5G66410.1 // AT5G63380.1 // AT3G53220.1 // AT3G51160.1 // AT3G54870.1 // AT3G08040.1 // AT3G05290.1 // AT5G24630.1 // AT1G74380.1 // AT1G10670.2 // AT1G16970.1 // AT5G58530.1 // AT5G11180.1 // AT5G54510.1 // AT4G05530.1 // AT5G18830.1 // AT4G36480.1 // AT3G13870.1 // AT3G02260.1 // AT1G73590.1 // AT4G31820.1 // AT4G02500.1 // AT4G34490.1 // AT1G80…
GO:0000904	P	cell morphogenesis involved in differentiation	61	12274	63	37767	2.5e-09	4.5e-07	// AT4G26690.1 // AT1G73360.1 // AT5G23940.1 // AT4G19600.1 // AT5G18410.1 // AT5G56110.1 // AT2G38440.1 // AT3G12280.1 // AT4G38430.1 // AT5G45190.1 // AT5G01180.1 // AT1G69940.1 // AT4G01710.1 // AT4G38600.2 // AT3G17220.1 // AT5G24630.1 // AT1G30825.1 // AT3G16630.2 // AT1G17920.1 // AT5G41315.1 // AT3G12400.1 // AT5G20490.1 // AT5G42080.2 // AT5G22220.2 // AT4G00100.1 // AT1G71270.1 // AT1G80…
GO:0008104	P	protein localization	219	12274	408	37767	2.9e-09	5.2e-07	// AT2G21630.1 // AT2G15290.1 // AT2G36305.1 // AT1G28490.1 // AT3G08530.1 // AT2G19790.1 // AT5G25760.1 // AT3G15980.3 // AT3G06540.1 // AT3G54300.1 // AT5G05760.1 // AT1G30900.1 // AT5G05680.1 // AT1G31730.1 // AT4G16160.2 // AT4G14870.1 // AT3G46740.1 // AT2G47450.1 // AT5G24740.1 // AT4G31820.1 // AT3G16270.1 // AT5G16880.3 // AT5G16880.2 // AT1G67650.1 // AT2G31660.1 // AT2G43640.1 // AT5G17…
GO:0006793	P	phosphorus metabolic process	521	12274	1179	37767	3.3e-09	5.8e-07	// AT4G35310.1 // AT1G59580.2 // AT5G38210.1 // AT5G51560.1 // AT3G47110.1 // AT1G22870.1 // AT1G48480.1 // AT1G73500.1 // AT1G51650.1 // AT5G26110.1 // AT2G31500.1 // AT5G53320.1 // AT5G43020.1 // AT2G35050.1 // AT3G20830.1 // AT3G51850.1 // AT2G41890.1 // AT5G63410.1 // AT2G24370.1 // AT2G01950.1 // AT5G49660.1 // AT5G37790.1 // AT4G23740.1 // AT3G51860.1 // AT3G04910.1 // AT3G10700.1 // AT5G08…
GO:0006796	P	phosphate metabolic process	520	12274	1178	37767	3.8e-09	6.6e-07	// AT4G35310.1 // AT1G59580.2 // AT5G38210.1 // AT5G51560.1 // AT3G47110.1 // AT1G22870.1 // AT1G48480.1 // AT1G73500.1 // AT1G51650.1 // AT5G26110.1 // AT2G31500.1 // AT5G53320.1 // AT5G43020.1 // AT2G35050.1 // AT3G20830.1 // AT3G51850.1 // AT2G41890.1 // AT5G63410.1 // AT2G24370.1 // AT2G01950.1 // AT5G49660.1 // AT5G37790.1 // AT4G23740.1 // AT3G04910.1 // AT3G10700.1 // AT5G08690.1 // AT4G08…
GO:0009266	P	response to temperature stimulus	249	12274	485	37767	5.5e-09	9.3e-07	// AT1G22770.1 // AT2G16500.1 // AT4G37840.1 // AT5G10030.1 // AT5G47230.1 // AT2G37220.1 // AT4G00650.1 // AT4G36930.1 // AT1G52340.1 // AT2G33800.1 // AT3G24440.1 // AT3G47520.1 // AT3G22840.1 // AT2G22240.1 // AT1G16970.1 // AT1G03190.2 // AT5G38470.1 // AT5G61150.2 // AT1G54050.1 // AT5G42020.1 // AT5G42020.2 // AT2G33835.1 // AT3G12780.1 // AT5G01600.1 // AT1G48050.1 // AT3G59770.1 // AT5G17…
GO:0051186	P	cofactor metabolic process	175	12274	308	37767	5.6e-09	9.4e-07	// AT1G78680.1 // AT5G37830.1 // AT5G13110.1 // AT1G19140.2 // AT1G19140.1 // AT1G10310.1 // AT3G25860.1 // AT5G03905.1 // AT1G68750.1 // AT2G30920.1 // AT1G60550.1 // AT1G10670.2 // AT4G15560.1 // AT4G27430.1 // AT1G44446.3 // AT3G54660.1 // AT1G44446.1 // AT4G26910.3 // AT3G10670.1 // AT5G13800.2 // AT1G23360.1 // AT2G36460.1 // AT1G08520.1 // AT5G65720.1 // AT1G78510.1 // AT1G08490.1 // AT2G26…
GO:0044106	P	cellular amine metabolic process	229	12274	438	37767	7e-09	1.2e-06	// AT5G10920.1 // AT2G38670.1 // AT3G07630.2 // AT1G22020.1 // AT1G52340.1 // AT5G10330.1 // AT3G57050.1 // AT1G69370.1 // AT3G57050.3 // AT1G64660.1 // AT1G12050.1 // AT3G01120.1 // AT4G33680.1 // AT5G38530.1 // AT2G33840.1 // AT5G17920.1 // AT2G19940.2 // AT1G43710.1 // AT3G46100.1 // AT5G35630.1 // AT3G59890.2 // AT1G70310.1 // AT3G02470.1 // AT3G63250.1 // AT3G63250.2 // AT1G09240.1 // AT3G10…
GO:0044248	P	cellular catabolic process	352	12274	746	37767	7.3e-09	1.2e-06	// AT5G13570.1 // AT3G22960.1 // AT5G05700.1 // AT1G68050.1 // AT1G79530.1 // AT2G39940.1 // AT5G25760.1 // AT3G60820.1 // AT1G17280.1 // AT5G13800.2 // AT3G12780.1 // AT3G23920.1 // AT3G51840.1 // AT1G32850.1 // AT5G56280.1 // AT1G27980.1 // AT3G07570.1 // AT4G24820.2 // AT3G04520.1 // AT5G40610.1 // AT4G15475.1 // AT3G63090.1 // AT5G52920.1 // AT1G33980.1 // AT3G03190.1 // AT1G10760.1 // AT5G64…
GO:0006091	P	generation of precursor metabolites and energy	164	12274	285	37767	8.7e-09	1.4e-06	// AT4G29480.1 // AT1G68750.1 // AT3G22960.1 // AT2G47940.1 // AT1G64770.1 // AT1G79530.1 // AT1G51650.1 // AT4G22890.3 // ATMG01120 // AT5G11770.1 // AT3G14940.1 // AT4G29220.1 // AT2G29560.1 // ATCG00020 // AT4G26910.3 // AT4G26910.2 // AT3G12780.1 // ATMG00730 // ATMG01320 // AT1G45474.2 // AT4G04640.1 // AT2G46820.1 // AT4G33520.1 // AT1G42970.1 // AT2G34430.1 // AT5G01920.1 // AT3G15840.1 //…
GO:0070887	P	cellular response to chemical stimulus	234	12274	452	37767	9.1e-09	1.4e-06	// AT1G01040.1 // AT1G42990.1 // AT1G35670.1 // AT5G46570.1 // AT5G47230.1 // AT1G73500.1 // AT1G52340.1 // AT3G20550.1 // AT5G11260.1 // AT5G15230.1 // AT4G10100.2 // AT4G33680.1 // AT2G40670.1 // AT5G44790.1 // AT5G47010.1 // AT1G32230.2 // AT5G54510.1 // AT1G32230.1 // AT5G60600.1 // AT5G60600.2 // AT1G74670.1 // AT1G64060.1 // AT2G40030.1 // AT4G21670.1 // AT1G79460.1 // AT3G23240.1 // AT2G39…
GO:0044085	P	cellular component biogenesis	280	12274	571	37767	1.8e-08	2.8e-06	// AT2G47910.1 // AT2G47910.2 // AT1G42440.1 // AT5G60300.2 // AT5G27700.1 // AT2G39390.1 // AT3G23670.1 // AT3G60740.1 // AT3G61110.1 // AT2G44860.1 // AT5G20600.1 // AT5G54290.1 // AT3G51790.1 // AT4G02650.1 // AT5G52110.1 // AT5G52470.1 // AT5G39740.1 // AT5G17420.1 // AT5G56950.1 // AT1G24150.1 // AT4G39350.1 // AT2G47420.1 // AT3G13870.1 // AT3G17910.1 // AT3G57290.1 // AT5G60670.1 // AT5G35…
GO:0070727	P	cellular macromolecule localization	186	12274	341	37767	1.8e-08	2.8e-06	// AT2G21630.1 // AT2G15290.1 // AT2G36305.1 // AT1G28490.1 // AT3G08530.1 // AT2G19790.1 // AT3G11130.1 // AT3G15980.3 // AT3G06540.1 // AT3G54300.1 // AT5G05760.1 // AT1G30900.1 // AT5G05680.1 // AT1G31730.1 // AT3G46740.1 // AT2G47450.1 // AT5G44070.1 // AT3G16270.1 // AT5G16880.3 // AT5G16880.2 // AT1G67650.1 // AT2G31660.1 // AT2G43640.1 // AT5G17670.1 // AT5G05000.3 // AT5G06140.1 // AT5G46…
GO:0046394	P	carboxylic acid biosynthetic process	217	12274	417	37767	2.3e-08	3.3e-06	// AT5G63380.1 // AT5G10920.1 // AT3G25110.1 // AT1G24360.1 // AT3G07630.2 // AT3G23940.1 // AT1G52340.1 // AT5G10330.1 // AT2G27150.1 // AT3G57050.1 // AT4G25050.1 // AT3G57050.3 // AT1G61850.1 // AT2G05990.2 // AT3G01120.1 // AT4G33680.1 // AT5G38530.1 // AT1G10670.2 // AT1G30120.1 // AT5G13520.1 // AT4G16760.1 // AT1G13280.1 // AT1G02860.1 // AT5G28840.1 // AT1G48850.1 // AT4G14910.1 // AT5G16…
GO:0006519	P	cellular amino acid and derivative metabolic process	323	12274	682	37767	2.3e-08	3.3e-06	// AT1G78680.1 // AT5G37830.1 // AT5G10920.1 // AT4G27430.1 // AT2G38670.1 // AT4G30210.2 // AT3G07630.2 // AT3G23940.1 // AT1G52340.1 // AT5G10330.1 // AT2G37250.1 // AT3G57050.1 // AT1G69370.1 // AT3G57050.3 // AT5G11260.1 // AT1G12050.1 // AT3G14390.1 // AT3G01120.1 // AT4G33680.1 // AT5G38530.1 // AT2G33840.1 // AT1G63660.1 // AT5G07990.1 // AT3G51240.1 // AT1G43710.1 // AT3G46100.1 // AT3G54…
GO:0016053	P	organic acid biosynthetic process	217	12274	417	37767	2.3e-08	3.3e-06	// AT5G63380.1 // AT5G10920.1 // AT3G25110.1 // AT1G24360.1 // AT3G07630.2 // AT3G23940.1 // AT1G52340.1 // AT5G10330.1 // AT2G27150.1 // AT3G57050.1 // AT4G25050.1 // AT3G57050.3 // AT1G61850.1 // AT2G05990.2 // AT3G01120.1 // AT4G33680.1 // AT5G38530.1 // AT1G10670.2 // AT1G30120.1 // AT5G13520.1 // AT4G16760.1 // AT1G13280.1 // AT1G02860.1 // AT5G28840.1 // AT1G48850.1 // AT4G14910.1 // AT5G16…
GO:0006886	P	intracellular protein transport	172	12274	311	37767	3e-08	4.4e-06	// AT2G21630.1 // AT2G15290.1 // AT1G28490.1 // AT3G08530.1 // AT2G19790.1 // AT3G11130.1 // AT3G15980.3 // AT3G06540.1 // AT3G54300.1 // AT5G05760.1 // AT1G30900.1 // AT5G05680.1 // AT1G31730.1 // AT3G46740.1 // AT2G47450.1 // AT3G16270.1 // AT5G16880.3 // AT5G16880.2 // AT1G67650.1 // AT2G31660.1 // AT2G43640.1 // AT5G17670.1 // AT5G05000.3 // AT5G06140.1 // AT5G46630.1 // AT5G46630.2 // AT4G11…
GO:0006629	P	lipid metabolic process	383	12274	841	37767	3.5e-08	4.9e-06	// AT5G63380.1 // AT3G07020.2 // AT1G71010.1 // AT2G30550.2 // AT2G38670.1 // AT5G05700.1 // AT3G16370.1 // AT1G52340.1 // AT3G07960.1 // AT3G45040.1 // AT5G60600.1 // AT5G60600.2 // AT2G42450.1 // AT4G14210.1 // AT4G26790.2 // AT1G78960.1 // AT1G73920.1 // AT3G51840.1 // AT4G38690.1 // AT2G07050.1 // AT1G62290.1 // AT1G27980.1 // AT5G14850.2 // AT1G54580.1 // AT5G42650.1 // AT4G16800.1 // AT4G22…
GO:0016310	P	phosphorylation	473	12274	1079	37767	3.7e-08	5.3e-06	// AT4G35310.1 // AT1G59580.2 // AT5G38210.1 // AT5G51560.1 // AT3G47110.1 // AT1G22870.1 // AT1G48480.1 // AT1G73500.1 // AT1G51650.1 // AT5G26110.1 // AT2G31500.1 // AT5G53320.1 // AT5G43020.1 // AT2G35050.1 // AT3G08720.2 // AT3G51850.1 // AT2G41890.1 // AT5G63410.1 // AT2G24370.1 // AT2G01950.1 // AT5G49660.1 // AT5G37790.1 // AT4G23740.1 // AT3G04910.1 // AT3G10700.1 // AT5G08690.1 // AT4G08…
GO:0009058	P	biosynthetic process	1904	12274	5118	37767	3.9e-08	5.5e-06	// AT2G47690.1 // AT4G28360.1 // AT2G44860.1 // AT2G41940.1 // AT5G07990.1 // AT3G20780.1 // AT1G27050.1 // AT5G46160.2 // AT2G40030.1 // AT1G05170.1 // AT2G39630.1 // AT2G39630.2 // AT4G18100.1 // AT2G35550.2 // AT1G08845.1 // AT1G50420.1 // AT1G78510.1 // AT3G52090.1 // AT5G09510.1 // AT1G53520.1 // AT1G72340.1 // AT2G39430.1 // AT1G68050.1 // AT5G62610.1 // AT5G66770.1 // AT1G32440.1 // AT4G23…
GO:0044267	P	cellular protein metabolic process	1338	12274	3487	37767	4.2e-08	5.8e-06	// AT4G35310.1 // AT1G59580.2 // AT5G38210.1 // AT5G51560.1 // AT3G44680.1 // AT1G71010.1 // AT4G28360.1 // AT3G47110.1 // AT3G08010.1 // AT2G44860.1 // AT1G48480.1 // AT1G73500.1 // AT1G68050.1 // AT5G26360.1 // AT2G39940.1 // AT2G33800.1 // AT5G11900.1 // AT5G26110.1 // AT5G55830.1 // AT2G31500.1 // AT1G79940.1 // AT3G57870.1 // AT4G40042.1 // AT2G35050.1 // AT3G47580.1 // AT3G08720.2 // AT3G51…
GO:0034613	P	cellular protein localization	175	12274	322	37767	5.7e-08	7.8e-06	// AT2G21630.1 // AT2G15290.1 // AT2G36305.1 // AT1G28490.1 // AT3G08530.1 // AT2G19790.1 // AT3G11130.1 // AT3G15980.3 // AT3G06540.1 // AT3G54300.1 // AT5G05760.1 // AT1G30900.1 // AT5G05680.1 // AT1G31730.1 // AT3G46740.1 // AT2G47450.1 // AT3G16270.1 // AT5G16880.3 // AT5G16880.2 // AT1G67650.1 // AT2G31660.1 // AT2G43640.1 // AT5G17670.1 // AT5G05000.3 // AT5G06140.1 // AT5G46630.1 // AT5G46…
GO:0051707	P	response to other organism	287	12274	599	37767	6e-08	8.1e-06	// AT1G01040.1 // AT1G02120.1 // AT3G43790.1 // AT5G58600.1 // AT2G29650.3 // AT2G29650.2 // AT2G29650.1 // AT5G64960.1 // AT1G65060.1 // AT1G59740.1 // AT3G54950.1 // AT2G40000.1 // AT3G25070.1 // AT5G55450.1 // AT1G10760.1 // AT1G61850.1 // AT5G46050.1 // AT2G26330.1 // AT5G55390.1 // AT2G35940.2 // AT4G22300.1 // AT5G05680.1 // AT1G80840.1 // AT1G32230.2 // AT5G57490.1 // AT5G61210.1 // AT4G01…
GO:0043933	P	macromolecular complex subunit organization	137	12274	235	37767	7.9e-08	1.1e-05	// AT2G47910.1 // AT2G47910.2 // AT1G54140.1 // AT4G27650.1 // AT5G54290.1 // AT4G01710.1 // AT5G52110.1 // AT5G56950.1 // AT3G17910.1 // AT3G57290.1 // AT3G26618.1 // AT5G35200.1 // AT4G20330.1 // AT1G72370.1 // AT2G29890.1 // AT2G31660.1 // AT1G18070.1 // AT5G56280.1 // AT2G30260.1 // AT1G75510.1 // AT5G10980.1 // AT3G10220.1 // AT4G14110.1 // AT3G51790.1 // AT1G04950.2 // AT3G10330.1 // AT2G30…
GO:0032787	P	monocarboxylic acid metabolic process	209	12274	408	37767	9.9e-08	1.3e-05	// AT1G78680.1 // AT5G63380.1 // AT1G53580.2 // AT3G25110.1 // AT1G24360.1 // AT1G10310.1 // AT4G19230.1 // AT1G52340.1 // AT2G27150.1 // AT5G25760.1 // AT1G61850.1 // AT5G42890.1 // AT3G05290.1 // AT5G43280.1 // AT1G10670.2 // AT4G15560.1 // AT2G43710.2 // AT5G13520.1 // AT4G16760.1 // AT1G13280.1 // AT1G02860.1 // AT5G60600.2 // AT3G06860.1 // AT1G76690.1 // AT2G38040.2 // AT5G16390.2 // AT3G21…
GO:0006139	P	nucleobase, nucleoside, nucleotide and nucleic acid metabolic process	1230	12274	3198	37767	1.1e-07	1.4e-05	// AT1G51120.1 // AT5G13570.1 // AT4G16430.1 // AT1G42990.1 // AT1G54140.1 // AT3G19760.1 // AT5G60690.1 // AT1G73500.1 // AT2G41940.1 // AT1G51650.1 // AT1G77850.1 // AT3G15270.1 // AT3G01470.1 // AT5G44180.1 // AT5G47660.1 // AT5G11190.1 // AT2G25640.1 // AT1G34150.1 // AT2G01930.2 // AT2G47420.1 // AT3G20780.1 // AT5G06800.1 // AT2G43060.1 // AT1G60850.3 // AT2G40030.1 // AT1G78910.1 // AT2G42…
GO:0009607	P	response to biotic stimulus	300	12274	638	37767	1.2e-07	1.5e-05	// AT1G01040.1 // AT1G02120.1 // AT1G42990.1 // AT5G58600.1 // AT2G29650.3 // AT1G61800.1 // AT2G29650.1 // AT5G64960.1 // AT3G43790.1 // AT1G59740.1 // AT3G54950.1 // AT2G40000.1 // AT3G25070.1 // AT5G55450.1 // AT1G10760.1 // AT1G61850.1 // AT5G46050.1 // AT2G26330.1 // AT5G55390.1 // AT2G35940.2 // AT4G22300.1 // AT5G05680.1 // AT1G80840.1 // AT1G32230.2 // AT5G57490.1 // AT5G61210.1 // AT4G01…
GO:0022607	P	cellular component assembly	149	12274	265	37767	1.2e-07	1.5e-05	// AT2G47910.1 // AT2G47910.2 // AT3G23670.1 // AT5G54290.1 // AT4G01710.1 // AT5G52110.1 // AT5G56950.1 // AT3G17910.1 // AT3G57290.1 // AT5G35200.1 // AT4G20330.1 // AT1G72370.1 // AT2G29890.1 // AT2G31660.1 // AT5G56280.1 // AT2G30260.1 // AT1G33430.1 // AT1G75510.1 // AT5G10980.1 // AT3G10220.1 // AT4G14110.1 // AT3G51790.1 // AT3G09090.1 // AT1G04950.2 // AT5G65360.1 // AT4G05190.1 // AT3G10…
GO:0065003	P	macromolecular complex assembly	125	12274	210	37767	1.2e-07	1.6e-05	// AT2G47910.1 // AT2G47910.2 // AT1G54140.1 // AT5G54290.1 // AT4G01710.1 // AT5G52110.1 // AT5G56950.1 // AT3G17910.1 // AT3G57290.1 // AT5G35200.1 // AT4G20330.1 // AT1G72370.1 // AT2G29890.1 // AT2G31660.1 // AT5G56280.1 // AT5G62600.1 // AT2G30260.1 // AT1G75510.1 // AT5G10980.1 // AT3G10220.1 // AT4G14110.1 // AT3G51790.1 // AT1G04950.2 // AT3G10330.1 // AT2G30410.1 // AT5G06120.1 // AT1G64…
GO:0040007	P	growth	180	12274	340	37767	1.4e-07	1.8e-05	// AT1G21210.1 // AT1G52150.1 // AT5G66410.1 // AT1G58250.1 // AT3G51160.1 // AT3G54870.1 // AT4G01710.1 // AT5G24630.1 // AT5G13530.1 // AT5G54510.1 // AT5G37055.1 // AT4G36480.1 // AT3G13870.1 // AT1G52150.2 // AT2G30490.1 // AT4G02500.1 // AT4G34490.1 // AT1G80350.1 // AT5G66680.1 // AT5G17690.1 // AT3G27000.1 // AT4G33430.1 // AT1G29410.2 // AT4G24190.2 // AT4G04900.1 // AT3G08850.1 // AT4G18…
GO:0009308	P	amine metabolic process	253	12274	521	37767	1.6e-07	1.9e-05	// AT5G10920.1 // AT2G38670.1 // AT3G07630.2 // AT2G42490.1 // AT1G52340.1 // AT5G10330.1 // AT3G57050.1 // AT1G69370.1 // AT3G57050.3 // AT1G64660.1 // AT1G12050.1 // AT3G01120.1 // AT4G33680.1 // AT5G38530.1 // AT2G33840.1 // AT5G17920.1 // AT2G19940.2 // AT5G62530.1 // AT1G43710.1 // AT3G54640.1 // AT5G35630.1 // AT3G59890.2 // AT1G70310.1 // AT3G02470.1 // AT5G08170.1 // AT3G63250.2 // AT1G09…
GO:0009657	P	plastid organization	83	12274	119	37767	1.6e-07	1.9e-05	// AT4G01940.1 // AT1G58200.2 // AT1G11750.1 // AT2G26300.1 // AT1G12410.1 // AT1G75010.1 // AT5G42480.1 // AT2G36250.2 // AT5G23120.1 // AT1G11870.3 // AT1G66480.1 // AT2G48120.1 // AT1G21600.1 // AT5G53280.1 // AT2G33150.1 // AT1G06950.1 // AT3G47450.2 // AT2G20890.1 // AT5G17790.1 // AT5G46860.1 // AT1G65260.1 // AT5G10490.1 // AT3G24590.1 // AT2G28800.1 // AT1G42550.1 // AT5G45390.1 // AT3G10…
GO:0009653	P	anatomical structure morphogenesis	298	12274	637	37767	1.8e-07	2.2e-05	// AT4G34740.1 // AT1G32230.1 // AT1G52150.1 // AT4G24670.2 // AT1G52150.2 // AT1G71270.1 // AT5G60690.1 // AT3G51160.1 // AT2G41940.1 // AT2G04160.1 // AT2G06990.1 // AT3G54870.1 // AT4G36920.1 // AT4G01710.1 // AT2G26330.1 // AT3G13300.2 // AT5G24630.1 // AT1G74380.1 // AT2G03090.1 // AT1G32230.2 // AT5G54510.1 // AT5G19280.1 // AT1G65650.1 // AT3G13870.1 // AT3G54610.1 // AT3G02260.1 // AT3G46…
GO:0033554	P	cellular response to stress	203	12274	399	37767	2.2e-07	2.6e-05	// AT1G71040.1 // AT1G42990.1 // AT4G31150.1 // AT1G12370.2 // AT3G52560.1 // AT1G05055.1 // AT3G09100.2 // AT4G22300.1 // AT1G16970.1 // AT5G56950.1 // AT1G03190.2 // AT3G09250.1 // AT1G02860.1 // AT1G07745.1 // AT3G03250.1 // AT5G42020.1 // AT5G42020.2 // AT5G44680.1 // AT2G31450.1 // AT5G54250.2 // AT5G26680.1 // AT1G48050.1 // AT3G18524.1 // AT2G29570.1 // AT2G20310.1 // AT2G31320.1 // AT1G28…
GO:0006468	P	protein amino acid phosphorylation	414	12274	946	37767	3e-07	3.5e-05	// AT4G35310.1 // AT1G59580.2 // AT5G38210.1 // AT5G51560.1 // AT3G47110.1 // AT1G22870.1 // AT1G48480.1 // AT1G73500.1 // AT5G26110.1 // AT2G31500.1 // AT5G53320.1 // AT5G43020.1 // AT2G35050.1 // AT3G08720.2 // AT3G51850.1 // AT2G41890.1 // AT5G63410.1 // AT2G24370.1 // AT2G01950.1 // AT5G49660.1 // AT5G37790.1 // AT4G23740.1 // AT3G04910.1 // AT4G08920.1 // AT5G01850.1 // AT1G55200.1 // AT1G20…
GO:0008610	P	lipid biosynthetic process	218	12274	439	37767	3.2e-07	3.7e-05	// AT5G63380.1 // AT5G47770.1 // AT4G15870.1 // AT3G25110.1 // AT1G24360.1 // AT1G04580.1 // AT2G38670.1 // AT5G58560.1 // AT1G52340.1 // AT5G57190.1 // AT1G61850.1 // AT2G05990.2 // AT4G25700.1 // AT2G22240.1 // AT1G69640.1 // AT1G10670.2 // AT4G15560.1 // AT2G46210.1 // AT2G43710.2 // AT5G13520.1 // AT4G16760.1 // AT1G13280.1 // AT5G60600.1 // AT5G60600.2 // AT4G37760.1 // AT4G14210.1 // AT4G14…
GO:0051188	P	cofactor biosynthetic process	114	12274	191	37767	3.9e-07	4.5e-05	// AT1G19140.2 // AT1G19140.1 // AT5G03905.1 // AT2G30920.1 // AT1G60550.1 // AT1G10670.2 // AT4G15560.1 // AT4G27430.1 // AT1G44446.3 // AT1G44446.1 // AT3G06650.1 // AT3G10670.1 // AT1G08520.1 // AT5G65720.1 // AT1G78510.1 // AT1G08490.1 // AT2G26540.1 // AT2G30390.1 // AT2G31955.1 // AT2G22570.1 // AT5G54190.1 // AT3G14110.1 // AT1G76730.1 // AT3G21070.2 // AT3G51820.1 // AT1G20780.1 // AT4G30…
GO:0006520	P	cellular amino acid metabolic process	213	12274	430	37767	4.9e-07	5.6e-05	// AT5G10920.1 // AT3G07630.2 // AT1G22020.1 // AT1G52340.1 // AT5G10330.1 // AT3G57050.1 // AT1G69370.1 // AT3G57050.3 // AT1G64660.1 // AT1G12050.1 // AT3G01120.1 // AT4G33680.1 // AT5G38530.1 // AT2G33840.1 // AT5G17920.1 // AT2G19940.2 // AT1G43710.1 // AT3G46100.1 // AT5G35630.1 // AT3G59890.2 // AT3G63250.1 // AT3G63250.2 // AT3G10050.1 // AT1G29410.2 // AT3G30775.1 // AT1G27980.1 // AT1G31…
GO:0010033	P	response to organic substance	553	12274	1342	37767	1.4e-06	0.00015	// AT1G68320.1 // AT1G42990.1 // AT5G46570.1 // AT2G37220.1 // AT5G05700.1 // AT1G73500.1 // AT1G52340.1 // AT2G39940.1 // AT5G46050.1 // AT4G33680.1 // AT3G14050.1 // AT4G24670.2 // AT5G60600.1 // AT5G60600.2 // AT4G26120.1 // AT1G19850.1 // AT2G40030.1 // AT4G37260.1 // AT3G43120.1 // AT1G74660.1 // AT1G50420.1 // AT2G43790.1 // AT5G42650.1 // AT1G72450.1 // AT4G23810.1 // AT1G74670.1 // AT3G18…
GO:0044249	P	cellular biosynthetic process	1807	12274	4925	37767	1.4e-06	0.00015	// AT2G47690.1 // AT4G28360.1 // AT2G44860.1 // AT2G41940.1 // AT5G07990.1 // AT3G20780.1 // AT1G27050.1 // AT5G46160.2 // AT2G40030.1 // AT1G05170.1 // AT2G39630.1 // AT2G39630.2 // AT4G18100.1 // AT2G35550.2 // AT1G08845.1 // AT1G50420.1 // AT1G78510.1 // AT3G52090.1 // AT5G09510.1 // AT1G53520.1 // AT1G72340.1 // AT2G39430.1 // AT1G68050.1 // AT5G62610.1 // AT5G66770.1 // AT1G32440.1 // AT4G23…
GO:0044265	P	cellular macromolecule catabolic process	223	12274	465	37767	1.6e-06	0.00018	// AT5G66140.1 // AT5G13570.1 // AT5G13110.1 // AT3G22960.1 // AT5G05700.1 // AT1G68050.1 // AT1G79530.1 // AT2G39940.1 // AT5G57360.1 // AT1G10760.1 // AT3G60820.1 // AT5G48040.1 // AT3G54320.2 // AT5G63680.1 // AT4G21585.1 // AT4G29220.1 // AT5G23540.1 // AT2G29560.1 // AT1G65650.1 // AT1G17280.1 // AT1G29150.1 // AT5G40580.2 // AT5G41700.4 // AT1G55860.1 // AT3G12780.1 // AT5G41700.2 // AT2G21…
GO:0006066	P	alcohol metabolic process	144	12274	270	37767	1.8e-06	0.00019	// AT5G61580.1 // AT1G49350.1 // AT5G13110.1 // AT3G22960.1 // AT3G46440.1 // AT2G38670.1 // AT5G47770.1 // AT3G51160.1 // AT1G79530.1 // AT4G28706.1 // AT1G17890.3 // AT3G26720.1 // AT2G22240.1 // AT4G15560.1 // AT5G16760.1 // AT4G29220.1 // AT2G41540.2 // AT2G29560.1 // AT5G60600.1 // AT5G60600.2 // AT4G37760.1 // AT4G18010.2 // AT3G12780.1 // AT2G45790.1 // AT1G20050.1 // AT2G36460.1 // AT3G53…
GO:0055086	P	nucleobase, nucleoside and nucleotide metabolic process	123	12274	221	37767	2e-06	0.00022	// AT4G29480.1 // AT5G13110.1 // AT5G40760.1 // AT1G51650.1 // AT2G16570.1 // AT1G30110.1 // AT3G46940.1 // AT2G11890.1 // AT2G21790.1 // AT2G36460.1 // AT4G04880.1 // AT4G04640.1 // AT3G53900.2 // AT2G36310.1 // AT3G17810.1 // AT5G08690.1 // AT3G18680.1 // AT1G15700.1 // AT4G26520.1 // AT1G17500.1 // AT3G17390.1 // AT1G18270.1 // AT5G26667.2 // AT3G57550.1 // AT2G22570.1 // AT3G28715.1 // AT2G42…
GO:0005996	P	monosaccharide metabolic process	100	12274	168	37767	2.1e-06	0.00023	// AT1G49350.1 // AT5G13110.1 // AT3G22960.1 // AT3G46440.1 // AT3G10700.1 // AT3G51160.1 // AT1G79530.1 // AT4G28706.1 // AT1G17890.3 // AT3G26720.1 // AT4G15560.1 // AT4G29220.1 // AT2G29560.1 // AT5G60600.1 // AT5G60600.2 // AT3G12780.1 // AT2G45790.1 // AT2G36460.1 // AT3G53520.2 // AT1G42970.1 // AT4G16130.1 // AT5G49650.1 // AT4G28706.3 // AT1G18270.1 // AT1G32440.1 // AT3G59480.1 // AT5G65…
GO:0006753	P	nucleoside phosphate metabolic process	105	12274	180	37767	2.4e-06	0.00024	// AT4G29480.1 // AT5G13110.1 // AT5G40760.1 // AT1G51650.1 // AT3G46940.1 // AT2G11890.1 // AT2G21790.1 // AT2G36460.1 // AT4G04880.1 // AT4G04640.1 // AT3G17810.1 // AT5G08690.1 // AT3G18680.1 // AT1G15700.1 // AT1G17500.1 // AT1G18270.1 // AT4G32530.1 // AT3G57550.1 // AT2G22570.1 // AT3G28715.1 // AT2G42910.1 // AT5G44240.1 // AT4G20320.1 // ATCG00150 // AT3G58730.1 // AT5G26667.2 // AT4G2093…
GO:0009117	P	nucleotide metabolic process	105	12274	180	37767	2.4e-06	0.00024	// AT4G29480.1 // AT5G13110.1 // AT5G40760.1 // AT1G51650.1 // AT3G46940.1 // AT2G11890.1 // AT2G21790.1 // AT2G36460.1 // AT4G04880.1 // AT4G04640.1 // AT3G17810.1 // AT5G08690.1 // AT3G18680.1 // AT1G15700.1 // AT1G17500.1 // AT1G18270.1 // AT4G32530.1 // AT3G57550.1 // AT2G22570.1 // AT3G28715.1 // AT2G42910.1 // AT5G44240.1 // AT4G20320.1 // ATCG00150 // AT3G58730.1 // AT5G26667.2 // AT4G2093…
GO:0016192	P	vesicle-mediated transport	144	12274	272	37767	2.4e-06	0.00024	// AT2G21630.1 // AT4G35410.2 // AT3G08530.1 // AT4G27540.1 // AT2G19790.1 // AT3G13720.1 // AT2G20930.1 // AT3G11130.1 // AT3G15980.3 // AT2G39380.1 // AT2G42700.1 // AT5G11490.1 // AT1G31730.1 // AT3G56110.1 // AT3G13870.1 // AT2G18860.1 // AT5G44560.1 // AT5G35200.1 // AT5G16880.3 // AT5G16880.2 // AT5G01430.1 // AT5G46630.1 // AT1G27700.1 // AT5G46630.2 // AT5G02040.2 // AT3G60260.2 // AT5G58…
GO:0006605	P	protein targeting	94	12274	155	37767	2.4e-06	0.00024	// AT2G15290.1 // AT5G25760.1 // AT3G54300.1 // AT1G30900.1 // AT5G05680.1 // AT3G46740.1 // AT2G47450.1 // AT2G31660.1 // AT2G43640.1 // AT5G05000.3 // AT5G06140.1 // AT1G03000.1 // AT1G71480.1 // AT1G17530.1 // AT1G67680.1 // AT1G11570.1 // AT5G06120.1 // AT3G47810.3 // AT5G03940.1 // AT2G45770.1 // AT2G30060.1 // AT2G14740.2 // AT5G50810.1 // AT3G63130.1 // AT5G50460.1 // AT4G35870.1 // AT2G20…
GO:0006725	P	cellular aromatic compound metabolic process	195	12274	399	37767	2.8e-06	0.00029	// AT1G78680.1 // AT4G34740.1 // AT4G27430.1 // AT3G24030.1 // AT1G05560.1 // AT3G07630.2 // AT4G10750.1 // AT5G11260.1 // AT3G21240.1 // AT5G38530.1 // AT2G24580.1 // AT4G24670.2 // AT5G07990.1 // AT3G51240.1 // AT1G48270.1 // AT1G02860.1 // AT2G30490.1 // AT1G10310.1 // AT2G26310.1 // AT5G51110.1 // AT1G22640.1 // AT1G12910.1 // AT4G16770.1 // AT5G54160.1 // AT1G10170.1 // AT1G29410.2 // AT2G36…
GO:0048869	P	cellular developmental process	242	12274	520	37767	3.3e-06	0.00033	// AT1G21210.1 // AT4G19600.1 // AT4G24670.2 // AT2G39700.1 // AT5G60690.1 // AT1G34210.1 // AT3G51160.1 // AT2G41940.1 // AT5G64340.1 // AT3G54870.1 // AT4G36920.1 // AT3G44200.1 // AT1G72440.1 // AT5G24630.1 // AT1G74380.1 // AT5G54510.1 // AT5G42080.2 // AT3G13870.1 // AT2G01730.1 // AT4G02500.1 // AT4G34490.1 // AT1G80350.1 // AT5G66680.1 // AT2G37260.1 // AT1G13980.1 // AT5G65930.2 // AT3G27…
GO:0016051	P	carbohydrate biosynthetic process	145	12274	277	37767	3.5e-06	0.00035	// AT5G48300.1 // AT5G51460.2 // AT5G51460.3 // AT3G59100.1 // AT3G51160.1 // AT2G31960.1 // AT1G71990.1 // AT1G17890.3 // AT2G22240.1 // AT5G39990.1 // AT1G10670.2 // AT2G20810.1 // AT5G15470.1 // AT1G74100.1 // AT4G39350.1 // AT1G11720.1 // AT3G04790.1 // AT4G04970.1 // AT2G39930.1 // AT4G02500.1 // AT4G02130.2 // AT4G23990.1 // AT5G66680.1 // AT1G71220.1 // AT1G42970.1 // AT2G21590.1 // AT5G49…
GO:0015979	P	photosynthesis	96	12274	162	37767	3.8e-06	0.00038	// AT2G47940.1 // AT1G11750.1 // AT1G64770.1 // AT1G14150.1 // AT4G22890.3 // AT1G29930.1 // AT1G19150.1 // AT3G47470.1 // AT3G04790.1 // ATCG00020 // AT4G28660.1 // AT5G01600.1 // AT1G76570.1 // AT1G45474.2 // AT4G04640.1 // AT2G46820.1 // AT1G42970.1 // AT2G34430.1 // AT5G01920.1 // AT4G10340.1 // AT2G21970.1 // AT4G30950.1 // AT4G12800.1 // AT2G05620.1 // AT2G30950.1 // AT1G68830.1 // AT2G4577…
GO:0006732	P	coenzyme metabolic process	107	12274	188	37767	4.3e-06	0.00043	// AT1G78680.1 // AT5G37830.1 // AT1G68750.1 // AT1G19140.2 // AT1G19140.1 // AT1G10310.1 // AT3G25860.1 // AT5G13110.1 // AT2G30920.1 // AT1G60550.1 // AT1G10670.2 // AT2G24580.1 // AT3G54660.1 // AT4G26910.3 // AT4G26910.2 // AT1G23360.1 // AT2G36460.1 // AT1G78510.1 // AT5G03430.1 // AT3G14940.1 // AT1G18270.1 // AT2G31955.1 // AT1G01710.1 // AT2G22570.1 // AT2G42790.1 // AT4G20930.1 // AT1G01…
GO:0009605	P	response to external stimulus	205	12274	429	37767	4.9e-06	0.00048	// AT1G71040.1 // AT4G24670.2 // AT5G62500.1 // AT1G65060.1 // AT4G00730.1 // AT5G58960.2 // AT5G58960.1 // AT5G57360.1 // AT4G24220.1 // AT5G46050.1 // AT3G11480.1 // AT2G02860.1 // AT3G14050.1 // AT5G01650.1 // AT1G10670.2 // AT1G80840.1 // AT2G02220.1 // AT4G16760.1 // AT1G74100.1 // AT3G03250.1 // AT2G30490.1 // AT1G53165.1 // AT5G64330.1 // AT4G26090.1 // AT3G13790.1 // AT1G12910.1 // AT3G24…
GO:0009408	P	response to heat	94	12274	161	37767	7.5e-06	0.00072	// AT1G52340.1 // AT2G22240.1 // AT1G16970.1 // AT1G03190.2 // AT1G54050.1 // AT5G42020.1 // AT5G42020.2 // AT1G48050.1 // AT4G26840.1 // AT5G59720.1 // AT5G56030.1 // AT5G49910.1 // AT4G27670.1 // AT5G46170.1 // AT4G17750.1 // AT5G43940.1 // AT1G16030.1 // AT1G64520.1 // AT3G28030.1 // AT5G37770.1 // AT1G80030.3 // AT4G17250.1 // AT5G03280.1 // AT5G55160.1 // AT4G37840.1 // AT2G32120.2 // AT3G53…
GO:0022621	P	shoot system development	175	12274	358	37767	8.7e-06	0.00083	// AT4G00100.1 // AT3G04680.2 // AT1G52150.1 // AT4G24670.2 // AT1G52150.2 // AT5G64960.1 // AT2G41940.1 // AT5G16780.1 // AT4G01710.1 // AT2G26330.1 // AT3G13300.2 // AT5G24630.1 // AT1G10670.2 // AT1G07630.1 // AT1G19300.1 // AT1G65650.1 // AT3G52770.1 // AT4G31820.1 // AT5G01600.1 // AT1G80350.1 // AT2G44990.1 // AT5G17690.1 // AT4G24560.1 // AT5G65930.2 // AT3G27000.1 // AT2G46870.1 // AT4G00…
GO:0008361	P	regulation of cell size	141	12274	274	37767	9.1e-06	0.00086	// AT1G21210.1 // AT5G66410.1 // AT1G58250.1 // AT3G51160.1 // AT3G54870.1 // AT4G01710.1 // AT5G24630.1 // AT1G74380.1 // AT1G10670.2 // AT5G54510.1 // AT4G36480.1 // AT3G13870.1 // AT4G02500.1 // AT4G34490.1 // AT1G80350.1 // AT5G66680.1 // AT5G17690.1 // AT3G27000.1 // AT4G33430.1 // AT4G25420.1 // AT4G04900.1 // AT3G08850.1 // AT4G18710.1 // AT3G08970.1 // AT5G49720.1 // AT5G64340.1 // AT1G04…
GO:0090066	P	regulation of anatomical structure size	142	12274	277	37767	9.8e-06	0.00091	// AT1G21210.1 // AT5G66410.1 // AT1G58250.1 // AT3G51160.1 // AT3G54870.1 // AT4G01710.1 // AT5G24630.1 // AT1G74380.1 // AT1G10670.2 // AT5G54510.1 // AT4G36480.1 // AT3G13870.1 // AT4G02500.1 // AT4G34490.1 // AT1G80350.1 // AT5G66680.1 // AT2G29890.1 // AT3G27000.1 // AT4G33430.1 // AT4G25420.1 // AT4G04900.1 // AT3G08850.1 // AT4G18710.1 // AT3G08970.1 // AT5G49720.1 // AT5G64340.1 // AT1G04…
GO:0009888	P	tissue development	175	12274	359	37767	9.8e-06	0.00091	// AT1G71040.1 // AT1G52150.1 // AT4G24670.2 // AT1G52150.2 // AT5G60690.1 // AT4G00650.1 // AT2G41940.1 // AT1G15750.2 // AT3G54870.1 // AT5G16780.1 // AT4G36920.1 // AT5G07290.1 // AT4G19600.1 // AT5G24630.1 // AT1G74380.1 // AT3G47500.1 // AT5G19280.1 // AT5G10250.1 // AT3G13870.1 // AT1G19850.1 // AT4G02500.1 // AT1G80350.1 // AT2G37260.1 // AT1G13980.1 // AT3G27000.1 // AT1G48380.1 // AT3G13…
GO:0032535	P	regulation of cellular component size	142	12274	277	37767	9.8e-06	0.00091	// AT1G21210.1 // AT5G66410.1 // AT1G58250.1 // AT3G51160.1 // AT3G54870.1 // AT4G01710.1 // AT5G24630.1 // AT1G74380.1 // AT1G10670.2 // AT5G54510.1 // AT4G36480.1 // AT3G13870.1 // AT4G02500.1 // AT4G34490.1 // AT1G80350.1 // AT5G66680.1 // AT2G29890.1 // AT3G27000.1 // AT4G33430.1 // AT4G25420.1 // AT4G04900.1 // AT3G08850.1 // AT4G18710.1 // AT3G08970.1 // AT5G49720.1 // AT5G64340.1 // AT1G04…
GO:0043623	P	cellular protein complex assembly	77	12274	124	37767	1e-05	0.00091	// AT2G29890.1 // AT2G47910.1 // AT2G47910.2 // AT5G52110.1 // AT1G26170.1 // AT3G08950.1 // AT5G35200.1 // AT2G01600.1 // AT5G40660.1 // AT1G22700.1 // AT4G38630.1 // AT1G24150.1 // AT5G55230.1 // AT5G54290.1 // AT2G15820.1 // AT4G01710.1 // AT5G58260.1 // AT3G50820.1 // AT2G20890.1 // AT5G39210.1 // AT4G02650.1 // AT5G36120.1 // AT4G01660.1 // AT4G26430.1 // AT4G29040.1 // AT1G74880.1 // AT2G25…
GO:0009165	P	nucleotide biosynthetic process	76	12274	122	37767	1e-05	0.00095	// AT4G34740.1 // AT4G29480.1 // AT3G57610.1 // AT2G38280.2 // AT1G63660.2 // AT1G63660.1 // AT3G54470.1 // AT3G21110.1 // AT3G21070.2 // AT5G13450.1 // AT3G58730.1 // AT4G02120.1 // AT2G01350.1 // AT1G51650.1 // AT4G20320.1 // AT4G04640.1 // AT1G64200.1 // AT3G63380.1 // AT4G23900.1 // AT3G55010.2 // AT3G25610.1 // AT4G17360.1 // AT1G66520.1 // AT1G06190.1 // AT2G37690.1 // AT1G31220.1 // AT3G42…
GO:0006970	P	response to osmotic stress	194	12274	408	37767	1.1e-05	0.00098	// AT5G49480.1 // AT2G16500.1 // AT1G73660.1 // AT1G73500.1 // AT5G46050.1 // AT4G13850.2 // AT1G54100.2 // AT5G52660.2 // AT5G52660.1 // AT1G32230.2 // AT3G08720.2 // AT1G32230.1 // AT2G01980.1 // AT3G23600.1 // AT1G53165.1 // AT1G72370.1 // AT3G59770.1 // AT2G36460.1 // AT1G05260.1 // AT1G10170.1 // AT1G15100.1 // AT1G28380.1 // AT4G24190.2 // AT1G70000.1 // AT2G43790.1 // AT5G56030.1 // AT2G23…
GO:0048367	P	shoot development	173	12274	355	37767	1.1e-05	0.00099	// AT4G00100.1 // AT3G04680.2 // AT1G52150.1 // AT4G24670.2 // AT1G52150.2 // AT5G64960.1 // AT2G41940.1 // AT5G16780.1 // AT4G01710.1 // AT2G26330.1 // AT3G13300.2 // AT5G24630.1 // AT1G10670.2 // AT1G07630.1 // AT1G19300.1 // AT1G65650.1 // AT3G52770.1 // AT4G31820.1 // AT5G01600.1 // AT1G80350.1 // AT2G44990.1 // AT5G17690.1 // AT4G24560.1 // AT5G65930.2 // AT3G27000.1 // AT2G46870.1 // AT4G00…
GO:0009658	P	chloroplast organization	53	12274	73	37767	1.1e-05	0.001	// AT4G01940.1 // AT1G11750.1 // AT1G12410.1 // AT1G75010.1 // AT5G42480.1 // AT2G36250.2 // AT1G11870.3 // AT1G66480.1 // AT2G48120.1 // AT5G53280.1 // AT1G06950.1 // AT5G17790.1 // AT1G42550.1 // AT5G45390.1 // AT5G15450.1 // AT4G25910.1 // AT3G08010.1 // AT3G46740.1 // AT1G24490.1 // AT5G55280.1 // AT5G58140.3 // AT5G58140.4 // AT5G16620.1 // AT3G25690.1 // AT5G38150.1 // AT2G21280.1 // AT4G39…
GO:0006631	P	fatty acid metabolic process	120	12274	225	37767	1.2e-05	0.0011	// AT5G63380.1 // AT3G25110.1 // AT1G24360.1 // AT4G16800.1 // AT5G25760.1 // AT1G61850.1 // AT5G42890.1 // AT3G05290.1 // AT5G43280.1 // AT1G10670.2 // AT2G43710.2 // AT5G13520.1 // AT4G16760.1 // AT1G13280.1 // AT3G06860.1 // AT1G76690.1 // AT5G16390.2 // AT3G51840.1 // AT2G43710.1 // AT1G03000.1 // AT1G54580.1 // AT5G42650.1 // AT2G46210.1 // AT2G30200.1 // AT4G00360.1 // AT5G23190.1 // AT4G30…
GO:0016049	P	cell growth	136	12274	265	37767	1.4e-05	0.0012	// AT1G21210.1 // AT5G66410.1 // AT1G58250.1 // AT3G51160.1 // AT3G54870.1 // AT4G01710.1 // AT5G24630.1 // AT1G74380.1 // AT5G54510.1 // AT4G36480.1 // AT3G13870.1 // AT4G02500.1 // AT4G34490.1 // AT1G80350.1 // AT5G66680.1 // AT5G17690.1 // AT3G27000.1 // AT4G33430.1 // AT4G25420.1 // AT4G04900.1 // AT3G08850.1 // AT4G18710.1 // AT3G08970.1 // AT5G49720.1 // AT5G64340.1 // AT1G04950.2 // AT1G10…
GO:0006396	P	RNA processing	210	12274	453	37767	1.7e-05	0.0015	// AT3G01370.1 // AT3G63510.1 // AT1G73840.1 // AT3G02710.1 // AT4G36690.1 // AT1G01040.1 // AT4G36690.3 // AT2G17580.1 // AT3G20550.1 // AT1G04635.1 // AT3G09100.2 // AT4G01880.1 // AT3G20650.1 // AT1G77180.1 // AT3G20650.2 // AT1G34150.1 // AT2G16940.1 // AT2G47580.1 // AT2G47420.1 // AT4G38890.1 // AT2G13440.1 // AT2G39670.1 // AT2G40030.1 // AT5G41770.1 // AT3G06560.1 // AT5G51660.1 // AT4G34…
GO:0042440	P	pigment metabolic process	80	12274	134	37767	1.9e-05	0.0017	// AT4G34740.1 // AT3G14110.1 // AT4G27440.1 // AT2G26550.1 // AT1G44446.1 // AT4G27430.1 // AT5G18660.1 // AT3G51820.1 // AT1G20780.1 // AT4G22260.1 // AT4G25700.1 // AT2G48120.1 // AT4G37000.1 // AT5G11260.1 // AT5G26030.1 // AT5G52570.1 // AT5G57030.1 // AT1G09530.2 // AT4G34135.1 // AT1G10670.2 // AT4G15560.1 // AT3G03710.1 // AT2G26170.2 // AT2G32950.1 // AT5G61670.2 // AT1G44446.3 // AT5G50…
GO:0048366	P	leaf development	122	12274	233	37767	1.9e-05	0.0017	// AT1G52150.1 // AT1G52150.2 // AT5G64960.1 // AT2G41940.1 // AT5G16780.1 // AT4G01710.1 // AT2G26330.1 // AT3G13300.2 // AT5G24630.1 // AT1G10670.2 // AT1G19300.1 // AT1G65650.1 // AT3G52770.1 // AT5G01600.1 // AT1G80350.1 // AT4G24560.1 // AT3G27000.1 // AT2G46870.1 // AT4G00850.1 // AT3G21640.1 // AT3G13540.1 // AT4G18710.1 // AT5G56030.1 // AT2G46225.1 // AT3G13960.1 // AT5G63770.1 // AT4G18…
GO:0009651	P	response to salt stress	175	12274	366	37767	2.2e-05	0.0019	// AT5G49480.1 // AT2G16500.1 // AT1G73660.1 // AT1G73500.1 // AT5G46050.1 // AT1G54100.2 // AT5G52660.2 // AT5G52660.1 // AT1G32230.2 // AT3G08720.2 // AT1G32230.1 // AT2G01980.1 // AT3G23600.1 // AT1G53165.1 // AT1G72370.1 // AT2G36460.1 // AT1G05260.1 // AT1G10170.1 // AT1G15100.1 // AT1G28380.1 // AT4G24190.2 // AT1G70000.1 // AT2G43790.1 // AT5G56030.1 // AT2G23290.1 // AT5G49720.1 // AT3G17…
GO:0055114	P	oxidation reduction	109	12274	203	37767	2.4e-05	0.002	// AT1G55670.1 // AT3G63510.1 // AT4G22110.2 // AT1G64770.1 // AT1G60690.1 // AT4G22890.3 // ATMG01120 // AT5G11770.1 // AT1G64710.1 // AT4G38890.1 // ATMG00730 // AT3G59890.2 // ATMG01320 // AT5G54500.1 // AT3G56460.1 // AT2G07689.1 // AT4G04640.1 // AT5G51970.2 // AT1G22450.1 // ATMG00580 // AT5G42250.1 // AT3G15840.1 // AT3G03080.1 // AT4G08920.1 // AT4G30950.1 // AT4G14890.1 // AT5G66760.1 //…
GO:0019318	P	hexose metabolic process	76	12274	126	37767	2.4e-05	0.002	// AT4G26520.1 // AT5G61580.1 // AT4G26270.1 // AT3G22960.1 // AT4G37870.1 // AT5G08570.1 // AT3G52990.1 // AT3G10700.1 // AT3G51160.1 // AT1G43670.1 // AT1G79530.1 // AT1G07110.1 // AT5G13110.1 // AT5G11670.1 // AT2G20370.1 // AT3G26650.1 // AT5G65690.1 // AT1G17890.3 // AT3G17940.1 // AT4G26530.1 // AT3G14790.1 // AT5G43330.1 // AT5G63680.1 // AT5G56630.1 // AT3G54320.1 // AT4G29220.1 // AT5G35…
GO:0048518	P	positive regulation of biological process	132	12274	259	37767	2.4e-05	0.002	// AT1G22770.1 // AT1G35670.1 // AT3G54610.1 // AT5G60910.1 // AT1G73500.1 // AT1G68050.1 // AT3G25070.1 // AT5G11260.1 // AT5G24630.1 // AT1G10670.2 // AT4G02560.1 // AT1G33520.1 // AT1G74850.1 // AT2G33835.1 // AT4G31820.1 // AT4G02980.1 // AT1G09770.1 // AT2G06210.1 // AT5G20150.1 // AT1G15100.1 // AT2G43790.1 // AT4G18710.1 // AT5G61960.1 // AT4G22970.1 // AT4G23810.1 // AT3G18690.1 // AT5G06…
GO:0034637	P	cellular carbohydrate biosynthetic process	98	12274	177	37767	2.4e-05	0.002	// AT5G48300.1 // AT5G51460.2 // AT5G51460.3 // AT3G59100.1 // AT3G51160.1 // AT2G31960.1 // AT1G71990.1 // AT1G17890.3 // AT2G22240.1 // AT1G10670.2 // AT1G74100.1 // AT4G39350.1 // AT1G11720.1 // AT4G04970.1 // AT2G39930.1 // AT4G02500.1 // AT2G45790.1 // AT5G66680.1 // AT2G21590.1 // AT5G49720.1 // AT5G17420.1 // AT1G30620.1 // AT3G09710.1 // AT2G14750.1 // AT1G06490.1 // AT5G65690.1 // AT5G42…
GO:0007242	P	intracellular signaling cascade	287	12274	659	37767	2.4e-05	0.002	// AT3G07890.1 // AT1G35670.1 // AT5G46570.1 // AT5G47230.1 // AT1G73500.1 // AT4G29950.2 // AT1G52340.1 // AT4G29950.1 // AT5G11260.1 // AT5G15230.1 // AT4G10100.2 // AT4G33680.1 // AT2G40670.1 // AT4G38200.1 // AT5G47010.1 // AT3G49350.1 // AT5G54510.1 // AT1G32230.1 // AT5G60600.1 // AT5G60600.2 // AT1G33520.1 // AT5G25350.1 // AT1G74670.1 // AT1G64060.1 // AT1G15080.1 // AT2G02990.1 // AT1G79…
GO:0048193	P	Golgi vesicle transport	50	12274	70	37767	2.7e-05	0.0022	// AT2G21630.1 // AT2G21390.1 // AT4G17170.1 // AT3G23660.1 // AT3G27530.1 // AT5G58030.1 // AT2G38410.1 // AT2G01470.1 // AT2G20930.1 // AT5G02280.1 // AT1G59820.1 // AT3G58170.1 // AT1G15880.1 // AT1G21380.1 // AT1G10290.1 // AT3G13870.1 // AT3G07100.1 // AT5G63640.1 // AT1G30630.1 // AT1G26670.1 // AT5G16880.3 // AT5G16880.2 // AT5G06140.1 // AT2G43130.1 // AT5G66030.1 // AT1G13980.1 // AT1G27…
GO:0010038	P	response to metal ion	123	12274	238	37767	2.8e-05	0.0023	// AT1G49010.1 // AT2G33800.1 // AT5G60160.1 // AT1G70730.1 // AT5G52660.2 // AT5G52660.1 // AT3G11830.1 // AT5G65750.1 // AT3G53880.1 // AT5G01600.1 // AT2G45290.1 // AT1G22640.1 // AT2G36460.1 // AT3G51860.1 // AT3G20390.1 // AT1G70000.1 // AT1G08490.1 // AT2G23290.1 // AT5G40820.1 // AT5G07350.1 // AT4G08500.1 // AT4G39230.1 // AT5G27470.1 // AT5G59780.3 // AT1G49950.3 // AT5G42740.1 // AT5G19…
GO:0046686	P	response to cadmium ion	98	12274	178	37767	2.9e-05	0.0023	// AT1G49010.1 // AT2G33800.1 // AT5G60160.1 // AT1G70730.1 // AT5G52660.2 // AT5G52660.1 // AT3G11830.1 // AT5G65750.1 // AT5G61780.1 // AT2G45290.1 // AT2G36460.1 // AT3G20390.1 // AT1G70000.1 // AT2G23290.1 // AT1G22640.1 // AT5G07350.1 // AT4G08500.1 // AT4G39230.1 // AT5G27470.1 // AT5G59780.3 // AT1G49950.3 // AT5G42740.1 // AT4G14880.2 // AT4G09460.1 // AT2G39920.1 // AT1G53240.1 // AT5G02…
GO:0007166	P	cell surface receptor linked signaling pathway	95	12274	172	37767	3.4e-05	0.0027	// AT5G06550.1 // AT5G51560.1 // AT3G47110.1 // AT5G45780.1 // AT2G23460.1 // AT1G48480.1 // AT5G53320.1 // AT1G21250.1 // AT5G43020.1 // AT2G02220.1 // AT5G01950.1 // AT5G63410.1 // AT2G01950.1 // AT3G17840.1 // AT1G73080.1 // AT4G23740.1 // AT1G79620.1 // AT4G20140.1 // AT4G18640.1 // AT2G31880.1 // AT2G20900.3 // AT1G29750.2 // AT3G45640.1 // AT5G63770.1 // AT5G14210.1 // AT3G28040.1 // AT1G78…
GO:0051301	P	cell division	63	12274	99	37767	3.6e-05	0.0028	// AT1G01040.1 // AT1G21410.1 // AT5G66410.1 // AT1G78580.1 // AT1G13980.1 // AT4G39920.1 // AT2G20000.1 // AT5G62440.1 // AT2G26890.1 // AT2G22475.1 // AT5G55230.1 // AT3G51770.1 // AT5G10710.2 // AT3G24140.1 // AT5G49160.1 // AT3G59420.1 // AT3G19770.1 // AT3G12400.1 // AT5G61210.1 // AT5G20490.1 // AT4G00100.1 // AT5G22220.2 // AT3G23670.1 // AT2G35630.1 // AT3G55340.1 // AT1G09630.1 // AT5G09…
GO:0017038	P	protein import	57	12274	86	37767	3.6e-05	0.0028	// AT2G15290.1 // AT3G08960.1 // AT1G26170.1 // AT5G20020.1 // AT3G63130.1 // AT5G58590.1 // AT5G25760.1 // AT5G41790.1 // AT1G04070.1 // AT1G06950.1 // AT2G20890.1 // AT3G04460.1 // AT5G09420.1 // AT4G27950.1 // AT2G46520.1 // AT2G19080.1 // AT1G07140.1 // AT3G07560.1 // AT5G50810.1 // AT2G28800.1 // AT2G47450.1 // AT5G53480.1 // AT2G36070.1 // AT5G62600.1 // AT5G16620.1 // AT3G20000.1 // AT4G16…
GO:0009719	P	response to endogenous stimulus	435	12274	1068	37767	4.1e-05	0.0031	// AT5G46570.1 // AT2G37220.1 // AT5G05700.1 // AT1G73500.1 // AT1G15750.2 // AT2G39940.1 // AT5G46050.1 // AT3G57870.1 // AT4G24670.2 // AT3G20780.1 // AT1G19850.1 // AT2G01950.1 // AT4G37260.1 // AT3G43120.1 // AT1G74660.1 // AT1G50420.1 // AT2G43790.1 // AT5G42650.1 // AT1G72450.1 // AT1G74670.1 // AT5G10450.1 // AT3G45640.1 // AT1G06390.2 // AT1G01720.1 // AT2G25930.1 // AT2G22570.1 // AT5G19…
GO:0009409	P	response to cold	158	12274	328	37767	4.1e-05	0.0031	// AT1G22770.1 // AT2G16500.1 // AT4G37840.1 // AT5G10030.1 // AT5G47230.1 // AT2G37220.1 // AT4G00650.1 // AT2G39810.1 // AT3G18990.1 // AT3G24440.1 // AT3G22840.1 // AT3G08720.2 // AT5G38470.1 // AT2G40140.1 // AT2G33835.1 // AT3G12780.1 // AT5G01600.1 // AT3G59770.1 // AT5G17690.1 // AT5G06290.1 // AT1G05260.1 // AT3G05890.1 // AT4G24190.2 // AT2G26640.1 // AT2G43790.1 // AT3G47520.1 // AT1G67…
GO:0048827	P	phyllome development	130	12274	258	37767	4.1e-05	0.0031	// AT3G04680.2 // AT1G52150.1 // AT4G24670.2 // AT1G52150.2 // AT5G64960.1 // AT2G41940.1 // AT5G16780.1 // AT4G01710.1 // AT2G26330.1 // AT3G13300.2 // AT5G24630.1 // AT1G10670.2 // AT1G19300.1 // AT1G65650.1 // AT3G52770.1 // AT4G31820.1 // AT5G01600.1 // AT1G80350.1 // AT4G24560.1 // AT3G27000.1 // AT2G46870.1 // AT4G00850.1 // AT3G21640.1 // AT3G13540.1 // AT4G18710.1 // AT5G56030.1 // AT2G46…
GO:0005976	P	polysaccharide metabolic process	86	12274	152	37767	4.1e-05	0.0031	// AT5G48300.1 // AT3G59100.1 // AT2G31960.1 // AT1G10760.1 // AT1G71990.1 // AT1G10670.2 // AT4G39350.1 // AT1G11720.1 // AT4G04970.1 // AT2G39930.1 // AT4G02500.1 // AT5G66680.1 // AT3G23920.1 // AT1G68560.1 // AT2G21590.1 // AT5G49720.1 // AT5G17420.1 // AT1G06490.1 // AT4G09020.1 // AT5G63840.1 // AT1G05570.1 // AT5G16910.1 // AT2G40840.1 // AT1G27680.1 // AT4G36890.1 // AT2G36390.1 // AT2G28…
GO:0009309	P	amine biosynthetic process	118	12274	229	37767	4.4e-05	0.0033	// AT5G10920.1 // AT2G38670.1 // AT3G14390.1 // AT2G37250.1 // AT1G52340.1 // AT5G10330.1 // AT3G57050.1 // AT3G57050.3 // AT3G57050.2 // AT3G01120.1 // AT4G33680.1 // AT5G38530.1 // AT3G59890.2 // AT1G70310.1 // AT3G02470.1 // AT5G08170.1 // AT3G63250.2 // AT1G09240.1 // AT3G10050.1 // AT1G29410.2 // AT3G30775.1 // AT1G31230.1 // AT1G26640.1 // AT3G07630.2 // AT4G33510.1 // AT5G66120.2 // AT3G17…
GO:0032989	P	cellular component morphogenesis	142	12274	289	37767	4.7e-05	0.0036	// AT1G21210.1 // AT4G19600.1 // AT2G39700.1 // AT3G51160.1 // AT3G54870.1 // AT4G01710.1 // AT5G24630.1 // AT5G54510.1 // AT3G19820.2 // AT3G13870.1 // AT4G34490.1 // AT1G80350.1 // AT5G66680.1 // AT5G65930.2 // AT3G27000.1 // AT1G48380.1 // AT3G13540.1 // AT4G25420.1 // AT4G04900.1 // AT1G33430.1 // AT3G08970.1 // AT2G46225.1 // AT5G49720.1 // AT5G64340.1 // AT3G09090.1 // AT1G04950.2 // AT5G45…
GO:0030154	P	cell differentiation	168	12274	355	37767	4.9e-05	0.0036	// AT4G19600.1 // AT4G24670.2 // AT2G01730.1 // AT5G60690.1 // AT2G41940.1 // AT3G54870.1 // AT4G36920.1 // AT3G03810.1 // AT1G72440.1 // AT5G24630.1 // AT1G74380.1 // AT3G13870.1 // AT4G02500.1 // AT1G80350.1 // AT2G37260.1 // AT1G13980.1 // AT5G65930.2 // AT3G27000.1 // AT1G48380.1 // AT3G13540.1 // AT4G04900.1 // AT3G11440.1 // AT4G18640.1 // AT2G46225.1 // AT5G11790.1 // AT5G37850.1 // AT1G04…
GO:0065007	P	biological regulation	1518	12274	4188	37767	6.5e-05	0.0048	// AT2G41940.1 // AT4G12560.1 // AT1G27050.1 // AT2G40030.1 // AT3G25510.1 // AT2G35550.2 // AT4G24190.2 // AT1G50420.1 // AT4G08920.1 // AT1G74670.1 // AT5G40820.1 // AT1G68050.1 // AT1G71950.1 // AT5G62610.1 // AT2G39940.1 // AT4G23980.1 // AT4G09460.1 // AT5G25480.1 // AT3G09360.1 // AT3G51460.1 // AT1G56500.1 // AT5G08130.1 // AT4G36740.1 // AT1G75750.1 // AT3G14070.1 // AT5G42150.1 // AT4G01…
GO:0000902	P	cell morphogenesis	129	12274	259	37767	6.5e-05	0.0048	// AT1G21210.1 // AT4G19600.1 // AT2G39700.1 // AT3G51160.1 // AT3G54870.1 // AT4G01710.1 // AT5G24630.1 // AT5G54510.1 // AT3G19820.2 // AT3G13870.1 // AT4G34490.1 // AT1G80350.1 // AT5G66680.1 // AT5G65930.2 // AT3G27000.1 // AT1G48380.1 // AT3G13540.1 // AT4G25420.1 // AT4G04900.1 // AT3G12280.1 // AT3G08970.1 // AT2G46225.1 // AT5G49720.1 // AT5G64340.1 // AT1G04950.2 // AT2G25930.1 // AT5G63…
GO:0019438	P	aromatic compound biosynthetic process	120	12274	237	37767	6.8e-05	0.0049	// AT4G27430.1 // AT3G24030.1 // AT3G13650.1 // AT2G21100.1 // AT5G38530.1 // AT5G07990.1 // AT3G51240.1 // AT1G02860.1 // AT2G30490.1 // AT2G26310.1 // AT5G51110.1 // AT1G22640.1 // AT1G12910.1 // AT4G16770.1 // AT5G54160.1 // AT1G10170.1 // AT1G29410.2 // AT2G36790.1 // AT2G43790.1 // AT5G35550.1 // AT3G07630.2 // AT1G53520.1 // AT4G33510.1 // AT4G36220.1 // AT2G02990.1 // AT2G39430.1 // AT5G23…
GO:0009639	P	response to red or far red light	109	12274	210	37767	6.7e-05	0.0049	// AT1G22770.1 // AT3G61850.2 // AT5G58960.2 // AT1G76320.1 // AT5G58960.1 // AT5G57360.1 // AT2G32250.2 // AT5G11260.1 // AT4G05420.1 // AT1G19150.1 // AT1G69640.1 // AT5G49230.1 // AT3G06250.1 // AT3G02260.1 // AT3G57290.1 // AT1G71230.1 // AT1G76570.1 // AT1G48410.2 // AT1G74660.1 // AT5G56280.1 // AT5G02810.1 // AT3G43810.1 // AT4G10340.1 // AT4G08920.1 // AT4G14110.1 // AT1G67090.1 // AT1G06…
GO:0009725	P	response to hormone stimulus	401	12274	982	37767	6.7e-05	0.0049	// AT5G46570.1 // AT2G37220.1 // AT5G05700.1 // AT1G73500.1 // AT1G15750.2 // AT5G46050.1 // AT3G57870.1 // AT4G24670.2 // AT3G20780.1 // AT1G19850.1 // AT2G01950.1 // AT1G71230.1 // AT3G43120.1 // AT1G74660.1 // AT1G50420.1 // AT2G43790.1 // AT2G31180.1 // AT1G74670.1 // AT5G10450.1 // AT3G45640.1 // AT1G06390.2 // AT1G01720.1 // AT2G25930.1 // AT2G22570.1 // AT5G19140.1 // AT4G09460.1 // AT1G36…
GO:0048589	P	developmental growth	122	12274	242	37767	6.8e-05	0.0049	// AT1G21210.1 // AT1G52150.1 // AT1G52150.2 // AT3G51160.1 // AT3G54870.1 // AT5G13530.1 // AT5G54510.1 // AT5G37055.1 // AT3G52770.1 // AT4G02500.1 // AT4G34490.1 // AT5G66680.1 // AT4G24190.2 // AT4G04900.1 // AT4G08920.1 // AT5G49720.1 // AT5G64340.1 // AT1G04950.2 // AT2G25930.1 // AT1G04160.1 // AT2G26650.1 // AT5G01270.1 // AT5G63840.1 // AT1G13980.1 // AT5G19530.1 // AT2G39700.1 // AT4G38…
GO:0046164	P	alcohol catabolic process	57	12274	89	37767	7.2e-05	0.0051	// AT5G61580.1 // AT4G26270.1 // AT3G22960.1 // AT5G43330.1 // AT5G40610.1 // AT3G52990.1 // AT4G26520.1 // AT1G79530.1 // AT4G20930.1 // AT5G13110.1 // AT5G11670.1 // AT3G26650.1 // AT4G26530.1 // AT5G63680.1 // AT5G56630.1 // AT3G54320.1 // AT4G29220.1 // AT2G29560.1 // AT3G04120.1 // AT5G03690.2 // AT2G36580.1 // AT1G71180.1 // AT5G35790.1 // AT3G12780.1 // AT1G56190.1 // AT5G08570.1 // AT3G55…
GO:0044042	P	glucan metabolic process	57	12274	89	37767	7.2e-05	0.0051	// AT4G26690.1 // AT5G63840.1 // AT2G20370.1 // AT5G05170.1 // AT4G17090.1 // AT3G59100.1 // AT3G55800.1 // AT1G05570.1 // AT2G03220.1 // AT2G31960.1 // AT5G48300.1 // AT5G64740.1 // AT1G10760.1 // AT2G40840.1 // AT1G69830.1 // AT1G27680.1 // AT3G62720.1 // AT2G36390.1 // AT5G04360.1 // AT4G18780.1 // AT4G03550.1 // AT5G22130.1 // AT4G39350.1 // AT1G11720.1 // AT4G13090.1 // AT4G04970.1 // AT2G39…
GO:0009108	P	coenzyme biosynthetic process	61	12274	98	37767	7.5e-05	0.0052	// AT5G48840.1 // AT1G19140.2 // AT1G19140.1 // AT3G21070.2 // AT2G01350.1 // AT1G62940.1 // AT1G01290.1 // AT2G30920.1 // AT5G08415.1 // AT1G60550.1 // AT3G16950.1 // AT1G10670.2 // AT3G63410.1 // AT1G60810.1 // AT3G07270.1 // AT3G07270.2 // AT1G50480.1 // AT3G25860.1 // AT5G03430.1 // AT4G10100.2 // AT3G06650.1 // AT1G76730.1 // AT1G55090.1 // AT4G34570.1 // AT2G43760.1 // AT2G38660.1 // AT4G30…
GO:0006073	P	cellular glucan metabolic process	56	12274	87	37767	7.5e-05	0.0052	// AT5G63840.1 // AT2G20370.1 // AT5G05170.1 // AT4G17090.1 // AT3G59100.1 // AT3G55800.1 // AT1G05570.1 // AT2G03220.1 // AT2G31960.1 // AT5G48300.1 // AT5G64740.1 // AT1G10760.1 // AT2G40840.1 // AT1G69830.1 // AT1G27680.1 // AT3G62720.1 // AT2G36390.1 // AT5G04360.1 // AT4G18780.1 // AT4G03550.1 // AT5G22130.1 // AT4G39350.1 // AT1G11720.1 // AT4G13090.1 // AT4G04970.1 // AT2G39930.1 // AT3G07…
GO:0042742	P	defense response to bacterium	95	12274	177	37767	7.6e-05	0.0053	// AT1G02120.1 // AT3G52960.1 // AT2G40000.1 // AT2G39940.1 // AT5G46050.1 // AT2G22240.1 // AT1G80840.1 // AT1G32230.2 // AT5G37055.1 // AT4G01050.1 // AT1G02860.1 // AT3G04790.1 // AT1G33520.1 // AT2G25000.1 // AT4G26090.1 // AT5G06320.1 // AT1G09770.1 // AT2G20310.1 // AT4G33430.1 // AT2G43710.1 // AT2G43790.1 // AT4G23810.1 // AT3G25070.1 // AT1G55020.1 // AT4G31750.1 // AT3G18165.1 // AT5G03…
GO:0008652	P	cellular amino acid biosynthetic process	105	12274	202	37767	8.7e-05	0.006	// AT5G10920.1 // AT3G14390.1 // AT2G37250.1 // AT1G52340.1 // AT5G10330.1 // AT3G57050.1 // AT3G57050.3 // AT3G57050.2 // AT3G01120.1 // AT4G33680.1 // AT5G38530.1 // AT3G59890.2 // AT3G63250.1 // AT3G63250.2 // AT3G10050.1 // AT1G29410.2 // AT3G30775.1 // AT1G31230.1 // AT1G26640.1 // AT3G07630.2 // AT4G33510.1 // AT5G66120.2 // AT3G17390.1 // AT2G43750.1 // AT4G14880.2 // AT4G37670.2 // AT4G26…
GO:0009250	P	glucan biosynthetic process	40	12274	54	37767	9.4e-05	0.0065	// AT5G63840.1 // AT2G20370.1 // AT5G05170.1 // AT3G59100.1 // AT3G55800.1 // AT1G05570.1 // AT2G03220.1 // AT2G31960.1 // AT5G48300.1 // AT5G64740.1 // AT5G51820.1 // AT1G27680.1 // AT3G62720.1 // AT2G36390.1 // AT5G04360.1 // AT4G18780.1 // AT4G03550.1 // AT5G22130.1 // AT4G39350.1 // AT1G11720.1 // AT4G04970.1 // AT2G39930.1 // AT3G07160.1 // AT4G02500.1 // AT5G66680.1 // AT5G13000.1 // AT3G08…
GO:0006508	P	proteolysis	336	12274	810	37767	0.0001	0.007	// AT5G66140.1 // AT1G73990.1 // AT3G14067.1 // AT3G47910.1 // AT5G13520.1 // AT2G36305.1 // AT2G27920.1 // AT2G47390.1 // AT5G05700.1 // AT4G30920.1 // AT1G68050.1 // AT2G04160.1 // AT2G39940.1 // AT5G57360.1 // AT3G60820.1 // AT5G60160.1 // AT5G48040.1 // AT1G69020.1 // AT5G20660.1 // AT4G30810.1 // AT4G40042.1 // AT1G01300.1 // AT4G29330.1 // AT4G14570.1 // AT5G23540.1 // AT3G57680.1 // AT1G65…
GO:0044264	P	cellular polysaccharide metabolic process	73	12274	127	37767	0.0001	0.0071	// AT5G63840.1 // AT2G20370.1 // AT5G05170.1 // AT4G17090.1 // AT1G26810.1 // AT5G49720.1 // AT3G59100.1 // AT3G55800.1 // AT1G79500.3 // AT4G00560.1 // AT1G78240.1 // AT2G31960.1 // AT5G48300.1 // AT5G64740.1 // AT1G10760.1 // AT2G40840.1 // AT1G71990.1 // AT1G69830.1 // AT1G27680.1 // AT4G36890.1 // AT2G36390.1 // AT5G04360.1 // AT2G28110.1 // AT4G03550.1 // AT5G22130.1 // AT4G39350.1 // AT3G62…
GO:0006399	P	tRNA metabolic process	79	12274	141	37767	0.0001	0.0071	// AT1G74700.1 // AT3G63510.1 // AT1G07910.1 // AT5G14600.1 // AT1G20370.1 // AT4G18930.1 // AT4G39280.1 // AT5G26830.1 // AT1G11870.2 // AT5G20040.1 // AT1G04635.1 // AT2G30320.1 // AT3G16565.1 // AT4G01880.1 // AT1G29880.1 // AT3G04820.1 // AT4G04670.1 // AT5G20040.2 // AT5G67220.1 // AT4G13780.1 // AT3G02760.1 // AT4G04350.1 // AT5G59980.1 // AT1G51310.1 // AT4G38890.1 // AT5G52520.1 // AT4G33…
GO:0044255	P	cellular lipid metabolic process	265	12274	618	37767	0.00011	0.0071	// AT5G63380.1 // AT5G47770.1 // AT4G15870.1 // AT3G25110.1 // AT1G24360.1 // AT2G38670.1 // AT5G58560.1 // AT1G52340.1 // AT5G57190.1 // AT3G07960.1 // AT1G61850.1 // AT5G42890.1 // AT3G05290.1 // AT5G43280.1 // AT4G19230.1 // AT1G55180.1 // AT1G69640.1 // AT1G10670.2 // AT4G15560.1 // AT2G46210.1 // AT2G43710.2 // AT5G13520.1 // AT4G16760.1 // AT1G13280.1 // AT5G60600.1 // AT5G60600.2 // AT3G06…
GO:0009110	P	vitamin biosynthetic process	51	12274	78	37767	0.00012	0.0077	// AT2G18950.1 // AT5G28840.1 // AT3G24030.1 // AT5G08340.1 // AT5G04490.1 // AT3G47930.1 // AT5G59750.1 // AT2G20690.1 // AT5G55120.1 // AT2G46580.1 // AT4G26850.1 // AT1G60550.1 // AT5G37850.1 // AT3G63410.1 // AT4G20960.1 // AT1G64970.1 // AT2G39770.1 // AT2G44050.1 // AT5G57590.1 // AT5G64300.1 // AT1G60600.1 // AT2G45790.1 // AT4G32770.1 // AT1G55090.1 // AT5G53970.1 // AT4G21470.1 // AT2G01…
GO:0016052	P	carbohydrate catabolic process	73	12274	128	37767	0.00013	0.0083	// AT5G61580.1 // AT4G26270.1 // AT3G22960.1 // AT5G43330.1 // AT4G17090.1 // AT5G44070.1 // AT1G32440.1 // AT3G52990.1 // AT4G26520.1 // AT1G79530.1 // AT4G20930.1 // AT5G13110.1 // AT5G11670.1 // AT1G10760.1 // AT3G26650.1 // AT1G69830.1 // AT3G54320.2 // AT5G04360.1 // AT5G56630.1 // AT3G54320.1 // AT4G29220.1 // AT2G29560.1 // AT3G04120.1 // AT5G03690.2 // AT2G36580.1 // AT1G71180.1 // AT5G35…
GO:0046148	P	pigment biosynthetic process	66	12274	112	37767	0.00013	0.0084	// AT4G34740.1 // AT3G14110.1 // AT4G27440.1 // AT1G44446.1 // AT4G27430.1 // AT5G18660.1 // AT3G51820.1 // AT1G20780.1 // AT4G22260.1 // AT2G48120.1 // AT5G26030.1 // AT5G52570.1 // AT5G57030.1 // AT4G25700.1 // AT4G34135.1 // AT1G10670.2 // AT4G15560.1 // AT3G03710.1 // AT2G26170.2 // AT5G61670.2 // AT1G44446.3 // AT5G50920.1 // AT3G16857.2 // AT4G14210.1 // AT1G63970.1 // AT4G14210.2 // AT2G20…
GO:0000271	P	polysaccharide biosynthetic process	66	12274	112	37767	0.00013	0.0084	// AT5G63840.1 // AT2G20370.1 // AT5G05170.1 // AT1G55850.1 // AT3G08840.2 // AT1G26810.1 // AT5G49720.1 // AT3G59100.1 // AT3G55800.1 // AT1G79500.3 // AT2G03220.1 // AT1G78240.1 // AT2G31960.1 // AT5G48300.1 // AT5G16910.1 // AT5G51820.1 // AT1G71990.1 // AT1G27680.1 // AT4G36890.1 // AT2G36390.1 // AT5G04360.1 // AT2G28110.1 // AT4G03550.1 // AT4G38190.1 // AT5G22130.1 // AT4G39350.1 // AT3G62…
GO:0007167	P	enzyme linked receptor protein signaling pathway	78	12274	140	37767	0.00013	0.0085	// AT2G01950.1 // AT5G51560.1 // AT2G45340.1 // AT3G14350.3 // AT5G45780.1 // AT3G28450.1 // AT2G25790.1 // AT5G63930.1 // AT1G09970.1 // AT5G58300.1 // AT1G12460.1 // AT3G20190.1 // AT5G65700.1 // AT1G67510.1 // AT3G03770.1 // AT5G53320.1 // AT4G03390.1 // AT5G43020.1 // AT1G63430.1 // AT4G22730.1 // AT4G18640.1 // AT1G14390.1 // AT5G20480.1 // AT5G67200.1 // AT1G73080.1 // AT2G24230.1 // AT5G01…
GO:0007169	P	transmembrane receptor protein tyrosine kinase signaling pathway	78	12274	140	37767	0.00013	0.0085	// AT2G01950.1 // AT5G51560.1 // AT2G45340.1 // AT3G14350.3 // AT5G45780.1 // AT3G28450.1 // AT2G25790.1 // AT5G63930.1 // AT1G09970.1 // AT5G58300.1 // AT1G12460.1 // AT3G20190.1 // AT5G65700.1 // AT1G67510.1 // AT3G03770.1 // AT5G53320.1 // AT4G03390.1 // AT5G43020.1 // AT1G63430.1 // AT4G22730.1 // AT4G18640.1 // AT1G14390.1 // AT5G20480.1 // AT5G67200.1 // AT1G73080.1 // AT2G24230.1 // AT5G01…
GO:0019684	P	photosynthesis, light reaction	62	12274	103	37767	0.00013	0.0085	// AT1G55670.1 // AT4G33520.3 // AT3G50820.1 // AT2G47940.1 // AT1G64770.1 // ATCG00720 // AT4G09650.1 // AT3G01440.1 // AT4G22890.3 // AT2G15820.1 // AT1G06680.1 // AT2G20890.1 // AT5G57030.1 // AT3G61470.1 // AT2G21970.1 // AT3G16250.1 // AT1G02910.1 // AT4G03280.2 // AT4G03280.1 // ATCG00020 // AT5G08410.1 // AT3G15850.1 // AT5G39830.1 // AT5G39830.2 // AT1G45474.2 // AT4G04640.1 // AT2G01590.…
GO:0048364	P	root development	125	12274	255	37767	0.00014	0.0088	// AT1G21210.1 // AT4G24670.2 // AT3G54610.1 // AT5G20520.1 // AT4G00730.1 // AT2G04160.1 // AT3G54870.1 // AT5G16780.1 // AT5G24630.1 // AT1G74380.1 // AT1G32230.2 // AT1G32230.1 // AT5G10250.1 // AT3G13870.1 // AT5G12330.2 // AT1G19850.1 // AT3G02260.1 // AT1G23080.2 // AT4G02500.1 // AT5G17690.1 // AT4G24560.1 // AT1G48380.1 // AT2G34680.1 // AT1G10130.1 // AT4G18640.1 // AT5G63770.1 // AT1G55…
GO:0022622	P	root system development	125	12274	255	37767	0.00014	0.0088	// AT1G21210.1 // AT4G24670.2 // AT3G54610.1 // AT5G20520.1 // AT4G00730.1 // AT2G04160.1 // AT3G54870.1 // AT5G16780.1 // AT5G24630.1 // AT1G74380.1 // AT1G32230.2 // AT1G32230.1 // AT5G10250.1 // AT3G13870.1 // AT5G12330.2 // AT1G19850.1 // AT3G02260.1 // AT1G23080.2 // AT4G02500.1 // AT5G17690.1 // AT4G24560.1 // AT1G48380.1 // AT2G34680.1 // AT1G10130.1 // AT4G18640.1 // AT5G63770.1 // AT1G55…
GO:0033692	P	cellular polysaccharide biosynthetic process	57	12274	92	37767	0.00014	0.0088	// AT5G63840.1 // AT2G20370.1 // AT5G05170.1 // AT1G26810.1 // AT5G49720.1 // AT3G59100.1 // AT3G55800.1 // AT1G79500.3 // AT2G03220.1 // AT1G78240.1 // AT2G31960.1 // AT5G48300.1 // AT5G64740.1 // AT5G51820.1 // AT1G71990.1 // AT1G27680.1 // AT4G36890.1 // AT2G36390.1 // AT5G04360.1 // AT2G28110.1 // AT4G03550.1 // AT5G22130.1 // AT4G39350.1 // AT3G62720.1 // AT1G11720.1 // AT4G04970.1 // AT2G39…
GO:0042592	P	homeostatic process	109	12274	216	37767	0.00016	0.0097	// AT2G15290.1 // AT5G11180.1 // AT3G53220.1 // AT3G08040.1 // AT1G16970.1 // AT5G58530.1 // AT5G54510.1 // AT5G18600.1 // AT5G01600.1 // AT4G37270.1 // AT1G48050.1 // AT4G04950.1 // AT1G01910.2 // AT3G11050.1 // AT2G32390.1 // AT3G51860.1 // AT5G58640.1 // AT3G10350.1 // AT1G10130.1 // AT4G08550.1 // AT4G08920.1 // AT4G33040.1 // AT1G14410.1 // AT5G40820.1 // AT5G57160.1 // AT2G29120.1 // AT3G62…
GO:0006006	P	glucose metabolic process	54	12274	86	37767	0.00016	0.0099	// AT5G61580.1 // AT4G26270.1 // AT3G22960.1 // AT4G37870.1 // AT5G08570.1 // AT3G52990.1 // AT4G26520.1 // AT1G79530.1 // AT4G20930.1 // AT5G13110.1 // AT5G11670.1 // AT3G26650.1 // AT4G26530.1 // AT5G43330.1 // AT5G63680.1 // AT5G56630.1 // AT3G54320.1 // AT4G29220.1 // AT5G65690.1 // AT2G29560.1 // AT3G04120.1 // AT5G03690.2 // AT2G36580.1 // AT1G71180.1 // AT5G35790.1 // AT3G12780.1 // AT1G56…
GO:0019320	P	hexose catabolic process	53	12274	84	37767	0.00017	0.01	// AT5G61580.1 // AT4G26270.1 // AT3G22960.1 // AT5G43330.1 // AT5G08570.1 // AT3G52990.1 // AT4G26520.1 // AT1G79530.1 // AT4G20930.1 // AT5G13110.1 // AT5G11670.1 // AT3G26650.1 // AT4G26530.1 // AT5G63680.1 // AT5G56630.1 // AT3G54320.1 // AT4G29220.1 // AT2G29560.1 // AT3G04120.1 // AT5G03690.2 // AT2G36580.1 // AT1G71180.1 // AT5G35790.1 // AT3G12780.1 // AT1G56190.1 // AT3G55440.1 // AT3G54…
GO:0046365	P	monosaccharide catabolic process	53	12274	84	37767	0.00017	0.01	// AT5G61580.1 // AT4G26270.1 // AT3G22960.1 // AT5G43330.1 // AT5G08570.1 // AT3G52990.1 // AT4G26520.1 // AT1G79530.1 // AT4G20930.1 // AT5G13110.1 // AT5G11670.1 // AT3G26650.1 // AT4G26530.1 // AT5G63680.1 // AT5G56630.1 // AT3G54320.1 // AT4G29220.1 // AT2G29560.1 // AT3G04120.1 // AT5G03690.2 // AT2G36580.1 // AT1G71180.1 // AT5G35790.1 // AT3G12780.1 // AT1G56190.1 // AT3G55440.1 // AT3G54…
GO:0044275	P	cellular carbohydrate catabolic process	71	12274	125	37767	0.00017	0.01	// AT5G61580.1 // AT4G26270.1 // AT3G22960.1 // AT5G43330.1 // AT4G17090.1 // AT5G44070.1 // AT1G32440.1 // AT3G52990.1 // AT4G26520.1 // AT1G79530.1 // AT4G20930.1 // AT5G13110.1 // AT5G11670.1 // AT1G10760.1 // AT3G26650.1 // AT1G69830.1 // AT3G54320.2 // AT5G04360.1 // AT5G56630.1 // AT3G54320.1 // AT4G29220.1 // AT2G29560.1 // AT3G04120.1 // AT5G03690.2 // AT2G36580.1 // AT1G71180.1 // AT5G35…
GO:0009617	P	response to bacterium	121	12274	247	37767	0.00018	0.011	// AT1G02120.1 // AT3G52960.1 // AT2G40000.1 // AT3G25070.1 // AT5G46050.1 // AT2G22240.1 // AT3G26810.1 // AT1G80840.1 // AT1G32230.2 // AT5G57490.1 // AT5G10030.1 // AT4G01050.1 // AT5G60600.1 // AT5G60600.2 // AT3G04790.1 // AT1G33520.1 // AT2G25000.1 // AT4G26090.1 // AT5G01600.1 // AT5G06320.1 // AT5G03760.1 // AT1G09770.1 // AT2G20310.1 // AT4G33430.1 // AT2G43710.1 // AT2G43790.1 // AT4G23…
GO:0009755	P	hormone-mediated signaling pathway	150	12274	321	37767	0.00019	0.011	// AT1G35670.1 // AT5G46570.1 // AT5G47230.1 // AT1G73500.1 // AT3G11540.1 // AT5G11260.1 // AT5G15230.1 // AT2G40670.1 // AT5G44790.1 // AT1G32230.2 // AT5G54510.1 // AT1G32230.1 // AT5G25350.1 // AT1G74670.1 // AT1G64060.1 // AT2G01950.1 // AT1G79460.1 // AT3G23240.1 // AT2G39550.1 // AT2G25490.1 // AT2G36830.1 // AT4G33430.1 // AT1G27320.1 // AT4G18710.1 // AT3G56380.1 // AT4G26080.1 // AT5G13…
GO:0032870	P	cellular response to hormone stimulus	150	12274	321	37767	0.00019	0.011	// AT1G35670.1 // AT5G46570.1 // AT5G47230.1 // AT1G73500.1 // AT3G11540.1 // AT5G11260.1 // AT5G15230.1 // AT2G40670.1 // AT5G44790.1 // AT1G32230.2 // AT5G54510.1 // AT1G32230.1 // AT5G25350.1 // AT1G74670.1 // AT1G64060.1 // AT2G01950.1 // AT1G79460.1 // AT3G23240.1 // AT2G39550.1 // AT2G25490.1 // AT2G36830.1 // AT4G33430.1 // AT1G27320.1 // AT4G18710.1 // AT3G56380.1 // AT4G26080.1 // AT5G13…
GO:0048583	P	regulation of response to stimulus	97	12274	188	37767	0.00019	0.011	// AT1G22770.1 // AT1G35670.1 // AT2G39940.1 // AT5G11260.1 // AT4G12560.1 // AT4G05420.1 // AT4G22300.1 // AT1G80840.1 // AT1G77470.1 // AT1G07745.1 // AT1G33520.1 // AT2G25000.1 // AT2G33835.1 // AT1G09770.1 // AT2G39550.1 // AT5G20150.1 // AT2G25490.1 // AT1G15100.1 // AT3G43810.1 // AT2G43790.1 // AT4G23810.1 // AT5G25350.1 // AT1G52920.1 // AT3G45640.1 // AT1G01720.1 // AT3G25070.1 // AT3G18…
GO:0006633	P	fatty acid biosynthetic process	77	12274	140	37767	0.0002	0.012	// AT3G14110.1 // AT5G63380.1 // AT1G68530.1 // AT3G25110.1 // AT2G33150.1 // AT1G24360.1 // AT1G02205.2 // AT5G35360.1 // AT1G79750.1 // AT1G30120.1 // AT1G15360.1 // AT3G25780.1 // AT1G62940.1 // AT4G00400.1 // AT5G05580.1 // AT1G36160.1 // AT2G47240.1 // AT1G61850.1 // AT2G05990.2 // AT1G01120.1 // AT3G28910.1 // AT4G24510.1 // AT3G60500.2 // AT1G10670.2 // AT1G02190.2 // AT4G11030.1 // AT2G43…
GO:0006007	P	glucose catabolic process	52	12274	83	37767	0.00022	0.013	// AT5G61580.1 // AT4G26270.1 // AT3G22960.1 // AT5G43330.1 // AT5G08570.1 // AT3G52990.1 // AT4G26520.1 // AT1G79530.1 // AT4G20930.1 // AT5G13110.1 // AT5G11670.1 // AT3G26650.1 // AT4G26530.1 // AT5G63680.1 // AT5G56630.1 // AT3G54320.1 // AT4G29220.1 // AT2G29560.1 // AT3G04120.1 // AT5G03690.2 // AT2G36580.1 // AT1G71180.1 // AT5G35790.1 // AT3G12780.1 // AT1G56190.1 // AT3G55440.1 // AT3G54…
GO:0006811	P	ion transport	190	12274	427	37767	0.00022	0.013	// AT4G29480.1 // AT1G10970.1 // AT4G21120.1 // AT5G55000.2 // AT1G51650.1 // AT1G02260.1 // AT5G19090.2 // AT1G16780.1 // AT5G57490.1 // AT2G01980.1 // AT1G30450.3 // AT1G68100.1 // AT5G10180.1 // AT5G01600.1 // AT4G37270.1 // AT1G68740.1 // AT3G03000.1 // AT1G55620.2 // AT5G48290.1 // AT4G04640.1 // AT1G80660.1 // AT3G51860.1 // AT4G16380.1 // AT1G71050.1 // AT5G49630.1 // AT3G10350.1 // AT4G39…
GO:0008544	P	epidermis development	82	12274	153	37767	0.00023	0.014	// AT4G26690.1 // AT3G62720.1 // AT5G23940.1 // AT4G19600.1 // AT5G03280.1 // AT5G18410.1 // AT5G56110.1 // AT2G47000.1 // AT1G73360.1 // AT2G41940.1 // AT1G49040.1 // AT2G22475.1 // AT3G54870.1 // AT5G16910.1 // AT4G01710.1 // AT4G38600.2 // AT5G58230.1 // AT5G24630.1 // AT1G30825.1 // AT3G16630.2 // AT1G17920.1 // AT5G41315.1 // AT1G63650.2 // AT2G02480.1 // AT5G09810.1 // AT5G20490.1 // AT2G38…
GO:0007398	P	ectoderm development	82	12274	153	37767	0.00023	0.014	// AT4G26690.1 // AT3G62720.1 // AT5G23940.1 // AT4G19600.1 // AT5G03280.1 // AT5G18410.1 // AT5G56110.1 // AT2G47000.1 // AT1G73360.1 // AT2G41940.1 // AT1G49040.1 // AT2G22475.1 // AT3G54870.1 // AT5G16910.1 // AT4G01710.1 // AT4G38600.2 // AT5G58230.1 // AT5G24630.1 // AT1G30825.1 // AT3G16630.2 // AT1G17920.1 // AT5G41315.1 // AT1G63650.2 // AT2G02480.1 // AT5G09810.1 // AT5G20490.1 // AT2G38…
GO:0010016	P	shoot morphogenesis	100	12274	198	37767	0.00028	0.016	// AT1G52150.1 // AT1G52150.2 // AT2G41940.1 // AT4G01710.1 // AT4G19600.1 // AT3G13300.2 // AT5G24630.1 // AT1G65650.1 // AT3G52770.1 // AT1G80350.1 // AT5G17690.1 // AT3G27000.1 // AT3G13540.1 // AT3G61650.1 // AT3G12280.1 // AT4G18710.1 // AT2G46225.1 // AT1G48410.2 // AT1G48410.1 // AT1G73360.1 // AT5G18410.1 // AT5G56110.1 // AT1G55250.1 // AT2G22475.1 // AT1G36160.1 // AT5G13300.1 // AT5G58…
GO:0009908	P	flower development	170	12274	377	37767	0.00028	0.016	// AT1G01040.1 // AT1G22770.1 // AT2G32700.5 // AT4G24670.2 // AT1G52150.2 // AT5G60910.1 // AT5G64960.1 // AT4G00650.1 // AT5G52520.1 // AT1G68050.1 // AT2G06990.1 // AT5G57360.1 // AT3G24440.1 // AT4G36920.1 // AT1G52150.1 // AT5G49160.1 // AT1G10670.2 // AT4G02560.1 // AT3G54610.1 // AT1G19850.1 // AT1G69490.1 // AT3G57290.1 // AT4G31820.1 // AT5G01600.1 // AT5G17690.1 // AT4G24560.1 // AT5G51…
GO:0048523	P	negative regulation of cellular process	114	12274	234	37767	0.00032	0.018	// AT1G02120.1 // AT4G24670.2 // AT2G34720.1 // AT2G39810.1 // AT4G05420.1 // AT5G48820.1 // AT1G30500.2 // AT1G64060.1 // AT5G42750.1 // AT2G29890.1 // AT2G39550.1 // AT2G43640.1 // AT2G25490.1 // AT1G14410.1 // AT1G59750.2 // AT5G25350.1 // AT4G21670.1 // AT4G30950.1 // AT1G63020.1 // AT2G36490.1 // AT1G01720.1 // AT5G59710.1 // AT2G30950.1 // AT2G35160.1 // AT2G40940.1 // AT5G48160.1 // AT3G50…
GO:0006163	P	purine nucleotide metabolic process	55	12274	92	37767	0.00034	0.02	// AT4G34740.1 // AT4G29480.1 // AT3G57610.1 // AT1G63660.2 // AT1G63660.1 // AT3G21110.1 // AT5G13450.1 // AT3G06200.1 // AT3G58730.1 // AT4G04640.1 // AT3G55010.2 // AT1G51650.1 // AT1G64200.1 // AT3G63380.1 // AT4G23900.1 // AT3G25610.1 // AT4G17360.1 // AT1G66520.1 // AT1G06190.1 // AT2G37690.1 // AT1G31220.1 // AT3G42050.1 // AT4G11150.1 // AT3G13900.1 // AT2G11890.1 // AT2G38280.2 // ATCG00…
GO:0070647	P	protein modification by small protein conjugation or removal	83	12274	158	37767	0.00035	0.02	// AT1G24330.1 // AT5G02880.1 // AT1G29340.1 // AT1G10560.1 // AT3G53090.1 // AT1G55250.1 // AT5G20620.1 // AT2G26990.1 // AT5G14250.1 // AT2G39810.1 // AT1G31340.1 // AT4G27880.1 // AT3G63530.1 // AT5G65500.1 // AT5G67530.1 // AT3G61140.1 // AT2G47110.1 // AT2G21470.1 // AT1G17110.1 // AT5G13530.1 // AT1G79280.1 // AT2G23140.1 // AT2G30110.1 // AT4G26430.1 // AT3G20630.1 // AT1G71020.1 // AT3G17…
GO:0009913	P	epidermal cell differentiation	80	12274	151	37767	0.00036	0.02	// AT4G26690.1 // AT3G62720.1 // AT5G23940.1 // AT4G19600.1 // AT5G03280.1 // AT5G18410.1 // AT5G56110.1 // AT2G47000.1 // AT1G73360.1 // AT2G41940.1 // AT1G49040.1 // AT2G22475.1 // AT3G54870.1 // AT5G16910.1 // AT4G01710.1 // AT4G38600.2 // AT5G58230.1 // AT5G24630.1 // AT1G30825.1 // AT3G16630.2 // AT1G17920.1 // AT5G41315.1 // AT1G63650.2 // AT2G02480.1 // AT5G09810.1 // AT5G20490.1 // AT2G38…
GO:0006164	P	purine nucleotide biosynthetic process	54	12274	90	37767	0.00036	0.02	// AT4G34740.1 // AT4G29480.1 // AT3G57610.1 // AT1G63660.2 // AT1G63660.1 // AT3G21110.1 // AT5G13450.1 // AT3G58730.1 // AT4G04640.1 // AT3G55010.2 // AT1G51650.1 // AT1G64200.1 // AT3G63380.1 // AT4G23900.1 // AT3G25610.1 // AT4G17360.1 // AT1G66520.1 // AT1G06190.1 // AT2G37690.1 // AT1G31220.1 // AT3G42050.1 // AT4G11150.1 // AT3G13900.1 // AT2G11890.1 // AT2G38280.2 // ATCG00120 // AT4G0262…
GO:0016568	P	chromatin modification	56	12274	95	37767	0.0004	0.022	// AT1G05830.1 // AT3G44680.1 // AT3G54610.1 // AT1G55250.1 // AT4G33470.1 // AT4G29830.1 // AT2G22475.1 // AT3G33520.1 // AT2G22740.2 // AT2G45490.1 // AT5G04240.1 // AT3G06930.1 // AT3G06930.2 // AT5G58230.1 // AT4G38130.1 // AT5G14620.1 // AT3G24440.1 // AT3G20740.1 // AT3G17590.1 // AT1G57820.2 // AT2G02760.1 // AT5G13960.1 // AT1G57820.1 // AT2G27040.1 // AT5G61060.1 // AT1G21700.1 // AT2G46…
GO:0009867	P	jasmonic acid mediated signaling pathway	35	12274	49	37767	0.00041	0.023	// AT2G01570.1 // AT3G17860.1 // AT1G19180.2 // AT1G19180.1 // AT2G39940.1 // AT3G56400.1 // AT3G17860.2 // AT4G18780.1 // AT3G11820.2 // AT3G11820.1 // AT2G44050.1 // AT1G32640.1 // AT3G23240.1 // AT4G11260.1 // AT2G18790.1 // AT1G14920.1 // AT3G15210.1 // AT4G02570.1 // AT2G43790.1 // AT5G40440.1 // AT5G11270.1 // AT1G32230.2 // AT1G17440.2 // AT1G28480.1 // AT5G44030.1 // AT2G02990.1 // AT4G01…
GO:0006974	P	response to DNA damage stimulus	108	12274	221	37767	0.00041	0.023	// AT4G31150.2 // AT4G31150.1 // AT1G12370.2 // AT3G52560.1 // AT1G05055.1 // AT3G09100.2 // AT1G16970.1 // AT5G56950.1 // AT1G03190.2 // AT3G12380.1 // AT1G07745.1 // AT5G44680.1 // AT2G31450.1 // AT5G26680.1 // AT1G48050.1 // AT2G29570.1 // AT2G31320.1 // AT4G36050.2 // AT1G13635.1 // AT5G40820.1 // AT1G16190.1 // AT5G57160.1 // AT4G29170.1 // AT3G04880.1 // AT2G30350.2 // AT3G28030.1 // AT3G18…
GO:0032504	P	multicellular organism reproduction	31	12274	41	37767	0.00043	0.024	// AT1G55250.1 // AT2G20000.1 // AT3G57510.1 // AT2G38560.1 // AT2G06510.2 // AT5G06160.1 // AT1G19300.1 // AT5G67360.1 // AT1G61800.1 // AT4G19230.1 // AT2G41850.1 // AT2G41500.1 // AT4G24210.1 // AT5G40820.1 // AT3G59030.1 // AT5G59030.1 // AT3G11440.1 // AT4G29860.1 // AT1G48270.1 // AT5G62000.3 // AT3G48190.1 // AT1G52920.1 // AT1G18450.1 // AT1G24520.1 // AT5G57800.1 // AT1G06220.2 // AT1G47…
GO:0042364	P	water-soluble vitamin biosynthetic process	39	12274	58	37767	0.00047	0.026	// AT5G28840.1 // AT3G24030.1 // AT5G08340.1 // AT3G47930.1 // AT5G59750.1 // AT2G20690.1 // AT5G55120.1 // AT2G46580.1 // AT5G37850.1 // AT4G20960.1 // AT2G39770.1 // AT2G44050.1 // AT5G57590.1 // AT5G64300.1 // AT4G26850.1 // AT2G45790.1 // AT2G01350.1 // AT1G55090.1 // AT4G21470.1 // AT5G54770.1 // AT5G55810.1 // AT4G33670.1 // AT2G23420.1 // AT5G60540.1 // AT1G22940.1 // AT3G02870.1 // AT1G21…
GO:0009611	P	response to wounding	98	12274	197	37767	0.00047	0.026	// AT1G65060.1 // AT1G73500.1 // AT2G39940.1 // AT4G24220.1 // AT5G46050.1 // AT3G11480.1 // AT2G02860.1 // AT3G14050.1 // AT5G01650.1 // AT1G80840.1 // AT2G02220.1 // AT4G16760.1 // AT1G74100.1 // AT4G37760.1 // AT2G30490.1 // AT1G53165.1 // AT3G24550.1 // AT4G10270.1 // AT5G42650.1 // AT1G72450.1 // AT2G02990.1 // AT1G22640.1 // AT2G30020.1 // AT5G20230.1 // AT4G08500.1 // AT3G45640.1 // AT2G06…
GO:0009259	P	ribonucleotide metabolic process	56	12274	96	37767	0.00048	0.026	// AT4G29480.1 // AT3G57610.1 // AT1G63660.2 // AT1G63660.1 // AT3G54470.1 // AT5G13450.1 // AT3G58730.1 // AT4G04640.1 // AT4G32530.1 // AT1G51650.1 // AT1G64200.1 // AT3G22910.1 // AT3G63380.1 // AT4G23900.1 // AT3G25610.1 // AT4G17360.1 // AT1G66520.1 // AT1G06190.1 // AT2G37690.1 // AT1G31220.1 // AT3G42050.1 // AT4G11150.1 // AT3G13900.1 // AT2G44530.1 // AT2G38280.2 // ATCG00120 // AT4G0262…
GO:0006839	P	mitochondrial transport	44	12274	70	37767	0.0006	0.032	// AT5G42130.1 // AT1G72820.1 // AT5G50810.1 // AT3G53940.1 // AT4G11440.1 // AT1G34065.1 // AT4G15010.3 // AT1G04070.1 // AT3G05290.1 // AT5G09420.1 // AT3G20000.1 // AT1G14560.1 // AT1G74240.1 // AT5G15640.1 // AT4G24570.1 // AT1G07030.1 // AT4G32400.1 // AT2G36070.1 // AT4G39460.1 // AT5G64970.1 // AT2G47490.1 // AT3G20240.1 // AT5G48970.1 // AT5G62050.1 // AT2G19080.1 // AT4G01100.1 // AT1G79…
GO:0006259	P	DNA metabolic process	177	12274	405	37767	0.00068	0.037	// AT2G40550.1 // AT4G31150.2 // AT4G31150.1 // AT1G12370.2 // AT3G49250.1 // AT3G52560.1 // AT2G32000.1 // AT1G05055.1 // AT5G04130.1 // AT3G48190.1 // AT2G21790.1 // AT3G09100.2 // AT5G24630.1 // AT5G49160.1 // AT1G16970.1 // AT5G56950.1 // AT1G03190.2 // AT3G09250.1 // AT3G20780.1 // AT4G18820.1 // AT2G37560.2 // AT4G29910.1 // AT2G31450.1 // AT2G40030.1 // AT1G48050.1 // AT4G02980.1 // AT1G63…
GO:0043648	P	dicarboxylic acid metabolic process	49	12274	82	37767	0.0007	0.038	// AT1G25220.1 // AT2G13560.1 // AT1G79750.1 // AT1G22410.1 // AT5G58330.2 // AT2G29690.1 // AT1G11790.1 // AT5G11670.1 // AT5G43330.1 // AT1G15710.1 // AT5G05730.1 // AT3G14390.1 // AT4G33680.1 // AT5G38530.1 // AT1G07780.2 // AT4G31500.1 // AT5G05590.1 // AT4G33510.1 // AT3G53580.1 // AT4G00570.1 // AT1G69370.1 // AT2G35500.1 // AT5G34930.1 // AT2G26300.1 // AT3G59890.2 // AT1G70570.1 // AT1G08…
GO:0009100	P	glycoprotein metabolic process	45	12274	73	37767	0.00071	0.038	// AT1G30000.1 // AT1G27120.1 // AT1G27600.2 // AT2G01720.1 // AT2G26100.1 // AT3G27540.1 // AT1G53290.1 // AT5G08100.1 // AT1G12990.1 // AT5G61540.1 // AT5G53340.1 // AT1G76400.1 // AT5G14950.1 // AT3G14960.1 // AT1G20575.1 // AT4G21060.1 // AT1G71220.1 // AT2G47760.1 // AT5G66680.1 // AT2G25300.1 // AT1G05170.1 // AT3G48820.1 // AT3G48820.2 // AT2G39630.1 // AT2G39630.2 // AT5G43710.1 // AT3G16…
GO:0048522	P	positive regulation of cellular process	83	12274	163	37767	0.00071	0.038	// AT1G61040.1 // AT2G36990.1 // AT1G21410.1 // AT1G29170.1 // AT1G21600.1 // AT1G35670.1 // AT3G54610.1 // AT2G26300.1 // AT3G05120.1 // AT3G09360.1 // AT1G73500.1 // AT4G09570.1 // AT5G55230.1 // AT1G56170.1 // AT5G11260.1 // AT1G07530.1 // AT5G66880.1 // AT5G58230.1 // AT5G24630.1 // AT1G09530.2 // AT2G22430.1 // AT4G18780.1 // AT5G63980.1 // AT1G65660.1 // AT2G26170.2 // AT2G06210.1 // AT2G04…
GO:0009260	P	ribonucleotide biosynthetic process	52	12274	89	37767	0.00072	0.038	// AT4G29480.1 // AT3G57610.1 // AT1G63660.2 // AT1G63660.1 // AT3G54470.1 // AT5G13450.1 // AT3G58730.1 // AT4G04640.1 // AT1G51650.1 // AT1G64200.1 // AT3G63380.1 // AT4G23900.1 // AT3G25610.1 // AT4G17360.1 // AT1G66520.1 // AT1G06190.1 // AT2G37690.1 // AT1G31220.1 // AT3G42050.1 // AT4G11150.1 // AT3G13900.1 // AT2G44530.1 // AT2G38280.2 // AT4G02620.1 // AT1G68710.1 // ATCG00480 // AT1G1741…
GO:0034621	P	cellular macromolecular complex subunit organization	107	12274	224	37767	0.0008	0.042	// AT2G47910.1 // AT2G47910.2 // AT4G27650.1 // AT5G54290.1 // AT4G01710.1 // AT5G52110.1 // AT5G56950.1 // AT3G17910.1 // AT3G26618.1 // AT5G35200.1 // AT4G37200.1 // AT1G72370.1 // AT2G29890.1 // AT2G31660.1 // AT1G18070.1 // AT5G56280.1 // AT5G62600.1 // AT2G30260.1 // AT5G10980.1 // AT3G10220.1 // AT4G14110.1 // AT3G51790.1 // AT2G30410.1 // AT5G06120.1 // AT1G64520.1 // AT4G37190.1 // AT5G03…
GO:0006575	P	cellular amino acid derivative metabolic process	142	12274	315	37767	0.00085	0.044	// AT1G78680.1 // AT5G37830.1 // AT4G27430.1 // AT2G38670.1 // AT3G13650.1 // AT2G21100.1 // AT5G11260.1 // AT5G38530.1 // AT5G07990.1 // AT3G51240.1 // AT3G54660.1 // AT2G30490.1 // AT2G26310.1 // AT1G70310.1 // AT1G22640.1 // AT1G12910.1 // AT5G08170.1 // AT5G54160.1 // AT1G09240.1 // AT1G29410.2 // AT1G15950.1 // AT2G36790.1 // AT4G08920.1 // AT1G73500.1 // AT1G53520.1 // AT4G36220.1 // AT2G02…
GO:0006730	P	one-carbon metabolic process	61	12274	111	37767	0.00086	0.045	// AT5G25480.1 // AT5G14600.1 // AT3G49250.1 // AT4G29830.1 // AT3G17310.2 // AT5G05570.1 // AT3G58470.1 // AT3G20740.1 // AT2G22740.2 // AT1G62830.1 // AT5G41480.1 // AT5G04240.1 // AT5G01230.1 // AT3G06930.2 // AT5G52470.1 // AT4G10760.1 // AT5G05980.1 // AT4G28830.1 // AT5G14620.1 // AT5G64150.1 // AT3G24440.1 // AT4G25630.1 // AT3G10160.1 // AT2G40030.1 // AT1G57820.2 // AT5G53920.1 // AT5G13…
GO:0048468	P	cell development	96	12274	197	37767	0.00088	0.046	// AT4G19600.1 // AT4G24670.2 // AT3G54870.1 // AT4G01710.1 // AT5G24630.1 // AT1G74380.1 // AT4G02500.1 // AT1G80350.1 // AT3G27000.1 // AT1G48380.1 // AT3G13540.1 // AT4G04900.1 // AT4G18640.1 // AT2G46225.1 // AT1G04950.2 // AT1G04160.1 // AT2G26650.1 // AT5G48160.1 // AT5G03280.1 // AT5G18410.1 // AT5G56110.1 // AT4G38430.1 // AT2G22475.1 // AT5G16910.1 // AT2G22540.1 // AT3G51460.1 // AT3G16…
GO:0051239	P	regulation of multicellular organismal process	127	12274	277	37767	0.00095	0.049	// AT1G22770.1 // AT1G52150.1 // AT1G52150.2 // AT5G60910.1 // AT4G00650.1 // AT1G68050.1 // AT3G24440.1 // AT3G15270.1 // AT5G11260.1 // AT4G05420.1 // AT5G49160.1 // AT1G10670.2 // AT4G02560.1 // AT5G37055.1 // AT3G52770.1 // AT2G01830.3 // AT4G31820.1 // AT5G17690.1 // AT2G06210.1 // AT5G51230.1 // AT5G51230.2 // AT4G24190.2 // AT3G43810.1 // AT5G05700.1 // AT4G08920.1 // AT1G68640.1 // AT2G34…
GO:0010646	P	regulation of cell communication	69	12274	131	37767	0.00098	0.05	// AT2G04550.1 // AT2G01570.1 // AT1G35670.1 // AT2G26300.1 // AT5G54780.1 // AT3G04580.2 // AT4G09570.1 // AT4G29950.2 // AT2G04550.3 // AT4G29950.1 // AT2G22430.1 // AT3G05120.1 // AT5G66880.1 // AT5G63980.1 // AT5G41940.1 // AT2G30710.1 // AT2G31800.1 // AT3G49350.1 // AT1G66340.1 // AT3G59380.1 // AT4G18950.1 // AT4G38200.1 // AT3G15730.1 // AT3G48040.1 // AT4G24210.1 // AT2G43490.1 // AT2G37…
GO:0033013	P	tetrapyrrole metabolic process	53	12274	93	37767	0.00099	0.05	// AT3G14110.1 // AT2G26550.1 // AT4G27430.1 // AT5G18660.1 // AT3G51820.1 // AT1G20780.1 // AT5G43430.1 // AT5G35750.1 // AT4G37000.1 // AT5G26030.1 // AT1G03475.1 // AT1G10670.2 // AT4G15560.1 // AT3G03710.1 // AT1G58290.1 // AT1G08550.1 // AT3G48730.1 // AT1G44446.1 // AT1G63970.1 // AT3G16857.2 // AT5G13800.2 // AT2G20570.1 // AT3G59400.1 // AT5G16440.1 // AT4G32770.1 // AT1G78600.1 // AT4G22…
GO:0006096	P	glycolysis	37	12274	57	37767	0.001	0.052	// AT5G61580.1 // AT4G26270.1 // AT3G22960.1 // AT5G43330.1 // AT5G08570.1 // AT3G52990.1 // AT1G79530.1 // AT3G26650.1 // AT5G63680.1 // AT5G56630.1 // AT3G54320.1 // AT4G29220.1 // AT2G29560.1 // AT3G04120.1 // AT2G36580.1 // AT4G26530.1 // AT3G12780.1 // AT1G56190.1 // AT3G55440.1 // AT3G54320.2 // AT1G42970.1 // AT5G56720.1 // AT1G16300.1 // AT3G49160.1 // AT1G13440.1 // AT1G76550.1 // AT1G18…
GO:0009965	P	leaf morphogenesis	75	12274	146	37767	0.001	0.052	// AT4G34740.1 // AT4G26690.1 // AT1G73360.1 // AT5G23940.1 // AT2G26330.1 // AT5G18410.1 // AT5G56110.1 // AT1G55250.1 // AT2G23760.2 // AT4G36870.1 // AT3G12280.1 // AT1G48410.1 // AT2G41940.1 // AT2G22475.1 // AT2G48120.1 // AT5G13300.1 // AT4G01710.1 // AT4G38600.2 // AT1G52150.1 // AT5G58230.1 // AT5G24630.1 // AT1G30825.1 // AT1G69780.1 // AT3G16630.2 // AT4G19600.1 // AT1G17920.1 // AT5G41…
GO:0070085	P	glycosylation	41	12274	66	37767	0.0011	0.052	// AT1G30000.1 // AT1G27120.1 // AT1G27600.2 // AT2G01720.1 // AT2G26100.1 // AT3G27540.1 // AT1G53290.1 // AT1G12990.1 // AT5G53340.1 // AT1G76400.1 // AT5G14950.1 // AT3G14960.1 // AT1G20575.1 // AT4G21060.1 // AT1G71220.1 // AT2G47760.1 // AT5G66680.1 // AT2G25300.1 // AT1G05170.1 // AT3G48820.1 // AT3G48820.2 // AT2G39630.1 // AT2G39630.2 // AT5G43710.1 // AT4G26940.2 // AT3G06440.1 // AT5G57…
GO:0048609	P	reproductive process in a multicellular organism	28	12274	38	37767	0.0011	0.052	// AT1G55250.1 // AT2G20000.1 // AT3G57510.1 // AT2G38560.1 // AT2G06510.2 // AT5G06160.1 // AT1G47260.1 // AT5G67360.1 // AT1G61800.1 // AT4G19230.1 // AT2G41850.1 // AT2G41500.1 // AT4G24210.1 // AT3G59030.1 // AT5G59030.1 // AT3G11440.1 // AT4G29860.1 // AT1G48270.1 // AT5G62000.3 // AT1G52920.1 // AT1G18450.1 // AT1G24520.1 // AT5G57800.1 // AT1G06220.2 // AT2G29090.1 // AT2G44950.1 // AT5G06…
GO:0043413	P	macromolecule glycosylation	41	12274	66	37767	0.0011	0.052	// AT1G30000.1 // AT1G27120.1 // AT1G27600.2 // AT2G01720.1 // AT2G26100.1 // AT3G27540.1 // AT1G53290.1 // AT1G12990.1 // AT5G53340.1 // AT1G76400.1 // AT5G14950.1 // AT3G14960.1 // AT1G20575.1 // AT4G21060.1 // AT1G71220.1 // AT2G47760.1 // AT5G66680.1 // AT2G25300.1 // AT1G05170.1 // AT3G48820.1 // AT3G48820.2 // AT2G39630.1 // AT2G39630.2 // AT5G43710.1 // AT4G26940.2 // AT3G06440.1 // AT5G57…
GO:0046395	P	carboxylic acid catabolic process	55	12274	98	37767	0.001	0.052	// AT1G03090.2 // AT1G78440.1 // AT4G39850.1 // AT4G08900.1 // AT1G06290.1 // AT1G06550.1 // AT1G79440.1 // AT5G43430.1 // AT5G25760.1 // AT1G64660.1 // AT5G42890.1 // AT3G05290.1 // AT5G43280.1 // AT1G65520.1 // AT3G04460.1 // AT1G76150.1 // AT4G16760.1 // AT4G12130.1 // AT3G07560.1 // AT3G06860.1 // AT2G26080.1 // AT1G60990.1 // AT2G22780.1 // AT4G29010.1 // AT5G65110.1 // AT4G18460.1 // AT3G51…
GO:0016054	P	organic acid catabolic process	55	12274	98	37767	0.001	0.052	// AT1G03090.2 // AT1G78440.1 // AT4G39850.1 // AT4G08900.1 // AT1G06290.1 // AT1G06550.1 // AT1G79440.1 // AT5G43430.1 // AT5G25760.1 // AT1G64660.1 // AT5G42890.1 // AT3G05290.1 // AT5G43280.1 // AT1G65520.1 // AT3G04460.1 // AT1G76150.1 // AT4G16760.1 // AT4G12130.1 // AT3G07560.1 // AT3G06860.1 // AT2G26080.1 // AT1G60990.1 // AT2G22780.1 // AT4G29010.1 // AT5G65110.1 // AT4G18460.1 // AT3G51…
GO:0009101	P	glycoprotein biosynthetic process	41	12274	66	37767	0.0011	0.052	// AT1G30000.1 // AT1G27120.1 // AT1G27600.2 // AT2G01720.1 // AT2G26100.1 // AT3G27540.1 // AT1G53290.1 // AT1G12990.1 // AT5G53340.1 // AT1G76400.1 // AT5G14950.1 // AT3G14960.1 // AT1G20575.1 // AT4G21060.1 // AT1G71220.1 // AT2G47760.1 // AT5G66680.1 // AT2G25300.1 // AT1G05170.1 // AT3G48820.1 // AT3G48820.2 // AT2G39630.1 // AT2G39630.2 // AT5G43710.1 // AT4G26940.2 // AT3G06440.1 // AT5G57…
GO:0006486	P	protein amino acid glycosylation	41	12274	66	37767	0.0011	0.052	// AT1G30000.1 // AT1G27120.1 // AT1G27600.2 // AT2G01720.1 // AT2G26100.1 // AT3G27540.1 // AT1G53290.1 // AT1G12990.1 // AT5G53340.1 // AT1G76400.1 // AT5G14950.1 // AT3G14960.1 // AT1G20575.1 // AT4G21060.1 // AT1G71220.1 // AT2G47760.1 // AT5G66680.1 // AT2G25300.1 // AT1G05170.1 // AT3G48820.1 // AT3G48820.2 // AT2G39630.1 // AT2G39630.2 // AT5G43710.1 // AT4G26940.2 // AT3G06440.1 // AT5G57…
GO:0009629	P	response to gravity	36	12274	55	37767	0.0011	0.052	// AT4G24670.2 // AT5G62500.1 // AT2G47000.1 // AT2G26890.1 // AT5G58960.2 // AT5G58960.1 // AT5G51820.1 // AT3G28860.1 // AT5G20520.1 // AT2G20180.2 // AT5G45710.2 // AT5G06140.1 // AT1G54490.1 // AT3G15540.1 // AT5G46860.1 // AT2G18790.1 // AT2G38120.1 // AT1G31480.1 // AT5G20730.2 // AT5G20730.3 // AT2G34650.1 // AT2G18390.1 // AT2G02950.1 // AT1G73590.1 // AT1G09570.1 // AT5G50375.1 // AT2G01…
GO:0006281	P	DNA repair	102	12274	214	37767	0.0011	0.053	// AT4G31150.2 // AT4G31150.1 // AT1G12370.2 // AT3G52560.1 // AT1G05055.1 // AT3G09100.2 // AT1G16970.1 // AT5G56950.1 // AT1G03190.2 // AT3G12380.1 // AT1G07745.1 // AT5G44680.1 // AT2G31450.1 // AT5G26680.1 // AT1G48050.1 // AT2G29570.1 // AT2G31320.1 // AT4G36050.2 // AT1G13635.1 // AT5G40820.1 // AT1G16190.1 // AT5G57160.1 // AT3G04880.1 // AT2G30350.2 // AT3G28030.1 // AT3G18630.1 // AT1G49…
GO:0006913	P	nucleocytoplasmic transport	43	12274	71	37767	0.0012	0.057	// AT5G20020.1 // AT3G08960.1 // AT1G26170.1 // AT3G63130.1 // AT5G06120.1 // AT5G58590.1 // AT1G80680.1 // AT3G25150.1 // AT3G53110.1 // AT5G41790.1 // AT1G72560.1 // AT2G46520.1 // AT1G79280.1 // AT5G05680.1 // AT4G27950.1 // AT2G42810.1 // AT1G07140.1 // AT1G43700.1 // AT4G13350.2 // AT5G53480.1 // AT5G62600.1 // AT4G16143.1 // AT2G31660.1 // AT2G21660.2 // AT5G19320.1 // AT1G14850.1 // AT5G43…
GO:0051169	P	nuclear transport	43	12274	71	37767	0.0012	0.057	// AT5G20020.1 // AT3G08960.1 // AT1G26170.1 // AT3G63130.1 // AT5G06120.1 // AT5G58590.1 // AT1G80680.1 // AT3G25150.1 // AT3G53110.1 // AT5G41790.1 // AT1G72560.1 // AT2G46520.1 // AT1G79280.1 // AT5G05680.1 // AT4G27950.1 // AT2G42810.1 // AT1G07140.1 // AT1G43700.1 // AT4G13350.2 // AT5G53480.1 // AT5G62600.1 // AT4G16143.1 // AT2G31660.1 // AT2G21660.2 // AT5G19320.1 // AT1G14850.1 // AT5G43…
GO:0048229	P	gametophyte development	109	12274	233	37767	0.0012	0.059	// AT4G30930.1 // AT1G34210.1 // AT2G01820.1 // AT1G72440.1 // AT2G35940.2 // AT3G26810.1 // AT5G48720.1 // AT4G16760.1 // AT3G23670.1 // AT2G30490.1 // AT3G21180.1 // AT5G22000.3 // AT3G48780.1 // AT3G01780.1 // AT5G22500.1 // AT2G07050.1 // AT5G23670.1 // AT1G33430.1 // AT1G02065.1 // AT3G09090.1 // AT1G71830.1 // AT3G60360.1 // AT2G03120.1 // AT4G00140.1 // AT2G47990.1 // AT1G18750.1 // AT5G06…
GO:0034622	P	cellular macromolecular complex assembly	96	12274	200	37767	0.0013	0.061	// AT2G47910.1 // AT2G47910.2 // AT5G54290.1 // AT4G01710.1 // AT5G52110.1 // AT5G56950.1 // AT3G17910.1 // AT5G35200.1 // AT4G37200.1 // AT1G72370.1 // AT2G29890.1 // AT2G31660.1 // AT5G56280.1 // AT5G62600.1 // AT2G30260.1 // AT5G10980.1 // AT3G10220.1 // AT4G14110.1 // AT3G51790.1 // AT2G30410.1 // AT5G06120.1 // AT1G64520.1 // AT4G37190.1 // AT5G03940.1 // AT1G24150.1 // AT1G25240.1 // AT2G30…
GO:0009966	P	regulation of signal transduction	67	12274	128	37767	0.0013	0.061	// AT2G04550.1 // AT2G01570.1 // AT1G35670.1 // AT2G26300.1 // AT5G54780.1 // AT3G04580.2 // AT4G09570.1 // AT4G29950.2 // AT2G04550.3 // AT4G29950.1 // AT2G22430.1 // AT3G05120.1 // AT5G66880.1 // AT5G63980.1 // AT5G41940.1 // AT2G30710.1 // AT2G31800.1 // AT3G49350.1 // AT1G66340.1 // AT3G59380.1 // AT4G18950.1 // AT4G38200.1 // AT3G15730.1 // AT3G48040.1 // AT4G24210.1 // AT2G43490.1 // AT2G37…
GO:0009555	P	pollen development	75	12274	148	37767	0.0014	0.065	// AT5G07280.1 // AT1G78900.1 // AT4G30930.1 // AT2G34830.1 // AT3G63290.1 // AT4G00330.1 // AT1G34210.1 // AT5G63890.2 // AT3G11440.1 // AT1G60870.1 // AT2G01820.1 // AT1G62940.1 // AT1G19180.2 // AT1G19180.1 // AT3G10405.1 // AT2G06510.2 // AT5G58230.1 // AT2G35060.1 // AT5G63160.1 // AT3G26810.1 // AT1G14830.1 // AT1G05690.1 // AT4G02460.1 // AT4G14790.1 // AT4G16760.1 // AT5G23630.1 // AT1G24…
GO:0032446	P	protein modification by small protein conjugation	70	12274	136	37767	0.0014	0.067	// AT1G24330.1 // AT5G02880.1 // AT1G10560.1 // AT3G53090.1 // AT1G55250.1 // AT1G29340.1 // AT2G39810.1 // AT1G31340.1 // AT4G27880.1 // AT3G63530.1 // AT5G65500.1 // AT5G67530.1 // AT5G20570.1 // AT2G47110.1 // AT2G21470.1 // AT2G19410.1 // AT5G13530.1 // AT1G79280.1 // AT2G23140.1 // AT2G30110.1 // AT1G71020.1 // AT3G17205.1 // AT5G05230.1 // AT4G24940.1 // AT3G61790.1 // AT3G46510.1 // AT3G07…
GO:0009826	P	unidimensional cell growth	90	12274	186	37767	0.0015	0.068	// AT1G21210.1 // AT2G39700.1 // AT3G51160.1 // AT3G54870.1 // AT5G54510.1 // AT3G13870.1 // AT4G34490.1 // AT4G02980.1 // AT4G25420.1 // AT4G04900.1 // AT3G08970.1 // AT5G49720.1 // AT5G64340.1 // AT1G04950.2 // AT2G25930.1 // AT5G63840.1 // AT1G13980.1 // AT5G19530.1 // AT4G38430.1 // AT4G38400.1 // AT3G51460.1 // AT1G75750.1 // AT1G21270.1 // AT2G35350.1 // AT2G03090.1 // AT1G22620.1 // AT3G51…
GO:0060560	P	developmental growth involved in morphogenesis	90	12274	186	37767	0.0015	0.068	// AT1G21210.1 // AT2G39700.1 // AT3G51160.1 // AT3G54870.1 // AT5G54510.1 // AT3G13870.1 // AT4G34490.1 // AT4G02980.1 // AT4G25420.1 // AT4G04900.1 // AT3G08970.1 // AT5G49720.1 // AT5G64340.1 // AT1G04950.2 // AT2G25930.1 // AT5G63840.1 // AT1G13980.1 // AT5G19530.1 // AT4G38430.1 // AT4G38400.1 // AT3G51460.1 // AT1G75750.1 // AT1G21270.1 // AT2G35350.1 // AT2G03090.1 // AT1G22620.1 // AT3G51…
GO:0048519	P	negative regulation of biological process	187	12274	442	37767	0.0016	0.074	// AT1G01040.1 // AT1G73840.1 // AT1G02120.1 // AT4G24670.2 // AT4G10180.1 // AT4G00650.1 // AT2G34720.1 // AT2G39810.1 // AT3G20550.1 // AT4G12560.1 // AT4G05420.1 // AT5G49160.1 // AT1G77470.1 // AT5G47010.1 // AT5G48820.1 // AT3G23150.1 // AT1G30500.2 // AT1G64060.1 // AT2G40030.1 // AT5G42750.1 // AT2G20570.1 // AT2G29890.1 // AT2G06210.1 // AT1G48410.2 // AT5G51230.1 // AT2G43640.1 // AT5G51…
GO:0015672	P	monovalent inorganic cation transport	61	12274	115	37767	0.0016	0.076	// AT4G29480.1 // AT1G78900.1 // AT2G07698.1 // AT5G13450.1 // AT3G45780.1 // AT3G58730.1 // AT3G05030.1 // AT5G55000.2 // AT1G51650.1 // AT4G22840.1 // AT1G64200.1 // AT2G24240.1 // AT3G09030.1 // AT1G14660.1 // AT1G16780.1 // AT2G35060.1 // AT3G02050.1 // AT5G27150.1 // AT1G70300.1 // AT2G01980.1 // AT3G42050.1 // AT4G11150.1 // AT2G19600.1 // AT5G14880.1 // AT1G78560.1 // AT5G55290.1 // AT5G11…
GO:0006778	P	porphyrin metabolic process	50	12274	89	37767	0.0017	0.078	// AT3G14110.1 // AT2G26550.1 // AT4G27430.1 // AT5G18660.1 // AT3G51820.1 // AT1G20780.1 // AT5G43430.1 // AT5G35750.1 // AT4G37000.1 // AT5G26030.1 // AT1G10670.2 // AT4G15560.1 // AT3G03710.1 // AT1G58290.1 // AT1G08550.1 // AT3G48730.1 // AT1G44446.1 // AT1G63970.1 // AT3G16857.2 // AT5G13800.2 // AT2G20570.1 // AT3G59400.1 // AT5G16440.1 // AT4G32770.1 // AT1G78600.1 // AT4G22920.1 // AT1G74…
GO:0048580	P	regulation of post-embryonic development	95	12274	200	37767	0.0017	0.079	// AT1G22770.1 // AT5G60910.1 // AT4G00650.1 // AT1G68050.1 // AT3G24440.1 // AT3G15270.1 // AT5G11260.1 // AT4G05420.1 // AT5G49160.1 // AT1G10670.2 // AT4G02560.1 // AT2G01830.3 // AT4G31820.1 // AT5G17690.1 // AT2G06210.1 // AT5G51230.1 // AT5G51230.2 // AT3G43810.1 // AT5G05700.1 // AT4G29830.1 // AT5G13480.1 // AT2G25930.1 // AT2G01570.1 // AT4G04885.1 // AT1G80680.1 // AT4G15880.1 // AT2G19…
GO:0009150	P	purine ribonucleotide metabolic process	46	12274	80	37767	0.0018	0.081	// AT4G29480.1 // AT3G57610.1 // AT1G63660.2 // AT1G63660.1 // AT5G13450.1 // AT3G58730.1 // AT4G04640.1 // AT1G51650.1 // AT1G64200.1 // AT3G63380.1 // AT4G23900.1 // AT3G25610.1 // AT4G17360.1 // AT1G66520.1 // AT1G06190.1 // AT2G37690.1 // AT1G31220.1 // AT3G42050.1 // AT4G11150.1 // AT3G13900.1 // AT2G38280.2 // ATCG00120 // AT4G02620.1 // AT1G68710.1 // ATCG00480 // AT1G17410.1 // AT1G17500.…
GO:0007010	P	cytoskeleton organization	73	12274	145	37767	0.0018	0.081	// AT1G24150.1 // AT1G29170.1 // AT5G66410.1 // AT5G18410.1 // AT1G24764.1 // AT3G61650.1 // AT2G41740.1 // AT1G70140.1 // AT2G47980.1 // AT3G53750.1 // AT5G55230.1 // AT1G59910.1 // AT5G07650.1 // AT4G01710.1 // AT4G17220.1 // AT5G56600.1 // AT1G30825.1 // AT1G60430.1 // AT1G68060.1 // AT1G13180.1 // AT2G19760.1 // AT1G42550.1 // AT4G19400.1 // AT5G09810.1 // AT2G38440.1 // AT3G13870.1 // AT3G23…
GO:0033365	P	protein localization in organelle	46	12274	80	37767	0.0018	0.081	// AT5G20020.1 // AT3G08960.1 // AT1G26170.1 // AT5G50810.1 // AT3G63130.1 // AT5G58590.1 // AT1G67680.1 // AT5G41790.1 // AT1G04070.1 // AT2G46520.1 // AT5G09420.1 // AT4G27950.1 // AT1G07140.1 // AT3G46560.1 // AT5G53480.1 // AT2G36070.1 // AT5G62600.1 // AT4G16143.1 // AT2G31660.1 // AT2G43640.1 // AT5G62050.1 // AT2G19080.1 // AT3G20000.1 // AT1G27970.1 // AT3G49100.1 // AT1G71480.1 // AT1G11…
GO:0044257	P	cellular protein catabolic process	139	12274	315	37767	0.0018	0.081	// AT5G66140.1 // AT5G05700.1 // AT1G68050.1 // AT2G39940.1 // AT5G57360.1 // AT3G60820.1 // AT5G48040.1 // AT5G23540.1 // AT1G65650.1 // AT1G17280.1 // AT1G29150.1 // AT5G40580.2 // AT5G41700.4 // AT1G55860.1 // AT5G22000.3 // AT5G41700.2 // AT2G21270.1 // AT2G25490.1 // AT1G76920.1 // AT1G32850.1 // AT5G56280.1 // AT5G05080.1 // AT5G59300.1 // AT1G70320.1 // AT5G25350.1 // AT5G42190.1 // AT2G27…
GO:0009637	P	response to blue light	41	12274	69	37767	0.002	0.089	// AT1G22770.1 // AT2G26300.1 // AT2G05100.1 // AT1G68050.1 // AT1G66480.1 // AT3G28860.1 // AT1G19150.1 // AT2G30520.1 // AT5G64330.1 // AT1G08540.1 // AT5G49230.1 // AT2G27820.1 // AT5G20520.1 // AT3G08940.2 // AT5G58140.3 // AT5G58140.4 // AT5G38150.1 // AT1G76570.1 // AT5G24120.1 // AT2G18790.1 // AT2G21150.1 // AT5G20730.2 // AT5G20730.3 // AT4G10340.1 // AT4G08920.1 // AT1G48270.1 // AT1G04…
GO:0009642	P	response to light intensity	50	12274	90	37767	0.002	0.09	// AT1G17870.1 // AT3G12580.1 // AT4G18290.1 // AT2G26300.1 // AT4G12400.1 // AT5G61510.1 // AT2G32120.2 // AT3G61140.1 // AT1G73990.1 // AT2G22240.1 // AT2G27820.1 // AT2G47450.1 // AT1G27730.1 // AT2G32950.1 // AT3G50820.1 // AT4G34190.1 // AT2G17840.1 // AT1G54050.1 // AT1G01470.1 // AT5G02120.1 // AT4G37270.1 // AT3G15850.1 // AT4G32770.1 // AT3G59770.1 // AT2G41430.4 // AT1G10170.1 // AT5G53…
GO:0032259	P	methylation	50	12274	90	37767	0.002	0.09	// AT5G25480.1 // AT5G14600.1 // AT3G49250.1 // AT4G29830.1 // AT5G05570.1 // AT3G58470.1 // AT3G20740.1 // AT2G22740.2 // AT1G62830.1 // AT1G79730.1 // AT5G01230.1 // AT3G06930.2 // AT5G52470.1 // AT4G10760.1 // AT4G28830.1 // AT5G14620.1 // AT5G64150.1 // AT3G24440.1 // AT4G25630.1 // AT5G49160.1 // AT2G40030.1 // AT1G57820.2 // AT5G53920.1 // AT5G13960.1 // AT1G57820.1 // AT2G27040.1 // AT4G25…
GO:0008033	P	tRNA processing	36	12274	58	37767	0.0021	0.093	// AT1G74700.1 // AT3G63510.1 // AT5G67220.1 // AT4G18930.1 // AT1G04635.1 // AT2G30320.1 // AT4G01880.1 // AT1G34150.1 // AT4G04670.1 // AT5G20040.2 // AT5G14600.1 // AT5G20040.1 // AT5G59980.1 // AT1G51310.1 // AT4G38890.1 // AT2G13440.1 // AT2G04530.1 // AT5G24840.1 // AT2G43190.1 // AT2G43190.3 // AT3G58140.1 // AT1G78010.1 // AT1G20370.1 // AT3G49640.1 // AT2G44270.1 // AT1G09800.1 // AT3G02…
GO:0042398	P	cellular amino acid derivative biosynthetic process	107	12274	233	37767	0.0022	0.095	// AT4G27430.1 // AT2G38670.1 // AT3G13650.1 // AT2G21100.1 // AT5G38530.1 // AT5G07990.1 // AT3G51240.1 // AT2G30490.1 // AT2G26310.1 // AT1G70310.1 // AT1G22640.1 // AT3G02470.1 // AT5G08170.1 // AT5G54160.1 // AT1G09240.1 // AT1G29410.2 // AT2G36790.1 // AT3G17390.1 // AT1G73500.1 // AT1G53520.1 // AT4G36220.1 // AT2G02990.1 // AT2G39430.1 // AT5G23190.1 // AT5G35550.1 // AT5G05270.2 // AT1G64…
GO:0006812	P	cation transport	154	12274	357	37767	0.0022	0.095	// AT4G29480.1 // AT1G10970.1 // AT5G55000.2 // AT1G51650.1 // AT5G19090.2 // AT1G16780.1 // AT2G01980.1 // AT1G30450.3 // AT1G68100.1 // AT5G01600.1 // AT4G37270.1 // AT5G48290.1 // AT4G04640.1 // AT1G80660.1 // AT3G51860.1 // AT4G16380.1 // AT1G71050.1 // AT4G39700.1 // AT5G08690.1 // AT5G46240.1 // AT5G23760.1 // AT1G15700.1 // AT2G40300.1 // AT5G51710.1 // AT5G20230.1 // AT2G43950.1 // AT4G32…
GO:0051603	P	proteolysis involved in cellular protein catabolic process	136	12274	309	37767	0.0022	0.095	// AT5G66140.1 // AT5G05700.1 // AT1G68050.1 // AT2G39940.1 // AT5G57360.1 // AT3G60820.1 // AT5G48040.1 // AT5G23540.1 // AT1G65650.1 // AT1G17280.1 // AT1G29150.1 // AT5G40580.2 // AT5G41700.4 // AT1G55860.1 // AT5G22000.3 // AT5G41700.2 // AT2G21270.1 // AT2G25490.1 // AT1G76920.1 // AT1G32850.1 // AT5G56280.1 // AT5G05080.1 // AT5G59300.1 // AT1G70320.1 // AT5G25350.1 // AT5G42190.1 // AT2G27…
GO:0016071	P	mRNA metabolic process	70	12274	139	37767	0.0022	0.095	// AT5G13570.1 // AT1G01040.1 // AT1G59720.1 // AT3G61860.1 // AT2G47580.1 // AT4G04885.1 // AT4G36690.1 // AT5G09880.1 // AT4G36690.3 // AT2G37340.2 // AT1G43190.1 // AT2G37340.1 // AT3G04680.2 // AT2G48120.1 // AT3G11964.1 // AT4G10760.1 // AT5G64270.1 // AT3G09100.2 // AT3G13300.2 // AT3G20650.1 // AT2G45350.1 // AT3G20650.2 // AT3G56860.3 // AT2G16940.1 // AT3G50670.1 // AT3G50670.2 // AT5G52…
GO:0009887	P	organ morphogenesis	110	12274	241	37767	0.0022	0.096	// AT4G34740.1 // AT1G52150.1 // AT1G52150.2 // AT2G41940.1 // AT2G06990.1 // AT4G36920.1 // AT4G01710.1 // AT4G19600.1 // AT3G13300.2 // AT5G24630.1 // AT3G52770.1 // AT1G80350.1 // AT2G46020.2 // AT3G27000.1 // AT3G13540.1 // AT4G18710.1 // AT2G46225.1 // AT1G48410.2 // AT1G48410.1 // AT5G07280.1 // AT5G03280.1 // AT5G18410.1 // AT5G56110.1 // AT1G55250.1 // AT2G22475.1 // AT5G13300.1 // AT5G58…
GO:0000910	P	cytokinesis	29	12274	43	37767	0.0023	0.099	// AT1G01040.1 // AT5G66410.1 // AT3G23670.1 // AT1G13980.1 // AT4G39920.1 // AT3G48750.1 // AT5G55230.1 // AT1G09630.1 // AT4G00100.1 // AT2G35630.1 // AT3G55340.1 // AT5G49160.1 // AT5G61210.1 // AT1G71440.1 // AT4G02980.1 // AT3G60740.1 // AT3G61650.1 // AT2G35190.1 // AT5G51600.1 // AT3G19770.1 // AT5G42080.2 // AT5G42080.1 // AT5G50375.1 // AT1G05560.1 // AT2G30410.1 // AT3G19050.1 // AT1G49…
GO:0050801	P	ion homeostasis	55	12274	103	37767	0.0024	0.1	// AT4G16370.1 // AT2G15290.1 // AT1G47240.1 // AT3G08950.1 // AT4G22200.1 // AT3G08040.1 // AT2G32390.1 // AT1G15960.1 // AT3G17790.1 // AT2G33770.1 // AT5G26820.1 // AT2G38170.1 // AT2G24720.1 // AT5G11180.1 // AT5G24030.1 // AT3G14070.1 // AT3G51860.1 // AT5G23630.1 // AT5G26240.1 // AT5G01600.1 // AT4G37270.1 // AT2G32400.1 // AT2G39450.1 // AT1G04120.1 // AT1G20340.1 // AT4G04770.1 // AT1G42…
GO:0006635	P	fatty acid beta-oxidation	27	12274	39	37767	0.0024	0.1	// AT4G39850.1 // AT1G06290.1 // AT1G06550.1 // AT5G25760.1 // AT5G42890.1 // AT3G05290.1 // AT3G04460.1 // AT1G76150.1 // AT4G16760.1 // AT3G07560.1 // AT3G06860.1 // AT2G22780.1 // AT4G29010.1 // AT5G65110.1 // AT3G51840.1 // AT5G08470.1 // AT3G24360.1 // AT1G03000.1 // AT4G31810.1 // AT1G79810.1 // AT2G33150.1 // AT1G79810.2 // AT5G09660.1 // AT2G26350.1 // AT5G65940.1 // AT2G42790.1 // AT5G27…
GO:0009152	P	purine ribonucleotide biosynthetic process	44	12274	77	37767	0.0024	0.1	// AT4G29480.1 // AT3G57610.1 // AT1G63660.2 // AT1G63660.1 // AT5G13450.1 // AT3G58730.1 // AT4G04640.1 // AT1G51650.1 // AT1G64200.1 // AT3G63380.1 // AT4G23900.1 // AT3G25610.1 // AT4G17360.1 // AT1G66520.1 // AT1G06190.1 // AT2G37690.1 // AT1G31220.1 // AT3G42050.1 // AT4G11150.1 // AT3G13900.1 // AT2G38280.2 // AT4G02620.1 // AT1G68710.1 // ATCG00480 // AT1G17410.1 // AT1G17500.1 // AT1G1635…
GO:0009630	P	gravitropism	33	12274	52	37767	0.0024	0.1	// AT4G24670.2 // AT5G62500.1 // AT2G47000.1 // AT2G26890.1 // AT5G58960.2 // AT5G58960.1 // AT3G28860.1 // AT5G20520.1 // AT5G45710.2 // AT5G06140.1 // AT1G54490.1 // AT3G15540.1 // AT5G46860.1 // AT2G18790.1 // AT2G38120.1 // AT1G31480.1 // AT5G20730.2 // AT5G20730.3 // AT2G34650.1 // AT2G18390.1 // AT2G02950.1 // AT1G73590.1 // AT1G09570.1 // AT5G50375.1 // AT2G01940.1 // AT2G36910.1 // AT5G39…
GO:0043632	P	modification-dependent macromolecule catabolic process	133	12274	303	37767	0.0026	0.11	// AT5G66140.1 // AT5G05700.1 // AT1G68050.1 // AT2G39940.1 // AT5G57360.1 // AT3G60820.1 // AT5G48040.1 // AT5G23540.1 // AT1G65650.1 // AT1G17280.1 // AT1G29150.1 // AT5G40580.2 // AT5G41700.4 // AT1G55860.1 // AT5G41700.2 // AT2G21270.1 // AT2G25490.1 // AT1G76920.1 // AT1G32850.1 // AT5G56280.1 // AT5G05080.1 // AT5G59300.1 // AT1G70320.1 // AT5G25350.1 // AT5G42190.1 // AT2G27020.1 // AT1G16…
GO:0006511	P	ubiquitin-dependent protein catabolic process	133	12274	303	37767	0.0026	0.11	// AT5G66140.1 // AT5G05700.1 // AT1G68050.1 // AT2G39940.1 // AT5G57360.1 // AT3G60820.1 // AT5G48040.1 // AT5G23540.1 // AT1G65650.1 // AT1G17280.1 // AT1G29150.1 // AT5G40580.2 // AT5G41700.4 // AT1G55860.1 // AT5G41700.2 // AT2G21270.1 // AT2G25490.1 // AT1G76920.1 // AT1G32850.1 // AT5G56280.1 // AT5G05080.1 // AT5G59300.1 // AT1G70320.1 // AT5G25350.1 // AT5G42190.1 // AT2G27020.1 // AT1G16…
GO:0019941	P	modification-dependent protein catabolic process	133	12274	303	37767	0.0026	0.11	// AT5G66140.1 // AT5G05700.1 // AT1G68050.1 // AT2G39940.1 // AT5G57360.1 // AT3G60820.1 // AT5G48040.1 // AT5G23540.1 // AT1G65650.1 // AT1G17280.1 // AT1G29150.1 // AT5G40580.2 // AT5G41700.4 // AT1G55860.1 // AT5G41700.2 // AT2G21270.1 // AT2G25490.1 // AT1G76920.1 // AT1G32850.1 // AT5G56280.1 // AT5G05080.1 // AT5G59300.1 // AT1G70320.1 // AT5G25350.1 // AT5G42190.1 // AT2G27020.1 // AT1G16…
GO:0009620	P	response to fungus	77	12274	158	37767	0.0027	0.11	// AT3G21630.1 // AT1G65060.1 // AT4G15900.1 // AT3G18165.1 // AT5G58600.1 // AT1G19250.1 // AT1G29340.1 // AT5G51700.1 // AT2G38870.1 // AT3G10985.1 // AT1G37130.1 // AT3G56400.1 // AT1G10760.1 // AT2G23620.1 // AT1G61850.1 // AT2G26330.1 // AT2G25000.1 // AT2G35940.2 // AT5G08790.1 // AT3G22942.1 // AT1G80840.1 // AT4G18780.1 // AT5G55390.1 // AT3G11820.2 // AT5G03280.1 // AT4G16760.1 // AT3G11…
GO:0015994	P	chlorophyll metabolic process	39	12274	66	37767	0.0027	0.11	// AT3G14110.1 // AT4G27430.1 // AT5G18660.1 // AT3G51820.1 // AT1G20780.1 // AT5G43430.1 // AT5G35750.1 // AT4G37000.1 // AT1G10670.2 // AT4G15560.1 // AT3G03710.1 // AT1G58290.1 // AT1G08550.1 // AT1G44446.3 // AT1G44446.1 // AT1G63970.1 // AT3G16857.2 // AT5G13800.2 // AT2G20570.1 // AT3G59400.1 // AT5G16440.1 // AT4G32770.1 // AT1G78600.1 // AT4G22920.1 // AT1G74470.1 // AT5G50920.1 // AT1G08…
GO:0016570	P	histone modification	39	12274	66	37767	0.0027	0.11	// AT1G05830.1 // AT3G44680.1 // AT3G54610.1 // AT1G55250.1 // AT4G33470.1 // AT4G29830.1 // AT2G22475.1 // AT3G24440.1 // AT2G22740.2 // AT2G45490.1 // AT5G04240.1 // AT3G06930.1 // AT3G06930.2 // AT4G38130.1 // AT5G14620.1 // AT3G20740.1 // AT2G02760.1 // AT5G13960.1 // AT2G27040.1 // AT5G61060.1 // AT3G10390.1 // AT2G23380.1 // AT1G62830.1 // AT3G48430.1 // AT5G08430.1 // AT3G51120.1 // AT3G13…
GO:0006888	P	ER to Golgi vesicle-mediated transport	22	12274	29	37767	0.0027	0.11	// AT2G21630.1 // AT2G21390.1 // AT4G17170.1 // AT3G23660.1 // AT5G58030.1 // AT2G01470.1 // AT2G20930.1 // AT5G02280.1 // AT3G58170.1 // AT3G13870.1 // AT3G07100.1 // AT5G54750.1 // AT1G80500.1 // AT1G02130.1 // AT4G01810.1 // AT3G47700.1 // AT1G62020.1 // AT3G52190.1 // AT5G43670.1 // AT1G51160.1 // AT2G27460.1 // AT4G14160.2
GO:0009640	P	photomorphogenesis	41	12274	71	37767	0.0029	0.12	// AT3G61140.1 // AT2G04030.1 // AT5G42970.1 // AT3G28860.1 // AT2G26990.1 // AT5G14250.1 // AT4G10180.1 // AT5G11260.1 // AT4G05420.1 // AT1G09530.2 // AT1G69640.1 // AT3G08010.1 // AT3G02260.1 // AT3G57290.1 // AT1G80730.1 // AT1G78600.1 // AT5G64813.1 // AT3G48780.1 // AT5G46210.1 // AT1G74660.1 // AT5G56280.1 // AT2G21150.1 // AT3G43810.1 // AT5G23670.1 // AT1G02090.1 // AT4G02440.1 // AT4G08…
GO:0016569	P	covalent chromatin modification	41	12274	71	37767	0.0029	0.12	// AT1G05830.1 // AT3G44680.1 // AT3G54610.1 // AT1G55250.1 // AT4G33470.1 // AT4G29830.1 // AT2G22475.1 // AT3G24440.1 // AT2G22740.2 // AT2G45490.1 // AT1G79730.1 // AT3G06930.1 // AT3G06930.2 // AT5G04240.1 // AT4G38130.1 // AT5G14620.1 // AT3G20740.1 // AT2G02760.1 // AT5G13960.1 // AT2G27040.1 // AT5G61060.1 // AT3G10390.1 // AT2G23380.1 // AT1G62830.1 // AT3G48430.1 // AT5G08430.1 // AT3G51…
GO:0030029	P	actin filament-based process	52	12274	97	37767	0.0029	0.12	// AT1G29170.1 // AT5G18410.1 // AT3G61650.1 // AT1G70140.1 // AT1G24150.1 // AT1G59910.1 // AT4G01710.1 // AT1G30825.1 // AT1G60430.1 // AT1G13180.1 // AT2G19760.1 // AT3G19960.1 // AT1G42550.1 // AT3G12380.1 // AT5G20490.1 // AT2G38440.1 // AT3G13870.1 // AT3G23670.1 // AT5G56180.2 // AT5G56180.1 // AT5G59370.1 // AT4G34490.1 // AT3G12110.1 // AT4G33200.1 // AT2G30910.1 // AT2G29890.1 // AT2G20…
GO:0019725	P	cellular homeostasis	83	12274	174	37767	0.0029	0.12	// AT4G16370.1 // AT2G15290.1 // AT3G57070.1 // AT3G62930.1 // AT4G33040.1 // AT1G47240.1 // AT4G15690.1 // AT4G15680.1 // AT3G08950.1 // AT4G22200.1 // AT5G13810.1 // AT5G01600.1 // AT2G32390.1 // AT1G15960.1 // AT5G42810.1 // AT3G51480.1 // AT3G17790.1 // AT4G16155.1 // AT3G51860.1 // AT2G30540.1 // AT2G38170.1 // AT1G56500.1 // AT2G24720.1 // AT5G58530.1 // AT5G11180.1 // AT5G24030.1 // AT3G14…
GO:0048584	P	positive regulation of response to stimulus	37	12274	62	37767	0.003	0.12	// AT3G15730.1 // AT3G18165.1 // AT5G03280.1 // AT2G26300.1 // AT1G19250.1 // AT1G80680.1 // AT4G15900.1 // AT4G09570.1 // AT5G59890.1 // AT5G59890.2 // AT3G56400.1 // AT3G05120.1 // AT5G66880.1 // AT4G03550.1 // AT1G35670.1 // AT5G20480.1 // AT3G63010.1 // AT1G33520.1 // AT2G33835.1 // AT4G24210.1 // AT1G09770.1 // AT5G20150.1 // AT1G15100.1 // AT5G61900.3 // AT3G57300.1 // AT3G15210.1 // AT2G43…
GO:0006979	P	response to oxidative stress	143	12274	332	37767	0.0032	0.13	// AT1G22770.1 // AT2G16500.1 // AT3G25530.1 // AT1G26320.1 // AT3G15360.1 // AT1G49670.1 // AT2G40000.1 // AT4G11010.1 // AT2G21195.1 // AT2G41480.1 // AT1G32230.2 // AT5G27830.1 // AT2G01980.1 // AT1G54050.1 // AT5G01600.1 // AT1G56340.1 // AT3G28200.1 // AT5G16970.1 // AT3G11050.1 // AT2G31320.1 // AT3G30775.1 // AT1G31170.1 // AT5G59720.1 // AT5G42180.1 // AT2G14170.1 // AT3G08670.1 // AT2G40…
GO:0009737	P	response to abscisic acid stimulus	160	12274	378	37767	0.0032	0.13	// AT1G35670.1 // AT2G23460.1 // AT2G37220.1 // AT5G05700.1 // AT5G11260.1 // AT5G46050.1 // AT2G35940.2 // AT5G13530.1 // AT1G54100.2 // AT5G52660.2 // AT5G52660.1 // AT1G09700.1 // AT1G64060.1 // AT1G15080.1 // AT4G18010.2 // AT2G39550.1 // AT3G11050.1 // AT1G74660.1 // AT2G31320.1 // AT1G70000.1 // AT2G43790.1 // AT3G17510.1 // AT3G17510.2 // AT1G52920.1 // AT4G21670.1 // AT1G22640.1 // AT2G17…
GO:0019637	P	organophosphate metabolic process	65	12274	130	37767	0.0035	0.14	// AT2G02500.1 // AT5G47770.1 // AT4G30580.1 // AT1G32200.2 // AT1G71010.1 // AT2G22530.1 // AT2G38670.1 // AT4G33240.1 // AT1G13560.1 // AT5G58560.1 // AT5G46850.1 // AT1G55180.1 // AT5G57190.1 // AT3G07960.1 // AT4G04870.1 // AT3G47450.2 // AT2G22240.1 // AT3G45100.2 // AT1G16900.1 // AT3G45040.1 // AT4G15560.1 // AT3G03710.1 // AT1G34260.1 // AT2G41540.2 // AT5G60600.1 // AT5G60600.2 // AT4G34…
GO:0033014	P	tetrapyrrole biosynthetic process	41	12274	72	37767	0.0035	0.14	// AT3G14110.1 // AT2G26550.1 // AT4G27430.1 // AT5G18660.1 // AT3G51820.1 // AT1G20780.1 // AT5G26030.1 // AT1G03475.1 // AT1G10670.2 // AT4G15560.1 // AT3G03710.1 // AT1G58290.1 // AT3G48730.1 // AT1G44446.1 // AT3G16857.2 // AT1G63970.1 // AT2G20570.1 // AT3G59400.1 // AT5G16440.1 // AT1G78600.1 // AT1G74470.1 // AT5G50920.1 // AT1G08520.1 // AT2G25180.1 // AT2G26670.1 // AT2G26540.1 // AT2G30…
GO:0048285	P	organelle fission	37	12274	63	37767	0.0037	0.15	// AT5G66410.1 // AT1G75010.1 // AT5G42480.1 // AT3G57090.1 // AT5G53280.1 // AT2G36250.2 // AT1G14830.1 // AT2G20190.1 // AT1G69390.1 // AT5G08290.1 // AT2G35630.1 // AT3G55340.1 // AT5G55280.1 // AT1G20830.1 // AT1G47750.1 // AT2G21280.1 // AT5G40840.2 // AT5G24020.1 // AT3G47430.1 // AT2G33560.1 // AT2G16070.2 // AT3G19180.1 // AT5G51600.1 // AT4G05410.1 // AT3G24730.1 // AT3G19720.1 // AT5G42…
GO:0009062	P	fatty acid catabolic process	29	12274	45	37767	0.0037	0.15	// AT4G39850.1 // AT1G06290.1 // AT1G06550.1 // AT5G25760.1 // AT5G42890.1 // AT3G05290.1 // AT5G43280.1 // AT1G65520.1 // AT3G04460.1 // AT1G76150.1 // AT4G16760.1 // AT3G07560.1 // AT3G06860.1 // AT2G22780.1 // AT4G29010.1 // AT5G65110.1 // AT3G51840.1 // AT5G08470.1 // AT3G24360.1 // AT1G03000.1 // AT4G31810.1 // AT1G79810.1 // AT2G33150.1 // AT1G79810.2 // AT5G09660.1 // AT2G26350.1 // AT5G65…
GO:0042546	P	cell wall biogenesis	40	12274	70	37767	0.0037	0.15	// AT5G60920.1 // AT5G05170.1 // AT1G78580.1 // AT3G08840.2 // AT2G35630.1 // AT5G16910.1 // AT5G09870.1 // AT5G47820.2 // AT3G02230.1 // AT4G36890.1 // AT2G28110.1 // AT5G17420.1 // AT4G38190.1 // AT4G39350.1 // AT2G38080.1 // AT3G13870.1 // AT4G11150.1 // AT3G08840.3 // AT3G55340.1 // AT2G03220.1 // AT1G80350.1 // AT1G19300.1 // AT1G22620.1 // AT1G30620.1 // AT5G22940.1 // AT5G61840.1 // AT5G54…
GO:0016567	P	protein ubiquitination	61	12274	121	37767	0.0039	0.16	// AT1G24330.1 // AT5G02880.1 // AT1G10560.1 // AT1G55250.1 // AT1G29340.1 // AT2G39810.1 // AT4G27880.1 // AT3G63530.1 // AT5G65500.1 // AT5G20570.1 // AT2G47110.1 // AT5G67530.1 // AT2G19410.1 // AT5G13530.1 // AT2G23140.1 // AT2G30110.1 // AT1G71020.1 // AT3G17205.1 // AT5G05230.1 // AT3G61790.1 // AT3G46510.1 // AT3G07370.1 // AT1G55860.1 // AT5G51270.1 // AT2G02760.1 // AT1G67530.1 // AT1G57…
GO:0006644	P	phospholipid metabolic process	61	12274	121	37767	0.0039	0.16	// AT2G02500.1 // AT5G47770.1 // AT1G32200.2 // AT1G71010.1 // AT2G38670.1 // AT4G33240.1 // AT1G13560.1 // AT5G58560.1 // AT5G46850.1 // AT1G55180.1 // AT5G57190.1 // AT3G07960.1 // AT4G04870.1 // AT3G47450.2 // AT2G22240.1 // AT3G45100.2 // AT1G16900.1 // AT3G45040.1 // AT4G15560.1 // AT3G03710.1 // AT1G34260.1 // AT1G11880.1 // AT5G60600.1 // AT5G60600.2 // AT4G34350.1 // AT5G17250.1 // AT1G63…
GO:0048878	P	chemical homeostasis	67	12274	136	37767	0.004	0.16	// AT4G16370.1 // AT2G15290.1 // AT1G47240.1 // AT3G08950.1 // AT4G22200.1 // AT3G08040.1 // AT2G32390.1 // AT1G15960.1 // AT5G42810.1 // AT3G17790.1 // AT2G33770.1 // AT1G01580.1 // AT2G38170.1 // AT2G24720.1 // AT5G11180.1 // AT5G24030.1 // AT3G14070.1 // AT3G51860.1 // AT5G23630.1 // AT5G26240.1 // AT5G01600.1 // AT4G37270.1 // AT5G06140.1 // AT2G32400.1 // AT2G39450.1 // AT1G04120.1 // AT3G15…
GO:0005982	P	starch metabolic process	27	12274	41	37767	0.004	0.16	// AT5G48300.1 // AT4G17090.1 // AT3G55800.1 // AT1G10760.1 // AT2G40840.1 // AT1G69830.1 // AT1G27680.1 // AT2G36390.1 // AT5G04360.1 // AT1G11720.1 // AT2G39930.1 // AT3G23920.1 // AT1G10670.2 // AT4G15210.1 // AT4G18240.1 // AT3G52180.1 // AT1G03310.2 // AT1G67140.1 // AT5G24300.1 // AT2G21590.1 // AT4G39210.1 // AT5G26570.1 // AT5G64860.1 // AT4G24620.1 // AT4G09020.1 // AT5G17520.1 // AT5G51…
GO:0016070	P	RNA metabolic process	610	12274	1657	37767	0.004	0.16	// AT1G51120.1 // AT5G13570.1 // AT1G42990.1 // AT5G60690.1 // AT3G01470.1 // AT5G11190.1 // AT1G34150.1 // AT2G01930.2 // AT2G47420.1 // AT1G27050.1 // AT2G40030.1 // AT1G78910.1 // AT2G37260.1 // AT5G17690.1 // AT1G61010.2 // AT5G04050.1 // AT2G35550.2 // AT5G44080.1 // AT1G44910.1 // AT1G08970.4 // AT4G21750.1 // AT4G23810.1 // AT5G28740.1 // AT5G04290.1 // AT1G14900.1 // AT1G23860.2 // AT3G01…
GO:0016042	P	lipid catabolic process	46	12274	85	37767	0.0043	0.17	// AT1G78440.1 // AT4G39850.1 // AT1G06290.1 // AT5G37710.1 // AT5G05700.1 // AT3G24180.1 // AT1G55180.1 // AT5G25760.1 // AT5G04040.1 // AT5G42890.1 // AT3G05290.1 // AT5G43280.1 // AT1G65520.1 // AT3G49050.1 // AT3G04460.1 // AT1G76150.1 // AT5G49900.1 // AT4G16760.1 // AT3G07560.1 // AT4G16070.1 // AT3G06860.1 // AT2G22780.1 // AT2G44990.1 // AT4G29010.1 // AT5G65110.1 // AT3G51840.1 // AT5G08…
GO:0055080	P	cation homeostasis	48	12274	90	37767	0.0044	0.17	// AT4G16370.1 // AT2G15290.1 // AT1G47240.1 // AT3G08950.1 // AT2G32390.1 // AT1G15960.1 // AT3G08040.1 // AT5G26820.1 // AT2G38170.1 // AT2G24720.1 // AT5G11180.1 // AT3G15353.1 // AT3G14070.1 // AT3G51860.1 // AT5G23630.1 // AT5G01600.1 // AT4G37270.1 // AT2G32400.1 // AT2G39450.1 // AT1G04120.1 // AT1G20340.1 // AT4G04770.1 // AT1G42540.1 // AT3G11050.1 // AT1G07810.1 // AT2G18790.1 // AT1G80…
GO:0022900	P	electron transport chain	47	12274	88	37767	0.0047	0.18	// AT1G55670.1 // AT3G50820.1 // AT1G64770.1 // ATCG00540 // AT4G09650.1 // AT4G22890.3 // AT3G06310.1 // AT5G40650.1 // AT5G11770.1 // AT5G25450.1 // AT1G15120.1 // AT4G03280.2 // AT4G03280.1 // AT5G17770.1 // ATMG00730 // AT1G32550.1 // AT3G15840.1 // AT2G07689.1 // AT4G04640.1 // AT5G08530.1 // AT2G46820.1 // AT4G33520.1 // AT2G01590.1 // AT5G18800.2 // AT4G33520.3 // AT1G18730.1 // AT5G64040.…
GO:0008654	P	phospholipid biosynthetic process	47	12274	88	37767	0.0047	0.18	// AT2G02500.1 // AT5G47770.1 // AT1G32200.2 // AT2G38670.1 // AT1G13560.1 // AT5G58560.1 // AT5G46850.1 // AT5G57190.1 // AT4G04870.1 // AT3G47450.2 // AT2G22240.1 // AT3G45100.2 // AT1G16900.1 // AT3G45040.1 // AT4G15560.1 // AT3G03710.1 // AT1G11880.1 // AT5G60600.1 // AT5G60600.2 // AT4G34350.1 // AT5G17250.1 // AT1G63970.1 // AT1G15110.1 // AT5G62790.1 // AT5G16440.1 // AT2G22530.1 // AT3G20…
GO:0010118	P	stomatal movement	34	12274	58	37767	0.0053	0.2	// AT4G18290.1 // AT1G08810.1 // AT1G66340.1 // AT2G26300.1 // AT3G45780.1 // AT2G39940.1 // AT4G23650.1 // AT5G44790.1 // AT5G03280.1 // AT3G15730.1 // AT1G64060.1 // AT5G58140.3 // AT5G58140.4 // AT2G21660.2 // AT4G03560.1 // AT1G09540.1 // AT5G46860.1 // AT4G24020.1 // AT1G16540.1 // AT4G08920.1 // AT4G17615.1 // AT1G04400.2 // AT4G17615.2 // AT5G11270.1 // AT1G30270.1 // AT2G47800.1 // AT2G19…
GO:0007005	P	mitochondrion organization	26	12274	40	37767	0.0053	0.2	// AT5G50810.1 // AT1G11870.3 // AT1G47720.1 // AT1G04070.1 // AT3G24320.1 // AT5G09420.1 // AT1G14830.1 // AT2G36070.1 // AT5G62050.1 // AT2G19080.1 // AT3G20000.1 // AT5G27540.1 // AT4G05410.1 // AT1G17530.1 // AT3G57090.1 // AT5G40770.1 // AT1G08220.1 // AT3G23990.1 // AT1G11870.2 // AT5G22350.1 // AT2G29530.1 // AT4G33650.1 // AT5G64050.1 // AT3G46560.1 // AT3G27080.1 // AT1G61570.1
GO:0006733	P	oxidoreduction coenzyme metabolic process	34	12274	58	37767	0.0053	0.2	// AT1G55670.1 // AT5G13110.1 // AT1G19140.2 // AT1G19140.1 // AT4G26520.1 // AT4G20930.1 // AT5G11670.1 // AT2G30920.1 // AT1G17050.1 // AT4G38970.1 // AT5G40760.1 // AT1G71180.1 // AT5G35790.1 // AT1G55090.1 // AT2G36460.1 // AT5G55810.1 // AT4G29120.1 // AT2G23420.1 // AT2G01290.1 // AT2G01140.1 // AT1G78510.1 // AT2G21330.1 // AT2G03690.1 // AT1G21640.1 // AT4G23660.2 // AT5G14760.1 // AT1G18…
GO:0009743	P	response to carbohydrate stimulus	106	12274	240	37767	0.0056	0.21	// AT1G42990.1 // AT2G23460.1 // AT1G52340.1 // AT4G17230.1 // AT1G64380.1 // AT1G80840.1 // AT5G47010.1 // AT4G26120.1 // AT1G23030.1 // AT5G38895.1 // AT5G62020.1 // AT5G59550.1 // AT1G66160.1 // AT1G42970.1 // AT4G23810.1 // AT1G74670.1 // AT3G18710.1 // AT3G45640.1 // AT5G41670.2 // AT1G74410.1 // AT2G35160.1 // AT4G15900.1 // AT5G03280.1 // AT2G26300.1 // AT2G19860.1 // AT2G24570.1 // AT2G19…
GO:0021700	P	developmental maturation	33	12274	56	37767	0.0056	0.21	// AT4G26690.1 // AT3G62720.1 // AT5G03280.1 // AT1G13980.1 // AT1G34210.1 // AT2G22475.1 // AT3G54870.1 // AT5G16910.1 // AT2G47000.1 // AT3G51460.1 // AT1G74380.1 // AT3G26810.1 // AT1G14830.1 // AT5G23630.1 // AT5G20490.1 // AT5G09810.1 // AT4G02500.1 // AT3G61650.1 // AT1G48380.1 // AT2G38120.1 // AT5G64070.1 // AT2G34650.1 // AT4G18640.1 // AT4G38630.1 // AT3G62980.1 // AT1G71830.1 // AT5G49…
GO:0009624	P	response to nematode	39	12274	70	37767	0.0057	0.21	// AT5G13740.1 // AT2G29650.3 // AT1G61800.1 // AT2G29650.1 // AT2G38290.1 // AT3G12100.1 // AT2G38290.2 // AT2G21050.1 // AT2G39350.1 // AT3G17700.1 // AT5G44370.1 // AT1G76670.1 // AT1G59740.1 // AT2G30080.1 // AT3G60160.1 // AT2G40460.1 // AT5G52450.1 // AT2G29650.2 // AT1G69850.1 // AT5G12860.1 // AT5G64290.1 // AT5G57110.2 // AT3G14310.1 // AT3G51860.1 // AT3G51870.1 // AT2G38120.1 // AT5G64…
GO:0016044	P	cellular membrane organization	57	12274	114	37767	0.0059	0.22	// AT1G67400.1 // AT5G26980.1 // AT2G26300.1 // AT3G55480.2 // AT2G01600.1 // AT2G36900.1 // AT1G15880.1 // AT4G02650.1 // AT1G59820.1 // AT3G47450.2 // AT2G20890.1 // AT3G58600.1 // AT3G60260.2 // AT1G65260.1 // AT3G24590.1 // AT3G11820.2 // AT1G08350.1 // AT3G11820.1 // AT2G25430.1 // AT2G28800.1 // AT1G11250.1 // AT2G20370.1 // AT3G10670.1 // AT1G26670.1 // AT5G35200.1 // AT2G01110.1 // AT1G60…
GO:0031324	P	negative regulation of cellular metabolic process	61	12274	124	37767	0.0059	0.22	// AT2G43410.1 // AT5G09230.6 // AT2G32700.5 // AT5G09230.3 // AT3G18524.1 // AT5G18230.1 // AT2G34720.1 // AT1G47720.1 // AT5G02030.1 // AT4G28110.1 // AT4G38620.1 // AT4G05420.1 // AT5G63980.1 // AT1G79280.1 // AT3G03710.1 // AT2G34780.1 // AT4G38130.1 // AT4G27270.1 // AT2G30950.1 // AT5G58800.1 // AT1G30500.2 // AT3G20910.1 // AT3G15850.1 // AT5G42750.1 // AT2G27040.1 // AT1G20340.1 // AT4G13…
GO:0019395	P	fatty acid oxidation	28	12274	45	37767	0.0061	0.22	// AT4G39850.1 // AT1G06290.1 // AT1G06550.1 // AT5G25760.1 // AT5G42890.1 // AT3G05290.1 // AT3G04460.1 // AT1G76150.1 // AT4G16760.1 // AT3G07560.1 // AT3G06860.1 // AT2G22780.1 // AT4G29010.1 // AT5G65110.1 // AT1G72970.1 // AT3G51840.1 // AT5G08470.1 // AT3G24360.1 // AT1G03000.1 // AT4G31810.1 // AT1G79810.1 // AT2G33150.1 // AT1G79810.2 // AT5G09660.1 // AT2G26350.1 // AT5G65940.1 // AT2G42…
GO:0006479	P	protein amino acid methylation	23	12274	34	37767	0.006	0.22	// AT4G29830.1 // AT2G22475.1 // AT3G24440.1 // AT2G22740.2 // AT3G06930.1 // AT5G53920.1 // AT5G14620.1 // AT5G64150.1 // AT3G20740.1 // AT3G06930.2 // AT5G13960.1 // AT2G27040.1 // AT2G06210.1 // AT2G23380.1 // AT1G62830.1 // AT2G35160.1 // AT3G13682.1 // AT1G05830.1 // AT1G79730.1 // AT1G77300.1 // AT5G08335.1 // AT3G44600.1 // AT2G31650.1
GO:0010090	P	trichome morphogenesis	35	12274	61	37767	0.0061	0.22	// AT1G73360.1 // AT5G23940.1 // AT4G19600.1 // AT5G18410.1 // AT5G56110.1 // AT3G12280.1 // AT5G45190.1 // AT4G01710.1 // AT5G24630.1 // AT1G30825.1 // AT3G16630.2 // AT1G17920.1 // AT5G41315.1 // AT3G12400.1 // AT5G20490.1 // AT2G38440.1 // AT5G22220.2 // AT4G00100.1 // AT1G80350.1 // AT3G27000.1 // AT1G13180.1 // AT3G13540.1 // AT5G65930.2 // AT4G38600.1 // AT4G38600.2 // AT2G46225.1 // AT2G02…
GO:0008213	P	protein amino acid alkylation	23	12274	34	37767	0.006	0.22	// AT4G29830.1 // AT2G22475.1 // AT3G24440.1 // AT2G22740.2 // AT3G06930.1 // AT5G53920.1 // AT5G14620.1 // AT5G64150.1 // AT3G20740.1 // AT3G06930.2 // AT5G13960.1 // AT2G27040.1 // AT2G06210.1 // AT2G23380.1 // AT1G62830.1 // AT2G35160.1 // AT3G13682.1 // AT1G05830.1 // AT1G79730.1 // AT1G77300.1 // AT5G08335.1 // AT3G44600.1 // AT2G31650.1
GO:0034440	P	lipid oxidation	28	12274	45	37767	0.0061	0.22	// AT4G39850.1 // AT1G06290.1 // AT1G06550.1 // AT5G25760.1 // AT5G42890.1 // AT3G05290.1 // AT3G04460.1 // AT1G76150.1 // AT4G16760.1 // AT3G07560.1 // AT3G06860.1 // AT2G22780.1 // AT4G29010.1 // AT5G65110.1 // AT1G72970.1 // AT3G51840.1 // AT5G08470.1 // AT3G24360.1 // AT1G03000.1 // AT4G31810.1 // AT1G79810.1 // AT2G33150.1 // AT1G79810.2 // AT5G09660.1 // AT2G26350.1 // AT5G65940.1 // AT2G42…
GO:0000302	P	response to reactive oxygen species	45	12274	85	37767	0.0063	0.23	// AT1G17870.1 // AT3G12580.1 // AT1G22770.1 // AT4G33630.2 // AT4G02380.1 // AT4G12400.1 // AT1G07890.3 // AT5G63310.1 // AT2G32120.2 // AT3G17790.1 // AT5G18100.1 // AT2G22240.1 // AT4G26070.3 // AT2G18170.1 // AT1G32230.2 // AT1G32230.1 // AT3G48090.1 // AT1G54050.1 // AT3G04120.1 // AT4G35090.1 // AT5G01600.1 // AT1G08830.1 // AT1G20630.1 // AT2G26150.1 // AT2G29500.1 // AT2G43790.1 // AT1G74…
GO:0043414	P	macromolecule methylation	44	12274	83	37767	0.0067	0.25	// AT5G25480.1 // AT5G14600.1 // AT3G49250.1 // AT2G16390.1 // AT4G29830.1 // AT2G22475.1 // AT3G24440.1 // AT2G22740.2 // AT2G36490.1 // AT1G79730.1 // AT5G01230.1 // AT3G06930.2 // AT5G52470.1 // AT4G10760.1 // AT5G14620.1 // AT5G64150.1 // AT4G25630.1 // AT5G49160.1 // AT2G40030.1 // AT1G57820.2 // AT5G53920.1 // AT5G13960.1 // AT1G57820.1 // AT2G27040.1 // AT4G25730.1 // AT2G06210.1 // AT5G08…
GO:0048532	P	anatomical structure arrangement	33	12274	57	37767	0.0068	0.25	// AT5G48160.1 // AT1G13870.1 // AT1G52150.2 // AT5G60690.1 // AT5G65700.1 // AT2G20000.1 // AT1G36160.1 // AT1G56010.2 // AT1G72560.1 // AT1G52150.1 // AT3G15880.2 // AT2G26170.2 // AT2G34780.1 // AT4G32880.1 // AT3G52770.1 // AT2G35350.1 // AT5G19280.1 // AT5G27030.1 // AT5G26751.1 // AT2G34710.1 // AT4G24190.2 // AT3G50660.1 // AT2G45190.1 // AT1G75820.1 // AT5G40280.1 // AT1G15750.2 // AT1G73…
GO:0046486	P	glycerolipid metabolic process	36	12274	64	37767	0.0068	0.25	// AT1G32200.2 // AT1G71010.1 // AT2G38670.1 // AT4G33240.1 // AT5G17670.1 // AT5G46850.1 // AT2G19450.1 // AT3G07960.1 // AT5G04040.1 // AT3G45100.2 // AT1G16900.1 // AT3G54320.2 // AT3G54320.1 // AT1G34260.1 // AT1G11880.1 // AT5G17250.1 // AT1G77740.1 // AT3G57170.1 // AT4G30580.1 // AT3G27325.1 // AT1G10900.1 // AT5G64070.1 // AT5G14850.2 // AT1G12730.2 // AT4G38570.1 // AT1G15110.1 // AT3G59…
GO:0009814	P	defense response, incompatible interaction	68	12274	143	37767	0.0069	0.25	// AT3G46530.1 // AT1G66340.1 // AT3G54920.1 // AT1G19250.1 // AT1G29340.1 // AT5G51700.1 // AT2G40000.1 // AT3G25070.1 // AT3G56400.1 // AT5G60600.1 // AT4G37000.1 // AT3G44480.1 // AT4G34460.2 // AT4G35450.4 // AT4G33680.1 // AT4G22300.1 // AT5G05680.1 // AT3G21630.1 // AT1G55490.2 // AT1G32230.2 // AT5G03280.1 // AT4G38130.1 // AT3G48090.1 // AT4G16860.1 // AT5G60600.2 // AT2G39200.1 // AT5G45…
GO:0030001	P	metal ion transport	99	12274	224	37767	0.0071	0.26	// AT5G19090.2 // AT2G01980.1 // AT5G03380.1 // AT1G68100.1 // AT5G01600.1 // AT4G37270.1 // AT1G04690.1 // AT3G11050.1 // AT3G51860.1 // AT4G16380.1 // AT1G71050.1 // AT4G39700.1 // AT1G10130.1 // AT5G46240.1 // AT5G23760.1 // AT5G55000.2 // AT5G51710.1 // AT5G20230.1 // AT3G20870.1 // AT2G19600.1 // AT5G22830.1 // AT2G26650.1 // AT5G60800.1 // AT1G15960.1 // AT2G24240.1 // AT2G18196.1 // AT2G38…
GO:0050832	P	defense response to fungus	54	12274	108	37767	0.0072	0.26	// AT3G21630.1 // AT1G65060.1 // AT4G15900.1 // AT2G26330.1 // AT5G03280.1 // AT1G19250.1 // AT1G29340.1 // AT5G51700.1 // AT2G38870.1 // AT2G39940.1 // AT3G56400.1 // AT3G44480.1 // AT3G18165.1 // AT5G55390.1 // AT2G22240.1 // AT3G22942.1 // AT1G80840.1 // AT4G18780.1 // AT4G03550.1 // AT3G11820.2 // AT3G11820.1 // AT4G16860.1 // AT4G33430.1 // AT2G40140.1 // AT2G25000.1 // AT2G39200.1 // AT1G64…
GO:0030258	P	lipid modification	32	12274	55	37767	0.0073	0.26	// AT3G07020.2 // AT4G39850.1 // AT4G16710.2 // AT1G06290.1 // AT1G06550.1 // AT5G25760.1 // AT5G42890.1 // AT3G05290.1 // AT3G04460.1 // AT1G76150.1 // AT4G16760.1 // AT1G43620.2 // AT3G07560.1 // AT3G06860.1 // AT2G22780.1 // AT4G29010.1 // AT5G65110.1 // AT1G72970.1 // AT3G51840.1 // AT5G08470.1 // AT3G24360.1 // AT1G03000.1 // AT4G31810.1 // AT1G79810.1 // AT2G33150.1 // AT1G79810.2 // AT5G09…
GO:0009615	P	response to virus	32	12274	55	37767	0.0073	0.26	// AT3G12580.1 // AT5G02500.1 // AT4G19600.1 // AT2G26560.1 // AT5G64960.1 // AT1G01040.1 // AT5G45190.1 // AT1G05760.1 // AT2G22240.1 // AT2G22010.1 // AT2G43710.2 // AT3G11660.1 // AT2G43710.1 // AT3G49500.1 // AT4G13350.2 // AT2G37630.1 // AT5G06320.1 // AT4G18040.1 // AT1G80840.1 // AT5G24590.2 // AT5G35620.1 // AT5G20320.1 // AT5G23570.1 // AT1G05460.1 // AT5G42810.1 // AT4G20910.1 // AT1G14…
GO:0031325	P	positive regulation of cellular metabolic process	47	12274	91	37767	0.0075	0.27	// AT1G61040.1 // AT2G36990.1 // AT2G36490.1 // AT1G21600.1 // AT3G54610.1 // AT3G09360.1 // AT1G73500.1 // AT1G56170.1 // AT5G11260.1 // AT1G07530.1 // AT4G29940.1 // AT3G24140.1 // AT1G09530.2 // AT4G18780.1 // AT2G26170.2 // AT2G45100.1 // AT1G74850.1 // AT2G34640.1 // AT3G04740.1 // AT2G41460.1 // AT3G58680.1 // AT1G32640.1 // AT4G02980.1 // AT2G20570.1 // AT3G61890.1 // AT2G48070.2 // AT3G57…
GO:0048528	P	post-embryonic root development	37	12274	67	37767	0.0076	0.27	// AT1G25220.1 // AT1G21210.1 // AT1G13980.1 // AT3G07390.1 // AT5G13080.1 // AT3G28860.1 // AT5G05730.1 // AT3G59420.1 // AT3G22942.1 // AT1G32230.2 // AT1G32230.1 // AT1G18800.1 // AT1G56010.2 // AT2G04160.1 // AT1G74560.1 // AT5G43070.1 // AT3G63420.2 // AT1G49430.1 // AT2G38120.1 // AT2G34680.1 // AT5G20730.2 // AT5G20730.3 // AT1G77690.1 // AT4G38630.1 // AT5G03540.1 // AT3G62980.1 // AT3G19…
GO:0019748	P	secondary metabolic process	196	12274	489	37767	0.0077	0.27	// AT5G13110.1 // AT4G27430.1 // AT3G13650.1 // AT4G19230.1 // AT1G52340.1 // AT2G27150.1 // AT5G11260.1 // AT4G25700.1 // AT1G10670.2 // AT1G17020.1 // AT5G07990.1 // AT3G51240.1 // AT2G30490.1 // AT4G14210.1 // AT2G26310.1 // AT4G14210.2 // AT1G24100.1 // AT1G78960.1 // AT1G79460.1 // AT2G29490.1 // AT1G31800.1 // AT1G22640.1 // AT1G12910.1 // AT4G16770.1 // AT5G54160.1 // AT3G09710.1 // AT1G67…
GO:0043038	P	amino acid activation	44	12274	84	37767	0.0079	0.28	// AT1G09620.1 // AT4G39280.1 // AT5G26830.1 // AT1G11870.2 // AT3G16565.1 // AT1G29880.1 // AT3G55400.1 // AT3G13490.1 // AT4G13780.1 // AT3G02760.1 // AT3G46100.1 // AT5G52520.1 // AT4G33760.1 // AT4G10320.1 // AT3G48110.1 // AT1G50200.1 // AT3G02660.1 // AT3G58140.1 // AT1G48520.1 // AT1G25350.1 // AT2G33840.1 // AT2G31170.1 // AT4G26300.1 // AT4G17300.1 // AT5G38830.1 // AT2G04842.1 // AT5G16…
GO:0043039	P	tRNA aminoacylation	44	12274	84	37767	0.0079	0.28	// AT1G09620.1 // AT4G39280.1 // AT5G26830.1 // AT1G11870.2 // AT3G16565.1 // AT1G29880.1 // AT3G55400.1 // AT3G13490.1 // AT4G13780.1 // AT3G02760.1 // AT3G46100.1 // AT5G52520.1 // AT4G33760.1 // AT4G10320.1 // AT3G48110.1 // AT1G50200.1 // AT3G02660.1 // AT3G58140.1 // AT1G48520.1 // AT1G25350.1 // AT2G33840.1 // AT2G31170.1 // AT4G26300.1 // AT4G17300.1 // AT5G38830.1 // AT2G04842.1 // AT5G16…
GO:0006418	P	tRNA aminoacylation for protein translation	44	12274	84	37767	0.0079	0.28	// AT1G09620.1 // AT4G39280.1 // AT5G26830.1 // AT1G11870.2 // AT3G16565.1 // AT1G29880.1 // AT3G55400.1 // AT3G13490.1 // AT4G13780.1 // AT3G02760.1 // AT3G46100.1 // AT5G52520.1 // AT4G33760.1 // AT4G10320.1 // AT3G48110.1 // AT1G50200.1 // AT3G02660.1 // AT3G58140.1 // AT1G48520.1 // AT1G25350.1 // AT2G33840.1 // AT2G31170.1 // AT4G26300.1 // AT4G17300.1 // AT5G38830.1 // AT2G04842.1 // AT5G16…
GO:0009606	P	tropism	39	12274	72	37767	0.008	0.28	// AT4G24670.2 // AT5G62500.1 // AT2G47000.1 // AT2G26890.1 // AT5G58960.2 // AT5G58960.1 // AT3G28860.1 // AT2G30520.1 // AT5G20520.1 // AT5G64330.1 // AT5G45710.2 // AT5G58140.4 // AT5G06140.1 // AT1G54490.1 // AT3G15540.1 // AT5G46860.1 // AT2G18790.1 // AT2G38120.1 // AT1G31480.1 // AT5G20730.2 // AT5G20730.3 // AT2G34650.1 // AT2G18390.1 // AT1G04400.2 // AT3G45780.1 // AT2G02950.1 // AT1G73…
GO:0009141	P	nucleoside triphosphate metabolic process	36	12274	65	37767	0.0082	0.28	// AT4G29480.1 // AT2G07698.1 // AT5G13450.1 // AT3G58730.1 // AT4G23900.1 // AT1G51650.1 // AT1G64200.1 // AT3G63380.1 // AT3G25610.1 // AT1G06190.1 // AT3G42050.1 // AT4G11150.1 // AT3G46940.1 // AT3G13900.1 // AT2G21790.1 // ATCG00120 // AT4G02620.1 // AT1G68710.1 // ATCG00480 // AT1G17410.1 // AT4G04640.1 // AT3G22910.1 // AT3G08560.1 // AT1G26130.1 // AT2G22950.1 // AT5G08690.1 // AT3G28715.…
GO:0006779	P	porphyrin biosynthetic process	36	12274	65	37767	0.0082	0.28	// AT3G14110.1 // AT4G27430.1 // AT5G18660.1 // AT3G51820.1 // AT1G20780.1 // AT5G26030.1 // AT1G10670.2 // AT4G15560.1 // AT3G03710.1 // AT1G58290.1 // AT3G48730.1 // AT1G44446.1 // AT3G16857.2 // AT1G63970.1 // AT2G20570.1 // AT3G59400.1 // AT5G16440.1 // AT1G78600.1 // AT1G74470.1 // AT5G50920.1 // AT1G08520.1 // AT2G25180.1 // AT2G26540.1 // AT2G30390.1 // AT5G08280.1 // AT2G20180.2 // AT5G40…
GO:0009832	P	plant-type cell wall biogenesis	33	12274	58	37767	0.0082	0.29	// AT5G60920.1 // AT5G05170.1 // AT1G78580.1 // AT1G55850.1 // AT2G03220.1 // AT5G16910.1 // AT5G09870.1 // AT5G47820.2 // AT3G02230.1 // AT2G28110.1 // AT4G38190.1 // AT4G39350.1 // AT2G38080.1 // AT3G13870.1 // AT4G11150.1 // AT2G35630.1 // AT3G55340.1 // AT1G80350.1 // AT5G42080.2 // AT1G22620.1 // AT1G30620.1 // AT5G61840.1 // AT4G18780.1 // AT4G32410.1 // AT5G17420.1 // AT5G44030.1 // AT3G03…
GO:0016108	P	tetraterpenoid metabolic process	26	12274	42	37767	0.0084	0.29	// AT2G48120.1 // AT5G52570.1 // AT5G57030.1 // AT4G25700.1 // AT1G10670.2 // AT3G03710.1 // AT2G26170.2 // AT1G08550.1 // AT5G61670.2 // AT3G10230.1 // AT4G14210.1 // AT1G63970.1 // AT4G14210.2 // AT2G44990.1 // AT4G32770.1 // AT1G31800.1 // AT1G67080.1 // AT1G06570.1 // AT1G06820.1 // AT3G63520.1 // AT4G22260.1 // AT3G04870.2 // AT5G67030.1 // AT1G77300.1 // AT5G17230.1 // AT3G53130.1
GO:0016116	P	carotenoid metabolic process	26	12274	42	37767	0.0084	0.29	// AT2G48120.1 // AT5G52570.1 // AT5G57030.1 // AT4G25700.1 // AT1G10670.2 // AT3G03710.1 // AT2G26170.2 // AT1G08550.1 // AT5G61670.2 // AT3G10230.1 // AT4G14210.1 // AT1G63970.1 // AT4G14210.2 // AT2G44990.1 // AT4G32770.1 // AT1G31800.1 // AT1G67080.1 // AT1G06570.1 // AT1G06820.1 // AT3G63520.1 // AT4G22260.1 // AT3G04870.2 // AT5G67030.1 // AT1G77300.1 // AT5G17230.1 // AT3G53130.1
GO:0009893	P	positive regulation of metabolic process	47	12274	92	37767	0.0087	0.3	// AT1G61040.1 // AT2G36990.1 // AT2G36490.1 // AT1G21600.1 // AT3G54610.1 // AT3G09360.1 // AT1G73500.1 // AT1G56170.1 // AT5G11260.1 // AT1G07530.1 // AT4G29940.1 // AT3G24140.1 // AT1G09530.2 // AT4G18780.1 // AT2G26170.2 // AT2G45100.1 // AT1G74850.1 // AT2G34640.1 // AT3G04740.1 // AT2G41460.1 // AT3G58680.1 // AT1G32640.1 // AT4G02980.1 // AT2G20570.1 // AT3G61890.1 // AT2G48070.2 // AT3G57…
GO:0009142	P	nucleoside triphosphate biosynthetic process	35	12274	63	37767	0.0087	0.3	// AT4G29480.1 // AT2G07698.1 // AT5G13450.1 // AT3G58730.1 // AT4G23900.1 // AT1G51650.1 // AT1G64200.1 // AT3G63380.1 // AT3G25610.1 // AT1G06190.1 // AT3G42050.1 // AT4G11150.1 // AT3G13900.1 // AT2G21790.1 // ATCG00120 // AT4G02620.1 // AT1G68710.1 // ATCG00480 // AT1G17410.1 // AT4G04640.1 // AT3G22910.1 // AT3G08560.1 // AT1G26130.1 // AT2G22950.1 // AT5G08690.1 // AT3G28715.1 // AT1G15700.…
GO:0031327	P	negative regulation of cellular biosynthetic process	51	12274	102	37767	0.0088	0.3	// AT2G43410.1 // AT5G09230.6 // AT2G32700.5 // AT5G09230.3 // AT5G18230.1 // AT1G24190.1 // AT2G34720.1 // AT2G39810.1 // AT5G62000.3 // AT4G28110.1 // AT4G38620.1 // AT4G05420.1 // AT5G63980.1 // AT3G03710.1 // AT2G34780.1 // AT4G38130.1 // AT4G27270.1 // AT1G30500.2 // AT3G20910.1 // AT5G42750.1 // AT2G27040.1 // AT1G20340.1 // AT4G13940.1 // AT4G34590.1 // AT2G43640.1 // AT4G16780.1 // AT2G37…
GO:0055082	P	cellular chemical homeostasis	49	12274	97	37767	0.0087	0.3	// AT4G16370.1 // AT2G15290.1 // AT1G47240.1 // AT3G08950.1 // AT4G22200.1 // AT3G08040.1 // AT2G32390.1 // AT1G15960.1 // AT5G42810.1 // AT3G17790.1 // AT2G38170.1 // AT2G24720.1 // AT5G11180.1 // AT5G24030.1 // AT3G14070.1 // AT3G51860.1 // AT5G23630.1 // AT5G26240.1 // AT5G01600.1 // AT4G37270.1 // AT2G32400.1 // AT2G39450.1 // AT1G04120.1 // AT4G04770.1 // AT1G42540.1 // AT1G21270.1 // AT3G11…
GO:0009890	P	negative regulation of biosynthetic process	51	12274	102	37767	0.0088	0.3	// AT2G43410.1 // AT5G09230.6 // AT2G32700.5 // AT5G09230.3 // AT5G18230.1 // AT1G24190.1 // AT2G34720.1 // AT2G39810.1 // AT5G62000.3 // AT4G28110.1 // AT4G38620.1 // AT4G05420.1 // AT5G63980.1 // AT3G03710.1 // AT2G34780.1 // AT4G38130.1 // AT4G27270.1 // AT1G30500.2 // AT3G20910.1 // AT5G42750.1 // AT2G27040.1 // AT1G20340.1 // AT4G13940.1 // AT4G34590.1 // AT2G43640.1 // AT4G16780.1 // AT2G37…
GO:0009072	P	aromatic amino acid family metabolic process	37	12274	68	37767	0.0091	0.31	// AT1G25220.1 // AT4G39980.1 // AT1G22410.1 // AT5G48220.1 // AT2G29690.1 // AT1G11790.1 // AT1G15710.1 // AT5G05730.1 // AT1G12050.1 // AT5G54080.2 // AT5G38530.1 // AT1G07780.2 // AT4G31500.1 // AT5G05590.1 // AT2G43820.1 // AT1G69370.1 // AT2G35500.1 // AT5G34930.1 // AT2G26300.1 // AT1G70570.1 // AT1G08250.1 // AT4G27070.1 // AT2G27820.1 // AT1G29410.2 // AT2G45300.1 // AT1G48270.1 // AT5G17…
GO:0015980	P	energy derivation by oxidation of organic compounds	44	12274	85	37767	0.0091	0.31	// AT1G68750.1 // AT3G15840.1 // AT4G03240.1 // AT3G60100.1 // AT5G40650.1 // AT2G44350.1 // AT3G06310.1 // ATMG01120 // AT5G11770.1 // ATMG00220 // ATMG00650 // ATMG00070 // AT5G51060.1 // AT5G03290.1 // AT4G26910.3 // AT4G26910.2 // AT2G44350.2 // ATMG00730 // AT1G77120.1 // ATMG00510 // AT1G53310.1 // AT2G07689.1 // AT5G08530.1 // AT4G01100.1 // AT5G25450.1 // AT5G18800.2 // AT4G35650.1 // ATM…
GO:0045333	P	cellular respiration	44	12274	85	37767	0.0091	0.31	// AT1G68750.1 // AT3G15840.1 // AT4G03240.1 // AT3G60100.1 // AT5G40650.1 // AT2G44350.1 // AT3G06310.1 // ATMG01120 // AT5G11770.1 // ATMG00220 // ATMG00650 // ATMG00070 // AT5G51060.1 // AT5G03290.1 // AT4G26910.3 // AT4G26910.2 // AT2G44350.2 // ATMG00730 // AT1G77120.1 // ATMG00510 // AT1G53310.1 // AT2G07689.1 // AT5G08530.1 // AT4G01100.1 // AT5G25450.1 // AT5G18800.2 // AT4G35650.1 // ATM…
GO:0008380	P	RNA splicing	56	12274	115	37767	0.0093	0.31	// AT3G02710.1 // AT5G51300.2 // AT3G61860.1 // AT2G47580.1 // AT4G18930.1 // AT1G03140.1 // AT4G36690.1 // AT4G36690.3 // AT2G37340.2 // AT1G74350.1 // AT2G37340.1 // AT2G15820.1 // AT3G52250.1 // AT2G20020.1 // AT1G77180.1 // AT4G03430.1 // AT1G65660.1 // AT3G50670.1 // AT3G50670.2 // AT5G52040.2 // AT1G07350.1 // AT1G09760.1 // AT2G13540.1 // AT2G41500.1 // AT4G14342.1 // AT3G19670.1 // AT1G44…
GO:0043094	P	cellular metabolic compound salvage	39	12274	73	37767	0.0094	0.31	// AT2G13360.2 // AT3G48680.1 // AT2G47690.1 // AT1G68010.1 // AT1G71750.1 // AT5G04140.1 // AT2G31490.1 // ATMG01120 // AT1G14450.1 // AT4G16450.1 // AT5G53850.2 // AT1G47260.1 // AT2G23420.1 // AT2G27730.1 // AT2G22780.1 // AT2G02050.1 // AT3G18410.1 // AT5G52840.1 // AT4G22570.1 // AT5G37850.1 // AT4G17360.1 // AT2G33220.1 // AT4G37930.1 // AT4G00585.1 // AT1G80380.2 // AT1G19580.1 // AT5G4743…
GO:0030244	P	cellulose biosynthetic process	13	12274	15	37767	0.0095	0.32	// AT5G63840.1 // AT5G05170.1 // AT5G22130.1 // AT4G39350.1 // AT5G49720.1 // AT4G18780.1 // AT2G39770.1 // AT5G64740.1 // AT4G32410.1 // AT5G66680.1 // AT5G17420.1 // AT5G44030.1 // AT3G08550.1
GO:0009812	P	flavonoid metabolic process	41	12274	78	37767	0.0096	0.32	// AT4G27430.1 // AT5G11260.1 // AT1G09530.2 // AT2G26170.2 // AT4G25300.1 // AT3G51240.1 // AT3G55120.1 // AT3G16857.2 // AT2G26310.1 // AT2G32950.1 // AT1G32640.1 // AT1G78600.1 // AT2G45400.1 // AT1G12910.1 // AT4G16770.1 // AT4G01900.1 // AT5G54160.1 // AT5G08640.1 // AT4G16330.1 // AT2G36790.1 // AT3G59030.1 // AT4G34135.1 // AT4G08920.1 // AT1G53520.1 // AT1G17020.1 // AT3G63170.1 // AT5G48…
GO:0034660	P	ncRNA metabolic process	109	12274	254	37767	0.0096	0.32	// AT3G63510.1 // AT1G51310.1 // AT5G20600.1 // AT1G04635.1 // AT4G01880.1 // AT5G52470.1 // AT1G34150.1 // AT5G67220.1 // AT1G63780.1 // AT4G38890.1 // AT2G13440.1 // AT4G34730.1 // AT5G14460.1 // AT5G35400.1 // AT5G22800.1 // AT2G39670.1 // AT2G25840.2 // AT3G04600.1 // AT3G04600.2 // AT2G39140.1 // AT5G27470.1 // AT5G64050.1 // AT1G22660.1 // AT2G47990.1 // AT1G50000.1 // AT4G31180.2 // AT3G21…
GO:0030243	P	cellulose metabolic process	14	12274	17	37767	0.0097	0.32	// AT4G26690.1 // AT5G63840.1 // AT5G05170.1 // AT5G22130.1 // AT4G39350.1 // AT5G49720.1 // AT4G18780.1 // AT2G39770.1 // AT5G64740.1 // AT4G32410.1 // AT5G66680.1 // AT5G17420.1 // AT5G44030.1 // AT3G08550.1
GO:0080134	P	regulation of response to stress	43	12274	83	37767	0.0098	0.32	// AT2G18950.1 // AT4G15900.1 // AT3G18165.1 // AT5G03280.1 // AT1G19250.1 // AT1G80680.1 // AT5G59890.1 // AT5G59890.2 // AT3G56400.1 // AT4G12560.1 // AT5G20480.1 // AT4G22300.1 // AT1G80840.1 // AT1G77470.1 // AT4G03550.1 // AT3G11820.2 // AT3G11820.1 // AT4G37460.1 // AT2G18790.1 // AT1G33520.1 // AT3G13226.1 // AT2G25000.1 // AT2G33835.1 // AT2G37630.1 // AT4G32770.1 // AT1G09770.1 // AT2G39…
GO:0009411	P	response to UV	43	12274	83	37767	0.0098	0.32	// AT1G65060.1 // AT3G45890.1 // AT3G21240.1 // AT4G37840.1 // AT5G11260.1 // AT4G00730.1 // AT5G44740.2 // AT5G63310.1 // AT5G63860.1 // AT5G18070.1 // AT4G38620.1 // AT2G31190.1 // AT3G21890.1 // AT1G51680.1 // AT1G10670.2 // AT1G03190.2 // AT5G07990.1 // AT5G13930.1 // AT4G15480.1 // AT3G28860.1 // AT1G51400.1 // AT3G55120.1 // AT2G02760.1 // AT1G20340.1 // AT3G15620.1 // AT1G12370.2 // AT5G59…
GO:0006397	P	mRNA processing	57	12274	118	37767	0.0099	0.32	// AT1G01040.1 // AT3G61860.1 // AT2G47580.1 // AT4G04885.1 // AT4G36690.1 // AT5G09880.1 // AT4G36690.3 // AT2G37340.2 // AT1G43190.1 // AT2G37340.1 // AT3G04680.2 // AT2G48120.1 // AT3G11964.1 // AT5G64270.1 // AT3G09100.2 // AT3G20650.1 // AT3G20650.2 // AT2G16940.1 // AT3G50670.1 // AT3G50670.2 // AT5G52040.2 // AT1G09760.1 // AT3G19760.1 // AT2G41500.1 // AT1G73820.1 // AT5G51660.1 // AT4G25…
GO:0010558	P	negative regulation of macromolecule biosynthetic process	49	12274	98	37767	0.01	0.33	// AT2G43410.1 // AT5G09230.6 // AT2G32700.5 // AT5G09230.3 // AT5G18230.1 // AT1G24190.1 // AT2G34720.1 // AT2G39810.1 // AT5G62000.3 // AT4G28110.1 // AT4G38620.1 // AT4G05420.1 // AT5G63980.1 // AT2G34780.1 // AT4G38130.1 // AT4G27270.1 // AT1G30500.2 // AT3G20910.1 // AT2G27040.1 // AT1G20340.1 // AT4G13940.1 // AT4G34590.1 // AT2G43640.1 // AT4G16780.1 // AT2G37630.1 // AT5G13240.1 // AT3G49…
GO:0009698	P	phenylpropanoid metabolic process	79	12274	175	37767	0.01	0.33	// AT1G76470.1 // AT1G65060.1 // AT3G21240.1 // AT2G33590.1 // AT1G72680.1 // AT1G65870.1 // AT4G30210.2 // AT5G49040.1 // AT2G37040.1 // AT3G13650.1 // AT3G24503.1 // AT1G09480.1 // AT2G30490.1 // AT5G11260.1 // AT5G35550.1 // AT3G16857.2 // AT1G09530.2 // AT2G48110.1 // AT4G24520.1 // AT2G26170.2 // AT4G25300.1 // AT3G51240.1 // AT4G34230.1 // AT1G32100.1 // AT5G14700.1 // AT1G20510.1 // AT3G55…
GO:0009891	P	positive regulation of biosynthetic process	40	12274	76	37767	0.01	0.33	// AT1G61040.1 // AT2G36990.1 // AT2G36490.1 // AT1G21600.1 // AT3G54610.1 // AT3G09360.1 // AT1G73500.1 // AT1G56170.1 // AT1G07530.1 // AT4G29940.1 // AT3G24140.1 // AT4G18780.1 // AT2G26170.2 // AT2G45100.1 // AT1G74850.1 // AT2G34640.1 // AT3G04740.1 // AT2G41460.1 // AT3G58680.1 // AT1G32640.1 // AT4G02980.1 // AT2G20570.1 // AT3G61890.1 // AT2G48070.2 // AT3G24500.1 // AT2G22430.1 // AT4G23…
GO:0031328	P	positive regulation of cellular biosynthetic process	40	12274	76	37767	0.01	0.33	// AT1G61040.1 // AT2G36990.1 // AT2G36490.1 // AT1G21600.1 // AT3G54610.1 // AT3G09360.1 // AT1G73500.1 // AT1G56170.1 // AT1G07530.1 // AT4G29940.1 // AT3G24140.1 // AT4G18780.1 // AT2G26170.2 // AT2G45100.1 // AT1G74850.1 // AT2G34640.1 // AT3G04740.1 // AT2G41460.1 // AT3G58680.1 // AT1G32640.1 // AT4G02980.1 // AT2G20570.1 // AT3G61890.1 // AT2G48070.2 // AT3G24500.1 // AT2G22430.1 // AT4G23…
GO:0009644	P	response to high light intensity	32	12274	57	37767	0.011	0.34	// AT1G17870.1 // AT3G12580.1 // AT4G18290.1 // AT4G12400.1 // AT5G61510.1 // AT2G32120.2 // AT3G50820.1 // AT2G22240.1 // AT2G47450.1 // AT4G34190.1 // AT2G17840.1 // AT1G54050.1 // AT1G01470.1 // AT5G02120.1 // AT3G15850.1 // AT4G32770.1 // AT1G27730.1 // AT5G53170.1 // AT2G26150.1 // AT2G29500.1 // AT1G74310.1 // AT5G59720.1 // AT3G59770.1 // AT4G30950.1 // AT4G27670.1 // AT4G22260.1 // AT2G05…
GO:0046417	P	chorismate metabolic process	32	12274	57	37767	0.011	0.34	// AT1G25220.1 // AT4G39980.1 // AT1G22410.1 // AT2G29690.1 // AT1G11790.1 // AT1G15710.1 // AT5G05730.1 // AT5G34930.1 // AT1G07780.2 // AT4G31500.1 // AT5G05590.1 // AT3G54640.1 // AT1G69370.1 // AT2G35500.1 // AT5G38530.1 // AT2G26300.1 // AT1G70570.1 // AT1G08250.1 // AT4G27070.1 // AT2G27820.1 // AT1G29410.2 // AT2G45300.1 // AT1G48270.1 // AT5G17990.1 // AT3G07630.2 // AT4G33510.1 // AT1G48…
GO:0009820	P	alkaloid metabolic process	32	12274	57	37767	0.011	0.34	// AT1G55670.1 // AT5G13110.1 // AT4G26520.1 // AT4G20930.1 // AT5G11670.1 // AT3G51430.1 // AT4G38970.1 // AT5G40760.1 // AT1G71180.1 // AT5G35790.1 // AT1G55090.1 // AT2G36460.1 // AT3G57030.1 // AT5G55810.1 // AT3G59530.2 // AT2G01290.1 // AT2G01140.1 // AT2G41290.1 // AT2G21330.1 // AT3G51420.1 // AT5G22020.1 // AT5G14760.1 // AT1G18270.1 // AT1G08470.1 // AT3G21070.2 // AT2G01350.1 // AT5G44…
GO:0009073	P	aromatic amino acid family biosynthetic process	32	12274	57	37767	0.011	0.34	// AT1G25220.1 // AT4G39980.1 // AT1G22410.1 // AT2G29690.1 // AT1G11790.1 // AT1G15710.1 // AT5G05730.1 // AT5G34930.1 // AT1G07780.2 // AT4G31500.1 // AT5G05590.1 // AT3G54640.1 // AT1G69370.1 // AT2G35500.1 // AT5G38530.1 // AT2G26300.1 // AT1G70570.1 // AT1G08250.1 // AT4G27070.1 // AT2G27820.1 // AT1G29410.2 // AT2G45300.1 // AT1G48270.1 // AT5G17990.1 // AT3G07630.2 // AT4G33510.1 // AT1G48…
GO:0045935	P	positive regulation of nucleobase, nucleoside, nucleotide and nucleic acid metabolic process	37	12274	69	37767	0.011	0.34	// AT1G61040.1 // AT2G36990.1 // AT2G36490.1 // AT1G21600.1 // AT3G54610.1 // AT3G09360.1 // AT1G73500.1 // AT1G56170.1 // AT1G07530.1 // AT3G26744.1 // AT3G24140.1 // AT2G45100.1 // AT1G74850.1 // AT2G34640.1 // AT3G04740.1 // AT2G41460.1 // AT3G58680.1 // AT1G32640.1 // AT4G02980.1 // AT2G20570.1 // AT3G61890.1 // AT4G29940.1 // AT3G57300.1 // AT3G24500.1 // AT2G22430.1 // AT4G23810.1 // AT3G01…
GO:0006873	P	cellular ion homeostasis	48	12274	96	37767	0.011	0.34	// AT4G16370.1 // AT2G15290.1 // AT1G47240.1 // AT3G08950.1 // AT4G22200.1 // AT3G08040.1 // AT2G32390.1 // AT1G15960.1 // AT3G17790.1 // AT2G38170.1 // AT2G24720.1 // AT5G11180.1 // AT5G24030.1 // AT3G14070.1 // AT3G51860.1 // AT5G23630.1 // AT5G26240.1 // AT5G01600.1 // AT4G37270.1 // AT2G32400.1 // AT2G39450.1 // AT1G04120.1 // AT4G04770.1 // AT1G42540.1 // AT5G42810.1 // AT3G11050.1 // AT1G07…
GO:0009292	P	genetic transfer	21	12274	32	37767	0.011	0.34	// AT5G03760.1 // AT5G65630.1 // AT5G56950.1 // AT5G50320.1 // AT5G54640.1 // AT1G06230.2 // AT4G38130.1 // AT5G38110.1 // AT3G44750.1 // AT4G14140.1 // AT1G48620.1 // AT3G18520.2 // AT3G18520.1 // AT1G43700.1 // AT5G53430.1 // AT1G79000.1 // AT1G32750.1 // AT4G13460.1 // AT5G49160.1 // AT2G23380.1 // AT5G22750.1
GO:0009294	P	DNA mediated transformation	21	12274	32	37767	0.011	0.34	// AT5G03760.1 // AT5G65630.1 // AT5G56950.1 // AT5G50320.1 // AT5G54640.1 // AT1G06230.2 // AT4G38130.1 // AT5G38110.1 // AT3G44750.1 // AT4G14140.1 // AT1G48620.1 // AT3G18520.2 // AT3G18520.1 // AT1G43700.1 // AT5G53430.1 // AT1G79000.1 // AT1G32750.1 // AT4G13460.1 // AT5G49160.1 // AT2G23380.1 // AT5G22750.1
GO:0048527	P	lateral root development	34	12274	62	37767	0.011	0.35	// AT1G25220.1 // AT1G21210.1 // AT1G13980.1 // AT3G07390.1 // AT5G13080.1 // AT3G28860.1 // AT5G05730.1 // AT3G59420.1 // AT3G22942.1 // AT1G32230.2 // AT1G32230.1 // AT1G18800.1 // AT1G56010.2 // AT2G04160.1 // AT1G74560.1 // AT5G43070.1 // AT3G63420.2 // AT2G38120.1 // AT2G34680.1 // AT5G20730.2 // AT5G20730.3 // AT1G77690.1 // AT5G03540.1 // AT3G62980.1 // AT1G49430.1 // AT1G19220.1 // AT5G45…
GO:0009145	P	purine nucleoside triphosphate biosynthetic process	34	12274	62	37767	0.011	0.35	// AT4G29480.1 // AT2G07698.1 // AT5G13450.1 // AT3G58730.1 // AT4G23900.1 // AT1G51650.1 // AT1G64200.1 // AT3G63380.1 // AT3G25610.1 // AT1G06190.1 // AT3G42050.1 // AT4G11150.1 // AT3G13900.1 // ATCG00120 // AT4G02620.1 // AT1G68710.1 // ATCG00480 // AT1G17410.1 // AT4G04640.1 // AT3G22910.1 // AT3G08560.1 // AT1G26130.1 // AT2G22950.1 // AT5G08690.1 // AT3G28715.1 // AT1G15700.1 // AT1G17500.…
GO:0044242	P	cellular lipid catabolic process	39	12274	74	37767	0.011	0.35	// AT1G78440.1 // AT4G39850.1 // AT1G06290.1 // AT1G06550.1 // AT3G24180.1 // AT1G55180.1 // AT5G25760.1 // AT5G04040.1 // AT5G42890.1 // AT3G05290.1 // AT5G43280.1 // AT1G65520.1 // AT3G04460.1 // AT1G76150.1 // AT5G49900.1 // AT4G16760.1 // AT3G07560.1 // AT3G06860.1 // AT2G22780.1 // AT2G44990.1 // AT4G29010.1 // AT5G65110.1 // AT3G51840.1 // AT5G08470.1 // AT3G24360.1 // AT1G27980.1 // AT1G03…
GO:0016571	P	histone methylation	20	12274	30	37767	0.011	0.35	// AT3G06930.1 // AT1G62830.1 // AT2G22740.2 // AT2G06210.1 // AT5G14620.1 // AT1G05830.1 // AT3G20740.1 // AT3G44600.1 // AT4G29830.1 // AT2G22475.1 // AT3G13682.1 // AT1G77300.1 // AT3G24440.1 // AT5G13960.1 // AT3G06930.2 // AT2G27040.1 // AT1G79730.1 // AT2G35160.1 // AT2G23380.1 // AT2G31650.1
GO:0006752	P	group transfer coenzyme metabolic process	28	12274	48	37767	0.011	0.35	// AT1G78680.1 // AT5G48840.1 // AT1G10310.1 // AT1G05560.1 // AT1G78660.3 // AT1G76730.1 // AT4G17360.1 // AT3G21730.2 // AT3G07270.1 // AT3G07270.2 // AT1G50480.1 // AT2G43820.1 // AT5G13050.1 // AT4G34570.1 // AT3G61530.2 // AT2G38660.1 // AT4G30000.1 // AT2G24580.1 // AT5G57850.1 // AT3G12290.1 // AT5G47435.2 // AT2G27490.2 // AT2G18250.1 // AT1G12350.1 // AT3G11750.1 // AT4G00620.1 // AT3G18…
GO:0006650	P	glycerophospholipid metabolic process	31	12274	55	37767	0.011	0.35	// AT1G32200.2 // AT1G71010.1 // AT2G38670.1 // AT4G33240.1 // AT5G17670.1 // AT5G46850.1 // AT3G07960.1 // AT3G45100.2 // AT1G16900.1 // AT1G34260.1 // AT1G11880.1 // AT5G17250.1 // AT1G77740.1 // AT3G57170.1 // AT4G30580.1 // AT3G27325.1 // AT1G10900.1 // AT5G64070.1 // AT5G14850.2 // AT1G12730.2 // AT4G38570.1 // AT1G15110.1 // AT3G59770.1 // AT2G34980.1 // AT2G39290.1 // AT1G63110.1 // AT1G63…
GO:0010015	P	root morphogenesis	55	12274	114	37767	0.011	0.35	// AT4G26690.1 // AT5G48160.1 // AT5G03280.1 // AT3G54610.1 // AT1G13980.1 // AT3G07390.1 // AT3G61650.1 // AT2G20000.1 // AT3G62720.1 // AT2G04160.1 // AT2G22475.1 // AT3G54870.1 // AT5G16910.1 // AT2G47000.1 // AT3G51460.1 // AT1G74380.1 // AT3G59420.1 // AT1G18800.1 // AT1G32230.2 // AT4G24670.2 // AT5G09810.1 // AT5G20490.1 // AT3G13870.1 // AT1G67490.1 // AT2G01830.3 // AT4G02500.1 // AT1G74…
GO:0009914	P	hormone transport	33	12274	60	37767	0.012	0.36	// AT1G71090.1 // AT5G03280.1 // AT1G13980.1 // AT5G19530.1 // AT5G65980.1 // AT3G28860.1 // AT3G22942.1 // AT2G26170.2 // AT3G02260.1 // AT1G23080.2 // AT4G31820.1 // AT4G36760.1 // AT1G54990.1 // AT2G44990.1 // AT5G23080.1 // AT3G63420.2 // AT2G38120.1 // AT1G77690.1 // AT2G34650.1 // AT1G20925.1 // AT4G33090.1 // AT4G30960.1 // AT1G73590.1 // AT5G01990.1 // AT1G28230.1 // AT1G76520.2 // AT2G17…
GO:0042542	P	response to hydrogen peroxide	30	12274	53	37767	0.012	0.37	// AT1G17870.1 // AT3G12580.1 // AT1G22770.1 // AT4G12400.1 // AT5G63310.1 // AT2G32120.2 // AT3G17790.1 // AT2G22240.1 // AT4G26070.3 // AT2G18170.1 // AT1G32230.2 // AT1G32230.1 // AT2G01980.1 // AT1G54050.1 // AT3G04120.1 // AT4G35090.1 // AT1G20630.1 // AT5G01600.1 // AT2G26150.1 // AT2G29500.1 // AT1G74310.1 // AT2G41680.1 // AT5G59720.1 // AT4G03240.1 // AT2G43790.1 // AT4G27670.1 // AT3G27…
GO:0009933	P	meristem structural organization	30	12274	53	37767	0.012	0.37	// AT5G48160.1 // AT1G13870.1 // AT1G52150.2 // AT5G60690.1 // AT5G65700.1 // AT2G20000.1 // AT1G36160.1 // AT1G56010.2 // AT1G72560.1 // AT1G52150.1 // AT3G15880.2 // AT2G26170.2 // AT2G34780.1 // AT4G32880.1 // AT2G35350.1 // AT5G19280.1 // AT5G27030.1 // AT5G26751.1 // AT2G34710.1 // AT4G24190.2 // AT2G45190.1 // AT1G75820.1 // AT5G40280.1 // AT1G15750.2 // AT1G80490.2 // AT4G29040.1 // AT5G51…
GO:0009767	P	photosynthetic electron transport chain	27	12274	46	37767	0.012	0.37	// AT1G55670.1 // AT3G50820.1 // AT1G64770.1 // ATCG00540 // AT4G09650.1 // AT4G22890.3 // AT4G03280.2 // AT4G03280.1 // AT3G15850.1 // AT4G04640.1 // AT2G46820.1 // AT4G33520.1 // AT2G01590.1 // AT5G64040.1 // AT4G33520.3 // AT1G18730.1 // AT1G60600.1 // AT4G30950.1 // AT4G33520.2 // AT1G70760.1 // AT3G16250.1 // AT2G05620.1 // AT4G04020.1 // AT5G49740.1 // AT1G15980.1 // AT2G30950.1 // AT2G4577…
GO:0035315	P	hair cell differentiation	42	12274	82	37767	0.012	0.37	// AT4G26690.1 // AT1G73360.1 // AT5G23940.1 // AT4G19600.1 // AT5G18410.1 // AT5G56110.1 // AT3G12280.1 // AT2G41940.1 // AT2G22475.1 // AT4G01710.1 // AT5G58230.1 // AT5G24630.1 // AT1G30825.1 // AT3G16630.2 // AT1G17920.1 // AT5G41315.1 // AT3G12400.1 // AT5G20490.1 // AT2G38440.1 // AT3G20780.1 // AT4G00100.1 // AT1G80350.1 // AT3G27000.1 // AT1G13180.1 // AT3G13540.1 // AT5G65930.2 // AT5G24…
GO:0010026	P	trichome differentiation	42	12274	82	37767	0.012	0.37	// AT4G26690.1 // AT1G73360.1 // AT5G23940.1 // AT4G19600.1 // AT5G18410.1 // AT5G56110.1 // AT3G12280.1 // AT2G41940.1 // AT2G22475.1 // AT4G01710.1 // AT5G58230.1 // AT5G24630.1 // AT1G30825.1 // AT3G16630.2 // AT1G17920.1 // AT5G41315.1 // AT3G12400.1 // AT5G20490.1 // AT2G38440.1 // AT3G20780.1 // AT4G00100.1 // AT1G80350.1 // AT3G27000.1 // AT1G13180.1 // AT3G13540.1 // AT5G65930.2 // AT5G24…
GO:0006813	P	potassium ion transport	23	12274	37	37767	0.012	0.37	// AT2G24240.1 // AT3G09030.1 // AT2G35060.1 // AT3G02050.1 // AT2G01980.1 // AT1G70300.1 // AT5G51710.1 // AT5G53130.1 // AT5G09400.1 // AT5G14880.1 // AT1G60160.1 // AT5G41330.1 // AT4G17615.1 // AT5G46240.1 // AT4G17615.2 // AT5G55000.2 // AT1G30270.1 // AT2G40540.1 // AT1G04690.1 // AT5G11800.1 // AT2G19600.1 // AT3G02850.1 // AT2G26650.1
GO:0055066	P	di-, tri-valent inorganic cation homeostasis	35	12274	65	37767	0.012	0.37	// AT5G11180.1 // AT3G08950.1 // AT3G08040.1 // AT1G01580.1 // AT2G38170.1 // AT2G24720.1 // AT5G13740.1 // AT3G15353.1 // AT3G51860.1 // AT5G01600.1 // AT4G37270.1 // AT2G32400.1 // AT2G39450.1 // AT1G20340.1 // AT4G04770.1 // AT3G11050.1 // AT2G32390.1 // AT2G18790.1 // AT1G07810.1 // AT1G42540.1 // AT1G10130.1 // AT5G18830.1 // AT5G18830.2 // AT4G08920.1 // AT3G09390.1 // AT3G51480.1 // AT1G04…
GO:0051173	P	positive regulation of nitrogen compound metabolic process	37	12274	70	37767	0.013	0.38	// AT1G61040.1 // AT2G36990.1 // AT2G36490.1 // AT1G21600.1 // AT3G54610.1 // AT3G09360.1 // AT1G73500.1 // AT1G56170.1 // AT1G07530.1 // AT3G26744.1 // AT3G24140.1 // AT2G45100.1 // AT1G74850.1 // AT2G34640.1 // AT3G04740.1 // AT2G41460.1 // AT3G58680.1 // AT1G32640.1 // AT4G02980.1 // AT2G20570.1 // AT3G61890.1 // AT4G29940.1 // AT3G57300.1 // AT3G24500.1 // AT2G22430.1 // AT4G23810.1 // AT3G01…
GO:0006625	P	protein targeting to peroxisome	11	12274	12	37767	0.013	0.39	// AT1G03000.1 // AT5G08470.1 // AT1G79810.2 // AT5G62810.1 // AT5G56290.1 // AT1G79810.1 // AT3G07560.1 // AT2G26350.1 // AT1G29260.1 // AT5G25760.1 // AT3G04460.1
GO:0043574	P	peroxisomal transport	11	12274	12	37767	0.013	0.39	// AT1G03000.1 // AT5G08470.1 // AT1G79810.2 // AT5G62810.1 // AT5G56290.1 // AT1G79810.1 // AT3G07560.1 // AT2G26350.1 // AT1G29260.1 // AT5G25760.1 // AT3G04460.1
GO:0009144	P	purine nucleoside triphosphate metabolic process	34	12274	63	37767	0.013	0.39	// AT4G29480.1 // AT2G07698.1 // AT5G13450.1 // AT3G58730.1 // AT4G23900.1 // AT1G51650.1 // AT1G64200.1 // AT3G63380.1 // AT3G25610.1 // AT1G06190.1 // AT3G42050.1 // AT4G11150.1 // AT3G13900.1 // ATCG00120 // AT4G02620.1 // AT1G68710.1 // ATCG00480 // AT1G17410.1 // AT4G04640.1 // AT3G22910.1 // AT3G08560.1 // AT1G26130.1 // AT2G22950.1 // AT5G08690.1 // AT3G28715.1 // AT1G15700.1 // AT1G17500.…
GO:0043572	P	plastid fission	14	12274	18	37767	0.013	0.4	// AT1G63680.1 // AT1G75010.1 // AT5G42480.1 // AT2G36250.2 // AT5G51020.1 // AT2G16070.2 // AT3G19180.1 // AT5G55280.1 // AT1G20830.1 // AT5G53280.1 // AT3G19720.1 // AT2G21280.1 // AT1G69390.1 // AT5G24020.1
GO:0009741	P	response to brassinosteroid stimulus	31	12274	56	37767	0.013	0.4	// AT5G46570.1 // AT1G22300.1 // AT3G16570.1 // AT5G04240.1 // AT5G08130.1 // AT5G54380.1 // AT1G75750.1 // AT3G20780.1 // AT4G00710.1 // AT2G01950.1 // AT1G74660.1 // AT4G33430.1 // AT3G61460.1 // AT1G78300.1 // AT3G48430.1 // AT3G50660.1 // AT4G18710.1 // AT5G65430.1 // AT5G65430.2 // AT4G39400.1 // AT1G71830.1 // AT5G10450.1 // AT1G14000.1 // AT1G06390.2 // AT4G35230.1 // AT5G58220.1 // AT4G08…
GO:0051170	P	nuclear import	25	12274	42	37767	0.013	0.4	// AT5G20020.1 // AT3G08960.1 // AT1G26170.1 // AT3G63130.1 // AT5G58590.1 // AT5G41790.1 // AT2G46520.1 // AT4G27950.1 // AT1G07140.1 // AT1G43700.1 // AT5G53480.1 // AT5G62600.1 // AT4G16143.1 // AT2G31660.1 // AT1G27970.1 // AT1G71480.1 // AT5G55190.1 // AT3G17340.1 // AT4G11140.1 // AT1G11570.1 // AT4G27640.1 // AT5G06120.1 // AT2G16950.1 // AT2G30060.1 // AT5G17020.1
GO:0030036	P	actin cytoskeleton organization	38	12274	73	37767	0.014	0.41	// AT1G29170.1 // AT5G18410.1 // AT3G61650.1 // AT1G70140.1 // AT1G59910.1 // AT4G01710.1 // AT1G30825.1 // AT1G60430.1 // AT1G13180.1 // AT2G19760.1 // AT1G42550.1 // AT2G38440.1 // AT3G13870.1 // AT3G23670.1 // AT5G59370.1 // AT4G34490.1 // AT3G12110.1 // AT2G30910.1 // AT2G29890.1 // AT3G32400.1 // AT3G27000.1 // AT5G07650.1 // AT2G33385.1 // AT2G34150.1 // AT2G25050.1 // AT3G51300.1 // AT2G46…
GO:0031347	P	regulation of defense response	35	12274	66	37767	0.014	0.42	// AT2G18950.1 // AT4G15900.1 // AT3G18165.1 // AT5G03280.1 // AT1G19250.1 // AT1G80680.1 // AT5G59890.1 // AT5G59890.2 // AT3G56400.1 // AT4G12560.1 // AT4G22300.1 // AT1G80840.1 // AT1G77470.1 // AT4G03550.1 // AT3G11820.2 // AT3G11820.1 // AT4G37460.1 // AT2G37630.1 // AT1G33520.1 // AT2G25000.1 // AT4G32770.1 // AT1G09770.1 // AT2G39940.1 // AT3G52430.1 // AT2G18790.1 // AT3G15210.1 // AT2G43…
GO:0006800	P	oxygen and reactive oxygen species metabolic process	35	12274	66	37767	0.014	0.42	// AT5G33340.1 // AT2G01570.1 // AT1G66340.1 // AT2G26300.1 // AT1G79440.1 // AT3G10920.1 // AT5G18100.1 // AT5G12290.1 // AT5G47910.1 // AT5G62530.1 // AT3G48090.1 // AT1G64060.1 // AT1G60490.1 // AT5G62520.1 // AT2G48070.2 // AT3G52430.1 // AT1G67080.1 // AT1G14920.1 // AT2G41680.1 // AT1G08830.1 // AT4G20380.2 // AT4G20380.3 // AT3G11540.1 // AT2G28190.1 // AT4G35090.1 // AT4G34890.1 // AT3G27…
GO:0015995	P	chlorophyll biosynthetic process	27	12274	47	37767	0.015	0.43	// AT3G14110.1 // AT4G27430.1 // AT5G18660.1 // AT3G51820.1 // AT1G20780.1 // AT1G10670.2 // AT4G15560.1 // AT3G03710.1 // AT1G58290.1 // AT1G44446.3 // AT1G44446.1 // AT3G16857.2 // AT1G63970.1 // AT2G20570.1 // AT3G59400.1 // AT5G16440.1 // AT1G78600.1 // AT1G74470.1 // AT5G50920.1 // AT1G08520.1 // AT5G08280.1 // AT2G20180.2 // AT2G25180.1 // AT4G25080.3 // AT4G27440.1 // AT4G18480.1 // AT5G54…
GO:0010817	P	regulation of hormone levels	75	12274	168	37767	0.015	0.43	// AT1G25220.1 // AT5G63380.1 // AT2G47000.1 // AT2G44990.1 // AT1G66340.1 // AT1G13980.1 // AT5G19530.1 // AT5G20960.2 // AT1G77690.1 // AT5G65980.1 // AT1G20925.1 // AT5G01990.1 // AT3G01650.1 // AT1G55320.1 // AT5G19040.1 // AT5G05730.1 // AT3G05290.1 // AT3G22942.1 // AT5G20040.2 // AT2G26170.2 // AT5G20040.1 // AT3G19820.2 // AT3G28860.1 // AT3G02260.1 // AT1G73590.1 // AT5G14420.4 // AT3G30…
GO:0051276	P	chromosome organization	93	12274	216	37767	0.015	0.43	// AT3G44680.1 // AT3G54610.1 // AT4G29830.1 // AT2G30620.1 // AT5G24630.1 // AT1G16970.1 // AT5G56950.1 // AT5G44800.1 // AT3G17590.1 // AT1G48050.1 // AT1G57820.2 // AT5G17690.1 // AT2G46020.2 // AT4G37280.1 // AT5G10980.1 // AT4G22970.1 // AT1G14410.1 // AT5G40820.1 // AT1G63020.1 // AT5G57160.1 // AT2G23740.1 // AT5G67320.1 // AT3G02680.1 // AT2G33610.1 // AT2G35160.1 // AT3G24440.1 // AT3G51…
GO:0060918	P	auxin transport	32	12274	59	37767	0.015	0.44	// AT1G71090.1 // AT5G03280.1 // AT1G13980.1 // AT5G19530.1 // AT5G65980.1 // AT3G28860.1 // AT3G22942.1 // AT2G26170.2 // AT3G02260.1 // AT1G23080.2 // AT4G31820.1 // AT4G36760.1 // AT1G54990.1 // AT2G44990.1 // AT5G23080.1 // AT3G63420.2 // AT2G38120.1 // AT1G77690.1 // AT2G34650.1 // AT1G20925.1 // AT4G33090.1 // AT4G30960.1 // AT1G73590.1 // AT5G01990.1 // AT1G76520.2 // AT2G17500.3 // AT2G36…
GO:0045934	P	negative regulation of nucleobase, nucleoside, nucleotide and nucleic acid metabolic process	47	12274	96	37767	0.015	0.44	// AT2G43410.1 // AT5G09230.6 // AT2G32700.5 // AT5G09230.3 // AT3G18524.1 // AT5G18230.1 // AT1G24190.1 // AT2G34720.1 // AT1G47720.1 // AT5G62000.3 // AT4G28110.1 // AT4G38620.1 // AT4G05420.1 // AT5G63980.1 // AT2G34780.1 // AT4G38130.1 // AT4G27270.1 // AT1G30500.2 // AT3G20910.1 // AT2G27040.1 // AT5G17690.1 // AT4G13940.1 // AT4G16780.1 // AT2G37630.1 // AT5G13240.1 // AT5G08550.1 // AT1G14…
GO:0051172	P	negative regulation of nitrogen compound metabolic process	47	12274	96	37767	0.015	0.44	// AT2G43410.1 // AT5G09230.6 // AT2G32700.5 // AT5G09230.3 // AT3G18524.1 // AT5G18230.1 // AT1G24190.1 // AT2G34720.1 // AT1G47720.1 // AT5G62000.3 // AT4G28110.1 // AT4G38620.1 // AT4G05420.1 // AT5G63980.1 // AT2G34780.1 // AT4G38130.1 // AT4G27270.1 // AT1G30500.2 // AT3G20910.1 // AT2G27040.1 // AT5G17690.1 // AT4G13940.1 // AT4G16780.1 // AT2G37630.1 // AT5G13240.1 // AT5G08550.1 // AT1G14…
GO:0016481	P	negative regulation of transcription	43	12274	86	37767	0.015	0.44	// AT2G43410.1 // AT5G09230.6 // AT2G32700.5 // AT5G09230.3 // AT5G18230.1 // AT2G34720.1 // AT2G39810.1 // AT5G02030.1 // AT4G28110.1 // AT4G38620.1 // AT4G05420.1 // AT5G63980.1 // AT4G38130.1 // AT4G27270.1 // AT1G30500.2 // AT3G20910.1 // AT2G27040.1 // AT5G17690.1 // AT4G13940.1 // AT4G16780.1 // AT2G37630.1 // AT5G13240.1 // AT5G08550.1 // AT5G62000.3 // AT1G59750.2 // AT4G21670.1 // AT5G58…
GO:0048469	P	cell maturation	26	12274	45	37767	0.015	0.44	// AT4G26690.1 // AT3G62720.1 // AT5G03280.1 // AT1G13980.1 // AT3G61650.1 // AT2G22475.1 // AT3G54870.1 // AT5G16910.1 // AT2G47000.1 // AT3G51460.1 // AT1G74380.1 // AT5G20490.1 // AT5G09810.1 // AT4G02500.1 // AT1G48380.1 // AT2G38120.1 // AT5G64070.1 // AT2G34650.1 // AT4G18640.1 // AT4G38630.1 // AT5G49270.1 // AT1G04160.1 // AT1G70940.1 // AT2G26650.1 // AT5G43900.1 // AT3G16640.1
GO:0010054	P	trichoblast differentiation	29	12274	52	37767	0.015	0.44	// AT4G26690.1 // AT3G62720.1 // AT5G03280.1 // AT1G13980.1 // AT3G61650.1 // AT2G22475.1 // AT3G54870.1 // AT5G16910.1 // AT2G47000.1 // AT3G51460.1 // AT1G74380.1 // AT5G37850.1 // AT5G20490.1 // AT5G09810.1 // AT4G02500.1 // AT1G48380.1 // AT2G38120.1 // AT5G64070.1 // AT2G34650.1 // AT4G18640.1 // AT4G38630.1 // AT2G46410.1 // AT1G79840.1 // AT5G49270.1 // AT1G04160.1 // AT1G70940.1 // AT2G26…
GO:0048765	P	root hair cell differentiation	26	12274	45	37767	0.015	0.44	// AT4G26690.1 // AT3G62720.1 // AT5G03280.1 // AT1G13980.1 // AT3G61650.1 // AT2G22475.1 // AT3G54870.1 // AT5G16910.1 // AT2G47000.1 // AT3G51460.1 // AT1G74380.1 // AT5G20490.1 // AT5G09810.1 // AT4G02500.1 // AT1G48380.1 // AT2G38120.1 // AT5G64070.1 // AT2G34650.1 // AT4G18640.1 // AT4G38630.1 // AT5G49270.1 // AT1G04160.1 // AT1G70940.1 // AT2G26650.1 // AT5G43900.1 // AT3G16640.1
GO:0048764	P	trichoblast maturation	26	12274	45	37767	0.015	0.44	// AT4G26690.1 // AT3G62720.1 // AT5G03280.1 // AT1G13980.1 // AT3G61650.1 // AT2G22475.1 // AT3G54870.1 // AT5G16910.1 // AT2G47000.1 // AT3G51460.1 // AT1G74380.1 // AT5G20490.1 // AT5G09810.1 // AT4G02500.1 // AT1G48380.1 // AT2G38120.1 // AT5G64070.1 // AT2G34650.1 // AT4G18640.1 // AT4G38630.1 // AT5G49270.1 // AT1G04160.1 // AT1G70940.1 // AT2G26650.1 // AT5G43900.1 // AT3G16640.1
GO:0043603	P	cellular amide metabolic process	26	12274	45	37767	0.015	0.44	// AT1G55670.1 // AT5G13110.1 // AT5G57590.1 // AT4G26520.1 // AT4G20930.1 // AT5G11670.1 // AT4G38970.1 // AT5G40760.1 // AT1G71180.1 // AT5G35790.1 // AT1G55090.1 // AT2G36460.1 // AT5G55810.1 // AT2G01290.1 // AT2G01140.1 // AT2G21330.1 // AT5G14760.1 // AT2G43360.1 // AT1G18270.1 // AT5G04620.2 // AT3G21070.2 // AT2G01350.1 // AT5G44520.1 // AT5G03690.2 // AT4G29120.1 // AT5G50210.1
GO:0043331	P	response to dsRNA	18	12274	27	37767	0.016	0.44	// AT2G27100.1 // AT5G04290.1 // AT1G01040.1 // AT5G44200.1 // AT1G63020.1 // AT3G49500.1 // AT5G23570.1 // AT2G13540.1 // AT3G20550.1 // AT3G43920.1 // AT5G20320.1 // AT2G40030.1 // AT3G62800.2 // AT3G15390.1 // AT4G11130.1 // AT4G20910.1 // AT2G32940.1 // AT1G09700.1
GO:0051607	P	defense response to virus	18	12274	27	37767	0.016	0.44	// AT5G42810.1 // AT1G80840.1 // AT1G01040.1 // AT4G20910.1 // AT3G11660.1 // AT2G43710.1 // AT3G49500.1 // AT5G08120.1 // AT5G24590.2 // AT2G43710.2 // AT5G20320.1 // AT5G23570.1 // AT5G06320.1 // AT2G26560.1 // AT1G05460.1 // AT2G22240.1 // AT1G48410.2 // AT1G48410.1
GO:0010557	P	positive regulation of macromolecule biosynthetic process	36	12274	69	37767	0.016	0.44	// AT1G61040.1 // AT2G36990.1 // AT2G36490.1 // AT1G21600.1 // AT3G54610.1 // AT3G09360.1 // AT1G73500.1 // AT1G56170.1 // AT1G07530.1 // AT3G26744.1 // AT3G24140.1 // AT3G08720.2 // AT2G45100.1 // AT1G74850.1 // AT2G34640.1 // AT3G04740.1 // AT2G41460.1 // AT3G58680.1 // AT1G32640.1 // AT4G02980.1 // AT2G20570.1 // AT2G06210.1 // AT4G29940.1 // AT3G24500.1 // AT2G22430.1 // AT4G23810.1 // AT3G01…
GO:0031050	P	dsRNA fragmentation	18	12274	27	37767	0.016	0.44	// AT2G27100.1 // AT5G04290.1 // AT1G01040.1 // AT5G44200.1 // AT1G63020.1 // AT3G49500.1 // AT5G23570.1 // AT2G13540.1 // AT3G20550.1 // AT3G43920.1 // AT5G20320.1 // AT2G40030.1 // AT3G62800.2 // AT3G15390.1 // AT4G11130.1 // AT4G20910.1 // AT2G32940.1 // AT1G09700.1
GO:0070918	P	production of small RNA involved in gene silencing by RNA	18	12274	27	37767	0.016	0.44	// AT2G27100.1 // AT5G04290.1 // AT1G01040.1 // AT5G44200.1 // AT1G63020.1 // AT3G49500.1 // AT5G23570.1 // AT2G13540.1 // AT3G20550.1 // AT3G43920.1 // AT5G20320.1 // AT2G40030.1 // AT3G62800.2 // AT3G15390.1 // AT4G11130.1 // AT4G20910.1 // AT2G32940.1 // AT1G09700.1
GO:0006760	P	folic acid and derivative metabolic process	22	12274	36	37767	0.016	0.45	// AT1G78680.1 // AT1G10310.1 // AT1G78660.3 // AT5G13050.1 // AT4G17360.1 // AT3G07270.1 // AT3G07270.2 // AT1G50480.1 // AT2G43820.1 // AT1G76730.1 // AT4G34570.1 // AT2G38660.1 // AT5G47435.2 // AT4G30000.1 // AT2G24580.1 // AT5G57850.1 // AT3G12290.1 // AT3G21730.2 // AT1G05560.1 // AT3G11750.1 // AT4G00620.1 // AT2G16370.1
GO:0030003	P	cellular cation homeostasis	42	12274	84	37767	0.016	0.45	// AT4G16370.1 // AT2G15290.1 // AT1G47240.1 // AT3G08950.1 // AT2G32390.1 // AT1G15960.1 // AT3G08040.1 // AT2G38170.1 // AT2G24720.1 // AT5G11180.1 // AT3G15353.1 // AT3G14070.1 // AT3G51860.1 // AT5G23630.1 // AT5G01600.1 // AT4G37270.1 // AT2G32400.1 // AT2G39450.1 // AT1G04120.1 // AT4G04770.1 // AT1G42540.1 // AT3G11050.1 // AT1G07810.1 // AT2G18790.1 // AT1G80830.1 // AT5G47560.1 // AT3G10…
GO:0009968	P	negative regulation of signal transduction	25	12274	43	37767	0.016	0.46	// AT2G01570.1 // AT1G66340.1 // AT2G22430.1 // AT3G04580.2 // AT5G63980.1 // AT3G59380.1 // AT3G48040.1 // AT5G08335.1 // AT2G39550.1 // AT2G25490.1 // AT1G14920.1 // AT3G15210.1 // AT1G50640.1 // AT4G24580.1 // AT5G40280.1 // AT3G11540.1 // AT5G25350.1 // AT5G64750.1 // AT4G26080.1 // AT1G01720.1 // AT2G40940.1 // AT5G03730.2 // AT2G25170.1 // AT3G11410.1 // AT3G23150.1
GO:0010648	P	negative regulation of cell communication	25	12274	43	37767	0.016	0.46	// AT2G01570.1 // AT1G66340.1 // AT2G22430.1 // AT3G04580.2 // AT5G63980.1 // AT3G59380.1 // AT3G48040.1 // AT5G08335.1 // AT2G39550.1 // AT2G25490.1 // AT1G14920.1 // AT3G15210.1 // AT1G50640.1 // AT4G24580.1 // AT5G40280.1 // AT3G11540.1 // AT5G25350.1 // AT5G64750.1 // AT4G26080.1 // AT1G01720.1 // AT2G40940.1 // AT5G03730.2 // AT2G25170.1 // AT3G11410.1 // AT3G23150.1
GO:0006090	P	pyruvate metabolic process	17	12274	25	37767	0.016	0.46	// AT4G15560.1 // AT3G03710.1 // AT1G13440.1 // AT2G02500.1 // AT5G60600.1 // AT5G60600.2 // AT4G34350.1 // AT3G04120.1 // AT5G65690.1 // AT1G63970.1 // AT4G37870.1 // AT5G42740.1 // AT3G47450.2 // AT3G25860.1 // AT1G54220.1 // AT5G62790.1 // AT3G16950.1
GO:0042214	P	terpene metabolic process	28	12274	50	37767	0.016	0.46	// AT2G27150.1 // AT1G20780.1 // AT1G52340.1 // AT5G52570.1 // AT5G57030.1 // AT4G25700.1 // AT4G18780.1 // AT5G61670.2 // AT3G10230.1 // AT4G15870.1 // AT4G19230.1 // AT4G14210.1 // AT4G14210.2 // AT2G44990.1 // AT2G04240.2 // AT1G67080.1 // AT2G18790.1 // AT3G03710.1 // AT1G16540.1 // AT1G61680.1 // AT1G30100.1 // AT1G04580.1 // AT3G14440.1 // AT3G63520.1 // AT3G04870.2 // AT5G67030.1 // AT2G29…
GO:0042558	P	pteridine and derivative metabolic process	21	12274	34	37767	0.017	0.47	// AT1G78680.1 // AT4G17360.1 // AT5G20990.1 // AT3G07270.1 // AT3G07270.2 // AT2G24580.1 // AT2G43820.1 // AT2G43760.1 // AT2G16370.1 // AT2G31955.1 // AT5G57850.1 // AT4G10100.2 // AT1G01290.1 // AT5G03430.1 // AT1G05560.1 // AT1G29810.1 // AT1G78660.3 // AT5G51110.1 // AT4G34570.1 // AT5G13050.1 // AT5G47435.2
GO:0044003	P	modification by symbiont of host morphology or physiology	9	12274	9	37767	0.017	0.47	// AT1G01040.1 // AT4G20910.1 // AT3G49500.1 // AT5G23570.1 // AT5G20320.1 // AT1G05460.1 // AT1G48410.2 // AT1G48410.1 // AT3G25470.1
GO:0006820	P	anion transport	37	12274	72	37767	0.017	0.47	// AT4G35440.1 // AT4G21120.1 // AT1G02260.1 // AT1G12110.1 // AT5G10180.1 // AT2G33770.1 // AT1G32450.1 // AT3G62270.1 // AT4G23650.1 // AT5G50200.3 // AT3G20000.1 // AT4G10380.1 // AT5G57490.1 // AT5G15090.1 // AT5G58140.3 // AT1G68740.1 // AT5G58140.4 // AT3G51895.1 // AT1G55620.2 // AT2G26900.1 // AT3G01280.1 // AT5G49630.1 // AT3G10350.1 // AT5G49890.1 // AT3G26570.2 // AT5G40890.1 // AT3G45…
GO:0009084	P	glutamine family amino acid biosynthetic process	16	12274	23	37767	0.017	0.47	// AT4G37670.2 // AT5G10920.1 // AT5G38710.1 // AT3G17820.1 // AT2G37500.1 // AT3G30775.1 // AT3G57560.1 // AT1G29900.1 // AT5G14800.1 // AT1G52340.1 // AT4G24830.1 // AT3G55610.1 // AT3G53180.1 // AT2G39800.1 // AT5G46180.1 // AT5G53460.1
GO:0051817	P	modification of morphology or physiology of other organism during symbiotic interaction	9	12274	9	37767	0.017	0.47	// AT1G01040.1 // AT4G20910.1 // AT3G49500.1 // AT5G23570.1 // AT5G20320.1 // AT1G05460.1 // AT1G48410.2 // AT1G48410.1 // AT3G25470.1
GO:0010027	P	thylakoid membrane organization	16	12274	23	37767	0.017	0.47	// AT1G65260.1 // AT4G31780.2 // AT2G20890.1 // AT3G24590.1 // AT2G07050.1 // AT2G26300.1 // AT2G01110.1 // AT2G28800.1 // AT1G32500.1 // AT3G10670.1 // AT1G03160.1 // AT2G30950.1 // AT5G35220.1 // AT3G47450.2 // AT2G45770.1 // AT5G12130.1
GO:0009668	P	plastid membrane organization	16	12274	23	37767	0.017	0.47	// AT1G65260.1 // AT4G31780.2 // AT2G20890.1 // AT3G24590.1 // AT2G07050.1 // AT2G26300.1 // AT2G01110.1 // AT2G28800.1 // AT1G32500.1 // AT3G10670.1 // AT1G03160.1 // AT2G30950.1 // AT5G35220.1 // AT3G47450.2 // AT2G45770.1 // AT5G12130.1
GO:0006325	P	chromatin organization	77	12274	175	37767	0.017	0.47	// AT1G05830.1 // AT3G44680.1 // AT2G30620.1 // AT3G54610.1 // AT3G51880.2 // AT4G33470.1 // AT1G48620.1 // AT2G28290.2 // AT4G29830.1 // AT3G60830.1 // AT2G22475.1 // AT1G20696.1 // AT3G18520.2 // AT2G22740.2 // AT2G45490.1 // AT5G58230.1 // AT3G06930.1 // AT3G06930.2 // AT2G18050.1 // AT5G04240.1 // AT5G56950.1 // AT4G38130.1 // AT5G14620.1 // AT5G44800.1 // AT3G24440.1 // AT3G20740.1 // AT5G59…
GO:0009723	P	response to ethylene stimulus	86	12274	199	37767	0.017	0.47	// AT4G24670.2 // AT1G58250.1 // AT1G73500.1 // AT5G52660.2 // AT5G52660.1 // AT1G32230.2 // AT1G32230.1 // AT1G73730.1 // AT3G23240.1 // AT2G25490.1 // AT1G74660.1 // AT1G70000.1 // AT2G43790.1 // AT2G31180.1 // AT5G25350.1 // AT1G22640.1 // AT1G49950.3 // AT4G09460.1 // AT2G01570.1 // AT5G03280.1 // AT1G01060.2 // AT3G28910.1 // AT3G46060.1 // AT1G15520.1 // AT5G44790.1 // AT2G38120.1 // AT3G15…
GO:0050789	P	regulation of biological process	1283	12274	3697	37767	0.017	0.47	// AT1G51120.1 // AT1G59580.2 // AT4G16430.1 // AT1G02120.1 // AT1G42990.1 // AT5G46570.1 // AT5G60690.1 // AT5G05700.1 // AT1G73500.1 // AT2G41940.1 // AT1G52340.1 // AT3G54870.1 // AT2G21240.2 // AT3G15270.1 // AT4G12560.1 // AT2G32700.5 // AT4G33680.1 // AT5G11190.1 // AT4G38200.1 // AT2G19780.1 // AT3G08720.2 // AT2G01930.2 // AT5G60600.1 // AT5G60600.2 // AT5G06800.1 // AT1G33520.1 // AT2G43…
GO:0009699	P	phenylpropanoid biosynthetic process	64	12274	141	37767	0.018	0.47	// AT1G76470.1 // AT2G33590.1 // AT1G72680.1 // AT5G49040.1 // AT2G37040.1 // AT3G13650.1 // AT3G24503.1 // AT1G09480.1 // AT2G30490.1 // AT5G48100.1 // AT2G26170.2 // AT4G25300.1 // AT3G51240.1 // AT4G34230.1 // AT1G32100.1 // AT5G14700.1 // AT3G55120.1 // AT5G48930.1 // AT1G58170.1 // AT2G26310.1 // AT4G34050.1 // AT1G32640.1 // AT1G78600.1 // AT2G45400.1 // AT1G22640.1 // AT2G02400.1 // AT4G16…
GO:0009206	P	purine ribonucleoside triphosphate biosynthetic process	32	12274	60	37767	0.018	0.47	// AT4G29480.1 // AT2G07698.1 // AT5G13450.1 // AT3G58730.1 // AT4G23900.1 // AT1G51650.1 // AT1G64200.1 // AT3G63380.1 // AT3G25610.1 // AT1G06190.1 // AT3G42050.1 // AT4G11150.1 // AT3G13900.1 // AT4G02620.1 // AT1G68710.1 // ATCG00480 // AT1G17410.1 // AT4G04640.1 // AT3G22910.1 // AT3G08560.1 // AT1G26130.1 // AT2G22950.1 // AT5G08690.1 // AT3G28715.1 // AT1G15700.1 // AT1G17500.1 // AT3G2787…
GO:0009201	P	ribonucleoside triphosphate biosynthetic process	32	12274	60	37767	0.018	0.47	// AT4G29480.1 // AT2G07698.1 // AT5G13450.1 // AT3G58730.1 // AT4G23900.1 // AT1G51650.1 // AT1G64200.1 // AT3G63380.1 // AT3G25610.1 // AT1G06190.1 // AT3G42050.1 // AT4G11150.1 // AT3G13900.1 // AT4G02620.1 // AT1G68710.1 // ATCG00480 // AT1G17410.1 // AT4G04640.1 // AT3G22910.1 // AT3G08560.1 // AT1G26130.1 // AT2G22950.1 // AT5G08690.1 // AT3G28715.1 // AT1G15700.1 // AT1G17500.1 // AT3G2787…
GO:0010051	P	xylem and phloem pattern formation	27	12274	48	37767	0.017	0.47	// AT4G24220.1 // AT4G24670.2 // AT5G60690.1 // AT5G02030.1 // AT5G16780.1 // AT5G13300.1 // AT4G36890.1 // AT2G02560.1 // AT1G19300.1 // AT5G10250.1 // AT3G52770.1 // AT1G19850.1 // AT1G20330.1 // AT2G01950.1 // AT2G32010.1 // AT1G05470.1 // AT1G15750.2 // AT5G42080.2 // AT1G73590.1 // AT5G42080.1 // AT1G04550.2 // AT1G48920.1 // AT1G14000.1 // AT4G18750.1 // AT2G20120.1 // AT1G43130.1 // AT3G44…
GO:0010053	P	root epidermal cell differentiation	32	12274	60	37767	0.018	0.47	// AT4G26690.1 // AT3G62720.1 // AT5G03280.1 // AT1G13980.1 // AT3G61650.1 // AT2G22475.1 // AT3G54870.1 // AT5G16910.1 // AT2G47000.1 // AT3G51460.1 // AT1G74380.1 // AT5G37850.1 // AT1G67490.1 // AT5G20490.1 // AT3G13870.1 // AT5G09810.1 // AT4G02500.1 // AT1G48380.1 // AT2G38120.1 // AT5G64070.1 // AT2G34650.1 // AT5G51060.1 // AT4G18640.1 // AT4G38630.1 // AT2G46410.1 // AT1G79840.1 // AT5G49…
GO:0006606	P	protein import into nucleus	24	12274	41	37767	0.018	0.47	// AT5G20020.1 // AT3G08960.1 // AT1G26170.1 // AT3G63130.1 // AT5G58590.1 // AT5G41790.1 // AT2G46520.1 // AT4G27950.1 // AT1G07140.1 // AT5G53480.1 // AT5G62600.1 // AT4G16143.1 // AT2G31660.1 // AT1G27970.1 // AT1G71480.1 // AT5G55190.1 // AT3G17340.1 // AT4G11140.1 // AT1G11570.1 // AT4G27640.1 // AT5G06120.1 // AT2G16950.1 // AT2G30060.1 // AT5G17020.1
GO:0042727	P	riboflavin and derivative biosynthetic process	10	12274	11	37767	0.018	0.47	// AT5G23330.1 // AT5G08340.1 // AT4G20960.1 // AT3G47390.1 // AT2G20690.1 // AT4G21470.1 // AT2G44050.1 // AT5G64300.1 // AT5G59750.1 // AT2G22450.1
GO:0042726	P	riboflavin and derivative metabolic process	10	12274	11	37767	0.018	0.47	// AT5G23330.1 // AT5G08340.1 // AT4G20960.1 // AT3G47390.1 // AT2G20690.1 // AT4G21470.1 // AT2G44050.1 // AT5G64300.1 // AT5G59750.1 // AT2G22450.1
GO:0009231	P	riboflavin biosynthetic process	10	12274	11	37767	0.018	0.47	// AT5G23330.1 // AT5G08340.1 // AT4G20960.1 // AT3G47390.1 // AT2G20690.1 // AT4G21470.1 // AT2G44050.1 // AT5G64300.1 // AT5G59750.1 // AT2G22450.1
GO:0031408	P	oxylipin biosynthetic process	20	12274	32	37767	0.018	0.47	// AT3G14110.1 // AT5G63380.1 // AT2G43710.2 // AT2G33150.1 // AT4G16760.1 // AT1G13280.1 // AT2G26560.1 // AT1G76690.1 // AT2G43710.1 // AT2G06050.2 // AT3G25780.1 // AT1G55020.1 // AT1G20510.1 // AT4G05160.1 // AT1G76680.1 // AT3G45140.1 // AT5G42650.1 // AT1G61850.1 // AT1G17420.1 // AT1G19640.1
GO:0034599	P	cellular response to oxidative stress	10	12274	11	37767	0.018	0.47	// AT3G27820.1 // AT2G41680.1 // AT1G32640.1 // AT5G18100.1 // AT1G08830.1 // AT3G10920.1 // AT2G28190.1 // AT4G35090.1 // AT3G52880.1 // AT5G23310.1
GO:0006771	P	riboflavin metabolic process	10	12274	11	37767	0.018	0.47	// AT5G23330.1 // AT5G08340.1 // AT4G20960.1 // AT3G47390.1 // AT2G20690.1 // AT4G21470.1 // AT2G44050.1 // AT5G64300.1 // AT5G59750.1 // AT2G22450.1
GO:0001522	P	pseudouridine synthesis	14	12274	19	37767	0.018	0.48	// AT1G34150.1 // AT1G20370.1 // AT4G21770.1 // AT5G14460.1 // AT1G09800.1 // AT1G56345.1 // AT5G35400.1 // AT3G52260.2 // AT2G30320.1 // AT1G78910.1 // AT1G76050.2 // AT3G04820.1 // AT5G51140.1 // AT3G19440.1
GO:0010020	P	chloroplast fission	11	12274	13	37767	0.019	0.49	// AT1G63680.1 // AT1G75010.1 // AT5G42480.1 // AT2G36250.2 // AT5G55280.1 // AT1G20830.1 // AT5G53280.1 // AT3G19720.1 // AT2G21280.1 // AT1G69390.1 // AT5G24020.1
GO:0019362	P	pyridine nucleotide metabolic process	26	12274	46	37767	0.019	0.49	// AT1G55670.1 // AT5G13110.1 // AT4G26520.1 // AT4G20930.1 // AT5G11670.1 // AT4G38970.1 // AT5G40760.1 // AT1G71180.1 // AT5G35790.1 // AT1G55090.1 // AT2G36460.1 // AT5G55810.1 // AT4G29120.1 // AT2G23420.1 // AT2G01290.1 // AT2G01140.1 // AT2G21330.1 // AT1G21640.1 // AT5G14760.1 // AT1G18270.1 // AT3G21070.2 // AT2G01350.1 // AT5G44520.1 // AT5G03690.2 // AT2G22570.1 // AT5G50210.1
GO:0009926	P	auxin polar transport	31	12274	58	37767	0.019	0.49	// AT1G71090.1 // AT5G03280.1 // AT1G13980.1 // AT5G19530.1 // AT5G65980.1 // AT3G28860.1 // AT3G22942.1 // AT2G26170.2 // AT3G02260.1 // AT1G23080.2 // AT4G31820.1 // AT4G36760.1 // AT1G54990.1 // AT2G44990.1 // AT5G23080.1 // AT3G63420.2 // AT2G38120.1 // AT1G77690.1 // AT2G34650.1 // AT1G20925.1 // AT4G33090.1 // AT4G30960.1 // AT1G73590.1 // AT5G01990.1 // AT1G76520.2 // AT2G17500.3 // AT2G36…
GO:0045941	P	positive regulation of transcription	33	12274	63	37767	0.019	0.5	// AT1G61040.1 // AT2G36990.1 // AT2G36490.1 // AT1G21600.1 // AT3G54610.1 // AT3G09360.1 // AT1G73500.1 // AT1G56170.1 // AT1G07530.1 // AT3G26744.1 // AT3G24140.1 // AT2G45100.1 // AT1G74850.1 // AT2G34640.1 // AT3G04740.1 // AT2G41460.1 // AT3G58680.1 // AT1G32640.1 // AT2G20570.1 // AT2G06210.1 // AT4G29940.1 // AT3G24500.1 // AT2G22430.1 // AT4G23810.1 // AT3G01470.1 // AT3G19510.1 // AT3G48…
GO:0010628	P	positive regulation of gene expression	33	12274	63	37767	0.019	0.5	// AT1G61040.1 // AT2G36990.1 // AT2G36490.1 // AT1G21600.1 // AT3G54610.1 // AT3G09360.1 // AT1G73500.1 // AT1G56170.1 // AT1G07530.1 // AT3G26744.1 // AT3G24140.1 // AT2G45100.1 // AT1G74850.1 // AT2G34640.1 // AT3G04740.1 // AT2G41460.1 // AT3G58680.1 // AT1G32640.1 // AT2G20570.1 // AT2G06210.1 // AT4G29940.1 // AT3G24500.1 // AT2G22430.1 // AT4G23810.1 // AT3G01470.1 // AT3G19510.1 // AT3G48…
GO:0009845	P	seed germination	41	12274	83	37767	0.02	0.51	// AT5G67360.1 // AT4G13850.2 // AT2G01570.1 // AT3G54810.2 // AT2G26300.1 // AT3G61850.2 // AT5G05700.1 // AT4G36930.1 // AT2G19450.1 // AT5G35750.1 // AT5G42890.1 // AT5G66880.1 // AT1G27320.1 // AT3G22942.1 // AT2G27300.1 // AT5G09810.1 // AT3G15730.1 // AT4G32010.1 // AT4G18010.2 // AT2G01830.3 // AT4G29010.1 // AT4G24210.1 // AT3G63420.2 // AT4G03560.1 // AT1G14920.1 // AT2G18790.1 // AT3G13…
GO:0030384	P	phosphoinositide metabolic process	25	12274	44	37767	0.02	0.51	// AT1G71010.1 // AT4G33240.1 // AT5G17670.1 // AT5G46850.1 // AT3G07960.1 // AT3G45100.2 // AT1G16900.1 // AT1G34260.1 // AT1G11880.1 // AT5G17250.1 // AT1G77740.1 // AT3G57170.1 // AT3G27325.1 // AT1G10900.1 // AT5G64070.1 // AT5G14850.2 // AT1G12730.2 // AT4G38570.1 // AT3G59770.1 // AT2G34980.1 // AT2G39290.1 // AT1G63110.1 // AT1G63110.3 // AT3G01380.1 // AT5G22130.1
GO:0006612	P	protein targeting to membrane	18	12274	28	37767	0.02	0.51	// AT2G43640.1 // AT5G62050.1 // AT3G09740.1 // AT3G11820.2 // AT4G30600.1 // AT3G11820.1 // AT5G55500.1 // AT2G28800.1 // AT3G49100.1 // AT2G47450.1 // AT1G67650.1 // AT1G48900.1 // AT5G03940.1 // AT1G48160.1 // AT1G67680.1 // AT2G45770.1 // AT5G52440.1 // AT2G20890.1
GO:0009205	P	purine ribonucleoside triphosphate metabolic process	32	12274	61	37767	0.021	0.53	// AT4G29480.1 // AT2G07698.1 // AT5G13450.1 // AT3G58730.1 // AT4G23900.1 // AT1G51650.1 // AT1G64200.1 // AT3G63380.1 // AT3G25610.1 // AT1G06190.1 // AT3G42050.1 // AT4G11150.1 // AT3G13900.1 // AT4G02620.1 // AT1G68710.1 // ATCG00480 // AT1G17410.1 // AT4G04640.1 // AT3G22910.1 // AT3G08560.1 // AT1G26130.1 // AT2G22950.1 // AT5G08690.1 // AT3G28715.1 // AT1G15700.1 // AT1G17500.1 // AT3G2787…
GO:0009199	P	ribonucleoside triphosphate metabolic process	32	12274	61	37767	0.021	0.53	// AT4G29480.1 // AT2G07698.1 // AT5G13450.1 // AT3G58730.1 // AT4G23900.1 // AT1G51650.1 // AT1G64200.1 // AT3G63380.1 // AT3G25610.1 // AT1G06190.1 // AT3G42050.1 // AT4G11150.1 // AT3G13900.1 // AT4G02620.1 // AT1G68710.1 // ATCG00480 // AT1G17410.1 // AT4G04640.1 // AT3G22910.1 // AT3G08560.1 // AT1G26130.1 // AT2G22950.1 // AT5G08690.1 // AT3G28715.1 // AT1G15700.1 // AT1G17500.1 // AT3G2787…
GO:0009310	P	amine catabolic process	27	12274	49	37767	0.021	0.53	// AT1G03090.2 // AT4G08900.1 // AT5G43430.1 // AT1G64660.1 // AT1G60990.1 // AT4G12130.1 // AT2G26080.1 // AT5G54080.2 // AT5G62530.1 // AT4G18460.1 // AT1G65840.1 // AT5G46180.1 // AT5G38710.1 // AT3G47340.1 // AT3G30775.1 // AT5G54830.1 // AT3G07570.1 // AT3G22200.1 // AT4G34030.1 // AT2G35120.1 // AT4G33010.1 // AT3G04520.1 // AT4G37930.1 // AT1G79440.1 // AT1G32470.1 // AT5G65940.1 // AT2G20…
GO:0006417	P	regulation of translation	17	12274	26	37767	0.021	0.54	// AT2G43640.1 // AT1G36730.1 // AT4G32915.1 // AT3G08720.2 // AT4G18300.1 // AT2G34970.1 // AT1G21760.1 // AT5G36230.1 // AT3G49100.1 // AT3G17040.1 // AT5G43700.1 // AT4G29080.1 // AT2G45730.1 // AT1G77840.1 // AT1G20340.1 // AT2G40570.1 // AT4G34590.1
GO:0009734	P	auxin mediated signaling pathway	24	12274	42	37767	0.021	0.54	// AT3G28970.1 // AT5G63310.1 // AT2G47000.1 // AT3G53020.1 // AT1G77850.1 // AT5G54510.1 // AT1G56010.2 // AT4G10100.2 // AT2G01950.1 // AT5G23080.1 // AT5G65670.2 // AT4G11260.1 // AT5G20990.1 // AT1G16540.1 // AT2G34650.1 // AT2G32410.1 // AT1G14000.1 // AT2G17800.1 // AT1G04250.1 // AT1G78570.1 // AT2G28350.1 // AT2G20120.1 // AT1G05180.2 // AT1G05180.1
GO:0010604	P	positive regulation of macromolecule metabolic process	38	12274	76	37767	0.021	0.54	// AT1G61040.1 // AT2G36990.1 // AT2G36490.1 // AT1G21600.1 // AT3G54610.1 // AT3G09360.1 // AT1G73500.1 // AT1G56170.1 // AT1G07530.1 // AT3G26744.1 // AT3G24140.1 // AT3G08720.2 // AT2G45100.1 // AT1G74850.1 // AT2G34640.1 // AT3G04740.1 // AT2G41460.1 // AT3G58680.1 // AT1G32640.1 // AT4G02980.1 // AT2G20570.1 // AT2G06210.1 // AT4G29940.1 // AT3G57300.1 // AT3G24500.1 // AT2G22430.1 // AT4G23…
GO:0006470	P	protein amino acid dephosphorylation	38	12274	76	37767	0.021	0.54	// AT2G35680.1 // AT3G50820.1 // AT3G44620.1 // AT3G62260.2 // AT5G56610.1 // AT1G22280.1 // AT2G35320.1 // AT3G09100.2 // AT5G53140.1 // AT4G33920.1 // AT3G51370.1 // AT2G33700.1 // AT3G52180.1 // AT3G06270.1 // AT3G10940.1 // AT1G43900.1 // AT4G27800.1 // AT1G07430.1 // AT1G07160.1 // AT5G06750.1 // AT3G58500.1 // AT4G11240.1 // AT2G39840.1 // AT1G17720.2 // AT5G59160.2 // AT3G23610.1 // AT3G16…
GO:0009744	P	response to sucrose stimulus	26	12274	47	37767	0.022	0.56	// AT1G61800.1 // AT2G23460.1 // AT3G26650.1 // AT1G69780.1 // AT3G54320.2 // AT5G08790.1 // AT3G54320.1 // AT3G04120.1 // AT4G37680.1 // AT5G41670.2 // AT4G01900.1 // AT4G34590.1 // AT4G30850.2 // AT1G28330.1 // AT3G47340.1 // AT1G42970.1 // AT5G47010.1 // AT4G38630.1 // AT2G30470.1 // AT1G74670.1 // AT4G34160.1 // AT5G20270.1 // AT2G28900.1 // AT4G27750.1 // AT5G03730.2 // AT1G31930.2
GO:0009756	P	carbohydrate mediated signaling	20	12274	33	37767	0.022	0.56	// AT5G46210.1 // AT2G20890.1 // AT5G03280.1 // AT1G66340.1 // AT1G78580.1 // AT5G64930.1 // AT5G67030.1 // AT4G15900.1 // AT4G29130.1 // AT2G19860.1 // AT3G20770.1 // AT1G52340.1 // AT5G47010.1 // AT1G05630.1 // AT5G03730.2 // AT1G45249.2 // AT3G51770.1 // AT4G27750.1 // AT1G76030.1 // AT1G16540.1
GO:0016117	P	carotenoid biosynthetic process	20	12274	33	37767	0.022	0.56	// AT1G10670.2 // AT3G03710.1 // AT2G26170.2 // AT1G06820.1 // AT5G61670.2 // AT3G04870.2 // AT5G67030.1 // AT3G10230.1 // AT4G14210.1 // AT4G22260.1 // AT1G63970.1 // AT4G14210.2 // AT2G48120.1 // AT5G17230.1 // AT1G06570.1 // AT1G31800.1 // AT5G52570.1 // AT5G57030.1 // AT4G25700.1 // AT3G53130.1
GO:0016109	P	tetraterpenoid biosynthetic process	20	12274	33	37767	0.022	0.56	// AT1G10670.2 // AT3G03710.1 // AT2G26170.2 // AT1G06820.1 // AT5G61670.2 // AT3G04870.2 // AT5G67030.1 // AT3G10230.1 // AT4G14210.1 // AT4G22260.1 // AT1G63970.1 // AT4G14210.2 // AT2G48120.1 // AT5G17230.1 // AT1G06570.1 // AT1G31800.1 // AT5G52570.1 // AT5G57030.1 // AT4G25700.1 // AT3G53130.1
GO:0010182	P	sugar mediated signaling pathway	20	12274	33	37767	0.022	0.56	// AT5G46210.1 // AT2G20890.1 // AT5G03280.1 // AT1G66340.1 // AT1G78580.1 // AT5G64930.1 // AT5G67030.1 // AT4G15900.1 // AT4G29130.1 // AT2G19860.1 // AT3G20770.1 // AT1G52340.1 // AT5G47010.1 // AT1G05630.1 // AT5G03730.2 // AT1G45249.2 // AT3G51770.1 // AT4G27750.1 // AT1G76030.1 // AT1G16540.1
GO:0003002	P	regionalization	52	12274	112	37767	0.022	0.56	// AT2G01950.1 // AT1G52150.1 // AT5G13300.1 // AT4G24670.2 // AT1G52150.2 // AT1G33140.1 // AT3G44750.1 // AT1G15750.2 // AT2G06990.1 // AT5G16780.1 // AT4G36920.1 // AT4G36890.1 // AT1G26780.1 // AT2G02560.1 // AT1G19300.1 // AT5G10250.1 // AT3G52770.1 // AT1G19850.1 // AT1G20330.1 // AT5G60690.1 // AT1G05470.1 // AT2G46020.2 // AT5G64390.2 // AT2G41370.1 // AT2G32010.1 // AT2G34710.1 // AT2G37…
GO:0016311	P	dephosphorylation	45	12274	94	37767	0.022	0.56	// AT2G35680.1 // AT3G50820.1 // AT3G44620.1 // AT3G62260.2 // AT5G56610.1 // AT1G22280.1 // AT2G35320.1 // AT3G09100.2 // AT5G53140.1 // AT4G33920.1 // AT1G34120.3 // AT3G51370.1 // AT4G18010.2 // AT1G05470.1 // AT3G52180.1 // AT3G06270.1 // AT3G10940.1 // AT1G05000.1 // AT4G27800.1 // AT2G01890.1 // AT1G43900.1 // AT2G33700.1 // AT1G07430.1 // AT1G07160.1 // AT5G06750.1 // AT3G58500.1 // AT4G11…
GO:0009063	P	cellular amino acid catabolic process	26	12274	47	37767	0.022	0.56	// AT1G03090.2 // AT4G08900.1 // AT5G43430.1 // AT1G64660.1 // AT1G60990.1 // AT4G12130.1 // AT2G26080.1 // AT5G54080.2 // AT5G62530.1 // AT4G18460.1 // AT5G46180.1 // AT5G38710.1 // AT3G47340.1 // AT3G30775.1 // AT5G54830.1 // AT3G07570.1 // AT3G22200.1 // AT4G34030.1 // AT2G35120.1 // AT4G33010.1 // AT3G04520.1 // AT4G37930.1 // AT1G79440.1 // AT1G32470.1 // AT5G65940.1 // AT2G20860.1
GO:0009813	P	flavonoid biosynthetic process	35	12274	69	37767	0.023	0.56	// AT4G27430.1 // AT2G26170.2 // AT4G25300.1 // AT3G51240.1 // AT3G55120.1 // AT2G26310.1 // AT1G32640.1 // AT1G78600.1 // AT2G45400.1 // AT1G12910.1 // AT4G16770.1 // AT4G01900.1 // AT5G54160.1 // AT5G08640.1 // AT4G16330.1 // AT2G36790.1 // AT3G59030.1 // AT1G53520.1 // AT1G17020.1 // AT3G63170.1 // AT5G48930.1 // AT2G02990.1 // AT4G34135.2 // AT4G34135.1 // AT5G35550.1 // AT5G07990.1 // AT5G05…
GO:0048588	P	developmental cell growth	41	12274	84	37767	0.023	0.56	// AT3G10380.1 // AT3G62720.1 // AT3G61650.1 // AT4G38430.1 // AT2G34980.1 // AT3G54870.1 // AT5G16910.1 // AT1G69940.1 // AT2G47000.1 // AT3G17220.1 // AT1G74380.1 // AT1G71270.1 // AT3G51460.1 // AT5G20490.1 // AT5G09810.1 // AT4G02500.1 // AT5G01180.1 // AT3G56640.1 // AT1G71820.1 // AT4G02350.1 // AT5G55810.1 // AT3G51300.1 // AT2G07040.1 // AT5G27540.1 // AT4G04900.1 // AT5G64070.1 // AT2G34…
GO:0009909	P	regulation of flower development	63	12274	141	37767	0.023	0.57	// AT1G61040.1 // AT2G43410.1 // AT4G16280.3 // AT3G05040.1 // AT1G80680.1 // AT4G00650.1 // AT4G15880.1 // AT1G68050.1 // AT3G04610.1 // AT3G24440.1 // AT2G22540.1 // AT5G58230.1 // AT5G15850.1 // AT5G49160.1 // AT3G06930.2 // AT1G79280.1 // AT1G10670.2 // AT5G08370.1 // AT4G02560.1 // AT4G28190.1 // AT2G45660.1 // AT3G06930.1 // AT5G37055.1 // AT4G31820.1 // AT2G20570.1 // AT5G60910.1 // AT1G68…
GO:0009311	P	oligosaccharide metabolic process	28	12274	52	37767	0.023	0.57	// AT2G40840.1 // AT5G51460.2 // AT5G51460.3 // AT1G68020.2 // AT3G55800.1 // AT4G12430.1 // AT2G05320.1 // AT4G28110.1 // AT4G24040.1 // AT3G05120.1 // AT3G43190.1 // AT1G21270.1 // AT3G03250.1 // AT1G06410.1 // AT1G23870.1 // AT3G63010.1 // AT5G40390.1 // AT5G65140.1 // AT1G67140.1 // AT4G02280.1 // AT1G60140.1 // AT4G17090.1 // AT2G35840.2 // AT4G38240.2 // AT5G10100.1 // AT1G78580.1 // AT5G17…
GO:0009853	P	photorespiration	28	12274	52	37767	0.023	0.57	// AT2G13360.2 // AT3G48680.1 // AT2G47690.1 // AT1G68010.1 // AT5G04140.1 // AT2G31490.1 // ATMG01120 // AT1G14450.1 // AT4G16450.1 // AT4G17360.1 // AT1G47260.1 // AT2G27730.1 // AT2G22780.1 // AT3G18410.1 // AT5G52840.1 // AT2G33220.1 // AT4G37930.1 // AT4G00585.1 // AT1G80380.2 // AT1G19580.1 // AT5G47435.2 // AT5G09660.1 // AT3G54110.1 // AT2G26350.1 // AT5G37510.2 // AT2G02050.1 // AT4G3470…
GO:0042157	P	lipoprotein metabolic process	19	12274	31	37767	0.024	0.58	// AT2G39550.1 // AT5G14850.2 // AT2G34980.1 // AT5G57020.1 // AT3G59380.1 // AT1G10095.1 // AT3G57170.1 // AT1G63110.1 // AT1G63110.3 // AT3G01380.1 // AT5G17250.1 // AT5G45900.1 // AT5G46850.1 // AT5G22130.1 // AT1G12730.2 // AT1G11880.1 // AT5G40280.1 // AT3G45100.2 // AT1G16900.1
GO:0042158	P	lipoprotein biosynthetic process	19	12274	31	37767	0.024	0.58	// AT2G39550.1 // AT5G14850.2 // AT2G34980.1 // AT5G57020.1 // AT3G59380.1 // AT1G10095.1 // AT3G57170.1 // AT1G63110.1 // AT1G63110.3 // AT3G01380.1 // AT5G17250.1 // AT5G45900.1 // AT5G46850.1 // AT5G22130.1 // AT1G12730.2 // AT1G11880.1 // AT5G40280.1 // AT3G45100.2 // AT1G16900.1
GO:0006497	P	protein amino acid lipidation	19	12274	31	37767	0.024	0.58	// AT2G39550.1 // AT5G14850.2 // AT2G34980.1 // AT5G57020.1 // AT3G59380.1 // AT1G10095.1 // AT3G57170.1 // AT1G63110.1 // AT1G63110.3 // AT3G01380.1 // AT5G17250.1 // AT5G45900.1 // AT5G46850.1 // AT5G22130.1 // AT1G12730.2 // AT1G11880.1 // AT5G40280.1 // AT3G45100.2 // AT1G16900.1
GO:0002252	P	immune effector process	19	12274	31	37767	0.024	0.58	// AT5G42810.1 // AT1G80840.1 // AT1G01040.1 // AT4G20910.1 // AT3G11660.1 // AT2G43710.1 // AT3G49500.1 // AT5G08120.1 // AT5G24590.2 // AT2G43710.2 // AT1G64060.1 // AT5G20320.1 // AT5G23570.1 // AT5G06320.1 // AT2G26560.1 // AT1G05460.1 // AT2G22240.1 // AT1G48410.2 // AT1G48410.1
GO:0051187	P	cofactor catabolic process	25	12274	45	37767	0.024	0.58	// AT5G37830.1 // AT1G68750.1 // AT2G26550.1 // AT1G20780.1 // AT3G60100.1 // AT5G43430.1 // AT5G35750.1 // AT4G37000.1 // AT5G03290.1 // AT4G26910.3 // AT4G26910.2 // AT5G13800.2 // AT2G44350.2 // AT2G44350.1 // AT1G27320.1 // AT1G53310.1 // AT4G22920.1 // AT3G44880.1 // AT4G35650.1 // AT3G14940.1 // AT2G26670.1 // AT5G43860.1 // AT4G29210.1 // AT4G29210.2 // AT2G42790.1
GO:0052249	P	modulation of RNA levels in other organism during symbiotic interaction	8	12274	8	37767	0.024	0.58	// AT1G01040.1 // AT4G20910.1 // AT3G49500.1 // AT5G23570.1 // AT5G20320.1 // AT1G05460.1 // AT1G48410.2 // AT1G48410.1
GO:0042254	P	ribosome biogenesis	100	12274	241	37767	0.024	0.58	// AT5G27700.1 // AT2G39390.1 // AT2G44860.1 // AT5G20600.1 // AT5G08180.1 // AT5G52470.1 // AT5G39740.1 // AT1G63780.1 // AT1G52300.1 // AT5G60670.1 // AT4G34730.1 // AT1G72370.1 // AT5G20160.1 // AT3G27160.1 // AT4G18100.1 // AT4G12600.1 // AT1G15250.1 // AT1G16740.1 // AT3G55750.1 // AT2G39670.1 // AT3G03920.1 // AT3G15190.1 // AT2G47990.1 // AT2G39140.1 // AT3G17170.1 // AT2G34480.1 // AT1G50…
GO:0052018	P	modulation by symbiont of RNA levels in host	8	12274	8	37767	0.024	0.58	// AT1G01040.1 // AT4G20910.1 // AT3G49500.1 // AT5G23570.1 // AT5G20320.1 // AT1G05460.1 // AT1G48410.2 // AT1G48410.1
GO:0009616	P	virus induced gene silencing	8	12274	8	37767	0.024	0.58	// AT1G01040.1 // AT4G20910.1 // AT3G49500.1 // AT5G23570.1 // AT5G20320.1 // AT1G05460.1 // AT1G48410.2 // AT1G48410.1
GO:0006400	P	tRNA modification	8	12274	8	37767	0.024	0.58	// AT4G04670.1 // AT5G17660.1 // AT5G14600.1 // AT5G14460.1 // AT1G78010.1 // AT2G13440.1 // AT5G24840.1 // AT3G04820.1
GO:0048585	P	negative regulation of response to stimulus	40	12274	82	37767	0.024	0.58	// AT2G01570.1 // AT1G66340.1 // AT2G22430.1 // AT3G04580.2 // AT2G39940.1 // AT4G10180.1 // AT4G12560.1 // AT4G05420.1 // AT5G04240.1 // AT1G77470.1 // AT3G11820.2 // AT5G03280.1 // AT3G59380.1 // AT3G11820.1 // AT4G37460.1 // AT3G23150.1 // AT3G48040.1 // AT5G08335.1 // AT2G39550.1 // AT5G46210.1 // AT2G25490.1 // AT3G52430.1 // AT1G14920.1 // AT3G15210.1 // AT1G50640.1 // AT2G40940.1 // AT1G69…
GO:0009086	P	methionine biosynthetic process	13	12274	18	37767	0.025	0.59	// AT5G53850.2 // AT4G38800.1 // AT5G17920.1 // AT2G17265.1 // AT1G14810.1 // AT3G57050.1 // AT3G57050.3 // AT3G57050.2 // AT3G25900.2 // AT3G01120.1 // AT1G49820.1 // AT3G63250.1 // AT3G63250.2
GO:0009695	P	jasmonic acid biosynthetic process	18	12274	29	37767	0.025	0.6	// AT5G63380.1 // AT2G43710.2 // AT2G33150.1 // AT4G16760.1 // AT1G13280.1 // AT1G76690.1 // AT2G43710.1 // AT2G06050.2 // AT3G25780.1 // AT1G55020.1 // AT1G20510.1 // AT4G05160.1 // AT1G76680.1 // AT3G45140.1 // AT5G42650.1 // AT1G61850.1 // AT1G17420.1 // AT1G19640.1
GO:0051604	P	protein maturation	18	12274	29	37767	0.025	0.6	// AT3G19170.1 // AT5G27430.1 // AT2G45240.1 // AT1G52600.1 // AT2G36305.1 // AT4G32940.1 // AT2G39960.1 // AT3G52640.2 // AT2G25940.1 // AT4G01320.1 // AT1G49630.3 // AT3G20210.1 // AT3G52640.1 // AT1G62710.1 // AT3G59990.2 // AT3G44330.1 // AT2G31440.1 // AT4G40042.1
GO:0048767	P	root hair elongation	18	12274	29	37767	0.025	0.6	// AT4G02500.1 // AT3G62720.1 // AT2G26650.1 // AT5G20490.1 // AT2G47000.1 // AT3G61650.1 // AT5G64070.1 // AT1G74380.1 // AT2G34650.1 // AT5G09810.1 // AT3G54870.1 // AT5G16910.1 // AT1G04160.1 // AT1G70940.1 // AT4G38630.1 // AT3G51460.1 // AT5G43900.1 // AT3G16640.1
GO:0034614	P	cellular response to reactive oxygen species	9	12274	10	37767	0.025	0.61	// AT3G27820.1 // AT2G41680.1 // AT5G18100.1 // AT1G08830.1 // AT3G10920.1 // AT2G28190.1 // AT4G35090.1 // AT3G52880.1 // AT5G23310.1
GO:0045017	P	glycerolipid biosynthetic process	24	12274	43	37767	0.026	0.61	// AT1G32200.2 // AT2G38670.1 // AT5G46850.1 // AT2G19450.1 // AT3G45100.2 // AT1G16900.1 // AT3G54320.2 // AT3G54320.1 // AT1G11880.1 // AT5G17250.1 // AT3G57170.1 // AT4G30580.1 // AT5G64070.1 // AT5G14850.2 // AT1G12730.2 // AT4G38570.1 // AT1G15110.1 // AT2G34980.1 // AT2G39290.1 // AT1G63110.1 // AT1G63110.3 // AT3G01380.1 // AT5G22130.1 // AT5G60620.1
GO:0048507	P	meristem development	69	12274	158	37767	0.026	0.61	// AT1G71040.1 // AT5G48160.1 // AT1G13870.1 // AT2G27230.1 // AT4G24670.2 // AT1G52150.2 // AT4G28190.1 // AT5G60690.1 // AT1G72560.1 // AT2G15790.1 // AT4G00650.1 // AT1G69180.1 // AT2G34720.1 // AT5G02030.1 // AT1G36160.1 // AT1G56010.2 // AT4G36920.1 // AT5G65700.1 // AT1G04080.1 // AT3G15880.2 // AT3G47500.1 // AT2G34780.1 // AT1G65380.1 // AT2G26170.2 // AT3G59380.1 // AT5G19280.1 // AT2G20…
GO:0016575	P	histone deacetylation	11	12274	14	37767	0.026	0.61	// AT4G33470.1 // AT1G62830.1 // AT3G44680.1 // AT1G08460.1 // AT3G10390.1 // AT5G67320.1 // AT3G18520.1 // AT3G18520.2 // AT4G38130.1 // AT5G61060.1 // AT5G63110.1
GO:0006476	P	protein amino acid deacetylation	11	12274	14	37767	0.026	0.61	// AT4G33470.1 // AT1G62830.1 // AT3G44680.1 // AT1G08460.1 // AT3G10390.1 // AT5G67320.1 // AT3G18520.1 // AT3G18520.2 // AT4G38130.1 // AT5G61060.1 // AT5G63110.1
GO:0051701	P	interaction with host	11	12274	14	37767	0.026	0.61	// AT1G01040.1 // AT4G20910.1 // AT3G49500.1 // AT5G23570.1 // AT5G51600.1 // AT5G20320.1 // AT1G09270.2 // AT1G05460.1 // AT1G48410.2 // AT1G48410.1 // AT3G25470.1
GO:0051168	P	nuclear export	10	12274	12	37767	0.026	0.61	// AT2G21660.2 // AT5G05680.1 // AT1G80680.1 // AT3G05040.1 // AT1G33410.1 // AT4G18710.1 // AT3G53110.1 // AT1G72560.1 // AT5G17020.1 // AT1G79280.1
GO:0009749	P	response to glucose stimulus	17	12274	27	37767	0.027	0.62	// AT5G64750.1 // AT1G28330.1 // AT4G24400.1 // AT1G31930.2 // AT2G26300.1 // AT2G23460.1 // AT1G61800.1 // AT4G29130.1 // AT3G08550.1 // AT2G28900.1 // AT4G15900.1 // AT2G19450.1 // AT1G45249.2 // AT3G47340.1 // AT1G76030.1 // AT5G41670.2 // AT1G74670.1
GO:0009753	P	response to jasmonic acid stimulus	90	12274	215	37767	0.027	0.62	// AT4G35770.1 // AT4G14110.1 // AT2G39940.1 // AT5G46050.1 // AT5G52660.2 // AT5G52660.1 // AT1G32230.2 // AT1G32230.1 // AT4G37760.1 // AT3G23240.1 // AT1G57560.1 // AT1G70000.1 // AT2G43790.1 // AT5G42650.1 // AT1G72450.1 // AT2G02990.1 // AT1G22640.1 // AT3G15500.1 // AT1G55020.1 // AT1G49950.3 // AT3G23050.1 // AT4G09460.1 // AT2G01570.1 // AT5G03280.1 // AT5G13220.1 // AT5G13220.3 // AT3G56…
GO:0046496	P	nicotinamide nucleotide metabolic process	23	12274	41	37767	0.027	0.64	// AT1G55670.1 // AT5G13110.1 // AT4G26520.1 // AT4G20930.1 // AT5G11670.1 // AT4G38970.1 // AT5G40760.1 // AT1G71180.1 // AT5G35790.1 // AT1G55090.1 // AT2G36460.1 // AT5G55810.1 // AT2G01290.1 // AT2G01140.1 // AT2G21330.1 // AT5G14760.1 // AT1G18270.1 // AT3G21070.2 // AT2G01350.1 // AT5G44520.1 // AT5G03690.2 // AT4G29120.1 // AT5G50210.1
GO:0006769	P	nicotinamide metabolic process	23	12274	41	37767	0.027	0.64	// AT1G55670.1 // AT5G13110.1 // AT4G26520.1 // AT4G20930.1 // AT5G11670.1 // AT4G38970.1 // AT5G40760.1 // AT1G71180.1 // AT5G35790.1 // AT1G55090.1 // AT2G36460.1 // AT5G55810.1 // AT2G01290.1 // AT2G01140.1 // AT2G21330.1 // AT5G14760.1 // AT1G18270.1 // AT3G21070.2 // AT2G01350.1 // AT5G44520.1 // AT5G03690.2 // AT4G29120.1 // AT5G50210.1
GO:0010017	P	red or far-red light signaling pathway	23	12274	41	37767	0.027	0.64	// AT1G59940.1 // AT4G16780.1 // AT1G22280.1 // AT5G63310.1 // AT5G11260.1 // AT3G22170.1 // AT1G09530.2 // AT5G49230.1 // AT5G59560.2 // AT2G18790.1 // AT5G02810.1 // AT4G15090.1 // AT2G26670.1 // AT4G02440.1 // AT2G02950.1 // AT2G42810.1 // AT1G09570.1 // AT2G37970.1 // AT1G25540.1 // AT2G25930.1 // AT2G46370.2 // AT2G20180.2 // AT2G46790.2
GO:0046246	P	terpene biosynthetic process	20	12274	34	37767	0.028	0.64	// AT4G18780.1 // AT4G15870.1 // AT1G67080.1 // AT2G27150.1 // AT5G61670.2 // AT3G04870.2 // AT5G67030.1 // AT1G20780.1 // AT3G03710.1 // AT1G16540.1 // AT4G14210.1 // AT1G52340.1 // AT1G61680.1 // AT4G14210.2 // AT1G30100.1 // AT1G04580.1 // AT5G23960.1 // AT3G14440.1 // AT5G57030.1 // AT3G10230.1
GO:0006754	P	ATP biosynthetic process	30	12274	58	37767	0.028	0.64	// AT4G29480.1 // AT2G07698.1 // AT5G13450.1 // AT3G58730.1 // AT1G51650.1 // AT1G64200.1 // AT3G63380.1 // AT3G25610.1 // AT1G06190.1 // AT3G42050.1 // AT4G11150.1 // AT3G13900.1 // AT4G02620.1 // AT1G68710.1 // ATCG00480 // AT4G04640.1 // AT3G22910.1 // AT3G08560.1 // AT1G26130.1 // AT2G22950.1 // AT5G08690.1 // AT3G28715.1 // AT1G15700.1 // AT1G17500.1 // AT3G27870.1 // AT2G31040.1 // AT4G3253…
GO:0008299	P	isoprenoid biosynthetic process	60	12274	135	37767	0.028	0.64	// AT2G02500.1 // AT5G47770.1 // AT4G15870.1 // AT1G06570.1 // AT1G20780.1 // AT1G52340.1 // AT2G27150.1 // AT2G48120.1 // AT3G25830.1 // AT5G52570.1 // AT5G57030.1 // AT3G47450.2 // AT1G10670.2 // AT4G15560.1 // AT4G18780.1 // AT2G26170.2 // AT5G61670.2 // AT5G60600.1 // AT5G60600.2 // AT4G34350.1 // AT4G14210.1 // AT1G05160.1 // AT1G63970.1 // AT4G14210.2 // AT1G78960.1 // AT5G16440.1 // AT1G79…
GO:0007017	P	microtubule-based process	52	12274	114	37767	0.028	0.64	// AT3G49650.1 // AT5G12250.1 // AT5G66410.1 // AT3G63130.1 // AT3G60740.1 // AT4G39050.1 // AT5G19780.1 // AT2G47980.1 // AT3G54870.1 // AT5G55230.1 // AT4G38950.1 // AT1G21730.1 // AT5G42490.1 // AT1G23220.1 // AT4G14960.2 // AT1G63640.2 // AT2G35630.1 // AT5G06670.1 // AT1G80245.2 // AT2G21380.1 // AT1G80350.1 // AT3G16060.1 // AT3G45850.1 // AT5G17410.2 // AT1G20570.1 // AT2G28620.1 // AT1G20…
GO:0009739	P	response to gibberellin stimulus	69	12274	159	37767	0.028	0.65	// AT4G01280.1 // AT5G50915.2 // AT2G01570.1 // AT1G66340.1 // AT4G09460.1 // AT2G26300.1 // AT5G11260.1 // AT1G22690.1 // AT3G11440.1 // AT5G47390.1 // AT1G01060.2 // AT4G38620.1 // AT5G15230.1 // AT1G49010.1 // AT5G14920.1 // AT1G70000.1 // AT1G09530.2 // AT2G34340.1 // AT5G51810.1 // AT5G52660.2 // AT5G52660.1 // AT3G28910.1 // AT5G15310.1 // AT1G75750.1 // AT4G09610.1 // AT4G25420.1 // AT3G09…
GO:0006766	P	vitamin metabolic process	55	12274	122	37767	0.028	0.65	// AT2G18950.1 // AT5G28840.1 // AT3G24030.1 // AT5G08340.1 // AT5G04490.1 // AT3G47930.1 // AT5G59750.1 // AT2G20690.1 // AT1G05560.1 // AT5G55120.1 // AT2G46580.1 // AT4G26850.1 // AT1G60550.1 // AT5G37850.1 // AT3G63410.1 // AT4G20960.1 // AT1G64970.1 // AT2G39770.1 // AT2G43820.1 // AT5G57590.1 // AT5G64300.1 // AT1G60600.1 // AT2G45790.1 // AT4G32770.1 // AT1G55090.1 // AT5G53970.1 // AT4G21…
GO:0006260	P	DNA replication	53	12274	117	37767	0.029	0.67	// AT2G40550.1 // AT3G12280.1 // AT5G64420.1 // AT1G65070.1 // AT3G48750.1 // AT4G29090.1 // AT1G74350.1 // AT2G32000.1 // AT1G30680.1 // AT2G06510.2 // AT4G12620.1 // AT2G21790.1 // AT3G09100.2 // AT5G24630.1 // AT1G66730.1 // AT1G09815.1 // AT2G34780.1 // AT2G29570.1 // AT3G20780.1 // AT4G18820.1 // AT2G37560.2 // AT4G29910.1 // AT1G20330.1 // AT4G20520.1 // AT4G02980.1 // AT1G78650.1 // AT5G03…
GO:0010647	P	positive regulation of cell communication	15	12274	23	37767	0.03	0.67	// AT3G55530.1 // AT3G15730.1 // AT5G03280.1 // AT1G35670.1 // AT3G63010.1 // AT2G26300.1 // AT4G24210.1 // AT1G15100.1 // AT4G09570.1 // AT5G66880.1 // AT2G32460.1 // AT5G18200.1 // AT3G05120.1 // AT5G06100.2 // AT5G20150.1
GO:0030422	P	production of siRNA involved in RNA interference	15	12274	23	37767	0.03	0.67	// AT2G27100.1 // AT5G04290.1 // AT1G01040.1 // AT1G63020.1 // AT3G49500.1 // AT5G23570.1 // AT3G43920.1 // AT5G20320.1 // AT2G40030.1 // AT3G62800.2 // AT3G15390.1 // AT4G11130.1 // AT4G20910.1 // AT2G32940.1 // AT1G09700.1
GO:0008283	P	cell proliferation	33	12274	66	37767	0.03	0.69	// AT2G22860.1 // AT4G16780.1 // AT3G50070.1 // AT3G11220.1 // AT3G48750.1 // AT1G22840.1 // AT3G20550.1 // AT5G58230.1 // AT1G18800.1 // AT2G46520.1 // AT1G65660.1 // AT1G50490.1 // AT4G32880.1 // AT5G50320.1 // AT3G04740.1 // AT1G04110.1 // AT1G17110.1 // AT5G65870.1 // AT4G24560.1 // AT1G74560.1 // AT4G00850.1 // AT5G67260.1 // AT2G25170.1 // AT2G36985.1 // AT1G01160.1 // AT5G62000.3 // AT4G16…
GO:0006720	P	isoprenoid metabolic process	72	12274	168	37767	0.031	0.7	// AT2G02500.1 // AT5G47770.1 // AT4G15870.1 // AT1G78440.1 // AT1G06570.1 // AT1G20780.1 // AT1G52340.1 // AT2G27150.1 // AT2G48120.1 // AT3G25830.1 // AT5G52570.1 // AT1G06820.1 // AT5G57030.1 // AT3G47450.2 // AT1G10670.2 // AT4G15560.1 // AT4G18780.1 // AT2G26170.2 // AT1G08550.1 // AT5G61670.2 // AT5G60600.1 // AT5G60600.2 // AT4G34350.1 // AT4G19230.1 // AT5G23960.1 // AT4G14210.1 // AT1G05…
GO:0033037	P	polysaccharide localization	14	12274	21	37767	0.031	0.7	// AT4G03550.1 // AT4G31500.1 // AT1G66340.1 // AT1G28380.1 // AT4G23100.1 // AT5G03280.1 // AT5G44070.1 // AT1G64060.1 // AT1G24100.1 // AT5G65020.1 // AT4G26850.1 // AT3G54640.1 // AT3G07160.1 // AT1G59870.1
GO:0009958	P	positive gravitropism	14	12274	21	37767	0.031	0.7	// AT5G50375.1 // AT2G01940.1 // AT4G24670.2 // AT2G26890.1 // AT2G36910.1 // AT2G38120.1 // AT3G28860.1 // AT5G20520.1 // AT1G68370.1 // AT5G62500.1 // AT2G34650.1 // AT5G06140.1 // AT5G45710.2 // AT2G02950.1
GO:0070838	P	divalent metal ion transport	14	12274	21	37767	0.031	0.7	// AT4G00900.1 // AT4G03560.1 // AT3G22910.1 // AT1G07810.1 // AT2G22950.1 // AT2G38170.1 // AT1G10130.1 // AT2G47600.1 // AT5G22830.1 // AT4G37270.1 // AT3G63380.1 // AT2G28910.1 // AT5G53130.1 // AT4G35920.3
GO:0044272	P	sulfur compound biosynthetic process	52	12274	115	37767	0.031	0.7	// AT2G29630.2 // AT5G01220.1 // AT5G57590.1 // AT3G24030.1 // AT1G14810.1 // AT1G73500.1 // AT2G36880.1 // AT3G57050.1 // AT3G57050.3 // AT3G57050.2 // AT3G25900.2 // AT3G01120.1 // AT2G17265.1 // AT5G53850.2 // AT2G38470.1 // AT4G31500.1 // AT3G61440.1 // AT1G74100.1 // AT2G25450.1 // AT2G43360.1 // AT4G33030.1 // AT3G63250.1 // AT3G63250.2 // AT3G09710.1 // AT5G54770.1 // AT2G43750.1 // AT5G27…
GO:0034285	P	response to disaccharide stimulus	26	12274	49	37767	0.031	0.7	// AT1G61800.1 // AT2G23460.1 // AT3G26650.1 // AT1G69780.1 // AT3G54320.2 // AT5G08790.1 // AT3G54320.1 // AT3G04120.1 // AT4G37680.1 // AT5G41670.2 // AT4G01900.1 // AT4G34590.1 // AT4G30850.2 // AT1G28330.1 // AT3G47340.1 // AT1G42970.1 // AT5G47010.1 // AT4G38630.1 // AT2G30470.1 // AT1G74670.1 // AT4G34160.1 // AT5G20270.1 // AT2G28900.1 // AT4G27750.1 // AT5G03730.2 // AT1G31930.2
GO:0000097	P	sulfur amino acid biosynthetic process	26	12274	49	37767	0.031	0.7	// AT5G17920.1 // AT1G14810.1 // AT2G36880.1 // AT3G57050.1 // AT3G57050.3 // AT3G57050.2 // AT3G25900.2 // AT3G01120.1 // AT5G53850.2 // AT3G61440.1 // AT3G63250.1 // AT3G63250.2 // AT3G17390.1 // AT3G22460.1 // AT4G01850.1 // AT4G38800.1 // AT2G17265.1 // AT1G49820.1 // AT2G43750.1 // AT3G13110.1 // AT3G62030.1 // AT5G28020.2 // AT1G55880.2 // AT1G02500.2 // AT4G14880.2 // AT1G55880.1
GO:0008202	P	steroid metabolic process	40	12274	84	37767	0.031	0.7	// AT1G76470.1 // AT5G13710.1 // AT2G33630.1 // AT5G59420.1 // AT1G11680.1 // AT5G02100.1 // AT4G12110.1 // AT2G31020.1 // AT1G50430.1 // AT3G30180.1 // AT4G12460.1 // AT4G08180.2 // AT4G37760.1 // AT2G26260.1 // AT1G20330.1 // AT1G13170.1 // AT1G20050.1 // AT4G22540.1 // AT4G22540.2 // AT5G42750.1 // AT2G45400.1 // AT4G34640.1 // AT5G14700.1 // AT2G38050.1 // AT3G50660.1 // AT1G76490.1 // AT3G19…
GO:0022613	P	ribonucleoprotein complex biogenesis	103	12274	253	37767	0.032	0.71	// AT5G27700.1 // AT2G39390.1 // AT2G44860.1 // AT5G20600.1 // AT5G08180.1 // AT5G52470.1 // AT5G39740.1 // AT1G63780.1 // AT1G52300.1 // AT5G60670.1 // AT4G34730.1 // AT1G72370.1 // AT5G20160.1 // AT3G27160.1 // AT4G18100.1 // AT4G12600.1 // AT1G15250.1 // AT1G16740.1 // AT3G55750.1 // AT2G39670.1 // AT3G03920.1 // AT3G15190.1 // AT2G47990.1 // AT2G39140.1 // AT3G17170.1 // AT2G34480.1 // AT1G50…
GO:0009069	P	serine family amino acid metabolic process	28	12274	54	37767	0.032	0.71	// AT3G57050.3 // AT5G26780.1 // AT1G22020.1 // AT4G33010.1 // AT3G57050.1 // AT4G32520.1 // AT3G57050.2 // AT4G11640.1 // AT1G18640.2 // AT4G13930.1 // AT1G60990.1 // AT3G13110.1 // AT3G61440.1 // AT4G12130.1 // AT1G36370.1 // AT2G26080.1 // AT3G62030.1 // AT4G37930.1 // AT3G22460.1 // AT2G35120.1 // AT2G43750.1 // AT1G32470.1 // AT4G14880.2 // AT5G28020.2 // AT1G17745.1 // AT1G55880.2 // AT2G20…
GO:0046034	P	ATP metabolic process	30	12274	59	37767	0.032	0.72	// AT4G29480.1 // AT2G07698.1 // AT5G13450.1 // AT3G58730.1 // AT1G51650.1 // AT1G64200.1 // AT3G63380.1 // AT3G25610.1 // AT1G06190.1 // AT3G42050.1 // AT4G11150.1 // AT3G13900.1 // AT4G02620.1 // AT1G68710.1 // ATCG00480 // AT4G04640.1 // AT3G22910.1 // AT3G08560.1 // AT1G26130.1 // AT2G22950.1 // AT5G08690.1 // AT3G28715.1 // AT1G15700.1 // AT1G17500.1 // AT3G27870.1 // AT2G31040.1 // AT4G3253…
GO:0019252	P	starch biosynthetic process	13	12274	19	37767	0.033	0.72	// AT5G04360.1 // AT1G10670.2 // AT5G48300.1 // AT1G11720.1 // AT1G03310.2 // AT3G55800.1 // AT2G39930.1 // AT5G24300.1 // AT2G21590.1 // AT5G51820.1 // AT1G27680.1 // AT4G39210.1 // AT2G36390.1
GO:0000272	P	polysaccharide catabolic process	13	12274	19	37767	0.033	0.72	// AT5G04360.1 // AT1G68560.1 // AT5G26570.1 // AT4G17090.1 // AT4G15210.1 // AT5G64860.1 // AT1G10760.1 // AT2G40840.1 // AT4G09020.1 // AT1G69830.1 // AT5G17520.1 // AT3G23920.1 // AT5G64570.1
GO:0009787	P	regulation of abscisic acid mediated signaling pathway	23	12274	42	37767	0.033	0.72	// AT1G35670.1 // AT2G26300.1 // AT2G22430.1 // AT4G09570.1 // AT5G66880.1 // AT5G03280.1 // AT3G59380.1 // AT3G15730.1 // AT3G48040.1 // AT5G08335.1 // AT5G60410.2 // AT2G39550.1 // AT1G15100.1 // AT2G32460.1 // AT5G40280.1 // AT1G52920.1 // AT3G55530.1 // AT5G64750.1 // AT4G26080.1 // AT1G01720.1 // AT2G25170.1 // AT5G06100.2 // AT3G11410.1
GO:0009064	P	glutamine family amino acid metabolic process	23	12274	42	37767	0.033	0.72	// AT4G37670.2 // AT5G10920.1 // AT1G63660.2 // AT1G63660.1 // AT4G08900.1 // AT1G29900.1 // AT5G14800.1 // AT1G52340.1 // AT2G39800.1 // AT5G62530.1 // AT4G24830.1 // AT5G35630.1 // AT5G46180.1 // AT5G38710.1 // AT2G37500.1 // AT3G30775.1 // AT3G17820.1 // AT3G55610.1 // AT3G22200.1 // AT3G57560.1 // AT1G79440.1 // AT3G53180.1 // AT5G53460.1
GO:0007031	P	peroxisome organization	20	12274	35	37767	0.034	0.74	// AT1G03000.1 // AT5G08470.1 // AT1G79810.2 // AT5G62810.1 // AT5G56290.1 // AT1G79810.1 // AT3G07560.1 // AT5G17550.1 // AT2G26350.1 // AT4G33650.1 // AT1G29260.1 // AT1G47750.1 // AT1G01820.1 // AT2G45690.1 // AT5G25760.1 // AT1G48635.1 // AT3G57090.1 // AT3G21865.1 // AT3G04460.1 // AT3G47430.1
GO:0065009	P	regulation of molecular function	66	12274	153	37767	0.034	0.74	// AT3G14067.1 // AT5G45650.1 // AT5G63770.1 // AT5G54780.1 // AT3G15360.1 // AT3G07890.1 // AT1G21840.1 // AT1G50320.1 // AT4G29950.2 // AT1G49620.1 // AT2G04550.3 // AT4G29950.1 // AT4G10540.1 // AT4G10530.1 // AT5G51290.1 // AT2G46090.1 // AT3G06540.1 // AT5G60100.1 // AT5G07920.1 // AT4G23650.1 // AT2G18730.1 // AT1G32950.1 // AT1G71950.1 // AT3G49350.1 // AT3G45780.1 // AT5G48820.1 // AT2G31…
GO:0009306	P	protein secretion	12	12274	17	37767	0.034	0.74	// AT5G28750.1 // AT3G54860.1 // AT1G12360.1 // AT1G29310.1 // AT4G24190.2 // AT2G34250.1 // AT2G18710.1 // AT2G17980.1 // AT1G78720.1 // AT4G14870.1 // AT1G77140.1 // AT2G31530.1
GO:0009414	P	response to water deprivation	94	12274	229	37767	0.034	0.74	// AT4G17615.2 // AT1G52340.1 // AT1G54100.2 // AT1G32230.2 // AT2G44060.2 // AT5G49230.1 // AT2G39550.1 // AT1G05260.1 // AT4G24190.2 // AT4G24020.1 // AT4G08920.1 // AT3G15500.1 // AT5G08120.1 // AT2G05620.1 // AT2G41430.4 // AT5G59320.1 // AT1G44170.2 // AT1G15690.1 // AT3G23050.1 // AT4G00430.1 // AT4G00430.2 // AT2G30580.1 // AT4G37840.1 // AT1G12110.1 // AT4G26070.3 // AT2G18050.1 // AT3G22…
GO:0009415	P	response to water	98	12274	240	37767	0.034	0.74	// AT4G17615.2 // AT1G52340.1 // AT1G54100.2 // AT1G32230.2 // AT2G44060.2 // AT5G49230.1 // AT3G50980.1 // AT2G39550.1 // AT1G05260.1 // AT4G24190.2 // AT4G24020.1 // AT4G08920.1 // AT3G15500.1 // AT1G44170.2 // AT2G05620.1 // AT2G41430.4 // AT5G59320.1 // AT5G08120.1 // AT1G15690.1 // AT3G23050.1 // AT4G00430.1 // AT4G00430.2 // AT2G30580.1 // AT4G37840.1 // AT1G12110.1 // AT4G26070.3 // AT2G18…
GO:0006220	P	pyrimidine nucleotide metabolic process	12	12274	17	37767	0.034	0.74	// AT4G23900.1 // AT4G20320.1 // AT3G54470.1 // AT3G17810.1 // AT4G02120.1 // AT5G26667.2 // AT3G46940.1 // AT5G23300.1 // AT3G18680.1 // AT1G30820.1 // AT1G17410.1 // AT3G20330.1
GO:0009856	P	pollination	63	12274	145	37767	0.034	0.74	// AT3G10380.1 // AT1G11330.1 // AT1G69940.1 // AT2G47470.2 // AT2G47470.1 // AT5G53180.1 // AT4G27290.1 // AT2G34090.2 // AT1G61370.1 // AT3G03810.1 // AT3G05000.1 // AT1G11340.1 // AT3G17220.1 // AT2G19130.1 // AT5G65930.2 // AT1G71270.1 // AT3G07330.1 // AT4G38190.1 // AT2G34980.1 // AT2G41890.1 // AT3G06430.1 // AT5G23630.1 // AT3G01150.1 // AT3G56640.1 // AT2G02850.1 // AT4G27300.1 // AT5G18…
GO:0042401	P	cellular biogenic amine biosynthetic process	27	12274	52	37767	0.034	0.75	// AT1G25220.1 // AT5G15950.1 // AT2G38670.1 // AT2G29690.1 // AT5G05730.1 // AT3G25570.1 // AT5G38530.1 // AT1G07780.2 // AT4G31500.1 // AT5G05590.1 // AT1G69370.1 // AT1G67990.1 // AT1G70310.1 // AT3G02470.1 // AT5G08170.1 // AT1G09240.1 // AT1G29410.2 // AT5G17990.1 // AT2G27450.1 // AT5G53120.3 // AT3G54640.1 // AT1G70570.1 // AT4G27070.1 // AT5G28237.1 // AT1G23820.1 // AT4G26480.1 // AT2G19…
GO:0009065	P	glutamine family amino acid catabolic process	7	12274	7	37767	0.035	0.75	// AT5G38710.1 // AT4G08900.1 // AT3G30775.1 // AT1G79440.1 // AT5G62530.1 // AT3G22200.1 // AT5G46180.1
GO:0009251	P	glucan catabolic process	11	12274	15	37767	0.035	0.76	// AT5G04360.1 // AT5G26570.1 // AT4G17090.1 // AT4G15210.1 // AT5G64860.1 // AT1G10760.1 // AT2G40840.1 // AT4G09020.1 // AT1G69830.1 // AT5G17520.1 // AT3G23920.1
GO:0005983	P	starch catabolic process	11	12274	15	37767	0.035	0.76	// AT5G04360.1 // AT5G26570.1 // AT4G17090.1 // AT4G15210.1 // AT5G64860.1 // AT1G10760.1 // AT2G40840.1 // AT4G09020.1 // AT1G69830.1 // AT5G17520.1 // AT3G23920.1
GO:0010498	P	proteasomal protein catabolic process	11	12274	15	37767	0.035	0.76	// AT1G16190.1 // AT1G21410.1 // AT3G05530.1 // AT4G14220.1 // AT5G28540.1 // AT1G64520.1 // AT4G29040.1 // AT2G39940.1 // AT5G57360.1 // AT3G51770.1 // AT4G38630.1
GO:0009124	P	nucleoside monophosphate biosynthetic process	16	12274	26	37767	0.035	0.76	// AT4G04880.1 // AT3G57610.1 // AT1G10700.1 // AT1G63660.2 // AT1G63660.1 // AT1G36280.1 // AT1G26190.1 // AT3G17810.1 // AT1G16350.1 // AT1G32380.1 // AT1G73980.1 // AT2G11890.1 // AT2G44530.1 // AT2G38280.2 // AT2G42910.1 // AT2G37690.1
GO:0009067	P	aspartate family amino acid biosynthetic process	24	12274	45	37767	0.036	0.77	// AT5G17920.1 // AT1G14810.1 // AT3G14390.1 // AT3G57050.1 // AT3G57050.3 // AT3G57050.2 // AT3G25900.2 // AT5G65010.1 // AT4G33680.1 // AT5G53850.2 // AT3G01120.1 // AT3G53580.1 // AT3G59890.2 // AT3G63250.1 // AT3G63250.2 // AT5G11880.1 // AT5G21060.1 // AT1G31230.1 // AT5G52100.1 // AT4G38800.1 // AT2G17265.1 // AT2G45440.1 // AT5G14060.1 // AT1G49820.1
GO:0000305	P	response to oxygen radical	9	12274	11	37767	0.036	0.77	// AT1G32230.2 // AT1G32230.1 // AT4G20380.2 // AT4G20380.3 // AT5G18100.1 // AT1G08830.1 // AT3G10920.1 // AT2G28190.1 // AT5G23310.1
GO:0000303	P	response to superoxide	9	12274	11	37767	0.036	0.77	// AT1G32230.2 // AT1G32230.1 // AT4G20380.2 // AT4G20380.3 // AT5G18100.1 // AT1G08830.1 // AT3G10920.1 // AT2G28190.1 // AT5G23310.1
GO:0055070	P	copper ion homeostasis	9	12274	11	37767	0.036	0.77	// AT3G15353.1 // AT3G56240.1 // AT3G08950.1 // AT5G18830.1 // AT5G18830.2 // AT3G09390.1 // AT4G37270.1 // AT1G20340.1 // AT1G12520.1
GO:0016558	P	protein import into peroxisome matrix	8	12274	9	37767	0.036	0.77	// AT5G08470.1 // AT1G79810.2 // AT1G79810.1 // AT3G07560.1 // AT2G26350.1 // AT1G03000.1 // AT5G25760.1 // AT3G04460.1
GO:0006221	P	pyrimidine nucleotide biosynthetic process	10	12274	13	37767	0.036	0.77	// AT4G23900.1 // AT4G20320.1 // AT3G54470.1 // AT3G17810.1 // AT4G02120.1 // AT5G23300.1 // AT3G18680.1 // AT1G30820.1 // AT1G17410.1 // AT3G20330.1
GO:0034504	P	protein localization in nucleus	24	12274	45	37767	0.036	0.77	// AT5G20020.1 // AT3G08960.1 // AT1G26170.1 // AT3G63130.1 // AT5G58590.1 // AT5G41790.1 // AT2G46520.1 // AT4G27950.1 // AT1G07140.1 // AT5G53480.1 // AT5G62600.1 // AT4G16143.1 // AT2G31660.1 // AT1G27970.1 // AT1G71480.1 // AT5G55190.1 // AT3G17340.1 // AT4G11140.1 // AT1G11570.1 // AT4G27640.1 // AT5G06120.1 // AT2G16950.1 // AT2G30060.1 // AT5G17020.1
GO:0009825	P	multidimensional cell growth	26	12274	50	37767	0.037	0.78	// AT1G58250.1 // AT5G60920.1 // AT2G39700.1 // AT3G54920.1 // AT3G46550.1 // AT4G01710.1 // AT1G13180.1 // AT1G65680.1 // AT2G03090.1 // AT1G80350.1 // AT2G28950.1 // AT1G26770.1 // AT5G17690.1 // AT3G08550.1 // AT1G70710.1 // AT3G27000.1 // AT3G03220.1 // AT4G18710.1 // AT2G35110.1 // AT1G20330.1 // AT1G10550.1 // AT2G37640.1 // AT2G40610.1 // AT1G03060.1 // AT1G69490.1 // AT1G49040.1
GO:0048569	P	post-embryonic organ development	66	12274	154	37767	0.037	0.78	// AT5G07280.1 // AT1G52150.1 // AT4G18960.1 // AT3G27810.1 // AT5G56110.1 // AT5G23150.1 // AT3G28860.1 // AT5G64960.1 // AT3G57510.1 // AT1G11870.3 // AT3G60830.1 // AT2G06990.1 // AT3G63530.1 // AT4G38680.1 // AT4G36920.1 // AT3G05120.1 // AT4G38630.1 // AT1G79280.1 // AT3G26810.1 // AT3G55400.1 // AT3G13490.1 // AT1G47260.1 // AT3G49500.1 // AT4G17300.1 // AT5G52520.1 // AT2G41850.1 // AT3G12…
GO:0048646	P	anatomical structure formation involved in morphogenesis	54	12274	122	37767	0.037	0.78	// AT2G39700.1 // AT5G07280.1 // AT1G65060.1 // AT1G62940.1 // AT4G20050.1 // AT2G06990.1 // AT2G20300.1 // AT4G36920.1 // AT4G38630.1 // AT3G59420.1 // AT1G18800.1 // AT1G26780.1 // AT2G26170.2 // AT3G48090.1 // AT2G28290.2 // AT4G28250.1 // AT3G12810.1 // AT2G03090.1 // AT2G44990.1 // AT1G74560.1 // AT2G28950.1 // AT1G26770.1 // AT1G77300.1 // AT2G46020.2 // AT5G64390.2 // AT1G69530.3 // AT3G52…
GO:0009892	P	negative regulation of metabolic process	96	12274	236	37767	0.038	0.79	// AT1G01040.1 // AT1G73840.1 // AT2G32700.5 // AT3G49250.1 // AT2G34720.1 // AT2G39810.1 // AT3G20550.1 // AT4G05420.1 // AT5G47010.1 // AT1G30500.2 // AT2G40030.1 // AT5G42750.1 // AT5G17690.1 // AT1G32490.1 // AT2G43640.1 // AT5G20320.1 // AT1G14410.1 // AT1G59750.2 // AT1G09700.1 // AT4G21670.1 // AT1G22640.1 // AT5G04290.1 // AT4G30950.1 // AT5G44200.1 // AT1G63020.1 // AT2G36490.1 // AT5G59…
GO:0045088	P	regulation of innate immune response	21	12274	38	37767	0.038	0.79	// AT1G80680.1 // AT3G11820.2 // AT2G46370.2 // AT3G11820.1 // AT3G25070.1 // AT3G15210.1 // AT4G03550.1 // AT2G37630.1 // AT1G33520.1 // AT2G43790.1 // AT5G59890.1 // AT4G15900.1 // AT5G59890.2 // AT3G56400.1 // AT5G40440.1 // AT3G18690.1 // AT3G18165.1 // AT1G09770.1 // AT5G20480.1 // AT1G19250.1 // AT4G22300.1
GO:0022402	P	cell cycle process	64	12274	149	37767	0.038	0.8	// AT3G12280.1 // AT3G23670.1 // AT3G63130.1 // AT3G18524.1 // AT5G15540.1 // AT3G61650.1 // AT5G14250.1 // AT3G48750.1 // AT1G49040.1 // AT2G47980.1 // AT4G35520.1 // AT5G55230.1 // AT2G06510.2 // AT5G64520.2 // AT1G70210.1 // AT5G24630.1 // AT5G49160.1 // AT2G20190.1 // AT5G16270.1 // AT2G34780.1 // AT4G00100.1 // AT3G20780.1 // AT5G42970.1 // AT5G08290.1 // AT2G35630.1 // AT3G55340.1 // AT5G48…
GO:0009566	P	fertilization	18	12274	31	37767	0.038	0.8	// AT5G02100.1 // AT4G26330.1 // AT4G13560.1 // AT3G05690.1 // AT4G30930.1 // AT1G01370.1 // AT3G03690.1 // AT1G78130.1 // AT2G01110.1 // AT2G47470.2 // AT2G47470.1 // AT3G21180.1 // AT4G12860.1 // AT4G13640.1 // AT4G12620.1 // AT3G12280.1 // AT4G00050.1 // AT4G02590.1
GO:0046777	P	protein amino acid autophosphorylation	18	12274	31	37767	0.038	0.8	// AT1G08720.1 // AT1G71830.1 // AT5G54380.1 // AT5G26570.1 // AT4G32300.1 // AT5G58140.3 // AT2G39660.1 // AT1G09970.2 // AT1G09970.1 // AT4G08920.1 // AT5G41990.1 // AT1G73500.1 // AT3G45780.1 // AT5G58140.4 // AT1G67840.1 // AT3G51550.1 // AT1G65790.1 // AT5G13160.1
GO:0043085	P	positive regulation of catalytic activity	23	12274	43	37767	0.039	0.81	// AT5G54310.1 // AT3G15360.1 // AT5G51290.1 // AT2G46090.1 // AT5G23450.2 // AT3G59400.1 // AT1G50320.1 // AT2G31440.1 // AT2G18730.1 // AT4G24580.1 // AT1G21840.1 // AT2G20900.3 // AT2G17520.1 // AT3G45640.1 // AT2G35035.1 // AT4G21540.1 // AT5G63770.1 // AT5G07920.1 // AT2G15570.1 // AT2G34470.1 // AT5G50210.1 // AT5G16400.1 // AT4G03520.1
GO:0016036	P	cellular response to phosphate starvation	23	12274	43	37767	0.039	0.81	// AT1G71040.1 // AT5G01220.1 // AT1G55180.1 // AT2G33770.1 // AT3G62980.1 // AT5G20410.1 // AT3G03250.1 // AT5G23630.1 // AT1G20630.1 // AT2G27190.1 // AT1G68740.1 // AT4G00550.1 // AT4G33030.1 // AT5G20150.1 // AT5G15330.1 // AT4G35090.1 // AT2G26660.1 // AT2G02990.1 // AT4G28610.1 // AT5G21040.1 // AT3G52190.1 // AT5G18200.1 // AT3G16785.1
GO:0015674	P	di-, tri-valent inorganic cation transport	23	12274	43	37767	0.039	0.81	// AT3G11050.1 // AT3G63380.1 // AT2G38170.1 // AT2G47600.1 // AT5G01600.1 // AT4G37270.1 // AT5G53130.1 // AT4G03560.1 // AT3G22910.1 // AT1G80830.1 // AT1G07810.1 // AT2G22950.1 // AT1G10130.1 // AT4G00900.1 // AT5G20230.1 // AT2G40300.1 // AT3G56240.1 // AT1G01580.1 // AT5G22830.1 // AT2G28910.1 // AT4G35920.3 // AT1G59870.1 // AT2G23150.1
GO:0006790	P	sulfur metabolic process	90	12274	220	37767	0.039	0.81	// AT5G37830.1 // AT3G24030.1 // AT1G73500.1 // AT3G57050.1 // AT3G57050.3 // AT1G64660.1 // AT3G01120.1 // AT1G62180.1 // AT1G74100.1 // AT3G54660.1 // AT3G63250.1 // AT3G63250.2 // AT2G43790.1 // AT1G08490.1 // AT1G19920.1 // AT3G03900.1 // AT2G43360.1 // AT3G09710.1 // AT3G17390.1 // AT1G02880.3 // AT3G45640.1 // AT2G14750.1 // AT2G43750.1 // AT5G39950.1 // AT4G14880.2 // AT5G01220.1 // AT2G25…
GO:0048437	P	floral organ development	65	12274	152	37767	0.039	0.82	// AT5G07280.1 // AT1G52150.1 // AT4G18960.1 // AT3G27810.1 // AT5G56110.1 // AT5G23150.1 // AT3G28860.1 // AT5G64960.1 // AT3G57510.1 // AT1G11870.3 // AT3G60830.1 // AT2G06990.1 // AT3G63530.1 // AT4G38680.1 // AT4G36920.1 // AT3G05120.1 // AT4G38630.1 // AT1G79280.1 // AT3G26810.1 // AT3G55400.1 // AT3G13490.1 // AT1G47260.1 // AT3G49500.1 // AT4G17300.1 // AT5G52520.1 // AT2G41850.1 // AT3G12…
GO:0010091	P	trichome branching	14	12274	22	37767	0.04	0.82	// AT1G17920.1 // AT5G41315.1 // AT3G12400.1 // AT5G20490.1 // AT2G38440.1 // AT4G38600.1 // AT4G38600.2 // AT1G80350.1 // AT1G73360.1 // AT5G65930.2 // AT2G02480.1 // AT5G42080.2 // AT4G22910.1 // AT5G42080.1
GO:0009733	P	response to auxin stimulus	140	12274	360	37767	0.041	0.84	// AT3G43120.1 // AT2G04160.1 // AT5G43700.1 // AT5G20570.1 // AT4G16780.1 // AT5G54510.1 // AT2G02560.1 // AT5G12330.2 // AT1G19850.1 // AT3G02260.1 // AT2G01950.1 // AT4G37260.1 // AT4G14550.1 // AT5G54500.1 // AT2G39550.1 // AT5G37020.1 // AT1G74660.1 // AT2G22670.1 // AT2G34680.1 // AT1G70000.1 // AT4G18710.1 // AT2G31180.1 // AT1G59750.2 // AT1G09700.1 // AT1G22640.1 // AT1G30330.1 // AT1G77…
GO:0050793	P	regulation of developmental process	146	12274	377	37767	0.041	0.84	// AT1G22770.1 // AT1G52150.1 // AT4G24670.2 // AT1G52150.2 // AT5G60910.1 // AT4G00650.1 // AT1G68050.1 // AT3G24440.1 // AT3G15270.1 // AT5G11260.1 // AT4G05420.1 // AT5G49160.1 // AT1G10670.2 // AT4G02560.1 // AT5G19280.1 // AT3G52770.1 // AT2G01830.3 // AT4G31820.1 // AT5G17690.1 // AT2G06210.1 // AT5G51230.1 // AT5G51230.2 // AT4G24190.2 // AT3G43810.1 // AT5G05700.1 // AT4G08920.1 // AT1G68…
GO:0009738	P	abscisic acid mediated signaling pathway	43	12274	94	37767	0.041	0.84	// AT1G35670.1 // AT2G26300.1 // AT3G57530.1 // AT4G09570.1 // AT2G22430.1 // AT1G18890.1 // AT3G19290.1 // AT3G48040.1 // AT5G63980.1 // AT5G13530.1 // AT4G23650.1 // AT3G56860.3 // AT5G03280.1 // AT3G59380.1 // AT3G15730.1 // AT1G15100.1 // AT5G66880.1 // AT1G64060.1 // AT1G15080.1 // AT2G26980.3 // AT5G08335.1 // AT5G60410.2 // AT2G39550.1 // AT2G46680.1 // AT2G32460.1 // AT1G69270.1 // AT4G17…
GO:0006740	P	NADPH regeneration	17	12274	29	37767	0.041	0.84	// AT1G55670.1 // AT2G21330.1 // AT5G13110.1 // AT1G18270.1 // AT2G01290.1 // AT5G40760.1 // AT2G01140.1 // AT4G20930.1 // AT5G44520.1 // AT4G26520.1 // AT1G71180.1 // AT5G35790.1 // AT5G03690.2 // AT4G38970.1 // AT5G11670.1 // AT4G29120.1 // AT2G36460.1
GO:0016114	P	terpenoid biosynthetic process	43	12274	94	37767	0.041	0.84	// AT2G27150.1 // AT1G06570.1 // AT1G20780.1 // AT1G52340.1 // AT2G48120.1 // AT3G25830.1 // AT5G52570.1 // AT5G57030.1 // AT4G25700.1 // AT1G10670.2 // AT4G18780.1 // AT2G26170.2 // AT5G61670.2 // AT3G10230.1 // AT4G14210.1 // AT1G05160.1 // AT1G63970.1 // AT4G14210.2 // AT1G78960.1 // AT1G79460.1 // AT1G31800.1 // AT4G16740.1 // AT5G51810.1 // AT5G25900.1 // AT1G67080.1 // AT2G07050.1 // AT3G03…
GO:0009123	P	nucleoside monophosphate metabolic process	17	12274	29	37767	0.041	0.84	// AT4G04880.1 // AT3G57610.1 // AT1G10700.1 // AT1G63660.2 // AT1G63660.1 // AT1G36280.1 // AT1G26190.1 // AT3G17810.1 // AT5G26667.2 // AT1G32380.1 // AT1G73980.1 // AT2G11890.1 // AT1G16350.1 // AT2G44530.1 // AT2G38280.2 // AT2G42910.1 // AT2G37690.1
GO:0050776	P	regulation of immune response	22	12274	41	37767	0.042	0.85	// AT3G18165.1 // AT1G19250.1 // AT1G80680.1 // AT5G59890.1 // AT3G25070.1 // AT3G56400.1 // AT5G20480.1 // AT4G22300.1 // AT1G80840.1 // AT4G03550.1 // AT3G11820.2 // AT3G11820.1 // AT1G33520.1 // AT1G09770.1 // AT2G37630.1 // AT3G15210.1 // AT2G43790.1 // AT5G40440.1 // AT4G15900.1 // AT5G59890.2 // AT3G18690.1 // AT2G46370.2
GO:0042559	P	pteridine and derivative biosynthetic process	13	12274	20	37767	0.042	0.85	// AT3G07270.1 // AT3G07270.2 // AT2G43760.1 // AT2G16370.1 // AT2G31955.1 // AT5G57850.1 // AT4G10100.2 // AT1G01290.1 // AT5G03430.1 // AT1G29810.1 // AT5G51110.1 // AT4G34570.1 // AT5G20990.1
GO:0009967	P	positive regulation of signal transduction	13	12274	20	37767	0.042	0.85	// AT3G55530.1 // AT3G15730.1 // AT5G03280.1 // AT1G35670.1 // AT3G63010.1 // AT2G26300.1 // AT4G24210.1 // AT1G15100.1 // AT4G09570.1 // AT5G66880.1 // AT2G32460.1 // AT3G05120.1 // AT5G06100.2
GO:0002682	P	regulation of immune system process	22	12274	41	37767	0.042	0.85	// AT3G18165.1 // AT1G19250.1 // AT1G80680.1 // AT5G59890.1 // AT3G25070.1 // AT3G56400.1 // AT5G20480.1 // AT4G22300.1 // AT1G80840.1 // AT4G03550.1 // AT3G11820.2 // AT3G11820.1 // AT1G33520.1 // AT1G09770.1 // AT2G37630.1 // AT3G15210.1 // AT2G43790.1 // AT5G40440.1 // AT4G15900.1 // AT5G59890.2 // AT3G18690.1 // AT2G46370.2
GO:0019319	P	hexose biosynthetic process	13	12274	20	37767	0.042	0.85	// AT1G13440.1 // AT5G42740.1 // AT3G04120.1 // AT1G78570.1 // AT2G20370.1 // AT5G65690.1 // AT1G63000.1 // AT4G37870.1 // AT2G45790.1 // AT3G51160.1 // AT1G17890.3 // AT3G14790.1 // AT1G12780.1
GO:0009694	P	jasmonic acid metabolic process	19	12274	34	37767	0.043	0.88	// AT5G63380.1 // AT2G43710.2 // AT2G33150.1 // AT4G16760.1 // AT1G13280.1 // AT1G76690.1 // AT2G43710.1 // AT2G06050.2 // AT3G25780.1 // AT1G55020.1 // AT1G20510.1 // AT4G05160.1 // AT1G76680.1 // AT3G45140.1 // AT5G42650.1 // AT1G61850.1 // AT2G46370.2 // AT1G17420.1 // AT1G19640.1
GO:0006081	P	cellular aldehyde metabolic process	16	12274	27	37767	0.044	0.88	// AT4G15560.1 // AT3G03710.1 // AT1G53580.2 // AT1G06130.2 // AT2G02500.1 // AT5G60600.1 // AT5G60600.2 // AT4G34350.1 // AT3G16910.1 // AT1G63970.1 // AT5G43940.1 // AT5G42890.1 // AT3G10850.1 // AT3G47450.2 // AT5G62790.1 // AT5G49970.1
GO:0009060	P	aerobic respiration	16	12274	27	37767	0.044	0.88	// AT4G26910.3 // AT1G68750.1 // AT4G01100.1 // AT4G26910.2 // AT1G53310.1 // AT5G51060.1 // AT4G03240.1 // AT3G60100.1 // AT4G35650.1 // AT2G44350.2 // AT2G44350.1 // AT2G42790.1 // AT5G50210.1 // AT3G14940.1 // ATMG00220 // AT5G03290.1
GO:0010109	P	regulation of photosynthesis	12	12274	18	37767	0.044	0.89	// AT1G55670.1 // AT4G30950.1 // AT3G50820.1 // AT5G01920.1 // AT4G04020.1 // AT5G52520.1 // AT1G68890.1 // AT3G11670.1 // AT3G15850.1 // AT2G30950.1 // AT1G67840.1 // AT1G68830.1
GO:0043467	P	regulation of generation of precursor metabolites and energy	12	12274	18	37767	0.044	0.89	// AT3G54320.2 // AT4G30950.1 // AT3G54320.1 // AT3G50820.1 // AT5G01920.1 // AT4G04020.1 // AT1G68890.1 // AT3G11670.1 // AT3G15850.1 // AT2G30950.1 // AT1G68830.1 // AT1G55670.1
GO:0009873	P	ethylene mediated signaling pathway	35	12274	74	37767	0.045	0.89	// AT1G66340.1 // AT3G04580.2 // AT1G15360.1 // AT5G44210.1 // AT2G44840.1 // AT5G44790.1 // AT4G18780.1 // AT1G32230.2 // AT5G03280.1 // AT1G73730.1 // AT5G25350.1 // AT3G20770.1 // AT1G64060.1 // AT3G16770.1 // AT1G54490.1 // AT2G25490.1 // AT3G46060.1 // AT3G15210.1 // AT1G50640.1 // AT4G20380.2 // AT2G19560.1 // AT3G24500.1 // AT5G40440.1 // AT5G47230.1 // AT3G23220.1 // AT1G17440.2 // AT5G44…
GO:0031407	P	oxylipin metabolic process	21	12274	39	37767	0.045	0.9	// AT3G14110.1 // AT5G63380.1 // AT2G43710.2 // AT2G33150.1 // AT4G16760.1 // AT1G13280.1 // AT2G26560.1 // AT1G76690.1 // AT2G43710.1 // AT2G06050.2 // AT3G25780.1 // AT1G55020.1 // AT1G20510.1 // AT4G05160.1 // AT1G76680.1 // AT3G45140.1 // AT5G42650.1 // AT1G61850.1 // AT2G46370.2 // AT1G17420.1 // AT1G19640.1
GO:0009112	P	nucleobase metabolic process	11	12274	16	37767	0.047	0.91	// AT4G34890.1 // AT4G34740.1 // AT1G80050.1 // AT2G16570.1 // AT1G27450.1 // AT2G26230.1 // AT3G17810.1 // AT1G09830.1 // AT5G23300.1 // AT3G18680.1 // AT4G22570.1
GO:0030005	P	cellular di-, tri-valent inorganic cation homeostasis	29	12274	59	37767	0.046	0.91	// AT5G11180.1 // AT3G08950.1 // AT3G08040.1 // AT2G38170.1 // AT2G24720.1 // AT3G15353.1 // AT3G51860.1 // AT5G01600.1 // AT4G37270.1 // AT2G32400.1 // AT2G39450.1 // AT4G04770.1 // AT3G11050.1 // AT2G32390.1 // AT2G18790.1 // AT1G07810.1 // AT1G42540.1 // AT4G08920.1 // AT3G09390.1 // AT3G51480.1 // AT1G04400.2 // AT1G05200.1 // AT2G40300.1 // AT3G56240.1 // AT4G35290.2 // AT2G46800.2 // AT5G26…
GO:0016122	P	xanthophyll metabolic process	11	12274	16	37767	0.047	0.91	// AT3G03710.1 // AT3G63520.1 // AT1G67080.1 // AT1G08550.1 // AT5G67030.1 // AT2G44990.1 // AT4G32770.1 // AT1G31800.1 // AT5G52570.1 // AT5G57030.1 // AT4G25700.1
GO:0046903	P	secretion	27	12274	54	37767	0.047	0.91	// AT1G12360.1 // AT1G72470.1 // AT5G61010.1 // AT4G14870.1 // AT1G77140.1 // AT2G39380.1 // AT2G42700.1 // AT5G59730.1 // AT5G57685.1 // AT1G78720.1 // AT4G03510.2 // AT3G54860.1 // AT3G51300.1 // AT3G09520.1 // AT1G29310.1 // AT4G24190.2 // AT2G34250.1 // AT2G17980.1 // AT3G29400.1 // AT5G03540.1 // AT5G50380.1 // AT4G31540.1 // AT2G18710.1 // AT5G28750.1 // AT5G58430.1 // AT2G31530.1 // AT2G44…
GO:0016226	P	iron-sulfur cluster assembly	15	12274	25	37767	0.047	0.91	// AT1G10500.1 // AT4G01940.1 // AT3G20970.1 // AT4G26500.1 // AT4G25910.1 // AT1G32500.1 // AT5G65720.1 // AT5G03905.1 // AT3G10670.1 // AT1G08490.1 // AT5G50210.1 // AT4G22220.1 // AT2G16710.1 // AT4G04770.1 // AT5G49940.1
GO:0044093	P	positive regulation of molecular function	23	12274	44	37767	0.046	0.91	// AT5G54310.1 // AT3G15360.1 // AT5G51290.1 // AT2G46090.1 // AT5G23450.2 // AT3G59400.1 // AT1G50320.1 // AT2G31440.1 // AT2G18730.1 // AT4G24580.1 // AT1G21840.1 // AT2G20900.3 // AT2G17520.1 // AT3G45640.1 // AT2G35035.1 // AT4G21540.1 // AT5G63770.1 // AT5G07920.1 // AT2G15570.1 // AT2G34470.1 // AT5G50210.1 // AT5G16400.1 // AT4G03520.1
GO:0031163	P	metallo-sulfur cluster assembly	15	12274	25	37767	0.047	0.91	// AT1G10500.1 // AT4G01940.1 // AT3G20970.1 // AT4G26500.1 // AT4G25910.1 // AT1G32500.1 // AT5G65720.1 // AT5G03905.1 // AT3G10670.1 // AT1G08490.1 // AT5G50210.1 // AT4G22220.1 // AT2G16710.1 // AT4G04770.1 // AT5G49940.1
GO:0006739	P	NADP metabolic process	18	12274	32	37767	0.047	0.91	// AT1G55670.1 // AT2G21330.1 // AT5G13110.1 // AT1G18270.1 // AT2G01290.1 // AT3G21070.2 // AT5G40760.1 // AT2G01140.1 // AT4G20930.1 // AT5G44520.1 // AT4G26520.1 // AT1G71180.1 // AT5G35790.1 // AT5G03690.2 // AT4G38970.1 // AT5G11670.1 // AT4G29120.1 // AT2G36460.1
GO:0006505	P	GPI anchor metabolic process	15	12274	25	37767	0.047	0.91	// AT5G14850.2 // AT2G34980.1 // AT3G57170.1 // AT1G63110.1 // AT5G17250.1 // AT1G63110.3 // AT3G01380.1 // AT3G27325.1 // AT5G17670.1 // AT5G46850.1 // AT5G22130.1 // AT1G12730.2 // AT1G11880.1 // AT3G45100.2 // AT1G16900.1
GO:0032940	P	secretion by cell	27	12274	54	37767	0.047	0.91	// AT1G12360.1 // AT1G72470.1 // AT5G61010.1 // AT4G14870.1 // AT1G77140.1 // AT2G39380.1 // AT2G42700.1 // AT5G59730.1 // AT5G57685.1 // AT1G78720.1 // AT4G03510.2 // AT3G54860.1 // AT3G51300.1 // AT3G09520.1 // AT1G29310.1 // AT4G24190.2 // AT2G34250.1 // AT2G17980.1 // AT3G29400.1 // AT5G03540.1 // AT5G50380.1 // AT4G31540.1 // AT2G18710.1 // AT5G28750.1 // AT5G58430.1 // AT2G31530.1 // AT2G44…
GO:0046165	P	alcohol biosynthetic process	23	12274	44	37767	0.046	0.91	// AT5G47770.1 // AT3G51160.1 // AT1G63000.1 // AT1G17890.3 // AT3G14790.1 // AT2G22240.1 // AT5G61760.1 // AT1G13440.1 // AT3G04120.1 // AT2G20370.1 // AT4G37870.1 // AT2G45790.1 // AT1G30620.1 // AT5G58770.1 // AT5G40390.1 // AT5G23670.1 // AT3G02870.1 // AT5G42810.1 // AT5G58782.1 // AT5G65690.1 // AT1G78570.1 // AT5G42740.1 // AT1G12780.1
GO:0007049	P	cell cycle	109	12274	275	37767	0.046	0.91	// AT4G19600.1 // AT3G23670.1 // AT1G34210.1 // AT4G27650.1 // AT2G44740.1 // AT5G24630.1 // AT5G49160.1 // AT4G14220.1 // AT1G80370.1 // AT5G48820.1 // AT3G20780.1 // AT5G22000.3 // AT4G02980.1 // AT1G18040.1 // AT5G22500.1 // AT1G48380.1 // AT3G48150.1 // AT5G61960.1 // AT4G22970.1 // AT3G21870.1 // AT1G02065.1 // AT5G40820.1 // AT1G71830.1 // AT4G05190.1 // AT3G50070.1 // AT3G02680.1 // AT5G07…
GO:0016246	P	RNA interference	18	12274	32	37767	0.047	0.91	// AT2G27100.1 // AT5G04290.1 // AT1G01040.1 // AT5G47010.1 // AT1G63020.1 // AT3G49500.1 // AT5G23570.1 // AT1G09700.1 // AT3G43920.1 // AT5G20320.1 // AT2G40030.1 // AT3G62800.2 // AT3G15390.1 // AT4G11130.1 // AT4G20910.1 // AT2G32940.1 // AT1G48410.2 // AT1G48410.1
GO:0022610	P	biological adhesion	15	12274	25	37767	0.047	0.91	// AT3G46550.1 // AT5G42620.1 // AT2G26330.1 // AT1G13980.1 // AT2G38440.1 // AT3G11700.1 // AT2G26590.1 // AT4G24580.1 // AT3G51050.1 // AT3G55830.1 // AT3G22200.1 // AT5G60300.2 // AT2G30600.2 // AT3G52370.1 // AT5G06390.1
GO:0019751	P	polyol metabolic process	23	12274	44	37767	0.046	0.91	// AT4G26690.1 // AT1G66980.1 // AT5G58050.1 // AT2G22240.1 // AT5G61760.1 // AT1G34120.3 // AT2G41540.2 // AT5G58170.1 // AT4G18010.2 // AT1G05470.1 // AT3G07690.1 // AT5G42810.1 // AT1G71340.1 // AT5G40390.1 // AT3G02870.1 // AT3G17770.1 // AT5G16760.1 // AT5G08030.1 // AT1G48430.1 // AT5G40610.1 // AT3G10370.1 // AT3G02040.1 // AT1G80460.1
GO:0007155	P	cell adhesion	15	12274	25	37767	0.047	0.91	// AT3G46550.1 // AT5G42620.1 // AT2G26330.1 // AT1G13980.1 // AT2G38440.1 // AT3G11700.1 // AT2G26590.1 // AT4G24580.1 // AT3G51050.1 // AT3G55830.1 // AT3G22200.1 // AT5G60300.2 // AT2G30600.2 // AT3G52370.1 // AT5G06390.1
GO:0006413	P	translational initiation	41	12274	90	37767	0.047	0.91	// AT1G36730.1 // AT3G13920.1 // AT1G34360.1 // AT2G39990.1 // AT2G04520.1 // AT3G09360.1 // AT1G13950.1 // AT2G05830.1 // AT5G11900.1 // AT5G54760.1 // AT3G55620.1 // AT1G16720.1 // AT5G20920.1 // AT2G34970.1 // AT2G45100.1 // AT1G17220.1 // AT2G40780.1 // AT5G54940.2 // AT4G11160.1 // AT2G45730.1 // AT1G69410.1 // AT4G34110.1 // AT5G18110.1 // AT4G18040.1 // AT4G30690.1 // AT5G35620.1 // AT1G72…
GO:0046474	P	glycerophospholipid biosynthetic process	20	12274	37	37767	0.048	0.94	// AT5G14850.2 // AT2G34980.1 // AT1G63110.3 // AT1G32200.2 // AT3G57170.1 // AT1G63110.1 // AT4G30580.1 // AT3G01380.1 // AT5G17250.1 // AT5G64070.1 // AT5G46850.1 // AT5G22130.1 // AT2G38670.1 // AT1G12730.2 // AT1G11880.1 // AT4G38570.1 // AT2G39290.1 // AT3G45100.2 // AT1G15110.1 // AT1G16900.1
GO:0051789	P	response to protein stimulus	10	12274	14	37767	0.049	0.94	// AT1G42990.1 // AT2G26150.1 // AT4G34460.1 // AT5G28540.1 // AT4G34460.3 // AT1G64520.1 // AT4G29040.1 // AT4G34460.2 // AT4G38630.1 // AT2G17520.1
GO:0010383	P	cell wall polysaccharide metabolic process	10	12274	14	37767	0.049	0.94	// AT1G68560.1 // AT4G26690.1 // AT2G28110.1 // AT5G61840.1 // AT1G19300.1 // AT5G54690.1 // AT5G17420.1 // AT5G22940.1 // AT4G36890.1 // AT5G64570.1
GO:0006952	P	defense response	280	12274	766	37767	0.049	0.94	// AT1G01040.1 // AT1G02120.1 // AT5G42510.1 // AT4G02600.1 // AT2G37220.1 // AT3G11080.1 // AT3G13650.1 // AT3G52960.1 // AT1G17420.1 // AT3G46730.1 // AT4G04780.1 // AT3G44480.1 // AT4G12560.1 // AT2G26330.1 // AT5G55390.1 // AT4G33680.1 // AT5G13530.1 // AT1G19250.1 // AT4G22300.1 // AT5G05680.1 // AT1G80840.1 // AT1G77470.1 // AT1G32230.2 // AT2G02100.1 // AT4G16760.1 // AT5G10030.1 // AT4G01…
GO:0046653	P	tetrahydrofolate metabolic process	9	12274	12	37767	0.05	0.95	// AT2G24580.1 // AT3G07270.1 // AT3G07270.2 // AT4G17360.1 // AT5G57850.1 // AT2G16370.1 // AT4G34570.1 // AT5G13050.1 // AT5G47435.2
GO:0019363	P	pyridine nucleotide biosynthetic process	9	12274	12	37767	0.05	0.95	// AT5G55810.1 // AT2G23420.1 // AT3G21070.2 // AT2G01350.1 // AT2G22570.1 // AT1G55090.1 // AT5G50210.1 // AT1G21640.1 // AT5G14760.1
GO:0006576	P	cellular biogenic amine metabolic process	30	12274	62	37767	0.049	0.95	// AT1G25220.1 // AT5G15950.1 // AT4G08900.1 // AT2G38670.1 // AT5G48220.1 // AT2G29690.1 // AT5G05730.1 // AT3G25570.1 // AT5G38530.1 // AT1G07780.2 // AT4G31500.1 // AT5G05590.1 // AT1G69370.1 // AT1G67990.1 // AT1G70310.1 // AT3G02470.1 // AT5G08170.1 // AT1G09240.1 // AT1G29410.2 // AT5G17990.1 // AT2G27450.1 // AT5G53120.3 // AT3G54640.1 // AT1G70570.1 // AT4G27070.1 // AT1G65840.1 // AT5G28…
GO:0006352	P	transcription initiation	24	12274	47	37767	0.05	0.95	// AT1G54140.1 // AT2G36990.1 // AT3G09360.1 // AT4G31720.2 // AT1G07480.2 // AT2G45100.1 // AT4G24440.2 // AT1G03280.1 // AT3G57290.1 // AT1G07470.1 // AT4G20330.1 // AT1G64860.1 // AT5G24120.1 // AT1G02680.1 // AT1G75510.1 // AT5G08430.1 // AT3G51120.1 // AT1G65440.1 // AT1G17440.2 // AT1G04950.2 // AT3G10330.1 // AT3G53920.1 // AT1G08540.1 // AT1G55520.2
GO:0000911	P	cytokinesis by cell plate formation	14	12274	23	37767	0.05	0.95	// AT5G61210.1 // AT1G05560.1 // AT3G23670.1 // AT1G13980.1 // AT4G00100.1 // AT3G61650.1 // AT2G35630.1 // AT3G55340.1 // AT5G51600.1 // AT1G49040.1 // AT3G19770.1 // AT5G42080.2 // AT5G05970.1 // AT5G42080.1
GO:0009567	P	double fertilization forming a zygote and endosperm	17	12274	30	37767	0.05	0.95	// AT5G02100.1 // AT4G26330.1 // AT3G03690.1 // AT3G05690.1 // AT4G30930.1 // AT1G01370.1 // AT1G78130.1 // AT2G01110.1 // AT2G47470.2 // AT2G47470.1 // AT4G00050.1 // AT4G12860.1 // AT4G13640.1 // AT4G12620.1 // AT3G12280.1 // AT4G13560.1 // AT4G02590.1
GO:0009220	P	pyrimidine ribonucleotide biosynthetic process	6	12274	6	37767	0.05	0.95	// AT4G23900.1 // AT3G54470.1 // AT3G17810.1 // AT5G23300.1 // AT1G17410.1 // AT3G20330.1
GO:0007021	P	tubulin complex assembly	6	12274	6	37767	0.05	0.95	// AT3G60740.1 // AT2G30410.1 // AT4G39920.1 // AT3G10220.1 // AT2G18390.1 // AT1G71440.1
GO:0032268	P	regulation of cellular protein metabolic process	24	12274	47	37767	0.05	0.95	// AT1G36730.1 // AT3G50820.1 // AT5G43700.1 // AT2G40570.1 // AT1G79280.1 // AT2G34970.1 // AT4G32915.1 // AT3G08720.2 // AT1G21760.1 // AT2G45730.1 // AT1G20340.1 // AT2G43640.1 // AT3G48430.1 // AT3G49100.1 // AT3G17040.1 // AT4G29080.1 // AT5G10480.1 // AT1G77840.1 // AT4G18300.1 // AT5G36230.1 // AT1G77300.1 // AT4G34590.1 // AT2G20050.1 // AT3G44600.1
GO:0009880	P	embryonic pattern specification	9	12274	12	37767	0.05	0.95	// AT1G04550.2 // AT1G01040.1 // AT1G17730.1 // AT1G13980.1 // AT1G19850.1 // AT1G73030.1 // AT5G53400.1 // AT5G16750.1 // AT1G23080.2
GO:0046364	P	monosaccharide biosynthetic process	14	12274	23	37767	0.05	0.95	// AT1G13440.1 // AT5G42740.1 // AT3G04120.1 // AT1G78570.1 // AT2G20370.1 // AT1G30620.1 // AT5G65690.1 // AT1G63000.1 // AT4G37870.1 // AT2G45790.1 // AT3G51160.1 // AT1G17890.3 // AT3G14790.1 // AT1G12780.1
GO:0043161	P	proteasomal ubiquitin-dependent protein catabolic process	9	12274	12	37767	0.05	0.95	// AT1G16190.1 // AT1G21410.1 // AT5G28540.1 // AT1G64520.1 // AT4G29040.1 // AT2G39940.1 // AT5G57360.1 // AT3G51770.1 // AT4G38630.1
GO:0007623	P	circadian rhythm	35	12274	75	37767	0.051	0.95	// AT1G59940.1 // AT1G22770.1 // AT4G18290.1 // AT3G46640.1 // AT1G68050.1 // AT5G57360.1 // AT4G04920.1 // AT3G22170.1 // AT5G15850.1 // AT2G18170.1 // AT5G61380.1 // AT3G04910.1 // AT5G64813.1 // AT1G12910.1 // AT2G41310.1 // AT2G21660.2 // AT2G18790.1 // AT2G21150.1 // AT5G02810.1 // AT4G02570.1 // AT4G18020.2 // AT4G08920.1 // AT1G04400.2 // AT2G44680.1 // AT2G44680.2 // AT5G60100.1 // AT3G57…
GO:0048511	P	rhythmic process	35	12274	75	37767	0.051	0.95	// AT1G59940.1 // AT1G22770.1 // AT4G18290.1 // AT3G46640.1 // AT1G68050.1 // AT5G57360.1 // AT4G04920.1 // AT3G22170.1 // AT5G15850.1 // AT2G18170.1 // AT5G61380.1 // AT3G04910.1 // AT5G64813.1 // AT1G12910.1 // AT2G41310.1 // AT2G21660.2 // AT2G18790.1 // AT2G21150.1 // AT5G02810.1 // AT4G02570.1 // AT4G18020.2 // AT4G08920.1 // AT1G04400.2 // AT2G44680.1 // AT2G44680.2 // AT5G60100.1 // AT3G57…
GO:0042360	P	vitamin E metabolic process	7	12274	8	37767	0.052	0.96	// AT2G18950.1 // AT5G04490.1 // AT3G63410.1 // AT1G64970.1 // AT4G32770.1 // AT1G06570.1 // AT5G53970.1
GO:0010386	P	lateral root primordium development	7	12274	8	37767	0.052	0.96	// AT1G25220.1 // AT1G19220.1 // AT1G13980.1 // AT5G20730.2 // AT5G20730.3 // AT4G29040.1 // AT5G05730.1
GO:0006862	P	nucleotide transport	8	12274	10	37767	0.051	0.96	// AT4G01100.1 // AT5G17400.1 // AT4G32400.1 // AT5G13490.1 // AT3G08580.2 // AT4G28390.1 // AT3G05290.1 // AT5G27520.1
GO:0006278	P	RNA-dependent DNA replication	7	12274	8	37767	0.052	0.96	// AT5G46920.1 // AT1G74350.1 // AT4G20520.1 // AT1G14410.1 // AT1G30010.1 // AT4G29090.1 // AT5G40820.1
GO:0010189	P	vitamin E biosynthetic process	7	12274	8	37767	0.052	0.96	// AT2G18950.1 // AT5G04490.1 // AT3G63410.1 // AT1G64970.1 // AT4G32770.1 // AT1G06570.1 // AT5G53970.1
GO:0010410	P	hemicellulose metabolic process	8	12274	10	37767	0.051	0.96	// AT1G68560.1 // AT5G22940.1 // AT2G28110.1 // AT5G61840.1 // AT1G19300.1 // AT5G54690.1 // AT4G36890.1 // AT5G64570.1
GO:0010228	P	vegetative to reproductive phase transition of meristem	49	12274	112	37767	0.052	0.96	// AT2G43410.1 // AT1G01040.1 // AT1G22770.1 // AT1G55250.1 // AT4G04920.1 // AT5G48300.1 // AT5G02030.1 // AT1G60220.1 // AT5G41990.1 // AT4G38680.1 // AT1G01060.2 // AT5G17690.1 // AT5G04240.1 // AT3G06930.1 // AT3G06930.2 // AT5G63980.1 // AT2G02560.1 // AT1G31814.1 // AT2G13540.1 // AT2G25930.1 // AT1G79000.1 // AT4G25420.1 // AT1G12910.1 // AT2G28550.1 // AT2G02760.1 // AT2G21660.2 // AT4G30…
GO:0045491	P	xylan metabolic process	8	12274	10	37767	0.051	0.96	// AT1G68560.1 // AT5G22940.1 // AT2G28110.1 // AT5G61840.1 // AT1G19300.1 // AT5G54690.1 // AT4G36890.1 // AT5G64570.1
GO:0006084	P	acetyl-CoA metabolic process	19	12274	35	37767	0.052	0.96	// AT1G10670.2 // AT4G26910.3 // AT1G68750.1 // AT1G60810.1 // AT4G26910.2 // AT3G06650.1 // AT1G09430.1 // AT3G25860.1 // AT1G53310.1 // AT3G60100.1 // AT4G35650.1 // AT2G44350.2 // AT2G44350.1 // AT2G42790.1 // AT3G14940.1 // AT5G49460.1 // AT5G03290.1 // AT3G16950.1 // AT4G11820.2
GO:0009742	P	brassinosteroid mediated signaling pathway	21	12274	40	37767	0.053	0.97	// AT1G71830.1 // AT5G08130.1 // AT5G10450.1 // AT1G14000.1 // AT5G46570.1 // AT1G06390.2 // AT1G78300.1 // AT4G33430.1 // AT4G35230.1 // AT5G58220.1 // AT1G19350.5 // AT4G00710.1 // AT4G18710.1 // AT1G22300.1 // AT5G54380.1 // AT2G30980.1 // AT5G65430.1 // AT5G65430.2 // AT4G39400.1 // AT2G01950.1 // AT1G75080.2
GO:0048545	P	response to steroid hormone stimulus	21	12274	40	37767	0.053	0.97	// AT1G71830.1 // AT5G08130.1 // AT5G10450.1 // AT1G14000.1 // AT5G46570.1 // AT1G06390.2 // AT1G78300.1 // AT4G33430.1 // AT4G35230.1 // AT5G58220.1 // AT1G19350.5 // AT4G00710.1 // AT4G18710.1 // AT1G22300.1 // AT5G54380.1 // AT2G30980.1 // AT5G65430.1 // AT5G65430.2 // AT4G39400.1 // AT2G01950.1 // AT1G75080.2
GO:0043401	P	steroid hormone mediated signaling pathway	21	12274	40	37767	0.053	0.97	// AT1G71830.1 // AT5G08130.1 // AT5G10450.1 // AT1G14000.1 // AT5G46570.1 // AT1G06390.2 // AT1G78300.1 // AT4G33430.1 // AT4G35230.1 // AT5G58220.1 // AT1G19350.5 // AT4G00710.1 // AT4G18710.1 // AT1G22300.1 // AT5G54380.1 // AT2G30980.1 // AT5G65430.1 // AT5G65430.2 // AT4G39400.1 // AT2G01950.1 // AT1G75080.2
GO:0006814	P	sodium ion transport	13	12274	21	37767	0.053	0.97	// AT5G27150.1 // AT2G26900.1 // AT1G79610.1 // AT3G51860.1 // AT2G01980.1 // AT1G78560.1 // AT5G47560.1 // AT3G05030.1 // AT4G22840.1 // AT1G14660.1 // AT3G25410.1 // AT3G19490.1 // AT3G06370.1
GO:0009156	P	ribonucleoside monophosphate biosynthetic process	13	12274	21	37767	0.053	0.97	// AT4G04880.1 // AT1G16350.1 // AT1G10700.1 // AT1G63660.2 // AT1G63660.1 // AT1G36280.1 // AT3G17810.1 // AT3G57610.1 // AT1G32380.1 // AT2G44530.1 // AT2G38280.2 // AT2G42910.1 // AT2G37690.1
GO:0010087	P	phloem or xylem histogenesis	21	12274	40	37767	0.053	0.97	// AT1G62990.1 // AT1G52150.1 // AT4G24670.2 // AT1G52150.2 // AT1G13980.1 // AT4G32880.1 // AT5G19530.1 // AT1G78770.1 // AT2G01850.1 // AT1G79430.2 // AT2G28250.1 // AT2G18290.1 // AT1G13950.1 // AT1G05630.1 // AT5G16780.1 // AT5G13300.1 // AT5G10250.1 // AT3G55830.1 // AT4G13195.1 // AT5G23080.1 // AT4G18750.1
GO:0007015	P	actin filament organization	21	12274	40	37767	0.053	0.97	// AT3G27000.1 // AT2G22640.1 // AT2G33385.1 // AT2G34150.1 // AT1G29170.1 // AT5G54650.2 // AT3G51300.1 // AT5G18410.1 // AT2G38440.1 // AT3G46010.1 // AT2G35110.1 // AT1G70140.1 // AT2G19760.1 // AT1G13180.1 // AT2G46225.1 // AT4G01710.1 // AT1G24150.1 // AT2G30910.1 // AT2G29890.1 // AT1G30825.1 // AT1G60430.1
GO:0052545	P	callose localization	13	12274	21	37767	0.053	0.97	// AT4G03550.1 // AT4G31500.1 // AT1G66340.1 // AT1G28380.1 // AT4G23100.1 // AT5G03280.1 // AT5G44070.1 // AT1G64060.1 // AT1G24100.1 // AT4G26850.1 // AT3G54640.1 // AT3G07160.1 // AT1G59870.1
GO:0007389	P	pattern specification process	63	12274	150	37767	0.053	0.97	// AT2G01950.1 // AT1G01040.1 // AT1G52150.1 // AT5G13300.1 // AT4G24670.2 // AT1G52150.2 // AT1G13980.1 // AT1G33140.1 // AT3G44750.1 // AT1G15750.2 // AT2G06990.1 // AT5G16780.1 // AT4G36920.1 // AT5G53400.1 // AT4G36890.1 // AT1G26780.1 // AT1G17730.1 // AT2G02560.1 // AT1G19300.1 // AT5G10250.1 // AT3G52770.1 // AT1G19850.1 // AT1G73590.1 // AT5G60690.1 // AT1G05470.1 // AT1G73030.1 // AT1G20…
GO:0051640	P	organelle localization	13	12274	21	37767	0.053	0.97	// AT1G42550.1 // AT3G51300.1 // AT1G66480.1 // AT5G20490.1 // AT3G45780.1 // AT2G26350.1 // AT1G13980.1 // AT5G58140.3 // AT5G58140.4 // AT3G25690.1 // AT5G38150.1 // AT1G75100.1 // AT5G43900.1
GO:0051128	P	regulation of cellular component organization	23	12274	45	37767	0.054	0.97	// AT1G29170.1 // AT2G20000.1 // AT3G54870.1 // AT5G55230.1 // AT5G63980.1 // AT5G54380.1 // AT3G59380.1 // AT2G38440.1 // AT2G29890.1 // AT2G33560.1 // AT3G51300.1 // AT3G48430.1 // AT2G01910.1 // AT4G22970.1 // AT1G14410.1 // AT3G48190.1 // AT5G40820.1 // AT2G34150.1 // AT1G67120.1 // AT1G77300.1 // AT1G16590.1 // AT3G44600.1 // AT5G05970.1
GO:0044036	P	cell wall macromolecule metabolic process	23	12274	45	37767	0.054	0.97	// AT4G26690.1 // AT2G23770.1 // AT3G08840.3 // AT1G68560.1 // AT4G36890.1 // AT2G28110.1 // AT1G19300.1 // AT3G08840.2 // AT2G33580.1 // AT5G23130.1 // AT2G17120.1 // AT1G18310.1 // AT3G16920.1 // AT5G61840.1 // AT5G54690.1 // AT3G52790.1 // AT5G08200.1 // AT5G17420.1 // AT1G55000.1 // AT5G62150.1 // AT1G51940.1 // AT5G22940.1 // AT5G64570.1
GO:0008643	P	carbohydrate transport	23	12274	45	37767	0.054	0.97	// AT2G18950.1 // AT5G41760.1 // AT3G59360.2 // AT2G02860.2 // AT2G02860.1 // AT4G35335.1 // AT4G17550.1 // AT1G61800.1 // AT1G22710.1 // AT2G13100.1 // AT3G01550.1 // AT4G32770.1 // AT5G46110.1 // AT5G17630.1 // AT3G47420.1 // AT5G19980.1 // AT2G13650.1 // AT5G65000.1 // AT5G33320.1 // AT2G13650.2 // AT2G43240.1 // AT1G76340.1 // AT5G65020.1
GO:0006098	P	pentose-phosphate shunt	16	12274	28	37767	0.054	0.97	// AT2G21330.1 // AT5G13110.1 // AT1G18270.1 // AT2G01290.1 // AT5G40760.1 // AT2G01140.1 // AT4G20930.1 // AT5G44520.1 // AT4G26520.1 // AT1G71180.1 // AT5G35790.1 // AT5G03690.2 // AT4G38970.1 // AT5G11670.1 // AT4G29120.1 // AT2G36460.1
GO:0009116	P	nucleoside metabolic process	25	12274	50	37767	0.054	0.97	// AT2G19570.1 // AT3G54470.1 // AT2G36880.1 // AT1G71750.1 // AT1G30110.1 // AT4G04670.1 // AT3G46940.1 // AT1G32380.1 // AT2G44530.1 // AT2G36310.1 // AT1G17410.1 // AT4G23900.1 // AT3G53900.2 // AT3G17810.1 // AT1G10700.1 // AT4G01850.1 // AT2G27490.2 // AT4G38800.1 // AT2G18250.1 // AT1G12350.1 // AT3G18030.1 // AT5G03300.1 // AT2G42910.1 // AT3G17390.1 // AT1G02500.2
GO:0010605	P	negative regulation of macromolecule metabolic process	88	12274	219	37767	0.054	0.97	// AT1G01040.1 // AT1G73840.1 // AT2G32700.5 // AT3G49250.1 // AT2G34720.1 // AT2G39810.1 // AT3G20550.1 // AT4G05420.1 // AT5G47010.1 // AT1G30500.2 // AT2G40030.1 // AT5G17690.1 // AT1G32490.1 // AT2G43640.1 // AT5G20320.1 // AT1G14410.1 // AT1G59750.2 // AT1G09700.1 // AT4G21670.1 // AT5G04290.1 // AT5G44200.1 // AT1G63020.1 // AT2G36490.1 // AT5G59710.1 // AT3G42670.1 // AT2G35160.1 // AT1G48…
GO:0006721	P	terpenoid metabolic process	54	12274	126	37767	0.055	0.98	// AT2G27150.1 // AT1G06570.1 // AT1G20780.1 // AT1G52340.1 // AT2G48120.1 // AT3G25830.1 // AT5G52570.1 // AT5G57030.1 // AT1G06820.1 // AT1G10670.2 // AT4G18780.1 // AT2G26170.2 // AT1G08550.1 // AT5G61670.2 // AT3G10230.1 // AT4G19230.1 // AT4G14210.1 // AT1G05160.1 // AT1G63970.1 // AT4G14210.2 // AT2G44990.1 // AT1G78960.1 // AT2G04240.2 // AT1G31800.1 // AT4G16740.1 // AT5G51810.1 // AT5G25…
GO:0015849	P	organic acid transport	37	12274	81	37767	0.055	0.99	// AT1G77380.1 // AT5G38820.1 // AT4G38250.1 // AT2G21050.1 // AT1G02260.1 // AT3G30390.1 // AT3G18440.1 // AT5G12860.1 // AT1G25530.1 // AT3G56200.1 // AT5G09220.1 // AT5G41800.1 // AT2G39890.1 // AT4G39460.1 // AT5G40780.1 // AT5G23810.1 // AT5G64290.1 // AT3G28960.1 // AT2G38120.1 // AT5G47560.1 // AT5G49630.1 // AT1G77690.1 // AT5G46800.1 // AT4G21120.1 // AT3G19553.1 // AT1G47670.1 // AT4G35…
GO:0015833	P	peptide transport	32	12274	68	37767	0.055	0.99	// AT3G54450.1 // AT4G16370.1 // AT5G46050.1 // AT1G65730.1 // AT5G64410.1 // AT1G32450.1 // AT1G68570.1 // AT5G53510.1 // AT2G02040.1 // AT2G37900.1 // AT1G22540.1 // AT3G47960.1 // AT1G59740.1 // AT2G40460.1 // AT3G53960.1 // AT3G21670.1 // AT5G53550.1 // AT4G24120.1 // AT1G52190.1 // AT1G69870.1 // AT3G54140.1 // AT1G18880.1 // AT5G13400.1 // AT3G27020.1 // AT5G62680.1 // AT5G55930.1 // AT1G48…
GO:0006857	P	oligopeptide transport	32	12274	68	37767	0.055	0.99	// AT3G54450.1 // AT4G16370.1 // AT5G46050.1 // AT1G65730.1 // AT5G64410.1 // AT1G32450.1 // AT1G68570.1 // AT5G53510.1 // AT2G02040.1 // AT2G37900.1 // AT1G22540.1 // AT3G47960.1 // AT1G59740.1 // AT2G40460.1 // AT3G53960.1 // AT3G21670.1 // AT5G53550.1 // AT4G24120.1 // AT1G52190.1 // AT1G69870.1 // AT3G54140.1 // AT1G18880.1 // AT5G13400.1 // AT3G27020.1 // AT5G62680.1 // AT5G55930.1 // AT1G48…
GO:0046942	P	carboxylic acid transport	37	12274	81	37767	0.055	0.99	// AT1G77380.1 // AT5G38820.1 // AT4G38250.1 // AT2G21050.1 // AT1G02260.1 // AT3G30390.1 // AT3G18440.1 // AT5G12860.1 // AT1G25530.1 // AT3G56200.1 // AT5G09220.1 // AT5G41800.1 // AT2G39890.1 // AT4G39460.1 // AT5G40780.1 // AT5G23810.1 // AT5G64290.1 // AT3G28960.1 // AT2G38120.1 // AT5G47560.1 // AT5G49630.1 // AT1G77690.1 // AT5G46800.1 // AT4G21120.1 // AT3G19553.1 // AT1G47670.1 // AT4G35…
GO:0010119	P	regulation of stomatal movement	18	12274	33	37767	0.056	1	// AT2G21660.2 // AT2G19690.1 // AT4G03560.1 // AT1G09540.1 // AT4G26080.1 // AT5G03280.1 // AT1G66340.1 // AT5G44790.1 // AT2G26300.1 // AT3G15730.1 // AT1G64060.1 // AT2G32950.1 // AT3G45780.1 // AT1G20090.1 // AT2G46370.2 // AT3G11410.1 // AT4G33950.1 // AT4G23650.1
GO:0045036	P	protein targeting to chloroplast	18	12274	33	37767	0.056	1	// AT2G15290.1 // AT5G50920.1 // AT2G20890.1 // AT5G05000.3 // AT5G57180.2 // AT2G16640.1 // AT2G28800.1 // AT3G46740.1 // AT2G47450.1 // AT2G28900.1 // AT3G62030.1 // AT5G16620.1 // AT4G02510.1 // AT1G06950.1 // AT4G35450.4 // AT2G45770.1 // AT5G52440.1 // AT5G03940.1
GO:0051656	P	establishment of organelle localization	10	12274	15	37767	0.064	1	// AT1G42550.1 // AT3G51300.1 // AT1G13980.1 // AT3G45780.1 // AT1G66480.1 // AT5G58140.3 // AT5G58140.4 // AT3G25690.1 // AT5G38150.1 // AT1G75100.1
GO:0051651	P	maintenance of location in cell	7	12274	16	37767	0.33	1	// AT3G25160.1 // AT1G29330.1 // AT3G25040.1 // AT2G47980.1 // AT1G75760.1 // AT5G51430.1 // AT4G38790.1
GO:0051495	P	positive regulation of cytoskeleton organization	5	12274	10	37767	0.3	1	// AT2G38440.1 // AT1G29170.1 // AT2G34150.1 // AT5G55230.1 // AT2G01910.1
GO:0051493	P	regulation of cytoskeleton organization	9	12274	20	37767	0.27	1	// AT2G34150.1 // AT1G29170.1 // AT3G51300.1 // AT2G38440.1 // AT2G01910.1 // AT3G54870.1 // AT5G55230.1 // AT2G29890.1 // AT5G05970.1
GO:0033238	P	regulation of cellular amine metabolic process	5	12274	14	37767	0.52	1	// AT4G20380.2 // AT1G69040.2 // AT4G02680.1 // AT4G20380.3 // AT3G51770.1
GO:0006284	P	base-excision repair	15	12274	31	37767	0.14	1	// AT3G07930.3 // AT1G75230.2 // AT1G13635.1 // AT1G19480.1 // AT5G57970.1 // AT2G31450.1 // AT1G21710.1 // AT1G80850.1 // AT3G12040.1 // AT5G44680.1 // AT3G05210.1 // AT1G79650.3 // AT1G79650.2 // AT3G18630.1 // AT1G16190.1
GO:0045859	P	regulation of protein kinase activity	16	12274	41	37767	0.31	1	// AT2G04550.1 // AT2G18730.1 // AT3G45640.1 // AT5G48820.1 // AT4G21540.1 // AT5G23450.2 // AT5G63770.1 // AT5G07920.1 // AT4G28980.2 // AT2G04550.3 // AT5G51290.1 // AT2G46090.1 // AT1G49620.1 // AT2G20900.3 // AT2G32710.2 // AT2G17520.1
GO:0006289	P	nucleotide-excision repair	9	12274	14	37767	0.087	1	// AT1G16190.1 // AT3G05210.1 // AT5G38470.1 // AT5G16630.1 // AT5G41150.1 // AT3G09250.1 // AT1G12400.1 // AT1G05055.1 // AT2G03390.1
GO:0006570	P	tyrosine metabolic process	6	12274	7	37767	0.074	1	// AT2G27820.1 // AT2G26300.1 // AT1G48270.1 // AT5G54080.2 // AT1G15710.1 // AT5G34930.1
GO:0006571	P	tyrosine biosynthetic process	5	12274	5	37767	0.073	1	// AT2G26300.1 // AT1G15710.1 // AT1G48270.1 // AT5G34930.1 // AT2G27820.1
GO:0034284	P	response to monosaccharide stimulus	18	12274	35	37767	0.079	1	// AT5G64750.1 // AT1G28330.1 // AT4G24400.1 // AT1G31930.2 // AT2G26300.1 // AT2G23460.1 // AT1G61800.1 // AT4G29130.1 // AT2G19860.1 // AT3G08550.1 // AT2G28900.1 // AT4G15900.1 // AT2G19450.1 // AT1G45249.2 // AT3G47340.1 // AT1G76030.1 // AT5G41670.2 // AT1G74670.1
GO:0006379	P	mRNA cleavage	7	12274	11	37767	0.13	1	// AT1G01040.1 // AT4G20910.1 // AT5G51660.1 // AT5G23880.1 // AT2G43190.1 // AT2G43190.3 // AT1G09700.1
GO:0006596	P	polyamine biosynthetic process	10	12274	21	37767	0.21	1	// AT5G53120.3 // AT5G15950.1 // AT2G19070.1 // AT1G23820.1 // AT1G67990.1 // AT2G27450.1 // AT1G70310.1 // AT3G02470.1 // AT5G08170.1 // AT3G25570.1
GO:0017004	P	cytochrome complex assembly	11	12274	17	37767	0.06	1	// AT5G36120.1 // AT3G26710.1 // AT5G52110.1 // AT1G49380.1 // AT1G15220.2 // AT4G31560.1 // AT4G37200.1 // AT5G54290.1 // AT3G51790.1 // AT4G01660.1 // AT1G59840.2
GO:0006595	P	polyamine metabolic process	12	12274	26	37767	0.2	1	// AT5G53120.3 // AT5G15950.1 // AT4G08900.1 // AT3G02470.1 // AT1G23820.1 // AT1G67990.1 // AT2G27450.1 // AT1G70310.1 // AT2G19070.1 // AT1G65840.1 // AT5G08170.1 // AT3G25570.1
GO:0015996	P	chlorophyll catabolic process	9	12274	13	37767	0.067	1	// AT5G43860.1 // AT3G44880.1 // AT1G20780.1 // AT5G43430.1 // AT5G13800.2 // AT5G35750.1 // AT4G37000.1 // AT1G27320.1 // AT4G22920.1
GO:0015992	P	proton transport	26	12274	59	37767	0.12	1	// AT4G29480.1 // AT1G78900.1 // AT2G07698.1 // AT5G13450.1 // AT3G58730.1 // AT1G51650.1 // AT1G64200.1 // AT1G16780.1 // AT3G42050.1 // AT4G11150.1 // AT5G55290.1 // ATCG00480 // AT4G04640.1 // AT1G80660.1 // AT3G08560.1 // AT5G08690.1 // AT3G28715.1 // AT4G27500.1 // AT3G45780.1 // AT1G15700.1 // AT4G02620.1 // AT2G31040.1 // AT4G32530.1 // AT4G38510.2 // AT2G33040.1 // AT3G01390.2
GO:0009863	P	salicylic acid mediated signaling pathway	20	12274	45	37767	0.15	1	// AT4G18780.1 // AT4G03550.1 // AT3G11820.2 // AT4G01370.1 // AT5G06950.2 // AT3G11820.1 // AT5G36970.1 // AT5G60600.1 // AT5G60600.2 // AT1G14920.1 // AT2G20370.1 // AT3G48090.1 // AT4G20380.2 // AT4G20380.3 // AT3G56400.1 // AT5G44030.1 // AT1G28480.1 // AT4G33680.1 // AT2G04880.2 // AT3G52430.1
GO:0009862	P	systemic acquired resistance, salicylic acid mediated signaling pathway	10	12274	25	37767	0.35	1	// AT4G01370.1 // AT5G06950.2 // AT3G48090.1 // AT5G60600.1 // AT5G60600.2 // AT4G20380.2 // AT4G20380.3 // AT3G56400.1 // AT4G33680.1 // AT3G52430.1
GO:0009861	P	jasmonic acid and ethylene-dependent systemic resistance	9	12274	19	37767	0.23	1	// AT4G01370.1 // AT5G03280.1 // AT4G38130.1 // AT3G12500.1 // AT1G74100.1 // AT2G39940.1 // AT1G66340.1 // AT5G64930.1 // AT2G46370.2
GO:0009860	P	pollen tube growth	25	12274	58	37767	0.15	1	// AT3G10380.1 // AT4G38430.1 // AT2G34980.1 // AT1G69940.1 // AT3G17220.1 // AT1G71270.1 // AT3G56640.1 // AT1G71820.1 // AT4G02350.1 // AT5G55810.1 // AT3G51300.1 // AT2G07040.1 // AT5G27540.1 // AT4G04900.1 // AT5G64070.1 // AT3G09840.1 // AT3G08970.1 // AT1G76850.1 // AT3G22200.1 // AT1G04950.2 // AT3G12690.3 // AT5G01180.1 // AT1G20090.1 // AT3G16640.1 // AT5G17020.1
GO:0009864	P	induced systemic resistance, jasmonic acid mediated signaling pathway	5	12274	8	37767	0.19	1	// AT3G15210.1 // AT2G43790.1 // AT3G56400.1 // AT5G40440.1 // AT2G46370.2
GO:0006119	P	oxidative phosphorylation	31	12274	69	37767	0.085	1	// AT4G29480.1 // AT2G07698.1 // AT5G13450.1 // AT3G58730.1 // AT1G51650.1 // AT1G64200.1 // AT3G06310.1 // AT5G40650.1 // AT5G11770.1 // AT3G42050.1 // AT4G11150.1 // AT4G02620.1 // ATCG00480 // AT2G07689.1 // AT4G04640.1 // AT5G08530.1 // AT5G25450.1 // AT3G08560.1 // AT5G18800.2 // AT5G08690.1 // AT3G28715.1 // AT1G15700.1 // AT3G52730.1 // AT2G31040.1 // AT5G66760.1 // AT4G02580.1 // AT4G3253…
GO:0006306	P	DNA methylation	19	12274	39	37767	0.098	1	// AT5G04290.1 // AT5G25480.1 // AT5G04560.1 // AT2G36490.1 // AT5G14620.1 // AT1G57820.1 // AT4G14140.1 // AT3G49250.1 // AT2G35160.1 // AT3G43920.1 // AT5G20320.1 // AT2G40030.1 // AT1G57820.2 // AT5G13960.1 // AT2G16390.1 // AT3G17310.2 // AT2G27040.1 // AT2G32940.1 // AT5G49160.1
GO:0006626	P	protein targeting to mitochondrion	12	12274	20	37767	0.071	1	// AT5G09420.1 // AT3G20000.1 // AT5G62050.1 // AT2G19080.1 // AT5G50810.1 // AT2G29530.1 // AT3G46560.1 // AT3G27080.1 // AT2G36070.1 // AT1G17530.1 // AT1G04070.1 // AT1G61570.1
GO:0006621	P	protein retention in ER lumen	5	12274	7	37767	0.15	1	// AT1G75760.1 // AT3G25040.1 // AT3G25160.1 // AT1G29330.1 // AT4G38790.1
GO:0006623	P	protein targeting to vacuole	13	12274	25	37767	0.12	1	// AT3G47700.1 // AT5G39510.1 // AT2G14740.2 // AT2G26890.1 // AT3G52850.1 // AT1G09070.1 // AT1G26670.1 // AT3G47810.3 // AT5G06140.1 // AT4G35870.1 // AT3G54300.1 // AT5G11710.1 // AT1G30900.1
GO:0009262	P	deoxyribonucleotide metabolic process	5	12274	7	37767	0.15	1	// AT3G46940.1 // ATCG00120 // ATCG00150 // AT3G23580.1 // AT2G21790.1
GO:0009267	P	cellular response to starvation	30	12274	73	37767	0.17	1	// AT1G71040.1 // AT5G01220.1 // AT1G55180.1 // AT2G33770.1 // AT3G62980.1 // AT5G20410.1 // AT3G03250.1 // AT5G23630.1 // AT1G68740.1 // AT2G27190.1 // AT1G20630.1 // AT4G00550.1 // AT4G33030.1 // AT5G45380.1 // AT5G20150.1 // AT3G47340.1 // AT5G48850.1 // AT5G15330.1 // AT4G35090.1 // AT3G50210.2 // AT3G50210.1 // AT2G26660.1 // AT2G02990.1 // ATCG00420 // AT4G28610.1 // AT5G21040.1 // AT3G5219…
GO:0042435	P	indole derivative biosynthetic process	21	12274	47	37767	0.14	1	// AT1G25220.1 // AT1G73500.1 // AT1G07780.2 // AT4G31500.1 // AT3G45640.1 // AT1G29410.2 // AT4G23100.1 // AT1G08980.1 // AT2G43790.1 // AT2G29690.1 // AT5G17990.1 // AT5G05590.1 // AT4G27070.1 // AT1G69370.1 // AT5G05730.1 // AT2G38470.1 // AT4G24670.2 // AT5G28237.1 // AT3G54640.1 // AT1G70570.1 // AT5G38530.1
GO:0042434	P	indole derivative metabolic process	25	12274	53	37767	0.081	1	// AT1G25220.1 // AT4G24670.2 // AT5G44070.1 // AT5G48220.1 // AT1G73500.1 // AT5G05730.1 // AT5G38530.1 // AT1G07780.2 // AT4G31500.1 // AT5G05590.1 // AT1G69370.1 // AT1G70570.1 // AT1G08980.1 // AT1G29410.2 // AT4G23100.1 // AT5G17990.1 // AT2G29690.1 // AT2G38470.1 // AT2G43790.1 // AT3G54640.1 // AT4G27070.1 // AT3G10870.1 // AT3G45640.1 // AT5G28237.1 // AT1G59870.1
GO:0042431	P	indole metabolic process	5	12274	10	37767	0.3	1	// AT4G23100.1 // AT2G38470.1 // AT1G73500.1 // AT3G45640.1 // AT2G43790.1
GO:0042430	P	indole and derivative metabolic process	25	12274	53	37767	0.081	1	// AT1G25220.1 // AT4G24670.2 // AT5G44070.1 // AT5G48220.1 // AT1G73500.1 // AT5G05730.1 // AT5G38530.1 // AT1G07780.2 // AT4G31500.1 // AT5G05590.1 // AT1G69370.1 // AT1G70570.1 // AT1G08980.1 // AT1G29410.2 // AT4G23100.1 // AT5G17990.1 // AT2G29690.1 // AT2G38470.1 // AT2G43790.1 // AT3G54640.1 // AT4G27070.1 // AT3G10870.1 // AT3G45640.1 // AT5G28237.1 // AT1G59870.1
GO:0010346	P	shoot formation	5	12274	12	37767	0.41	1	// AT2G44990.1 // AT5G02030.1 // AT1G77300.1 // AT2G26170.2 // AT3G01460.1
GO:0050658	P	RNA transport	7	12274	9	37767	0.073	1	// AT2G21660.2 // AT1G80680.1 // AT3G05040.1 // AT1G33410.1 // AT3G53110.1 // AT1G72560.1 // AT1G79280.1
GO:0050657	P	nucleic acid transport	7	12274	9	37767	0.073	1	// AT2G21660.2 // AT1G80680.1 // AT3G05040.1 // AT1G33410.1 // AT3G53110.1 // AT1G72560.1 // AT1G79280.1
GO:0006020	P	inositol metabolic process	8	12274	18	37767	0.29	1	// AT5G42810.1 // AT1G34120.3 // AT4G18010.2 // AT1G05470.1 // AT3G02870.1 // AT5G16760.1 // AT2G22240.1 // AT5G61760.1
GO:0048638	P	regulation of developmental growth	19	12274	38	37767	0.085	1	// AT5G54380.1 // AT1G52150.1 // AT5G03150.1 // AT1G52150.2 // AT4G28190.1 // AT3G52770.1 // AT1G70940.1 // AT2G20000.1 // AT5G37055.1 // AT4G24190.2 // AT4G08920.1 // AT4G20270.1 // AT1G04400.2 // AT5G65700.1 // AT5G10480.1 // AT1G71696.2 // AT2G26670.1 // AT5G63980.1 // AT3G44600.1
GO:0051129	P	negative regulation of cellular component organization	5	12274	11	37767	0.35	1	// AT1G16590.1 // AT3G48430.1 // AT2G33560.1 // AT2G29890.1 // AT1G14410.1
GO:0031497	P	chromatin assembly	13	12274	60	37767	0.93	1	// AT2G18050.1 // AT1G18800.1 // AT5G56950.1 // AT5G65360.1 // AT1G48620.1 // AT5G59970.1 // AT5G10980.1 // AT1G57820.2 // AT1G74560.1 // AT1G57820.1 // AT1G06760.1 // AT5G58230.1 // AT2G30620.1
GO:0042723	P	thiamin and derivative metabolic process	6	12274	14	37767	0.36	1	// AT2G44750.2 // AT5G54770.1 // AT1G02880.3 // AT3G24030.1 // AT2G29630.2 // AT1G22940.1
GO:0009396	P	folic acid and derivative biosynthetic process	11	12274	17	37767	0.06	1	// AT2G38660.1 // AT4G30000.1 // AT3G07270.1 // AT3G07270.2 // AT1G50480.1 // AT4G00620.1 // AT5G57850.1 // AT2G16370.1 // AT3G12290.1 // AT4G34570.1 // AT1G76730.1
GO:0000280	P	nuclear division	15	12274	28	37767	0.084	1	// AT2G20190.1 // AT2G33560.1 // AT1G05560.1 // AT5G66410.1 // AT5G07630.1 // AT1G16590.1 // AT5G08290.1 // AT2G35630.1 // AT3G55340.1 // AT5G51600.1 // AT1G61000.1 // AT3G24730.1 // AT5G40840.2 // AT5G42080.2 // AT5G42080.1
GO:0030705	P	cytoskeleton-dependent intracellular transport	10	12274	20	37767	0.18	1	// AT3G19960.1 // AT5G20490.1 // AT2G31900.1 // AT2G20290.1 // AT1G50360.1 // AT1G04160.1 // AT1G04600.1 // AT4G33200.1 // AT5G43900.1 // AT5G54280.1
GO:0008284	P	positive regulation of cell proliferation	5	12274	9	37767	0.24	1	// AT3G04740.1 // AT4G32880.1 // AT1G65660.1 // AT1G13710.1 // AT3G48750.1
GO:0006972	P	hyperosmotic response	29	12274	64	37767	0.087	1	// AT5G49480.1 // AT2G40950.1 // AT2G01570.1 // AT3G61140.1 // AT5G46050.1 // AT4G33000.2 // AT2G39800.1 // AT5G37850.1 // AT3G19580.1 // AT1G53165.1 // AT5G46180.1 // AT1G05260.1 // AT1G14920.1 // AT5G14640.1 // AT5G19660.1 // AT2G24040.1 // AT2G37570.1 // AT2G37570.2 // AT3G55610.1 // AT4G32410.1 // AT5G49720.1 // AT3G14440.1 // AT4G30960.1 // AT4G01370.1 // AT4G38240.2 // AT1G06390.2 // AT5G01…
GO:0009648	P	photoperiodism	29	12274	64	37767	0.087	1	// AT5G48300.1 // AT1G22770.1 // AT4G04920.1 // AT3G01460.1 // AT5G41990.1 // AT1G01060.2 // AT5G63980.1 // AT4G00450.1 // AT2G32950.1 // AT2G13540.1 // AT1G79000.1 // AT4G25420.1 // AT1G12910.1 // AT3G51630.1 // AT4G35090.1 // AT4G02440.1 // AT5G42820.2 // AT2G44680.1 // AT5G62640.1 // AT1G18450.1 // AT5G17690.1 // AT2G44680.2 // AT5G04240.1 // AT2G21070.1 // AT1G27650.1 // AT5G37770.1 // AT2G25…
GO:0009646	P	response to absence of light	8	12274	16	37767	0.22	1	// AT5G18170.1 // AT5G20230.1 // AT2G32950.1 // AT3G47340.1 // AT1G64520.1 // AT5G37770.1 // AT3G61140.1 // AT2G43400.1
GO:0022406	P	membrane docking	11	12274	29	37767	0.39	1	// AT3G09520.1 // AT4G31540.1 // AT5G61010.1 // AT1G72470.1 // AT3G29400.1 // AT5G59730.1 // AT2G42700.1 // AT5G03540.1 // AT5G58430.1 // AT2G39380.1 // AT5G50380.1
GO:0022403	P	cell cycle phase	38	12274	93	37767	0.14	1	// AT3G12280.1 // AT5G42970.1 // AT3G63130.1 // AT3G18524.1 // AT5G14250.1 // AT2G47980.1 // AT4G35520.1 // AT5G55230.1 // AT2G06510.2 // AT5G64520.2 // AT1G70210.1 // AT2G20190.1 // AT5G08290.1 // AT2G35630.1 // AT3G55340.1 // AT5G48720.1 // AT5G40840.2 // AT5G42080.1 // AT5G03415.1 // AT2G33560.1 // AT5G61960.1 // AT4G22970.1 // AT3G24730.1 // AT3G48190.1 // AT5G42080.2 // AT1G71230.1 // AT5G40…
GO:0043631	P	RNA polyadenylation	8	12274	22	37767	0.46	1	// AT1G61010.2 // AT4G32850.6 // AT4G04885.1 // AT1G17980.1 // AT1G17980.2 // AT5G23880.1 // AT3G06560.1 // AT5G51660.1
GO:0008356	P	asymmetric cell division	5	12274	10	37767	0.3	1	// AT1G26870.1 // AT2G37630.1 // AT4G37650.1 // AT5G49160.1 // AT3G59420.1
GO:0051302	P	regulation of cell division	13	12274	23	37767	0.081	1	// AT1G21410.1 // AT1G26870.1 // AT5G22220.2 // AT2G20000.1 // AT5G51020.1 // AT5G62440.1 // AT2G22475.1 // AT5G03150.1 // AT4G02980.1 // AT5G10480.1 // AT3G24140.1 // AT5G05970.1 // AT3G59420.1
GO:0009736	P	cytokinin mediated signaling pathway	15	12274	48	37767	0.6	1	// AT5G58080.1 // AT2G25180.1 // AT3G57040.1 // AT3G16360.1 // AT1G27320.1 // AT1G59940.1 // AT3G16857.2 // AT3G11540.1 // AT2G01830.3 // AT3G21510.1 // AT2G41310.1 // AT3G56380.1 // AT1G70510.1 // AT2G40670.1 // AT5G35750.1
GO:0009735	P	response to cytokinin stimulus	36	12274	94	37767	0.23	1	// AT1G30260.1 // AT5G25220.1 // AT1G59940.1 // AT4G37790.1 // AT1G78240.1 // AT1G70510.1 // AT1G36160.1 // AT3G21510.1 // AT5G35750.1 // AT2G47000.1 // AT4G16780.1 // AT4G38630.1 // AT2G40670.1 // AT4G26150.1 // AT3G16857.2 // AT2G01830.3 // AT1G27320.1 // AT2G26980.3 // AT3G16770.1 // AT1G69040.2 // AT1G74660.1 // AT3G54010.1 // AT3G54010.2 // AT1G48270.1 // AT3G56380.1 // AT3G11540.1 // AT4G16…
GO:0019740	P	nitrogen utilization	9	12274	15	37767	0.11	1	// AT3G63510.1 // AT5G67220.1 // AT4G18810.1 // AT1G14920.1 // AT3G49640.1 // AT1G55180.1 // AT5G47970.1 // AT4G34540.1 // AT4G35250.1
GO:0019747	P	regulation of isoprenoid metabolic process	5	12274	8	37767	0.19	1	// AT1G52340.1 // AT4G18780.1 // AT3G03710.1 // AT1G20780.1 // AT3G47450.2
GO:0019216	P	regulation of lipid metabolic process	11	12274	20	37767	0.12	1	// AT4G18780.1 // AT5G09660.1 // AT2G22780.1 // AT3G03710.1 // AT1G20780.1 // AT5G05700.1 // AT1G52340.1 // AT5G42750.1 // AT2G45400.1 // AT3G47450.2 // AT5G02310.1
GO:0019219	P	regulation of nucleobase, nucleoside, nucleotide and nucleic acid metabolic process	582	12274	1847	37767	0.75	1	// AT1G51120.1 // AT4G16430.1 // AT1G42990.1 // AT5G06800.1 // AT5G60690.1 // AT1G73500.1 // AT2G41940.1 // AT3G15270.1 // AT3G21890.1 // AT5G11190.1 // AT2G01930.2 // AT2G43060.1 // AT2G42780.1 // AT2G37260.1 // AT5G17690.1 // AT2G35550.2 // AT5G44080.1 // AT4G10920.1 // AT1G50420.1 // AT3G58630.1 // AT1G79840.1 // AT1G08970.4 // AT2G31180.1 // AT4G23810.1 // AT5G40820.1 // AT1G68050.1 // AT5G62…
GO:0051273	P	beta-glucan metabolic process	9	12274	13	37767	0.067	1	// AT4G03550.1 // AT1G06490.1 // AT4G04970.1 // AT3G59100.1 // AT1G05570.1 // AT2G31960.1 // AT2G13680.1 // AT5G13000.1 // AT3G07160.1
GO:0051274	P	beta-glucan biosynthetic process	9	12274	13	37767	0.067	1	// AT4G03550.1 // AT1G06490.1 // AT4G04970.1 // AT3G59100.1 // AT1G05570.1 // AT2G31960.1 // AT2G13680.1 // AT5G13000.1 // AT3G07160.1
GO:0043449	P	cellular alkene metabolic process	11	12274	30	37767	0.42	1	// AT5G51690.1 // AT5G13520.1 // AT2G19590.1 // AT1G62960.1 // AT4G02680.1 // AT1G73500.1 // AT1G62380.1 // AT3G51770.1 // AT1G05010.1 // AT1G02500.2 // AT1G48420.1
GO:0007165	P	signal transduction	407	12274	1228	37767	0.37	1	// AT1G59580.2 // AT5G46570.1 // AT1G73500.1 // AT1G52340.1 // AT2G39940.1 // AT4G33680.1 // AT5G60600.1 // AT5G60600.2 // AT1G33520.1 // AT2G01950.1 // AT3G25510.1 // AT2G37290.1 // AT4G38690.1 // AT2G43790.1 // AT4G08920.1 // AT1G74670.1 // AT5G06860.1 // AT5G10450.1 // AT3G45640.1 // AT4G33270.1 // AT1G06390.2 // AT1G01720.1 // AT2G25930.1 // AT3G14270.1 // AT3G18165.1 // AT3G07890.1 // AT3G56…
GO:0019674	P	NAD metabolic process	5	12274	9	37767	0.24	1	// AT1G55090.1 // AT5G50210.1 // AT5G55810.1 // AT5G14760.1 // AT2G01350.1
GO:0051667	P	establishment of plastid localization	8	12274	11	37767	0.07	1	// AT1G42550.1 // AT3G25690.1 // AT1G66480.1 // AT5G58140.3 // AT5G58140.4 // AT3G45780.1 // AT5G38150.1 // AT1G75100.1
GO:0015851	P	nucleobase transport	6	12274	27	37767	0.85	1	// AT2G24220.1 // AT2G03590.1 // AT1G28220.1 // AT1G28230.1 // AT3G10960.1 // AT1G44750.1
GO:0006298	P	mismatch repair	11	12274	17	37767	0.06	1	// AT5G58720.1 // AT4G09140.1 // AT4G35520.1 // AT4G02460.1 // AT3G18524.1 // AT2G26280.1 // AT4G25540.1 // AT1G65070.1 // AT5G54090.1 // AT3G24320.1 // AT4G02070.1
GO:0050826	P	response to freezing	5	12274	20	37767	0.77	1	// AT1G31812.1 // AT3G26744.1 // AT3G06510.1 // AT1G12860.1 // AT5G60410.2
GO:0006563	P	L-serine metabolic process	11	12274	20	37767	0.12	1	// AT1G55880.2 // AT1G36370.1 // AT5G26780.1 // AT1G22020.1 // AT4G37930.1 // AT4G32520.1 // AT1G18640.2 // AT1G55880.1 // AT4G13930.1 // AT4G14880.2 // AT1G17745.1
GO:0006561	P	proline biosynthetic process	5	12274	8	37767	0.19	1	// AT5G14800.1 // AT1G52340.1 // AT2G39800.1 // AT3G55610.1 // AT5G46180.1
GO:0006560	P	proline metabolic process	8	12274	11	37767	0.07	1	// AT5G38710.1 // AT5G62530.1 // AT3G30775.1 // AT5G14800.1 // AT1G52340.1 // AT3G55610.1 // AT2G39800.1 // AT5G46180.1
GO:0006568	P	tryptophan metabolic process	15	12274	29	37767	0.1	1	// AT1G25220.1 // AT1G07780.2 // AT4G31500.1 // AT1G29410.2 // AT5G48220.1 // AT2G29690.1 // AT5G17990.1 // AT5G05590.1 // AT4G27070.1 // AT1G69370.1 // AT5G05730.1 // AT1G70570.1 // AT5G28237.1 // AT3G54640.1 // AT5G38530.1
GO:0006364	P	rRNA processing	28	12274	110	37767	0.9	1	// AT3G03920.1 // AT4G02400.1 // AT4G26600.1 // AT5G01230.1 // AT5G52470.1 // AT2G47420.1 // AT4G25630.1 // AT4G04940.1 // AT2G43190.1 // AT5G02250.1 // AT2G43190.3 // AT4G34730.1 // AT4G25730.1 // AT5G66540.1 // AT5G20600.1 // AT5G46420.1 // AT2G39670.1 // AT3G63140.1 // AT1G48920.1 // AT2G47990.1 // AT2G39140.1 // AT2G40360.1 // AT1G60230.1 // AT1G09340.1 // AT1G63780.1 // AT3G19630.1 // AT1G50…
GO:0006367	P	transcription initiation from RNA polymerase II promoter	6	12274	13	37767	0.31	1	// AT1G07480.2 // AT4G24440.2 // AT1G03280.1 // AT1G75510.1 // AT1G07470.1 // AT4G20330.1
GO:0006366	P	transcription from RNA polymerase II promoter	10	12274	21	37767	0.21	1	// AT1G07480.2 // AT5G09920.1 // AT4G24440.2 // AT1G03280.1 // AT1G75510.1 // AT1G07470.1 // AT1G05055.1 // AT1G79000.1 // AT1G32640.1 // AT4G20330.1
GO:0007186	P	G-protein coupled receptor protein signaling pathway	13	12274	28	37767	0.19	1	// AT2G20900.3 // AT2G18730.1 // AT4G21540.1 // AT2G26300.1 // AT5G23450.2 // AT2G23460.1 // AT5G63770.1 // AT5G07920.1 // AT5G51290.1 // AT2G46090.1 // AT1G31930.2 // AT2G20890.1 // AT3G49660.1
GO:0050790	P	regulation of catalytic activity	59	12274	141	37767	0.062	1	// AT3G14067.1 // AT5G45650.1 // AT5G63770.1 // AT5G54780.1 // AT3G15360.1 // AT3G07890.1 // AT1G21840.1 // AT1G50320.1 // AT4G29950.2 // AT1G49620.1 // AT2G04550.3 // AT4G29950.1 // AT4G10540.1 // AT4G10530.1 // AT5G51290.1 // AT2G46090.1 // AT3G06540.1 // AT5G07920.1 // AT1G32950.1 // AT1G71950.1 // AT3G49350.1 // AT5G48820.1 // AT2G31305.1 // AT5G23450.2 // AT3G59400.1 // AT4G01610.1 // AT2G43…
GO:0050794	P	regulation of cellular process	1140	12274	3375	37767	0.12	1	// AT1G51120.1 // AT1G59580.2 // AT4G16430.1 // AT1G02120.1 // AT1G42990.1 // AT5G46570.1 // AT5G60690.1 // AT1G73500.1 // AT2G41940.1 // AT1G52340.1 // AT3G54870.1 // AT2G21240.2 // AT3G15270.1 // AT2G32700.5 // AT4G33680.1 // AT5G11190.1 // AT4G38200.1 // AT2G19780.1 // AT3G08720.2 // AT2G01930.2 // AT5G60600.1 // AT5G60600.2 // AT5G06800.1 // AT1G33520.1 // AT2G43060.1 // AT5G36740.1 // AT2G42…
GO:0042545	P	cell wall modification	46	12274	123	37767	0.23	1	// AT2G39700.1 // AT2G40610.1 // AT4G17030.1 // AT1G66340.1 // AT1G65680.1 // AT3G54920.1 // AT3G57510.1 // AT5G61680.1 // AT4G38400.1 // AT2G26440.1 // AT3G05610.1 // AT4G03550.1 // AT4G31500.1 // AT1G19300.1 // AT4G28250.1 // AT2G41850.1 // AT4G26850.1 // AT2G03090.1 // AT5G44070.1 // AT5G49180.1 // AT1G23200.1 // AT1G24100.1 // AT2G28950.1 // AT1G26770.1 // AT4G34980.1 // AT3G08550.1 // AT1G70…
GO:0042547	P	cell wall modification during multidimensional cell growth	12	12274	29	37767	0.29	1	// AT2G39700.1 // AT1G10550.1 // AT3G03220.1 // AT1G65680.1 // AT3G54920.1 // AT2G37640.1 // AT2G40610.1 // AT2G03090.1 // AT2G28950.1 // AT1G26770.1 // AT3G08550.1 // AT1G70710.1
GO:0015986	P	ATP synthesis coupled proton transport	19	12274	41	37767	0.13	1	// AT4G29480.1 // AT4G04640.1 // AT2G07698.1 // AT2G31040.1 // AT3G08560.1 // AT3G58730.1 // AT5G13450.1 // AT4G11150.1 // AT1G51650.1 // ATCG00480 // AT4G32530.1 // AT5G08690.1 // AT2G33040.1 // AT4G38510.2 // AT1G64200.1 // AT1G15700.1 // AT3G28715.1 // AT4G02620.1 // AT3G42050.1
GO:0052315	P	phytoalexin biosynthetic process	5	12274	10	37767	0.3	1	// AT4G23100.1 // AT2G38470.1 // AT1G73500.1 // AT3G45640.1 // AT2G43790.1
GO:0052314	P	phytoalexin metabolic process	5	12274	10	37767	0.3	1	// AT4G23100.1 // AT2G38470.1 // AT1G73500.1 // AT3G45640.1 // AT2G43790.1
GO:0009816	P	defense response to bacterium, incompatible interaction	18	12274	35	37767	0.079	1	// AT2G42010.1 // AT1G32230.2 // AT3G52430.1 // AT3G20600.1 // AT5G45110.1 // AT1G32230.1 // AT4G23100.1 // AT3G44880.1 // AT4G37460.1 // AT2G40000.1 // AT3G25070.1 // AT1G55020.1 // AT4G11650.1 // AT4G23810.1 // AT2G27040.1 // AT4G35450.4 // AT2G34690.1 // AT5G13160.1
GO:0009817	P	defense response to fungus, incompatible interaction	18	12274	36	37767	0.092	1	// AT3G22942.1 // AT3G63420.2 // AT1G29340.1 // AT3G21630.1 // AT3G20600.1 // AT5G45110.1 // AT4G16860.1 // AT1G61560.1 // AT5G51700.1 // AT4G34460.1 // AT4G34460.2 // AT4G34460.3 // AT2G39200.1 // AT2G23620.1 // AT3G44480.1 // AT2G44950.1 // AT4G04780.1 // AT1G59870.1
GO:0042548	P	regulation of photosynthesis, light reaction	10	12274	15	37767	0.064	1	// AT1G55670.1 // AT4G30950.1 // AT3G50820.1 // AT5G01920.1 // AT4G04020.1 // AT1G68890.1 // AT3G11670.1 // AT3G15850.1 // AT2G30950.1 // AT1G68830.1
GO:0043155	P	negative regulation of photosynthesis, light reaction	5	12274	8	37767	0.19	1	// AT4G30950.1 // AT3G50820.1 // AT3G15850.1 // AT4G04020.1 // AT2G30950.1
GO:0006109	P	regulation of carbohydrate metabolic process	8	12274	15	37767	0.18	1	// AT3G54320.2 // AT3G03710.1 // AT3G54320.1 // AT2G14750.1 // AT2G25450.1 // AT4G27750.1 // AT4G28110.1 // AT3G47450.2
GO:0006108	P	malate metabolic process	8	12274	12	37767	0.093	1	// AT2G13560.1 // AT2G19900.1 // AT5G56720.1 // AT4G00570.1 // AT5G58330.2 // AT5G11670.1 // AT5G43330.1 // AT1G79750.1
GO:0006636	P	unsaturated fatty acid biosynthetic process	7	12274	11	37767	0.13	1	// AT2G18950.1 // AT4G27030.1 // AT2G43710.2 // AT5G13520.1 // AT2G43710.1 // AT1G74960.2 // AT3G15850.1
GO:0051246	P	regulation of protein metabolic process	26	12274	54	37767	0.066	1	// AT1G36730.1 // AT3G50820.1 // AT2G18600.1 // AT5G43700.1 // AT3G47450.2 // AT2G40570.1 // AT1G79280.1 // AT2G34970.1 // AT4G32915.1 // AT3G08720.2 // AT1G21760.1 // AT2G45730.1 // AT1G20340.1 // AT2G43640.1 // AT3G48430.1 // AT3G49100.1 // AT3G17040.1 // AT4G29080.1 // AT5G10480.1 // AT1G77840.1 // AT4G18300.1 // AT5G36230.1 // AT1G77300.1 // AT4G34590.1 // AT2G20050.1 // AT3G44600.1
GO:0006639	P	acylglycerol metabolic process	5	12274	8	37767	0.19	1	// AT3G54320.2 // AT5G04040.1 // AT5G60620.1 // AT2G19450.1 // AT3G54320.1
GO:0006638	P	neutral lipid metabolic process	5	12274	8	37767	0.19	1	// AT3G54320.2 // AT5G04040.1 // AT5G60620.1 // AT2G19450.1 // AT3G54320.1
GO:0070882	P	cellular cell wall organization or biogenesis	44	12274	247	37767	1	1	// AT2G18950.1 // AT5G60920.1 // AT5G05170.1 // AT1G78580.1 // AT1G13980.1 // AT3G08840.2 // AT3G57510.1 // AT2G35630.1 // AT5G16910.1 // AT2G41850.1 // AT5G09870.1 // AT5G47820.2 // AT3G02230.1 // AT4G36890.1 // AT2G28110.1 // AT5G17420.1 // AT4G38190.1 // AT4G39350.1 // AT2G38080.1 // AT3G13870.1 // AT4G11150.1 // AT3G08840.3 // AT3G55340.1 // AT2G03220.1 // AT1G80350.1 // AT1G19300.1 // AT1G22…
GO:0048825	P	cotyledon development	11	12274	31	37767	0.46	1	// AT4G04890.1 // AT2G34650.1 // AT5G46210.1 // AT4G24670.2 // AT4G15900.1 // AT2G26700.1 // AT1G64520.1 // AT4G31820.1 // AT4G21750.1 // AT4G11140.1 // AT1G69780.1
GO:0009920	P	cell plate formation involved in plant-type cell wall biogenesis	5	12274	5	37767	0.073	1	// AT2G35630.1 // AT5G42080.2 // AT1G05560.1 // AT3G55340.1 // AT5G42080.1
GO:0006749	P	glutathione metabolic process	6	12274	10	37767	0.18	1	// AT5G37830.1 // AT5G27380.1 // AT3G54660.1 // AT4G29210.1 // AT4G29210.2 // AT4G23100.1
GO:0031399	P	regulation of protein modification process	7	12274	10	37767	0.098	1	// AT3G50820.1 // AT3G48430.1 // AT1G77300.1 // AT2G20050.1 // AT5G10480.1 // AT3G44600.1 // AT1G79280.1
GO:0006744	P	ubiquinone biosynthetic process	8	12274	12	37767	0.093	1	// AT1G19140.2 // AT1G19140.1 // AT1G78510.1 // AT2G03690.1 // AT1G17050.1 // AT2G30920.1 // AT4G23660.2 // AT3G24200.1
GO:0006743	P	ubiquinone metabolic process	8	12274	12	37767	0.093	1	// AT1G19140.2 // AT1G19140.1 // AT1G78510.1 // AT2G03690.1 // AT1G17050.1 // AT2G30920.1 // AT4G23660.2 // AT3G24200.1
GO:0048829	P	root cap development	6	12274	9	37767	0.14	1	// AT1G26870.1 // AT2G20000.1 // AT4G29040.1 // AT2G28350.1 // AT4G30080.1 // AT3G59420.1
GO:0008037	P	cell recognition	13	12274	32	37767	0.3	1	// AT1G61610.1 // AT1G11340.1 // AT1G11330.1 // AT2G19130.1 // AT1G61550.1 // AT1G61360.1 // AT1G11300.1 // AT4G27290.1 // AT1G11410.1 // AT1G61370.1 // AT4G03230.1 // AT4G27300.1 // AT2G41890.1
GO:0016125	P	sterol metabolic process	14	12274	36	37767	0.33	1	// AT5G13710.1 // AT5G50375.1 // AT1G50430.1 // AT1G11680.1 // AT4G37760.1 // AT1G58440.1 // AT1G76490.1 // AT3G02580.1 // AT4G01510.1 // AT1G20330.1 // AT1G20050.1 // AT4G34640.1 // AT4G12110.1 // AT3G52940.1
GO:0009109	P	coenzyme catabolic process	14	12274	27	37767	0.11	1	// AT4G29210.1 // AT5G37830.1 // AT1G68750.1 // AT4G26910.2 // AT4G26910.3 // AT1G53310.1 // AT3G60100.1 // AT4G35650.1 // AT4G29210.2 // AT2G44350.2 // AT2G44350.1 // AT2G42790.1 // AT3G14940.1 // AT5G03290.1
GO:0010104	P	regulation of ethylene mediated signaling pathway	12	12274	23	37767	0.13	1	// AT2G25490.1 // AT1G66340.1 // AT3G15210.1 // AT3G04580.2 // AT1G50640.1 // AT4G20380.2 // AT4G20380.3 // AT2G40940.1 // AT5G03730.2 // AT1G17440.2 // AT5G25350.1 // AT3G23150.1
GO:0010105	P	negative regulation of ethylene mediated signaling pathway	9	12274	13	37767	0.067	1	// AT2G25490.1 // AT1G66340.1 // AT3G15210.1 // AT3G04580.2 // AT1G50640.1 // AT2G40940.1 // AT5G03730.2 // AT5G25350.1 // AT3G23150.1
GO:0010103	P	stomatal complex morphogenesis	9	12274	19	37767	0.23	1	// AT3G63440.1 // AT1G63700.1 // AT2G26330.1 // AT4G26690.1 // AT3G61650.1 // AT5G62230.1 // AT1G04110.1 // AT3G24140.1 // AT1G49040.1
GO:0010100	P	negative regulation of photomorphogenesis	6	12274	11	37767	0.22	1	// AT5G46210.1 // AT4G10180.1 // AT1G69935.1 // AT4G05420.1 // AT2G20180.2 // AT1G71230.1
GO:0010101	P	post-embryonic root morphogenesis	14	12274	28	37767	0.13	1	// AT1G18800.1 // AT1G32230.2 // AT1G32230.1 // AT2G38120.1 // AT2G34680.1 // AT1G77690.1 // AT1G49430.1 // AT2G04160.1 // AT1G74560.1 // AT5G03540.1 // AT3G62980.1 // AT4G14550.1 // AT3G07390.1 // AT3G59420.1
GO:0000741	P	karyogamy	11	12274	27	37767	0.32	1	// AT5G48030.1 // AT4G00140.1 // AT4G30930.1 // AT2G01730.1 // AT2G20490.1 // AT1G72440.1 // AT3G03810.1 // AT2G35940.2 // AT2G34790.1 // AT4G37890.2 // AT4G05440.1
GO:0031537	P	regulation of anthocyanin metabolic process	7	12274	17	37767	0.37	1	// AT2G25180.1 // AT3G16857.2 // AT1G64520.1 // AT5G13930.1 // AT5G11260.1 // AT2G28350.1 // AT1G09530.2
GO:0046654	P	tetrahydrofolate biosynthetic process	5	12274	6	37767	0.11	1	// AT4G34570.1 // AT3G07270.2 // AT3G07270.1 // AT5G57850.1 // AT2G16370.1
GO:0022411	P	cellular component disassembly	16	12274	30	37767	0.078	1	// AT1G18070.1 // AT3G51300.1 // AT4G27650.1 // AT1G33330.1 // AT2G47020.1 // AT2G41850.1 // AT3G57510.1 // AT3G26618.1 // AT5G36170.2 // AT5G47880.1 // AT1G55020.1 // AT4G18740.1 // AT3G57190.1 // AT3G27310.1 // AT3G62910.1 // AT2G29890.1
GO:0008615	P	pyridoxine biosynthetic process	5	12274	7	37767	0.15	1	// AT5G37850.1 // AT2G46580.1 // AT5G60540.1 // AT5G01410.1 // AT5G49970.1
GO:0043624	P	cellular protein complex disassembly	12	12274	25	37767	0.18	1	// AT1G18070.1 // AT3G51300.1 // AT1G33330.1 // AT2G47020.1 // AT3G26618.1 // AT5G36170.2 // AT5G47880.1 // AT4G27650.1 // AT4G18740.1 // AT3G57190.1 // AT3G62910.1 // AT2G29890.1
GO:0043622	P	cortical microtubule organization	6	12274	11	37767	0.22	1	// AT5G66410.1 // AT5G08120.1 // AT5G64740.1 // AT1G80350.1 // AT5G49720.1 // AT1G29990.1
GO:0009746	P	response to hexose stimulus	18	12274	35	37767	0.079	1	// AT5G64750.1 // AT1G28330.1 // AT4G24400.1 // AT1G31930.2 // AT2G26300.1 // AT2G23460.1 // AT1G61800.1 // AT4G29130.1 // AT2G19860.1 // AT3G08550.1 // AT2G28900.1 // AT4G15900.1 // AT2G19450.1 // AT1G45249.2 // AT3G47340.1 // AT1G76030.1 // AT5G41670.2 // AT1G74670.1
GO:0009740	P	gibberellic acid mediated signaling pathway	20	12274	40	37767	0.079	1	// AT5G25900.1 // AT1G14920.1 // AT3G05120.1 // AT2G01570.1 // AT2G36830.1 // AT3G63010.1 // AT2G26300.1 // AT1G79460.1 // AT5G11260.1 // AT1G15550.1 // AT1G09530.2 // AT3G11540.1 // AT2G32460.1 // AT3G11440.1 // AT4G25420.1 // AT4G24210.1 // AT5G15230.1 // AT5G06100.2 // AT2G20180.2 // AT1G74670.1
GO:0019220	P	regulation of phosphate metabolic process	22	12274	52	37767	0.18	1	// AT3G50820.1 // AT2G04550.1 // AT2G04550.3 // AT5G51290.1 // AT2G46090.1 // AT5G03470.1 // AT5G48820.1 // AT2G32710.2 // AT5G23450.2 // AT2G18730.1 // AT5G10480.1 // AT2G20900.3 // AT2G31305.1 // AT2G17520.1 // AT3G45640.1 // AT4G21540.1 // AT5G63770.1 // AT5G07920.1 // AT4G28980.2 // AT3G25800.1 // AT2G20050.1 // AT1G49620.1
GO:0019222	P	regulation of metabolic process	735	12274	2210	37767	0.29	1	// AT1G51120.1 // AT4G16430.1 // AT1G42990.1 // AT5G06800.1 // AT5G60690.1 // AT5G05700.1 // AT1G73500.1 // AT2G41940.1 // AT1G52340.1 // AT3G15270.1 // AT5G44180.1 // AT5G11190.1 // AT3G08720.2 // AT2G01930.2 // AT2G43060.1 // AT2G40030.1 // AT2G42780.1 // AT2G37260.1 // AT5G17690.1 // AT5G51230.1 // AT5G51230.2 // AT2G35550.2 // AT5G44080.1 // AT4G10920.1 // AT1G50420.1 // AT3G58630.1 // AT1G79…
GO:0016998	P	cell wall macromolecule catabolic process	11	12274	28	37767	0.35	1	// AT1G18310.1 // AT3G16920.1 // AT2G23770.1 // AT1G51940.1 // AT2G33580.1 // AT3G52790.1 // AT5G62150.1 // AT5G23130.1 // AT2G17120.1 // AT5G08200.1 // AT1G55000.1
GO:0040029	P	regulation of gene expression, epigenetic	68	12274	189	37767	0.26	1	// AT2G43410.1 // AT5G51230.1 // AT1G01040.1 // AT1G73840.1 // AT5G25480.1 // AT5G09230.3 // AT3G05040.1 // AT3G44530.1 // AT5G09230.6 // AT1G48410.1 // AT3G17310.2 // AT3G20550.1 // AT4G02020.1 // AT5G01400.1 // AT2G36490.1 // AT5G58230.1 // AT5G49160.1 // AT5G47010.1 // AT5G14620.1 // AT3G49500.1 // AT1G77300.1 // AT3G20740.1 // AT2G13540.1 // AT2G40030.1 // AT1G57820.2 // AT5G13960.1 // AT1G57…
GO:0019359	P	nicotinamide nucleotide biosynthetic process	6	12274	11	37767	0.22	1	// AT5G55810.1 // AT3G21070.2 // AT2G01350.1 // AT1G55090.1 // AT5G50210.1 // AT5G14760.1
GO:0015711	P	organic anion transport	5	12274	6	37767	0.11	1	// AT1G02260.1 // AT2G34960.1 // AT2G26900.1 // AT5G49630.1 // AT4G21120.1
GO:0016197	P	endosome transport	10	12274	16	37767	0.082	1	// AT1G17730.1 // AT5G06140.1 // AT2G17790.1 // AT3G47810.3 // AT1G75850.1 // AT4G27690.1 // AT3G54840.1 // AT1G48550.1 // AT1G73030.1 // AT5G53530.1
GO:0045492	P	xylan biosynthetic process	6	12274	8	37767	0.1	1	// AT5G22940.1 // AT2G28110.1 // AT5G61840.1 // AT1G19300.1 // AT5G54690.1 // AT4G36890.1
GO:0010431	P	seed maturation	10	12274	18	37767	0.13	1	// AT1G55250.1 // AT3G59030.1 // AT4G19230.1 // AT1G48270.1 // AT2G38560.1 // AT4G29860.1 // AT2G29090.1 // AT4G24210.1 // AT2G44950.1 // AT1G52920.1
GO:0033673	P	negative regulation of kinase activity	5	12274	14	37767	0.52	1	// AT2G04550.1 // AT2G04550.3 // AT2G32710.2 // AT1G49620.1 // AT5G48820.1
GO:0033674	P	positive regulation of kinase activity	10	12274	24	37767	0.31	1	// AT2G18730.1 // AT3G45640.1 // AT4G21540.1 // AT5G23450.2 // AT5G63770.1 // AT5G07920.1 // AT5G51290.1 // AT2G46090.1 // AT2G20900.3 // AT2G17520.1
GO:0043543	P	protein amino acid acylation	5	12274	10	37767	0.3	1	// AT4G38130.1 // AT3G48430.1 // AT5G57020.1 // AT1G79000.1 // AT3G54610.1
GO:0043545	P	molybdopterin cofactor metabolic process	6	12274	12	37767	0.27	1	// AT2G43760.1 // AT5G20990.1 // AT2G31955.1 // AT1G01290.1 // AT5G03430.1 // AT4G10100.2
GO:0043549	P	regulation of kinase activity	16	12274	41	37767	0.31	1	// AT2G04550.1 // AT2G18730.1 // AT3G45640.1 // AT5G48820.1 // AT4G21540.1 // AT5G23450.2 // AT5G63770.1 // AT5G07920.1 // AT4G28980.2 // AT2G04550.3 // AT5G51290.1 // AT2G46090.1 // AT1G49620.1 // AT2G20900.3 // AT2G32710.2 // AT2G17520.1
GO:0046700	P	heterocycle catabolic process	20	12274	38	37767	0.057	1	// AT4G34890.1 // AT5G62530.1 // AT3G44880.1 // AT2G19570.1 // AT5G38710.1 // AT2G26670.1 // AT5G43860.1 // AT3G30775.1 // AT1G20780.1 // AT5G13800.2 // AT5G54830.1 // AT3G07570.1 // AT5G35750.1 // AT4G37000.1 // AT1G27320.1 // AT1G30110.1 // AT2G26550.1 // AT5G43430.1 // AT2G36310.1 // AT4G22920.1
GO:0012501	P	programmed cell death	86	12274	244	37767	0.28	1	// AT1G02120.1 // AT3G46730.1 // AT5G36930.1 // AT5G64830.1 // AT4G22300.1 // AT1G53350.1 // AT1G32230.2 // AT1G32230.1 // AT1G02860.1 // AT4G19050.1 // AT1G64060.1 // AT5G54250.2 // AT4G26090.1 // AT1G63870.1 // AT3G25510.1 // AT2G20310.1 // AT1G28380.1 // AT1G61310.1 // AT4G08920.1 // AT1G61190.1 // AT4G27220.1 // AT1G27170.1 // AT3G25070.1 // AT1G27180.1 // AT2G19860.1 // AT3G28910.1 // AT1G58…
GO:0009750	P	response to fructose stimulus	6	12274	16	37767	0.46	1	// AT1G28330.1 // AT3G47340.1 // AT2G23460.1 // AT1G74670.1 // AT1G31930.2 // AT5G41670.2
GO:0006355	P	regulation of transcription, DNA-dependent	291	12274	987	37767	0.94	1	// AT1G51120.1 // AT4G22140.1 // AT1G52150.1 // AT1G42990.1 // AT1G52150.2 // AT4G31680.1 // AT5G46880.1 // AT5G09230.6 // AT4G37790.1 // AT2G34720.1 // AT1G59750.2 // AT2G37520.1 // AT1G05055.1 // AT5G05610.2 // AT4G36920.1 // AT5G11260.1 // AT1G64380.1 // AT5G44180.1 // AT5G11190.1 // AT1G66230.1 // AT1G80840.1 // AT5G52660.1 // AT3G05690.1 // AT2G01930.2 // AT3G48590.1 // AT2G31180.1 // AT1G53…
GO:0006350	P	transcription	629	12274	1923	37767	0.45	1	// AT1G51120.1 // AT4G16430.1 // AT1G42990.1 // AT5G06800.1 // AT5G60690.1 // AT1G73500.1 // AT2G41940.1 // AT3G15270.1 // AT5G44180.1 // AT5G11190.1 // AT2G25640.1 // AT2G01930.2 // AT2G43060.1 // AT1G60850.3 // AT2G40030.1 // AT2G42780.1 // AT2G37260.1 // AT5G17690.1 // AT5G41010.1 // AT2G35550.2 // AT5G44080.1 // AT4G10920.1 // AT1G50420.1 // AT3G58630.1 // AT3G52090.1 // AT1G08970.4 // AT2G31…
GO:0006351	P	transcription, DNA-dependent	316	12274	1039	37767	0.86	1	// AT1G51120.1 // AT4G22140.1 // AT1G52150.1 // AT1G42990.1 // AT1G52150.2 // AT4G31680.1 // AT5G46880.1 // AT5G09230.6 // AT4G37790.1 // AT3G14230.2 // AT2G34720.1 // AT1G59750.2 // AT2G37520.1 // AT1G05055.1 // AT5G05610.2 // AT4G36920.1 // AT5G11260.1 // AT1G64380.1 // AT5G44180.1 // AT5G11190.1 // AT1G66230.1 // AT1G80840.1 // AT5G52660.1 // AT3G05690.1 // AT5G51940.1 // AT3G48590.1 // AT2G31…
GO:0010927	P	cellular component assembly involved in morphogenesis	9	12274	23	37767	0.38	1	// AT1G65060.1 // AT5G58100.1 // AT1G33430.1 // AT1G62940.1 // AT4G20050.1 // AT2G13680.1 // AT3G59530.2 // AT3G09090.1 // AT2G19070.1
GO:0009269	P	response to desiccation	10	12274	30	37767	0.53	1	// AT1G05260.1 // AT2G44060.2 // AT1G44170.2 // AT4G39090.1 // AT1G01470.1 // AT5G25610.1 // AT1G32640.1 // AT2G39800.1 // AT1G54100.2 // AT2G21620.1
GO:0009612	P	response to mechanical stimulus	9	12274	24	37767	0.42	1	// AT5G37780.1 // AT5G61210.1 // AT5G12080.2 // AT5G62500.1 // AT5G37770.1 // AT1G54990.1 // AT1G31930.2 // AT5G19520.1 // AT4G35920.3
GO:0009809	P	lignin biosynthetic process	18	12274	42	37767	0.2	1	// AT5G48100.1 // AT1G76470.1 // AT3G17390.1 // AT5G14700.1 // AT1G72680.1 // AT4G34230.1 // AT1G12840.1 // AT5G58490.1 // AT5G48930.1 // AT4G30470.1 // AT1G09480.1 // AT2G33590.1 // AT2G40890.1 // AT1G15950.1 // AT2G23910.1 // AT2G02400.1 // AT4G36220.1 // AT5G54160.1
GO:0009808	P	lignin metabolic process	21	12274	47	37767	0.14	1	// AT5G48100.1 // AT1G76470.1 // AT3G17390.1 // AT3G50740.1 // AT1G72680.1 // AT4G34230.1 // AT1G12840.1 // AT5G58490.1 // AT2G30490.1 // AT5G48930.1 // AT5G14700.1 // AT4G30470.1 // AT1G09480.1 // AT2G33590.1 // AT2G40890.1 // AT1G15950.1 // AT2G23910.1 // AT2G02400.1 // AT4G36220.1 // AT3G02130.1 // AT5G54160.1
GO:0042373	P	vitamin K metabolic process	5	12274	12	37767	0.41	1	// AT1G30520.1 // AT1G23360.1 // AT1G68890.1 // AT1G60550.1 // AT1G60600.1
GO:0009807	P	lignan biosynthetic process	7	12274	16	37767	0.33	1	// AT1G65870.1 // AT1G32100.1 // AT5G49040.1 // AT3G13650.1 // AT1G58170.1 // AT2G21100.1 // AT2G39430.1
GO:0042371	P	vitamin K biosynthetic process	5	12274	12	37767	0.41	1	// AT1G30520.1 // AT1G23360.1 // AT1G68890.1 // AT1G60550.1 // AT1G60600.1
GO:0042375	P	quinone cofactor metabolic process	15	12274	29	37767	0.1	1	// AT3G63410.1 // AT1G19140.2 // AT1G19140.1 // AT1G30520.1 // AT1G60600.1 // AT1G78510.1 // AT2G03690.1 // AT1G68890.1 // AT1G17050.1 // AT1G06570.1 // AT2G30920.1 // AT1G23360.1 // AT4G23660.2 // AT1G60550.1 // AT3G24200.1
GO:0006643	P	membrane lipid metabolic process	22	12274	47	37767	0.1	1	// AT5G01220.1 // AT5G12290.1 // AT3G24180.1 // AT1G33700.1 // AT1G69640.1 // AT5G49900.1 // AT4G36480.1 // AT5G23450.2 // AT4G01510.1 // AT4G00550.1 // AT4G33030.1 // AT3G48780.1 // AT3G20480.1 // AT4G31780.2 // AT5G23670.1 // AT3G11670.1 // AT1G27980.1 // AT3G55360.1 // AT4G10060.1 // AT4G04930.1 // AT5G20410.1 // AT1G25210.1
GO:0006641	P	triglyceride metabolic process	5	12274	8	37767	0.19	1	// AT3G54320.2 // AT5G04040.1 // AT5G60620.1 // AT2G19450.1 // AT3G54320.1
GO:0009240	P	isopentenyl diphosphate biosynthetic process	11	12274	17	37767	0.06	1	// AT4G15560.1 // AT3G03710.1 // AT2G02500.1 // AT5G60600.1 // AT5G60600.2 // AT4G34350.1 // AT1G63970.1 // AT5G16440.1 // AT3G47450.2 // AT5G62790.1 // AT4G11820.2
GO:0009247	P	glycolipid biosynthetic process	9	12274	23	37767	0.38	1	// AT5G01220.1 // AT4G31780.2 // AT3G11670.1 // AT5G12290.1 // AT5G20410.1 // AT1G25210.1 // AT4G00550.1 // AT4G33030.1 // AT3G20480.1
GO:0009932	P	cell tip growth	35	12274	79	37767	0.079	1	// AT4G26690.1 // AT3G10380.1 // AT3G61650.1 // AT4G38430.1 // AT1G70140.1 // AT2G34980.1 // AT3G54870.1 // AT1G69940.1 // AT3G17220.1 // AT1G71270.1 // AT3G51460.1 // AT5G20490.1 // AT3G13870.1 // AT3G56640.1 // AT1G71820.1 // AT4G02350.1 // AT5G55810.1 // AT3G51300.1 // AT2G07040.1 // AT5G27540.1 // AT4G04900.1 // AT5G64070.1 // AT1G20090.1 // AT3G08970.1 // AT1G76850.1 // AT3G22200.1 // AT5G20…
GO:0009934	P	regulation of meristem structural organization	7	12274	25	37767	0.7	1	// AT4G24190.2 // AT2G26170.2 // AT5G40280.1 // AT5G19280.1 // AT1G75820.1 // AT1G62360.1 // AT5G65700.1
GO:0009937	P	regulation of gibberellic acid mediated signaling pathway	6	12274	14	37767	0.36	1	// AT2G01570.1 // AT3G63010.1 // AT1G14920.1 // AT3G05120.1 // AT3G11540.1 // AT4G24210.1
GO:0048544	P	recognition of pollen	13	12274	32	37767	0.3	1	// AT1G61610.1 // AT1G11340.1 // AT1G11330.1 // AT2G19130.1 // AT1G61550.1 // AT1G61360.1 // AT1G11300.1 // AT4G27290.1 // AT1G11410.1 // AT1G61370.1 // AT4G03230.1 // AT4G27300.1 // AT2G41890.1
GO:0045010	P	actin nucleation	10	12274	20	37767	0.18	1	// AT2G22640.1 // AT2G34150.1 // AT1G29170.1 // AT5G18410.1 // AT2G38440.1 // AT2G35110.1 // AT1G70140.1 // AT2G46225.1 // AT2G29890.1 // AT5G54650.2
GO:0006914	P	autophagy	14	12274	35	37767	0.3	1	// AT5G17290.1 // AT1G54210.1 // AT4G16520.2 // AT3G61710.2 // AT3G61710.1 // AT3G07525.2 // AT5G61500.1 // AT2G31260.1 // AT2G44140.1 // AT3G15580.1 // AT3G13970.1 // AT2G05630.1 // AT5G45900.1 // AT1G62040.1
GO:0006915	P	apoptosis	44	12274	159	37767	0.85	1	// AT3G51780.1 // AT1G12280.1 // AT1G27180.1 // AT1G29340.1 // AT1G61190.1 // AT4G27190.1 // AT3G46730.1 // AT1G17600.1 // AT5G36930.1 // AT1G32210.1 // AT5G38350.1 // AT1G59780.1 // AT1G53350.1 // AT5G66910.1 // AT1G58390.1 // AT1G50180.1 // AT5G66900.1 // AT4G19050.1 // AT1G32540.2 // AT1G63870.1 // AT3G25510.1 // AT1G59218.1 // AT5G35450.1 // AT5G52060.1 // AT5G41750.2 // AT3G14460.1 // AT1G72…
GO:0010114	P	response to red light	32	12274	77	37767	0.14	1	// AT1G59940.1 // AT2G05100.1 // AT1G22280.1 // AT5G57360.1 // AT5G11260.1 // AT1G19150.1 // AT4G31500.1 // AT1G08540.1 // AT5G49230.1 // AT3G08940.2 // AT4G36880.1 // AT1G69530.3 // AT5G24120.1 // AT2G18790.1 // AT2G21150.1 // AT1G15550.1 // AT4G10340.1 // AT2G02950.1 // AT1G67090.1 // AT1G80340.1 // AT1G09570.1 // AT1G25540.1 // AT2G37640.1 // AT5G67030.1 // AT4G36930.1 // AT2G29090.1 // AT5G24…
GO:0009119	P	ribonucleoside metabolic process	17	12274	35	37767	0.12	1	// AT4G01850.1 // AT2G27490.2 // AT4G04670.1 // AT3G17390.1 // AT2G19570.1 // AT2G18250.1 // AT1G12350.1 // AT3G17810.1 // AT4G23900.1 // AT2G36880.1 // AT1G71750.1 // AT5G03300.1 // AT2G36310.1 // AT1G30110.1 // AT3G18030.1 // AT1G02500.2 // AT1G17410.1
GO:0080090	P	regulation of primary metabolic process	632	12274	1952	37767	0.54	1	// AT1G51120.1 // AT4G16430.1 // AT1G42990.1 // AT5G06800.1 // AT5G60690.1 // AT5G05700.1 // AT1G73500.1 // AT2G41940.1 // AT1G52340.1 // AT3G15270.1 // AT5G44180.1 // AT5G11190.1 // AT3G08720.2 // AT2G01930.2 // AT2G43060.1 // AT2G42780.1 // AT2G37260.1 // AT5G17690.1 // AT2G35550.2 // AT5G44080.1 // AT4G10920.1 // AT1G50420.1 // AT3G58630.1 // AT1G79840.1 // AT1G08970.4 // AT2G31180.1 // AT4G23…
GO:0018904	P	organic ether metabolic process	5	12274	8	37767	0.19	1	// AT3G54320.2 // AT5G04040.1 // AT5G60620.1 // AT2G19450.1 // AT3G54320.1
GO:0006821	P	chloride transport	7	12274	10	37767	0.098	1	// AT5G62290.1 // AT1G55620.2 // AT4G35440.1 // AT5G49890.1 // AT3G27170.1 // AT5G40890.1 // AT5G33280.1
GO:0006826	P	iron ion transport	7	12274	16	37767	0.33	1	// AT3G11050.1 // AT2G40300.1 // AT3G56240.1 // AT1G80830.1 // AT1G01580.1 // AT2G47600.1 // AT5G01600.1
GO:0006825	P	copper ion transport	7	12274	23	37767	0.63	1	// AT1G53030.1 // AT2G28660.1 // AT3G08950.1 // AT5G59030.1 // AT5G24580.2 // AT5G20650.1 // AT5G21930.1
GO:0009751	P	response to salicylic acid stimulus	76	12274	200	37767	0.14	1	// AT4G01280.1 // AT4G05320.4 // AT1G08810.1 // AT4G09460.1 // AT3G47600.1 // AT3G09230.1 // AT3G11440.1 // AT5G49570.1 // AT5G47390.1 // AT4G38620.1 // AT5G46050.1 // AT1G49010.1 // AT3G28910.1 // AT4G33680.1 // AT1G21250.1 // AT3G52430.1 // AT1G80840.1 // AT4G18780.1 // AT1G28480.1 // AT3G11820.2 // AT5G06950.2 // AT3G11820.1 // AT3G48090.1 // AT1G02860.1 // AT5G60600.2 // AT2G37630.1 // AT1G15…
GO:0010608	P	posttranscriptional regulation of gene expression	53	12274	144	37767	0.24	1	// AT1G55670.1 // AT1G36730.1 // AT1G73840.1 // AT5G51700.1 // AT1G01040.1 // AT3G20550.1 // AT5G01400.1 // AT2G40570.1 // AT3G56860.3 // AT2G34970.1 // AT2G20190.1 // AT5G47010.1 // AT3G08720.2 // AT3G49500.1 // AT1G21760.1 // AT2G13540.1 // AT2G40030.1 // AT2G45730.1 // AT2G27040.1 // AT1G20340.1 // AT4G13940.1 // AT1G32490.1 // AT2G27100.1 // AT2G43640.1 // AT4G32915.1 // AT3G49100.1 // AT5G23…
GO:0070646	P	protein modification by small protein removal	13	12274	22	37767	0.066	1	// AT1G60220.1 // AT4G26430.1 // AT3G20630.1 // AT5G42970.1 // AT1G65650.1 // AT4G14110.1 // AT2G26990.1 // AT5G14250.1 // AT1G02090.1 // AT1G02090.2 // AT3G61140.1 // AT1G17110.1 // AT1G71230.1
GO:0009798	P	axis specification	15	12274	54	37767	0.75	1	// AT1G17730.1 // AT2G34710.1 // AT2G37630.1 // AT1G13980.1 // AT1G19850.1 // AT3G52770.1 // AT3G44750.1 // AT3G05040.1 // AT1G23080.2 // AT5G60690.1 // AT2G41370.1 // AT1G73030.1 // AT1G69180.1 // AT2G45190.1 // AT1G32240.1
GO:0032392	P	DNA geometric change	6	12274	16	37767	0.46	1	// AT2G21660.2 // AT5G44635.1 // AT4G36020.1 // AT2G32000.1 // AT4G38680.1 // AT4G31210.1
GO:0019720	P	Mo-molybdopterin cofactor metabolic process	6	12274	12	37767	0.27	1	// AT2G43760.1 // AT5G20990.1 // AT2G31955.1 // AT1G01290.1 // AT5G03430.1 // AT4G10100.2
GO:0019722	P	calcium-mediated signaling	6	12274	16	37767	0.46	1	// AT3G43810.1 // AT5G21274.1 // AT5G37770.1 // AT4G17615.1 // AT4G17615.2 // AT5G55990.1
GO:0040034	P	regulation of development, heterochronic	14	12274	38	37767	0.4	1	// AT4G22950.1 // AT3G47500.1 // AT5G45390.1 // AT3G02150.2 // AT5G23150.1 // AT4G00650.1 // AT2G34720.1 // AT5G03730.2 // AT5G39660.2 // AT3G15030.2 // AT2G44950.1 // AT1G04080.1 // AT5G12840.4 // AT5G12840.3
GO:0007205	P	activation of protein kinase C activity by G-protein coupled receptor protein signaling pathway	8	12274	20	37767	0.38	1	// AT2G18730.1 // AT4G21540.1 // AT5G23450.2 // AT5G63770.1 // AT5G07920.1 // AT5G51290.1 // AT2G46090.1 // AT2G20900.3
GO:0019430	P	removal of superoxide radicals	5	12274	14	37767	0.52	1	// AT1G08830.1 // AT3G10920.1 // AT2G28190.1 // AT5G23310.1 // AT5G18100.1
GO:0019344	P	cysteine biosynthetic process	9	12274	24	37767	0.42	1	// AT3G61440.1 // AT2G43750.1 // AT3G13110.1 // AT4G14880.2 // AT3G22460.1 // AT5G28020.2 // AT1G55880.2 // AT3G62030.1 // AT1G55880.1
GO:0015706	P	nitrate transport	5	12274	12	37767	0.41	1	// AT5G50200.3 // AT1G32450.1 // AT1G12110.1 // AT3G45650.1 // AT5G40890.1
GO:0007346	P	regulation of mitotic cell cycle	6	12274	16	37767	0.46	1	// AT2G33560.1 // AT2G20000.1 // AT5G49880.1 // AT2G44950.1 // AT1G16590.1 // AT5G05970.1
GO:0045489	P	pectin biosynthetic process	5	12274	17	37767	0.66	1	// AT1G78240.1 // AT3G61130.1 // AT2G35100.1 // AT1G79500.3 // AT3G25140.1
GO:0045488	P	pectin metabolic process	7	12274	21	37767	0.55	1	// AT3G29090.1 // AT2G35100.1 // AT1G79500.3 // AT3G25140.1 // AT1G78240.1 // AT3G61130.1 // AT5G17420.1
GO:0016144	P	S-glycoside biosynthetic process	9	12274	41	37767	0.9	1	// AT3G09710.1 // AT4G31500.1 // AT2G14750.1 // AT2G25450.1 // AT4G23100.1 // AT1G74100.1 // AT1G62560.1 // AT1G24100.1 // AT1G12140.1
GO:0016143	P	S-glycoside metabolic process	12	12274	62	37767	0.97	1	// AT3G09710.1 // AT4G31500.1 // AT2G14750.1 // AT2G25450.1 // AT4G23100.1 // AT1G74100.1 // AT5G44070.1 // AT1G62560.1 // AT1G24100.1 // AT1G04580.1 // AT1G59870.1 // AT1G12140.1
GO:0042147	P	retrograde transport, endosome to Golgi	5	12274	7	37767	0.15	1	// AT5G53530.1 // AT1G48550.1 // AT2G17790.1 // AT1G75850.1 // AT4G27690.1
GO:0031122	P	cytoplasmic microtubule organization	6	12274	12	37767	0.27	1	// AT5G66410.1 // AT5G08120.1 // AT5G64740.1 // AT1G80350.1 // AT5G49720.1 // AT1G29990.1
GO:0030865	P	cortical cytoskeleton organization	6	12274	12	37767	0.27	1	// AT5G66410.1 // AT5G08120.1 // AT5G64740.1 // AT1G80350.1 // AT5G49720.1 // AT1G29990.1
GO:0034728	P	nucleosome organization	10	12274	56	37767	0.98	1	// AT2G18050.1 // AT1G18800.1 // AT5G56950.1 // AT5G65360.1 // AT1G48620.1 // AT5G59970.1 // AT5G10980.1 // AT1G74560.1 // AT1G06760.1 // AT2G30620.1
GO:0043087	P	regulation of GTPase activity	18	12274	39	37767	0.14	1	// AT5G09550.1 // AT2G30710.1 // AT3G49350.1 // AT5G41940.1 // AT5G54310.1 // AT3G07890.1 // AT4G13730.1 // AT3G55020.1 // AT4G29950.2 // AT3G06540.1 // AT4G29950.1 // AT5G53570.1 // AT5G54780.1 // AT2G43490.1 // AT2G37290.1 // AT3G59570.1 // AT4G24580.1 // AT3G07940.1
GO:0043086	P	negative regulation of catalytic activity	17	12274	53	37767	0.56	1	// AT3G14067.1 // AT2G05920.1 // AT4G10550.1 // AT1G32950.1 // AT5G45650.1 // AT3G14240.1 // AT5G48820.1 // AT2G04550.1 // AT2G04550.3 // AT1G71950.1 // AT4G10540.1 // AT4G10530.1 // AT5G67090.1 // AT2G31305.1 // AT5G03620.1 // AT1G49620.1 // AT2G32710.2
GO:0006349	P	regulation of gene expression by genetic imprinting	9	12274	15	37767	0.11	1	// AT5G51230.1 // AT3G12280.1 // AT5G51230.2 // AT3G20740.1 // AT4G02020.1 // AT5G04560.1 // AT5G58230.1 // AT5G49160.1 // AT2G23380.1
GO:0006342	P	chromatin silencing	14	12274	29	37767	0.15	1	// AT2G43410.1 // AT5G09230.6 // AT1G63020.1 // AT2G36490.1 // AT5G09230.3 // AT5G55760.1 // AT4G13940.1 // AT1G08060.2 // AT2G27040.1 // AT2G32940.1 // AT5G17690.1 // AT2G35160.1 // AT4G16280.2 // AT4G16280.3
GO:0046466	P	membrane lipid catabolic process	5	12274	8	37767	0.19	1	// AT1G33700.1 // AT3G24180.1 // AT1G27980.1 // AT5G49900.1 // AT4G10060.1
GO:0046467	P	membrane lipid biosynthetic process	15	12274	35	37767	0.23	1	// AT5G01220.1 // AT4G36480.1 // AT5G23450.2 // AT4G31780.2 // AT5G23670.1 // AT3G11670.1 // AT5G12290.1 // AT5G20410.1 // AT1G25210.1 // AT4G04930.1 // AT4G00550.1 // AT4G33030.1 // AT3G48780.1 // AT3G20480.1 // AT1G69640.1
GO:0010286	P	heat acclimation	7	12274	19	37767	0.46	1	// AT5G43940.1 // AT4G38580.1 // AT4G21320.1 // AT4G17250.1 // AT5G59720.1 // AT5G56030.1 // AT5G46170.1
GO:0009831	P	plant-type cell wall modification during multidimensional cell growth	10	12274	27	37767	0.42	1	// AT2G39700.1 // AT1G10550.1 // AT3G03220.1 // AT1G65680.1 // AT2G37640.1 // AT2G40610.1 // AT2G03090.1 // AT2G28950.1 // AT1G26770.1 // AT3G08550.1
GO:0009834	P	secondary cell wall biogenesis	7	12274	19	37767	0.46	1	// AT2G28110.1 // AT5G61840.1 // AT2G38080.1 // AT4G18780.1 // AT5G15630.1 // AT5G17420.1 // AT5G44030.1
GO:0009838	P	abscission	7	12274	19	37767	0.46	1	// AT2G41370.1 // AT5G54310.1 // AT3G57510.1 // AT3G21220.1 // AT2G41850.1 // AT5G62000.3 // AT3G60830.1
GO:0042362	P	fat-soluble vitamin biosynthetic process	12	12274	20	37767	0.071	1	// AT2G18950.1 // AT5G04490.1 // AT3G63410.1 // AT1G64970.1 // AT1G30520.1 // AT4G32770.1 // AT1G60600.1 // AT1G68890.1 // AT1G06570.1 // AT5G53970.1 // AT1G60550.1 // AT1G23360.1
GO:0045860	P	positive regulation of protein kinase activity	10	12274	24	37767	0.31	1	// AT2G18730.1 // AT3G45640.1 // AT4G21540.1 // AT5G23450.2 // AT5G63770.1 // AT5G07920.1 // AT5G51290.1 // AT2G46090.1 // AT2G20900.3 // AT2G17520.1
GO:0048443	P	stamen development	19	12274	44	37767	0.18	1	// AT3G26810.1 // AT5G07280.1 // AT1G14720.1 // AT4G18960.1 // AT3G27810.1 // AT5G56110.1 // AT2G36910.1 // AT3G28860.1 // AT3G57510.1 // AT2G41850.1 // AT1G47260.1 // AT5G65700.1 // AT4G38680.1 // AT3G13730.1 // AT4G38630.1 // AT3G62980.1 // AT2G02850.1 // AT3G44600.1 // AT1G79280.1
GO:0048440	P	carpel development	30	12274	71	37767	0.14	1	// AT1G52150.1 // AT4G18960.1 // AT1G52150.2 // AT5G64960.1 // AT1G11870.3 // AT1G11870.2 // AT3G55400.1 // AT3G13490.1 // AT3G49500.1 // AT5G15800.1 // AT5G52520.1 // AT5G62230.1 // AT5G41410.1 // AT1G19270.1 // AT1G25350.1 // AT2G34710.1 // AT4G17300.1 // AT1G32240.1 // AT2G43790.1 // AT5G62000.3 // AT1G70510.1 // AT3G45640.1 // AT1G24260.1 // AT2G25840.2 // AT5G49030.1 // AT4G36930.1 // AT5G64…
GO:0048444	P	floral organ morphogenesis	16	12274	31	37767	0.092	1	// AT5G64390.2 // AT5G07280.1 // AT5G64390.1 // AT4G20910.1 // AT3G63010.1 // AT1G24260.1 // AT3G12810.1 // AT4G38630.1 // AT2G06990.1 // AT1G59640.1 // AT4G36920.1 // AT3G05120.1 // AT1G70510.1 // AT1G19270.1 // AT3G44600.1 // AT2G31650.1
GO:0048449	P	floral organ formation	12	12274	22	37767	0.11	1	// AT5G64390.2 // AT5G07280.1 // AT5G64390.1 // AT4G20910.1 // AT1G24260.1 // AT3G12810.1 // AT4G38630.1 // AT2G06990.1 // AT4G36920.1 // AT1G70510.1 // AT3G44600.1 // AT2G31650.1
GO:0006551	P	leucine metabolic process	6	12274	18	37767	0.56	1	// AT1G03090.2 // AT1G74040.1 // AT5G43430.1 // AT1G80560.1 // AT2G26800.2 // AT4G34030.1
GO:0015893	P	drug transport	33	12274	76	37767	0.1	1	// AT2G16980.2 // AT2G16650.1 // AT1G15170.1 // AT1G15180.1 // AT3G16340.1 // AT2G29940.1 // AT4G25640.1 // AT2G38330.1 // AT1G66950.1 // AT5G65380.1 // AT1G15520.1 // AT4G22790.1 // AT4G21900.1 // AT1G23300.1 // AT1G71140.1 // AT5G49130.1 // AT2G32230.1 // AT5G17700.1 // AT3G21690.1 // AT1G33110.1 // AT2G47800.1 // AT1G47530.1 // AT3G03620.1 // AT5G44050.1 // AT4G00350.1 // AT3G23550.1 // AT1G51…
GO:0046283	P	anthocyanin metabolic process	15	12274	30	37767	0.12	1	// AT2G25180.1 // AT4G27430.1 // AT2G32950.1 // AT3G16857.2 // AT1G64520.1 // AT5G13930.1 // AT4G08920.1 // AT4G01900.1 // AT5G11260.1 // AT2G28350.1 // AT5G42800.1 // AT1G12910.1 // AT1G09530.2 // AT2G02990.1 // AT1G78600.1
GO:0006012	P	galactose metabolic process	8	12274	17	37767	0.25	1	// AT5G14500.1 // AT3G10700.1 // AT5G66530.1 // AT5G15140.1 // AT4G23730.1 // AT3G17940.1 // AT1G12780.1 // AT5G57330.1
GO:0009902	P	chloroplast relocation	8	12274	11	37767	0.07	1	// AT1G42550.1 // AT3G25690.1 // AT1G66480.1 // AT5G58140.3 // AT5G58140.4 // AT3G45780.1 // AT5G38150.1 // AT1G75100.1
GO:0006014	P	D-ribose metabolic process	8	12274	15	37767	0.18	1	// AT1G49350.1 // AT5G43910.3 // AT4G10260.1 // AT3G59480.1 // AT4G28706.3 // AT4G28706.1 // AT1G66430.1 // AT1G17160.1
GO:0009581	P	detection of external stimulus	15	12274	31	37767	0.14	1	// AT2G26670.1 // AT2G25930.1 // AT5G20480.1 // AT1G25540.1 // AT1G31480.1 // AT4G02440.1 // AT5G12080.2 // AT5G63310.1 // AT4G26090.1 // AT5G51820.1 // AT2G46370.2 // AT2G02950.1 // AT3G22170.1 // AT5G19520.1 // AT5G59560.2
GO:0009582	P	detection of abiotic stimulus	13	12274	27	37767	0.16	1	// AT2G26670.1 // AT1G25540.1 // AT1G31480.1 // AT4G02440.1 // AT5G12080.2 // AT5G63310.1 // AT2G25930.1 // AT5G51820.1 // AT2G46370.2 // AT2G02950.1 // AT3G22170.1 // AT5G19520.1 // AT5G59560.2
GO:0009583	P	detection of light stimulus	9	12274	21	37767	0.3	1	// AT1G25540.1 // AT4G02440.1 // AT2G26670.1 // AT5G63310.1 // AT2G25930.1 // AT2G46370.2 // AT2G02950.1 // AT3G22170.1 // AT5G59560.2
GO:0009585	P	red, far-red light phototransduction	9	12274	21	37767	0.3	1	// AT1G25540.1 // AT4G02440.1 // AT2G26670.1 // AT5G63310.1 // AT2G25930.1 // AT2G46370.2 // AT2G02950.1 // AT3G22170.1 // AT5G59560.2
GO:0042775	P	mitochondrial ATP synthesis coupled electron transport	12	12274	28	37767	0.26	1	// AT2G07689.1 // AT5G08530.1 // AT3G52730.1 // AT5G25450.1 // AT5G66760.1 // AT4G02580.1 // AT5G18800.2 // AT1G15120.1 // AT2G02050.1 // AT3G06310.1 // AT5G40650.1 // AT5G11770.1
GO:0042773	P	ATP synthesis coupled electron transport	12	12274	28	37767	0.26	1	// AT2G07689.1 // AT5G08530.1 // AT3G52730.1 // AT5G25450.1 // AT5G66760.1 // AT4G02580.1 // AT5G18800.2 // AT1G15120.1 // AT2G02050.1 // AT3G06310.1 // AT5G40650.1 // AT5G11770.1
GO:0048284	P	organelle fusion	11	12274	27	37767	0.32	1	// AT5G48030.1 // AT4G00140.1 // AT4G30930.1 // AT2G01730.1 // AT2G20490.1 // AT1G72440.1 // AT3G03810.1 // AT2G35940.2 // AT2G34790.1 // AT4G37890.2 // AT4G05440.1
GO:0051049	P	regulation of transport	11	12274	20	37767	0.12	1	// AT3G51300.1 // AT1G13980.1 // AT3G03000.1 // AT4G18710.1 // AT4G27500.1 // AT5G58140.3 // AT5G58140.4 // AT5G41790.1 // AT3G45780.1 // AT2G28910.1 // AT4G23650.1
GO:0006901	P	vesicle coating	6	12274	15	37767	0.41	1	// AT1G25240.1 // AT4G32285.1 // AT2G01600.1 // AT5G35200.1 // AT4G02650.1 // AT2G25430.1
GO:0006900	P	membrane budding	8	12274	19	37767	0.34	1	// AT1G25240.1 // AT4G32285.1 // AT2G01600.1 // AT5G35200.1 // AT4G02650.1 // AT1G59820.1 // AT2G25430.1 // AT2G30050.1
GO:0009167	P	purine ribonucleoside monophosphate metabolic process	8	12274	12	37767	0.093	1	// AT4G04880.1 // AT3G57610.1 // AT1G63660.2 // AT1G63660.1 // AT1G36280.1 // AT1G16350.1 // AT2G38280.2 // AT2G37690.1
GO:0048268	P	clathrin coat assembly	6	12274	15	37767	0.41	1	// AT1G25240.1 // AT4G32285.1 // AT2G01600.1 // AT5G35200.1 // AT4G02650.1 // AT2G25430.1
GO:0009690	P	cytokinin metabolic process	12	12274	25	37767	0.18	1	// AT3G63440.1 // AT5G21482.1 // AT2G27760.1 // AT1G66340.1 // AT5G20040.1 // AT5G14420.4 // AT5G56970.1 // AT1G75450.1 // AT1G62360.1 // AT3G01650.1 // AT5G19040.1 // AT5G20040.2
GO:0009691	P	cytokinin biosynthetic process	5	12274	11	37767	0.35	1	// AT2G27760.1 // AT5G20040.1 // AT5G20040.2 // AT1G62360.1 // AT5G19040.1
GO:0009692	P	ethylene metabolic process	10	12274	28	37767	0.46	1	// AT5G51690.1 // AT2G19590.1 // AT1G62960.1 // AT4G02680.1 // AT1G73500.1 // AT1G62380.1 // AT3G51770.1 // AT1G05010.1 // AT1G02500.2 // AT1G48420.1
GO:0009693	P	ethylene biosynthetic process	10	12274	28	37767	0.46	1	// AT5G51690.1 // AT2G19590.1 // AT1G62960.1 // AT4G02680.1 // AT1G73500.1 // AT1G62380.1 // AT3G51770.1 // AT1G05010.1 // AT1G02500.2 // AT1G48420.1
GO:0009168	P	purine ribonucleoside monophosphate biosynthetic process	8	12274	12	37767	0.093	1	// AT4G04880.1 // AT3G57610.1 // AT1G63660.2 // AT1G63660.1 // AT1G36280.1 // AT1G16350.1 // AT2G38280.2 // AT2G37690.1
GO:0000160	P	two-component signal transduction system (phosphorelay)	40	12274	92	37767	0.077	1	// AT1G59940.1 // AT1G66340.1 // AT3G04580.2 // AT1G15360.1 // AT5G44210.1 // AT2G44840.1 // AT5G44790.1 // AT4G18780.1 // AT1G32230.2 // AT5G03280.1 // AT1G73730.1 // AT5G25350.1 // AT3G20770.1 // AT1G64060.1 // AT3G16770.1 // AT1G54490.1 // AT2G41310.1 // AT2G25490.1 // AT3G46060.1 // AT3G15210.1 // AT1G50640.1 // AT4G20380.2 // AT2G19560.1 // AT3G24500.1 // AT5G40440.1 // AT5G47230.1 // AT3G23…
GO:0000162	P	tryptophan biosynthetic process	14	12274	25	37767	0.075	1	// AT1G25220.1 // AT1G07780.2 // AT4G31500.1 // AT1G29410.2 // AT2G29690.1 // AT5G17990.1 // AT5G05590.1 // AT4G27070.1 // AT1G69370.1 // AT5G05730.1 // AT1G70570.1 // AT5G28237.1 // AT3G54640.1 // AT5G38530.1
GO:0000165	P	MAPKKK cascade	6	12274	11	37767	0.22	1	// AT1G08720.1 // AT4G08500.1 // AT3G45640.1 // AT4G29810.1 // AT5G40440.1 // AT4G26070.3
GO:0010072	P	primary shoot apical meristem specification	8	12274	19	37767	0.34	1	// AT1G80490.2 // AT2G34710.1 // AT4G32880.1 // AT1G56010.2 // AT1G36160.1 // AT1G15750.2 // AT3G15880.2 // AT5G27030.1
GO:0009768	P	photosynthesis, light harvesting in photosystem I	6	12274	9	37767	0.14	1	// AT1G45474.2 // AT3G61470.1 // AT1G08380.1 // AT3G54890.1 // AT3G54890.2 // AT3G54890.3
GO:0048581	P	negative regulation of post-embryonic development	33	12274	80	37767	0.15	1	// AT1G61040.1 // AT2G01570.1 // AT5G23150.1 // AT1G80680.1 // AT4G00650.1 // AT4G29830.1 // AT2G38560.1 // AT4G10180.1 // AT2G22540.1 // AT4G05420.1 // AT5G04240.1 // AT5G49160.1 // AT1G79280.1 // AT2G20570.1 // AT5G17690.1 // AT2G06210.1 // AT5G60410.2 // AT5G51230.1 // AT5G46210.1 // AT5G51230.2 // AT1G14920.1 // AT5G16260.1 // AT1G69935.1 // AT1G71230.1 // AT5G67100.1 // AT3G05040.1 // AT4G36…
GO:0009765	P	photosynthesis, light harvesting	14	12274	26	37767	0.091	1	// AT1G45474.2 // AT2G21970.1 // AT3G27925.1 // AT2G47940.1 // AT3G61470.1 // AT1G08380.1 // AT4G18370.1 // AT2G34430.1 // AT5G39830.1 // AT5G39830.2 // AT5G57030.1 // AT3G54890.1 // AT3G54890.2 // AT3G54890.3
GO:0051193	P	regulation of cofactor metabolic process	8	12274	13	37767	0.12	1	// AT2G25180.1 // AT2G18250.1 // AT5G50920.1 // AT1G20780.1 // AT3G16857.2 // AT2G20570.1 // AT5G35750.1 // AT1G27320.1
GO:0009561	P	megagametogenesis	23	12274	59	37767	0.27	1	// AT2G01730.1 // AT3G60360.1 // AT1G72440.1 // AT5G06160.1 // AT2G35940.2 // AT4G34200.1 // AT4G37890.2 // AT4G14790.1 // AT2G41500.1 // AT5G22000.3 // AT2G34790.1 // AT4G05440.1 // AT2G34860.1 // AT2G18390.1 // AT3G56990.1 // AT3G03810.1 // AT4G14220.1 // AT5G48030.1 // AT2G24840.1 // AT4G00140.1 // AT2G47990.1 // AT1G06220.2 // AT2G20490.1
GO:0044038	P	cell wall macromolecule biosynthetic process	8	12274	11	37767	0.07	1	// AT5G22940.1 // AT2G28110.1 // AT5G61840.1 // AT1G19300.1 // AT5G54690.1 // AT3G08840.2 // AT3G08840.3 // AT4G36890.1
GO:0019400	P	alditol metabolic process	15	12274	26	37767	0.058	1	// AT1G48430.1 // AT4G26690.1 // AT5G40390.1 // AT1G71340.1 // AT2G41540.2 // AT5G58170.1 // AT5G40610.1 // AT3G10370.1 // AT3G02040.1 // AT1G80460.1 // AT1G66980.1 // AT3G17770.1 // AT5G58050.1 // AT5G08030.1 // AT3G07690.1
GO:0048868	P	pollen tube development	37	12274	88	37767	0.11	1	// AT3G10380.1 // AT1G69940.1 // AT2G47470.2 // AT4G38430.1 // AT2G34980.1 // AT2G34090.2 // AT3G03810.1 // AT3G05000.1 // AT3G17220.1 // AT1G71270.1 // AT3G07330.1 // AT2G47510.1 // AT3G06430.1 // AT3G56640.1 // AT3G03690.1 // AT1G71820.1 // AT4G02350.1 // AT2G34590.1 // AT5G55810.1 // AT3G51300.1 // AT2G07040.1 // AT5G27540.1 // AT4G04900.1 // AT5G64070.1 // AT1G20090.1 // AT4G24580.1 // AT2G47…
GO:0070297	P	regulation of two-component signal transduction system (phosphorelay)	12	12274	23	37767	0.13	1	// AT2G25490.1 // AT1G66340.1 // AT3G15210.1 // AT3G04580.2 // AT1G50640.1 // AT4G20380.2 // AT4G20380.3 // AT2G40940.1 // AT5G03730.2 // AT1G17440.2 // AT5G25350.1 // AT3G23150.1
GO:0010417	P	glucuronoxylan biosynthetic process	6	12274	8	37767	0.1	1	// AT5G22940.1 // AT2G28110.1 // AT5G61840.1 // AT1G19300.1 // AT5G54690.1 // AT4G36890.1
GO:0070298	P	negative regulation of two-component signal transduction system (phosphorelay)	9	12274	13	37767	0.067	1	// AT2G25490.1 // AT1G66340.1 // AT3G15210.1 // AT3G04580.2 // AT1G50640.1 // AT2G40940.1 // AT5G03730.2 // AT5G25350.1 // AT3G23150.1
GO:0010413	P	glucuronoxylan metabolic process	6	12274	8	37767	0.1	1	// AT5G22940.1 // AT2G28110.1 // AT5G61840.1 // AT1G19300.1 // AT5G54690.1 // AT4G36890.1
GO:0006787	P	porphyrin catabolic process	11	12274	18	37767	0.076	1	// AT2G26550.1 // AT5G43430.1 // AT5G43860.1 // AT3G44880.1 // AT1G20780.1 // AT2G26670.1 // AT5G13800.2 // AT5G35750.1 // AT4G37000.1 // AT1G27320.1 // AT4G22920.1
GO:0006075	P	1,3-beta-glucan biosynthetic process	9	12274	13	37767	0.067	1	// AT4G03550.1 // AT1G06490.1 // AT4G04970.1 // AT3G59100.1 // AT1G05570.1 // AT2G31960.1 // AT2G13680.1 // AT5G13000.1 // AT3G07160.1
GO:0043562	P	cellular response to nitrogen levels	5	12274	18	37767	0.7	1	// AT5G21170.1 // AT1G55180.1 // AT1G20630.1 // AT5G45380.1 // AT4G35090.1
GO:0006074	P	1,3-beta-glucan metabolic process	9	12274	13	37767	0.067	1	// AT4G03550.1 // AT1G06490.1 // AT4G04970.1 // AT3G59100.1 // AT1G05570.1 // AT2G31960.1 // AT2G13680.1 // AT5G13000.1 // AT3G07160.1
GO:0006338	P	chromatin remodeling	11	12274	21	37767	0.14	1	// AT2G47620.1 // AT5G58230.1 // AT3G52280.1 // AT2G28290.2 // AT3G33520.1 // AT1G57820.2 // AT1G04400.2 // AT1G57820.1 // AT2G33610.1 // AT1G21700.1 // AT2G46020.2
GO:0006334	P	nucleosome assembly	10	12274	56	37767	0.98	1	// AT2G18050.1 // AT1G18800.1 // AT5G56950.1 // AT5G65360.1 // AT1G48620.1 // AT5G59970.1 // AT5G10980.1 // AT1G74560.1 // AT1G06760.1 // AT2G30620.1
GO:0006333	P	chromatin assembly or disassembly	21	12274	82	37767	0.86	1	// AT2G18050.1 // AT1G18800.1 // AT1G57820.2 // AT5G56950.1 // AT5G65360.1 // AT4G31900.1 // AT3G51880.2 // AT1G57820.1 // AT4G37280.1 // AT1G48620.1 // AT5G59970.1 // AT5G10980.1 // AT3G48900.1 // AT2G13370.1 // AT1G74560.1 // AT5G44800.1 // AT1G65440.1 // AT1G20696.1 // AT1G06760.1 // AT5G58230.1 // AT2G30620.1
GO:0045449	P	regulation of transcription	564	12274	1802	37767	0.79	1	// AT1G51120.1 // AT4G16430.1 // AT1G42990.1 // AT5G06800.1 // AT5G60690.1 // AT1G73500.1 // AT2G41940.1 // AT3G15270.1 // AT5G44180.1 // AT5G11190.1 // AT2G01930.2 // AT2G43060.1 // AT2G42780.1 // AT2G37260.1 // AT5G17690.1 // AT2G35550.2 // AT5G44080.1 // AT4G10920.1 // AT1G50420.1 // AT3G58630.1 // AT1G79840.1 // AT1G08970.4 // AT2G31180.1 // AT4G23810.1 // AT1G68050.1 // AT5G62610.1 // AT3G01…
GO:0045926	P	negative regulation of growth	5	12274	10	37767	0.3	1	// AT5G10480.1 // AT3G63530.1 // AT3G16570.1 // AT5G52240.1 // AT1G19270.1
GO:0042594	P	response to starvation	34	12274	81	37767	0.13	1	// AT1G71040.1 // AT5G01220.1 // AT1G55180.1 // AT2G33770.1 // AT2G26660.1 // AT5G17290.1 // AT5G20410.1 // AT3G03250.1 // AT5G23630.1 // AT1G20630.1 // AT2G27190.1 // AT1G68740.1 // AT4G00550.1 // AT4G33030.1 // AT5G45380.1 // AT5G20150.1 // AT3G47340.1 // AT5G48850.1 // AT1G54710.1 // AT5G15330.1 // AT4G35090.1 // AT3G50210.2 // AT3G50210.1 // AT3G62980.1 // AT2G02990.1 // ATCG00420 // AT2G2689…
GO:0009827	P	plant-type cell wall modification	17	12274	50	37767	0.48	1	// AT2G39700.1 // AT1G69530.3 // AT4G17030.1 // AT3G03220.1 // AT4G28250.1 // AT1G65680.1 // AT2G37640.1 // AT2G40610.1 // AT1G10550.1 // AT2G41850.1 // AT4G38400.1 // AT2G03090.1 // AT2G28950.1 // AT1G26770.1 // AT3G57510.1 // AT4G34980.1 // AT3G08550.1
GO:0009821	P	alkaloid biosynthetic process	9	12274	16	37767	0.14	1	// AT1G08470.1 // AT2G41290.1 // AT3G51440.1 // AT3G59530.2 // AT3G51420.1 // AT3G51430.1 // AT5G22020.1 // AT3G57030.1 // AT1G35190.1
GO:0006487	P	protein amino acid N-linked glycosylation	12	12274	19	37767	0.057	1	// AT1G27520.1 // AT1G30000.1 // AT1G12990.1 // AT4G38240.2 // AT5G55500.1 // AT3G19280.1 // AT3G27540.1 // AT5G14950.1 // AT4G21150.1 // AT2G13290.2 // AT5G66680.1 // AT5G43710.1
GO:0009828	P	plant-type cell wall loosening	12	12274	40	37767	0.65	1	// AT2G39700.1 // AT1G69530.3 // AT4G17030.1 // AT3G03220.1 // AT4G28250.1 // AT1G65680.1 // AT2G37640.1 // AT2G40610.1 // AT4G38400.1 // AT2G03090.1 // AT2G28950.1 // AT1G26770.1
GO:0045814	P	negative regulation of gene expression, epigenetic	16	12274	36	37767	0.19	1	// AT2G43410.1 // AT5G09230.6 // AT1G63020.1 // AT2G36490.1 // AT5G09230.3 // AT5G55760.1 // AT3G44530.1 // AT4G13940.1 // AT1G08060.2 // AT2G27040.1 // AT2G32940.1 // AT5G44280.1 // AT5G17690.1 // AT2G35160.1 // AT4G16280.2 // AT4G16280.3
GO:0006469	P	negative regulation of protein kinase activity	5	12274	14	37767	0.52	1	// AT2G04550.1 // AT2G04550.3 // AT2G32710.2 // AT1G49620.1 // AT5G48820.1
GO:0009225	P	nucleotide-sugar metabolic process	18	12274	38	37767	0.12	1	// AT5G28840.1 // AT2G45310.1 // AT1G78570.1 // AT3G53520.2 // AT1G02000.1 // AT3G46440.1 // AT4G30440.1 // AT1G63000.1 // AT3G51160.1 // AT1G30620.1 // AT2G28760.2 // AT4G00110.1 // AT1G08200.1 // AT2G47650.1 // AT1G17890.3 // AT3G23820.1 // AT3G14790.1 // AT5G59290.1
GO:0000375	P	RNA splicing, via transesterification reactions	29	12274	69	37767	0.15	1	// AT3G61860.1 // AT2G47580.1 // AT4G36690.1 // AT4G36690.3 // AT2G37340.2 // AT2G37340.1 // AT2G15820.1 // AT2G20020.1 // AT4G03430.1 // AT4G14342.1 // AT3G50670.1 // AT3G50670.2 // AT3G53500.2 // AT1G09760.1 // AT2G41500.1 // AT4G25500.1 // AT4G20440.2 // AT3G55460.1 // AT1G23400.1 // AT2G30260.1 // AT3G01370.1 // AT1G16610.2 // AT1G16610.1 // AT1G23860.2 // AT3G13570.1 // AT5G52040.2 // AT5G64…
GO:0010387	P	signalosome assembly	6	12274	9	37767	0.14	1	// AT4G26430.1 // AT5G56280.1 // AT1G02090.1 // AT1G02090.2 // AT4G14110.1 // AT1G71230.1
GO:0010380	P	regulation of chlorophyll biosynthetic process	5	12274	10	37767	0.3	1	// AT2G20570.1 // AT2G25180.1 // AT3G16857.2 // AT1G20780.1 // AT5G50920.1
GO:0000373	P	Group II intron splicing	5	12274	5	37767	0.073	1	// AT1G23400.1 // AT2G20020.1 // AT5G16180.1 // AT3G01370.1 // AT2G15820.1
GO:0007602	P	phototransduction	9	12274	21	37767	0.3	1	// AT1G25540.1 // AT4G02440.1 // AT2G26670.1 // AT5G63310.1 // AT2G25930.1 // AT2G46370.2 // AT2G02950.1 // AT3G22170.1 // AT5G59560.2
GO:0010388	P	cullin deneddylation	7	12274	11	37767	0.13	1	// AT5G42970.1 // AT4G14110.1 // AT2G26990.1 // AT5G14250.1 // AT1G02090.1 // AT1G02090.2 // AT3G61140.1
GO:0035195	P	gene silencing by miRNA	13	12274	76	37767	0.99	1	// AT2G27100.1 // AT1G01040.1 // AT5G44200.1 // AT4G20910.1 // AT3G49500.1 // AT3G05040.1 // AT1G09700.1 // AT3G43920.1 // AT5G20320.1 // AT3G20550.1 // AT2G13540.1 // AT1G48410.2 // AT1G48410.1
GO:0009911	P	positive regulation of flower development	19	12274	45	37767	0.21	1	// AT1G10670.2 // AT2G43410.1 // AT5G08370.1 // AT4G02560.1 // AT4G04885.1 // AT5G60910.1 // AT3G10390.1 // AT4G34530.1 // AT2G45660.1 // AT4G15880.1 // AT1G68050.1 // AT4G31820.1 // AT4G24620.1 // AT1G04400.2 // AT5G62000.3 // AT4G39400.1 // AT1G26830.1 // AT3G04610.1 // AT5G05690.1
GO:0009910	P	negative regulation of flower development	23	12274	57	37767	0.22	1	// AT1G61040.1 // AT5G23150.1 // AT1G80680.1 // AT4G00650.1 // AT4G29830.1 // AT2G38560.1 // AT2G22540.1 // AT5G49160.1 // AT1G79280.1 // AT2G20570.1 // AT5G17690.1 // AT2G06210.1 // AT5G60410.2 // AT5G51230.1 // AT5G51230.2 // AT5G16260.1 // AT5G67100.1 // AT3G05040.1 // AT3G33520.1 // AT1G79730.1 // AT1G77300.1 // AT3G19980.1 // AT5G61150.2
GO:0009593	P	detection of chemical stimulus	10	12274	21	37767	0.21	1	// AT5G37780.1 // AT3G21630.1 // AT5G25220.1 // AT1G66340.1 // AT3G01090.2 // AT3G43810.1 // AT4G18710.1 // AT1G62380.1 // AT4G39400.1 // AT4G26570.1
GO:0000087	P	M phase of mitotic cell cycle	12	12274	24	37767	0.15	1	// AT2G20190.1 // AT2G33560.1 // AT1G05560.1 // AT1G16590.1 // AT5G08290.1 // AT2G35630.1 // AT3G55340.1 // AT1G61000.1 // AT3G24730.1 // AT5G40840.2 // AT5G42080.2 // AT5G42080.1
GO:0031349	P	positive regulation of defense response	18	12274	34	37767	0.067	1	// AT4G03550.1 // AT3G18165.1 // AT5G61900.3 // AT3G25070.1 // AT3G15210.1 // AT1G19250.1 // AT1G80680.1 // AT1G33520.1 // AT2G43790.1 // AT5G59890.1 // AT4G15900.1 // AT5G59890.2 // AT3G56400.1 // AT5G40440.1 // AT3G18690.1 // AT2G46370.2 // AT1G09770.1 // AT5G20480.1
GO:0031348	P	negative regulation of defense response	10	12274	22	37767	0.24	1	// AT1G77470.1 // AT3G11820.2 // AT3G52430.1 // AT5G03280.1 // AT3G11820.1 // AT4G37460.1 // AT2G39940.1 // AT4G12560.1 // AT2G46370.2 // AT1G59870.1
GO:0042762	P	regulation of sulfur metabolic process	5	12274	13	37767	0.46	1	// AT2G25450.1 // AT5G50210.1 // AT2G14750.1 // AT4G02680.1 // AT3G51770.1
GO:0010252	P	auxin homeostasis	8	12274	21	37767	0.42	1	// AT5G54510.1 // AT1G05630.1 // AT5G06140.1 // AT2G32410.1 // AT1G05180.2 // AT5G48930.1 // AT3G16640.1 // AT1G05180.1
GO:0006662	P	glycerol ether metabolic process	5	12274	8	37767	0.19	1	// AT3G54320.2 // AT5G04040.1 // AT5G60620.1 // AT2G19450.1 // AT3G54320.1
GO:0006664	P	glycolipid metabolic process	13	12274	29	37767	0.21	1	// AT5G20410.1 // AT5G49900.1 // AT5G01220.1 // AT4G31780.2 // AT3G11670.1 // AT5G12290.1 // AT3G24180.1 // AT1G25210.1 // AT4G10060.1 // AT1G33700.1 // AT4G00550.1 // AT4G33030.1 // AT3G20480.1
GO:0006665	P	sphingolipid metabolic process	13	12274	23	37767	0.081	1	// AT3G24180.1 // AT5G49900.1 // AT4G01510.1 // AT4G36480.1 // AT5G23450.2 // AT5G23670.1 // AT1G27980.1 // AT3G55360.1 // AT4G04930.1 // AT4G10060.1 // AT1G33700.1 // AT3G48780.1 // AT1G69640.1
GO:0051056	P	regulation of small GTPase mediated signal transduction	19	12274	41	37767	0.13	1	// AT2G30710.1 // AT5G41940.1 // AT3G49350.1 // AT4G38200.1 // AT5G54780.1 // AT5G54310.1 // AT3G07890.1 // AT4G13730.1 // AT3G55020.1 // AT4G29950.2 // AT4G29950.1 // AT5G53570.1 // AT4G35380.1 // AT2G43490.1 // AT2G37290.1 // AT3G60860.1 // AT3G59570.1 // AT4G24580.1 // AT3G07940.1
GO:0009688	P	abscisic acid biosynthetic process	10	12274	17	37767	0.1	1	// AT4G18780.1 // AT2G27150.1 // AT1G67080.1 // AT5G67030.1 // AT1G20780.1 // AT1G16540.1 // AT1G52340.1 // AT1G30100.1 // AT1G04580.1 // AT3G14440.1
GO:0051052	P	regulation of DNA metabolic process	14	12274	36	37767	0.33	1	// AT3G13226.1 // AT3G12280.1 // AT2G34780.1 // AT2G29570.1 // AT3G57300.1 // AT3G18524.1 // AT1G14410.1 // AT1G78770.1 // AT1G47720.1 // AT2G18290.1 // AT4G11920.1 // AT4G02980.1 // AT3G48190.1 // AT5G40820.1
GO:0009682	P	induced systemic resistance	5	12274	10	37767	0.3	1	// AT3G15210.1 // AT2G43790.1 // AT3G56400.1 // AT5G40440.1 // AT2G46370.2
GO:0009687	P	abscisic acid metabolic process	14	12274	26	37767	0.091	1	// AT2G04240.2 // AT4G18780.1 // AT2G27150.1 // AT1G67080.1 // AT2G18790.1 // AT5G67030.1 // AT1G20780.1 // AT4G19230.1 // AT1G16540.1 // AT1G52340.1 // AT2G29090.1 // AT1G30100.1 // AT1G04580.1 // AT3G14440.1
GO:0009686	P	gibberellin biosynthetic process	8	12274	19	37767	0.34	1	// AT5G51810.1 // AT4G25420.1 // AT5G25900.1 // AT1G15550.1 // AT1G05160.1 // AT5G03730.2 // AT1G79460.1 // AT1G80340.1
GO:0009685	P	gibberellin metabolic process	9	12274	25	37767	0.46	1	// AT5G51810.1 // AT4G25420.1 // AT5G25900.1 // AT1G15550.1 // AT1G05160.1 // AT5G03730.2 // AT1G78440.1 // AT1G79460.1 // AT1G80340.1
GO:0048278	P	vesicle docking	11	12274	29	37767	0.39	1	// AT3G09520.1 // AT4G31540.1 // AT5G61010.1 // AT1G72470.1 // AT3G29400.1 // AT5G59730.1 // AT2G42700.1 // AT5G03540.1 // AT5G58430.1 // AT2G39380.1 // AT5G50380.1
GO:0010629	P	negative regulation of gene expression	77	12274	197	37767	0.097	1	// AT2G43410.1 // AT2G36490.1 // AT1G01040.1 // AT1G73840.1 // AT2G32700.5 // AT5G09230.3 // AT1G70070.1 // AT4G38620.1 // AT5G09230.6 // AT1G48410.1 // AT1G24190.1 // AT2G34720.1 // AT2G39810.1 // AT5G02030.1 // AT3G20550.1 // AT4G28110.1 // AT5G01400.1 // AT5G18230.1 // AT4G05420.1 // AT5G63980.1 // AT5G47010.1 // AT4G36750.1 // AT4G38130.1 // AT4G27270.1 // AT3G49500.1 // AT2G13540.1 // AT1G30…
GO:0006801	P	superoxide metabolic process	7	12274	16	37767	0.33	1	// AT4G34890.1 // AT1G67080.1 // AT5G18100.1 // AT1G08830.1 // AT3G10920.1 // AT2G28190.1 // AT5G23310.1
GO:0009773	P	photosynthetic electron transport in photosystem I	12	12274	23	37767	0.13	1	// AT1G55670.1 // AT1G70760.1 // AT2G46820.1 // AT3G16250.1 // AT2G01590.1 // AT2G05620.1 // AT1G64770.1 // AT4G09650.1 // AT4G22890.3 // AT1G15980.1 // AT1G18730.1 // AT5G64040.1
GO:0051189	P	prosthetic group metabolic process	6	12274	12	37767	0.27	1	// AT2G43760.1 // AT5G20990.1 // AT2G31955.1 // AT1G01290.1 // AT5G03430.1 // AT4G10100.2
GO:0051236	P	establishment of RNA localization	7	12274	9	37767	0.073	1	// AT2G21660.2 // AT1G80680.1 // AT3G05040.1 // AT1G33410.1 // AT3G53110.1 // AT1G72560.1 // AT1G79280.1
GO:0051235	P	maintenance of location	7	12274	19	37767	0.46	1	// AT3G25160.1 // AT1G29330.1 // AT3G25040.1 // AT2G47980.1 // AT1G75760.1 // AT5G51430.1 // AT4G38790.1
GO:0033044	P	regulation of chromosome organization	7	12274	9	37767	0.073	1	// AT3G48430.1 // AT1G77300.1 // AT4G22970.1 // AT1G14410.1 // AT3G48190.1 // AT3G44600.1 // AT5G40820.1
GO:0033043	P	regulation of organelle organization	18	12274	34	37767	0.067	1	// AT3G54870.1 // AT2G33560.1 // AT1G29170.1 // AT3G51300.1 // AT2G38440.1 // AT3G48430.1 // AT1G77300.1 // AT2G01910.1 // AT2G34150.1 // AT4G22970.1 // AT1G16590.1 // AT1G14410.1 // AT3G48190.1 // AT5G55230.1 // AT2G29890.1 // AT3G44600.1 // AT5G05970.1 // AT5G40820.1
GO:0032880	P	regulation of protein localization	5	12274	10	37767	0.3	1	// AT1G06390.2 // AT4G18710.1 // AT5G24520.3 // AT2G30980.1 // AT5G41790.1
GO:0019253	P	reductive pentose-phosphate cycle	5	12274	7	37767	0.15	1	// AT3G04790.1 // AT1G42970.1 // AT2G21170.1 // AT3G55800.1 // AT3G26650.1
GO:0016126	P	sterol biosynthetic process	13	12274	32	37767	0.3	1	// AT5G13710.1 // AT5G50375.1 // AT1G50430.1 // AT1G11680.1 // AT4G37760.1 // AT1G58440.1 // AT1G76490.1 // AT3G02580.1 // AT1G20330.1 // AT1G20050.1 // AT4G34640.1 // AT4G12110.1 // AT3G52940.1
GO:0042168	P	heme metabolic process	8	12274	14	37767	0.15	1	// AT5G40850.1 // AT2G26550.1 // AT1G58290.1 // AT1G50170.1 // AT2G26670.1 // AT2G30390.1 // AT5G26030.1 // AT2G20180.2
GO:0016123	P	xanthophyll biosynthetic process	6	12274	9	37767	0.14	1	// AT3G03710.1 // AT5G67030.1 // AT1G31800.1 // AT4G25700.1 // AT5G57030.1 // AT5G52570.1
GO:0016120	P	carotene biosynthetic process	7	12274	10	37767	0.098	1	// AT3G03710.1 // AT5G61670.2 // AT3G04870.2 // AT4G14210.1 // AT4G14210.2 // AT3G10230.1 // AT5G57030.1
GO:0016128	P	phytosteroid metabolic process	10	12274	22	37767	0.24	1	// AT1G50430.1 // AT2G38050.1 // AT2G36800.1 // AT3G13730.1 // AT3G50660.1 // AT3G30180.1 // AT5G42750.1 // AT2G45400.1 // AT3G19820.2 // AT5G05690.1
GO:0016129	P	phytosteroid biosynthetic process	9	12274	17	37767	0.17	1	// AT1G50430.1 // AT2G38050.1 // AT3G13730.1 // AT3G50660.1 // AT3G30180.1 // AT5G42750.1 // AT2G45400.1 // AT3G19820.2 // AT5G05690.1
GO:0007033	P	vacuole organization	7	12274	13	37767	0.2	1	// AT3G54860.1 // AT5G46860.1 // AT2G38020.1 // AT2G26890.1 // AT2G05170.1 // AT1G03060.1 // AT3G54300.1
GO:0007030	P	Golgi organization	5	12274	7	37767	0.15	1	// AT5G51430.1 // AT1G78900.1 // AT4G11150.1 // AT2G46180.1 // AT4G24840.1
GO:0007034	P	vacuolar transport	16	12274	30	37767	0.078	1	// AT1G10290.1 // AT1G48550.1 // AT3G47700.1 // AT5G53530.1 // AT5G39510.1 // AT2G14740.2 // AT2G26890.1 // AT3G52850.1 // AT1G09070.1 // AT1G26670.1 // AT3G47810.3 // AT5G06140.1 // AT3G54300.1 // AT4G35870.1 // AT5G11710.1 // AT1G30900.1
GO:0006323	P	DNA packaging	13	12274	64	37767	0.96	1	// AT2G18050.1 // AT1G18800.1 // AT5G56950.1 // AT5G65360.1 // AT1G48620.1 // AT5G59970.1 // AT5G10980.1 // AT1G57820.2 // AT1G74560.1 // AT1G57820.1 // AT1G06760.1 // AT5G58230.1 // AT2G30620.1
GO:0034050	P	host programmed cell death induced by symbiont	25	12274	55	37767	0.1	1	// AT3G46530.1 // AT2G26560.1 // AT1G19250.1 // AT3G25070.1 // AT3G28910.1 // AT4G22300.1 // AT3G11820.2 // AT1G02860.1 // AT3G11820.1 // AT3G48090.1 // AT4G25230.2 // AT5G61900.3 // AT5G54250.2 // AT4G26090.1 // AT4G37990.1 // AT2G20310.1 // AT3G20600.1 // AT1G28380.1 // AT3G07040.1 // AT4G37930.1 // AT4G20380.3 // AT3G54420.1 // AT4G20380.2 // AT5G64930.1 // AT5G15410.1
GO:0035295	P	tube development	37	12274	88	37767	0.11	1	// AT3G10380.1 // AT1G69940.1 // AT2G47470.2 // AT4G38430.1 // AT2G34980.1 // AT2G34090.2 // AT3G03810.1 // AT3G05000.1 // AT3G17220.1 // AT1G71270.1 // AT3G07330.1 // AT2G47510.1 // AT3G06430.1 // AT3G56640.1 // AT3G03690.1 // AT1G71820.1 // AT4G02350.1 // AT2G34590.1 // AT5G55810.1 // AT3G51300.1 // AT2G07040.1 // AT5G27540.1 // AT4G04900.1 // AT5G64070.1 // AT1G20090.1 // AT4G24580.1 // AT2G47…
GO:0043193	P	positive regulation of gene-specific transcription	5	12274	14	37767	0.52	1	// AT1G07530.1 // AT2G20570.1 // AT1G56170.1 // AT1G45249.2 // AT3G48590.1
GO:0044403	P	symbiosis, encompassing mutualism through parasitism	12	12274	22	37767	0.11	1	// AT1G01040.1 // AT4G20910.1 // AT1G09270.2 // AT3G49500.1 // AT5G23570.1 // AT5G51600.1 // AT5G20320.1 // AT1G20640.2 // AT1G05460.1 // AT1G48410.2 // AT1G48410.1 // AT3G25470.1
GO:0048466	P	androecium development	19	12274	44	37767	0.18	1	// AT3G26810.1 // AT5G07280.1 // AT1G14720.1 // AT4G18960.1 // AT3G27810.1 // AT5G56110.1 // AT2G36910.1 // AT3G28860.1 // AT3G57510.1 // AT2G41850.1 // AT1G47260.1 // AT5G65700.1 // AT4G38680.1 // AT3G13730.1 // AT4G38630.1 // AT3G62980.1 // AT2G02850.1 // AT3G44600.1 // AT1G79280.1
GO:0048467	P	gynoecium development	34	12274	78	37767	0.095	1	// AT1G52150.1 // AT4G18960.1 // AT1G52150.2 // AT5G64960.1 // AT1G11870.3 // AT1G11870.2 // AT3G53020.1 // AT3G55400.1 // AT3G13490.1 // AT4G24670.2 // AT3G49500.1 // AT5G15800.1 // AT5G52520.1 // AT5G62230.1 // AT5G41410.1 // AT1G19270.1 // AT1G25350.1 // AT2G34710.1 // AT4G17300.1 // AT1G32240.1 // AT1G75520.1 // AT2G43790.1 // AT5G62000.3 // AT1G70510.1 // AT3G45640.1 // AT1G24260.1 // AT2G25…
GO:0009218	P	pyrimidine ribonucleotide metabolic process	7	12274	9	37767	0.073	1	// AT4G23900.1 // AT3G54470.1 // AT3G17810.1 // AT5G26667.2 // AT5G23300.1 // AT1G17410.1 // AT3G20330.1
GO:0046131	P	pyrimidine ribonucleoside metabolic process	5	12274	14	37767	0.52	1	// AT3G17810.1 // AT4G23900.1 // AT2G19570.1 // AT1G17410.1 // AT2G36310.1
GO:0048863	P	stem cell differentiation	12	12274	32	37767	0.39	1	// AT5G48160.1 // AT4G24670.2 // AT2G34780.1 // AT4G29040.1 // AT2G35350.1 // AT4G28980.2 // AT5G23630.1 // AT5G02030.1 // AT1G62360.1 // AT2G27230.1 // AT2G22540.1 // AT1G69120.1
GO:0048864	P	stem cell development	11	12274	31	37767	0.46	1	// AT5G48160.1 // AT4G24670.2 // AT2G34780.1 // AT2G35350.1 // AT4G28980.2 // AT4G29040.1 // AT5G02030.1 // AT1G62360.1 // AT2G27230.1 // AT2G22540.1 // AT1G69120.1
GO:0009962	P	regulation of flavonoid biosynthetic process	6	12274	15	37767	0.41	1	// AT2G26170.2 // AT1G64520.1 // AT5G13930.1 // AT1G32640.1 // AT2G28350.1 // AT5G48930.1
GO:0009960	P	endosperm development	9	12274	18	37767	0.2	1	// AT5G60440.1 // AT1G55350.4 // AT2G18390.1 // AT4G22970.1 // AT3G19700.1 // AT4G02020.1 // AT1G26830.1 // AT5G54650.2 // AT1G69670.1
GO:0048510	P	regulation of timing of transition from vegetative to reproductive phase	11	12274	25	37767	0.25	1	// AT4G22950.1 // AT3G47500.1 // AT5G45390.1 // AT5G23150.1 // AT4G00650.1 // AT2G34720.1 // AT5G03730.2 // AT5G39660.2 // AT1G04080.1 // AT5G12840.4 // AT5G12840.3
GO:0006071	P	glycerol metabolic process	14	12274	25	37767	0.075	1	// AT1G48430.1 // AT4G26690.1 // AT1G71340.1 // AT2G41540.2 // AT5G58170.1 // AT5G40610.1 // AT3G10370.1 // AT3G02040.1 // AT1G80460.1 // AT1G66980.1 // AT3G17770.1 // AT5G58050.1 // AT5G08030.1 // AT3G07690.1
GO:0022904	P	respiratory electron transport chain	17	12274	39	37767	0.19	1	// AT2G07689.1 // AT5G08530.1 // AT3G52730.1 // ATMG00160 // AT5G66760.1 // AT4G02580.1 // AT3G15840.1 // AT5G18800.2 // AT3G10370.1 // AT1G15120.1 // AT2G02050.1 // ATMG00730 // AT5G25450.1 // AT5G40650.1 // AT5G11770.1 // AT3G06310.1 // ATMG01360
GO:0000096	P	sulfur amino acid metabolic process	37	12274	84	37767	0.077	1	// AT5G17920.1 // AT3G51770.1 // AT1G73500.1 // AT2G36880.1 // AT4G02680.1 // AT3G57050.3 // AT1G64660.1 // AT3G25900.2 // AT1G05010.1 // AT3G01120.1 // AT5G53850.2 // AT5G51690.1 // AT2G44160.1 // AT2G19590.1 // AT3G63250.1 // AT3G63250.2 // AT1G48420.1 // AT1G14810.1 // AT3G57050.2 // AT3G17390.1 // AT1G62380.1 // AT3G22460.1 // AT4G01850.1 // AT4G38800.1 // AT3G61440.1 // AT2G17265.1 // AT1G49…
GO:0042752	P	regulation of circadian rhythm	12	12274	26	37767	0.2	1	// AT1G59940.1 // AT1G22770.1 // AT2G18790.1 // AT2G21150.1 // AT3G22380.1 // AT4G02570.1 // AT5G57360.1 // AT2G44680.1 // AT5G60100.1 // AT2G44680.2 // AT1G12910.1 // AT5G59560.2
GO:0002376	P	immune system process	138	12274	368	37767	0.083	1	// AT1G01040.1 // AT2G37220.1 // AT2G40000.1 // AT3G25070.1 // AT3G44480.1 // AT4G33680.1 // AT4G22300.1 // AT5G05680.1 // AT1G80840.1 // AT1G32230.2 // AT1G74100.1 // AT5G60600.1 // AT5G60600.2 // AT1G33520.1 // AT1G64060.1 // AT5G54250.2 // AT4G26090.1 // AT5G06320.1 // AT1G63870.1 // AT3G25510.1 // AT1G09770.1 // AT1G73080.1 // AT2G20310.1 // AT2G38840.1 // AT1G28380.1 // AT2G43710.1 // AT3G12…
GO:0050778	P	positive regulation of immune response	17	12274	31	37767	0.06	1	// AT4G03550.1 // AT3G18165.1 // AT5G20480.1 // AT3G25070.1 // AT3G15210.1 // AT1G19250.1 // AT1G80680.1 // AT1G33520.1 // AT2G43790.1 // AT5G59890.1 // AT4G15900.1 // AT5G59890.2 // AT3G56400.1 // AT5G40440.1 // AT3G18690.1 // AT2G46370.2 // AT1G09770.1
GO:0006120	P	mitochondrial electron transport, NADH to ubiquinone	7	12274	10	37767	0.098	1	// AT2G07689.1 // AT5G08530.1 // AT4G02580.1 // AT5G18800.2 // AT2G02050.1 // AT3G06310.1 // AT5G11770.1
GO:0048645	P	organ formation	19	12274	44	37767	0.18	1	// AT5G64390.2 // AT5G07280.1 // AT5G64390.1 // AT4G20910.1 // AT2G28290.2 // AT2G37630.1 // AT1G24260.1 // AT1G73590.1 // AT5G02030.1 // AT3G12810.1 // AT4G38630.1 // AT2G06990.1 // AT2G20300.1 // AT1G26780.1 // AT4G36920.1 // AT1G70510.1 // AT3G44600.1 // AT2G46020.2 // AT2G31650.1
GO:0006818	P	hydrogen transport	26	12274	59	37767	0.12	1	// AT4G29480.1 // AT1G78900.1 // AT2G07698.1 // AT5G13450.1 // AT3G58730.1 // AT1G51650.1 // AT1G64200.1 // AT1G16780.1 // AT3G42050.1 // AT4G11150.1 // AT5G55290.1 // ATCG00480 // AT4G04640.1 // AT1G80660.1 // AT3G08560.1 // AT5G08690.1 // AT3G28715.1 // AT4G27500.1 // AT3G45780.1 // AT1G15700.1 // AT4G02620.1 // AT2G31040.1 // AT4G32530.1 // AT4G38510.2 // AT2G33040.1 // AT3G01390.2
GO:0006816	P	calcium ion transport	12	12274	19	37767	0.057	1	// AT4G00900.1 // AT4G03560.1 // AT3G22910.1 // AT1G07810.1 // AT2G22950.1 // AT4G35920.3 // AT1G10130.1 // AT4G37270.1 // AT3G63380.1 // AT2G28910.1 // AT5G53130.1 // AT2G38170.1
GO:0009785	P	blue light signaling pathway	6	12274	12	37767	0.27	1	// AT5G63870.2 // AT5G49230.1 // AT5G20730.2 // AT5G20730.3 // AT5G64330.1 // AT4G08920.1
GO:0009788	P	negative regulation of abscisic acid mediated signaling pathway	11	12274	19	37767	0.095	1	// AT2G39550.1 // AT5G64750.1 // AT4G26080.1 // AT3G59380.1 // AT5G40280.1 // AT1G01720.1 // AT3G48040.1 // AT2G22430.1 // AT2G25170.1 // AT3G11410.1 // AT5G08335.1
GO:0009789	P	positive regulation of abscisic acid mediated signaling pathway	10	12274	15	37767	0.064	1	// AT3G55530.1 // AT5G03280.1 // AT1G35670.1 // AT2G26300.1 // AT3G15730.1 // AT1G15100.1 // AT4G09570.1 // AT2G32460.1 // AT5G66880.1 // AT5G06100.2
GO:0010099	P	regulation of photomorphogenesis	11	12274	18	37767	0.076	1	// AT5G46210.1 // AT2G21150.1 // AT3G43810.1 // AT4G02440.1 // AT4G10180.1 // AT1G69935.1 // AT5G11260.1 // AT1G78600.1 // AT4G05420.1 // AT2G20180.2 // AT1G71230.1
GO:0010093	P	specification of floral organ identity	8	12274	13	37767	0.12	1	// AT5G64390.2 // AT5G64390.1 // AT4G20910.1 // AT1G24260.1 // AT2G06990.1 // AT4G36920.1 // AT1G70510.1 // AT2G31650.1
GO:0032506	P	cytokinetic process	9	12274	16	37767	0.14	1	// AT1G05560.1 // AT3G23670.1 // AT3G61650.1 // AT2G35630.1 // AT3G55340.1 // AT3G19770.1 // AT5G42080.2 // AT5G05970.1 // AT5G42080.1
GO:0032507	P	maintenance of protein location in cell	7	12274	15	37767	0.28	1	// AT3G25160.1 // AT1G29330.1 // AT3G25040.1 // AT2G47980.1 // AT1G75760.1 // AT5G51430.1 // AT4G38790.1
GO:0009664	P	plant-type cell wall organization	24	12274	79	37767	0.65	1	// AT4G26690.1 // AT5G60920.1 // AT4G17030.1 // AT2G39700.1 // AT3G57510.1 // AT4G38400.1 // AT5G47820.2 // AT1G65680.1 // AT2G41850.1 // AT2G03090.1 // AT1G14420.1 // AT1G26770.1 // AT4G34980.1 // AT3G08550.1 // AT1G69530.3 // AT2G28950.1 // AT3G03220.1 // AT4G28250.1 // AT5G66680.1 // AT5G17420.1 // AT1G10550.1 // AT2G37640.1 // AT2G40610.1 // AT1G31420.1
GO:0032508	P	DNA duplex unwinding	6	12274	16	37767	0.46	1	// AT2G21660.2 // AT5G44635.1 // AT4G36020.1 // AT2G32000.1 // AT4G38680.1 // AT4G31210.1
GO:0032875	P	regulation of DNA endoreduplication	6	12274	9	37767	0.14	1	// AT3G12280.1 // AT2G34780.1 // AT1G78770.1 // AT2G18290.1 // AT4G11920.1 // AT4G02980.1
GO:0016485	P	protein processing	16	12274	29	37767	0.065	1	// AT3G19170.1 // AT5G27430.1 // AT2G45240.1 // AT1G52600.1 // AT4G32940.1 // AT2G39960.1 // AT3G52640.2 // AT2G25940.1 // AT1G49630.3 // AT3G20210.1 // AT3G52640.1 // AT1G62710.1 // AT3G59990.2 // AT3G44330.1 // AT2G31440.1 // AT4G40042.1
GO:0032879	P	regulation of localization	14	12274	28	37767	0.13	1	// AT5G24520.3 // AT3G51300.1 // AT4G18710.1 // AT1G13980.1 // AT3G03000.1 // AT1G06390.2 // AT4G27500.1 // AT5G58140.3 // AT5G58140.4 // AT5G41790.1 // AT3G45780.1 // AT2G30980.1 // AT2G28910.1 // AT4G23650.1
GO:0044270	P	cellular nitrogen compound catabolic process	16	12274	78	37767	0.97	1	// AT4G34890.1 // AT2G19570.1 // AT5G43430.1 // AT5G43860.1 // AT3G44880.1 // AT1G20780.1 // AT2G36310.1 // AT2G26670.1 // AT5G13800.2 // AT5G35750.1 // AT4G37000.1 // AT1G27320.1 // AT1G30110.1 // AT2G26550.1 // AT4G20070.1 // AT4G22920.1
GO:0051554	P	flavonol metabolic process	5	12274	9	37767	0.24	1	// AT4G34135.2 // AT4G34135.1 // AT2G36790.1 // AT1G78570.1 // AT5G54160.1
GO:0051555	P	flavonol biosynthetic process	5	12274	9	37767	0.24	1	// AT4G34135.2 // AT4G34135.1 // AT2G36790.1 // AT1G78570.1 // AT5G54160.1
GO:0051552	P	flavone metabolic process	5	12274	9	37767	0.24	1	// AT4G34135.2 // AT4G34135.1 // AT2G36790.1 // AT1G78570.1 // AT5G54160.1
GO:0051553	P	flavone biosynthetic process	5	12274	9	37767	0.24	1	// AT4G34135.2 // AT4G34135.1 // AT2G36790.1 // AT1G78570.1 // AT5G54160.1
GO:0010476	P	gibberellin mediated signaling pathway	20	12274	40	37767	0.079	1	// AT5G25900.1 // AT1G14920.1 // AT3G05120.1 // AT2G01570.1 // AT2G36830.1 // AT3G63010.1 // AT2G26300.1 // AT1G79460.1 // AT5G11260.1 // AT1G15550.1 // AT1G09530.2 // AT3G11540.1 // AT2G32460.1 // AT3G11440.1 // AT4G25420.1 // AT4G24210.1 // AT5G15230.1 // AT5G06100.2 // AT2G20180.2 // AT1G74670.1
GO:0000956	P	nuclear-transcribed mRNA catabolic process	7	12274	10	37767	0.098	1	// AT5G13570.1 // AT1G54490.1 // AT2G03820.1 // AT5G16260.1 // AT1G08370.1 // AT1G33980.1 // AT3G13300.2
GO:0010092	P	specification of organ identity	8	12274	13	37767	0.12	1	// AT5G64390.2 // AT5G64390.1 // AT4G20910.1 // AT1G24260.1 // AT2G06990.1 // AT4G36920.1 // AT1G70510.1 // AT2G31650.1
GO:0016137	P	glycoside metabolic process	31	12274	104	37767	0.7	1	// AT5G51460.2 // AT5G51460.3 // AT2G25450.1 // AT1G68020.2 // AT3G55800.1 // AT4G12430.1 // AT1G04580.1 // AT4G24040.1 // AT3G43190.1 // AT4G31500.1 // AT1G74100.1 // AT3G03250.1 // AT1G06410.1 // AT5G44070.1 // AT1G23870.1 // AT5G40390.1 // AT4G23100.1 // AT5G65140.1 // AT1G67140.1 // AT1G62560.1 // AT4G02280.1 // AT1G60140.1 // AT1G24100.1 // AT3G09710.1 // AT2G35840.2 // AT2G14750.1 // AT5G10…
GO:0080135	P	regulation of cellular response to stress	9	12274	14	37767	0.087	1	// AT3G13226.1 // AT3G11820.2 // AT3G45640.1 // AT3G11820.1 // AT3G57300.1 // AT2G43790.1 // AT5G18200.1 // AT5G20150.1 // AT4G22300.1
GO:0016131	P	brassinosteroid metabolic process	10	12274	22	37767	0.24	1	// AT1G50430.1 // AT2G38050.1 // AT2G36800.1 // AT3G13730.1 // AT3G50660.1 // AT3G30180.1 // AT5G42750.1 // AT2G45400.1 // AT3G19820.2 // AT5G05690.1
GO:0016132	P	brassinosteroid biosynthetic process	9	12274	17	37767	0.17	1	// AT1G50430.1 // AT2G38050.1 // AT3G13730.1 // AT3G50660.1 // AT3G30180.1 // AT5G42750.1 // AT2G45400.1 // AT3G19820.2 // AT5G05690.1
GO:0016138	P	glycoside biosynthetic process	24	12274	79	37767	0.65	1	// AT5G51460.2 // AT5G51460.3 // AT2G25450.1 // AT1G68020.2 // AT3G55800.1 // AT4G12430.1 // AT3G43190.1 // AT4G31500.1 // AT1G74100.1 // AT1G06410.1 // AT1G23870.1 // AT5G40390.1 // AT4G23100.1 // AT5G65140.1 // AT1G62560.1 // AT4G02280.1 // AT1G60140.1 // AT1G24100.1 // AT3G09710.1 // AT2G35840.2 // AT2G14750.1 // AT5G10100.1 // AT4G17770.1 // AT1G12140.1
GO:0019288	P	isopentenyl diphosphate biosynthetic process, mevalonate-independent pathway	9	12274	13	37767	0.067	1	// AT4G15560.1 // AT3G03710.1 // AT2G02500.1 // AT5G60600.1 // AT5G60600.2 // AT4G34350.1 // AT1G63970.1 // AT3G47450.2 // AT5G62790.1
GO:0032984	P	macromolecular complex disassembly	13	12274	26	37767	0.14	1	// AT1G18070.1 // AT3G51300.1 // AT1G33330.1 // AT2G47020.1 // AT3G26618.1 // AT5G36170.2 // AT5G47880.1 // AT4G27650.1 // AT4G18740.1 // AT3G57190.1 // AT3G27310.1 // AT3G62910.1 // AT2G29890.1
GO:0010941	P	regulation of cell death	21	12274	44	37767	0.097	1	// AT3G51780.1 // AT5G47120.1 // AT3G11820.2 // AT3G11820.1 // AT5G61900.3 // AT5G47910.1 // AT1G32540.2 // AT1G02170.1 // AT5G52060.1 // AT1G64060.1 // AT4G20380.2 // AT2G34770.1 // AT1G12060.1 // AT4G37000.1 // AT2G34040.1 // AT4G20380.3 // AT1G02120.1 // AT2G34040.2 // AT1G21750.1 // AT1G32210.1 // AT4G22300.1
GO:0034220	P	ion transmembrane transport	28	12274	59	37767	0.065	1	// AT4G29480.1 // AT2G07698.1 // AT5G13450.1 // AT3G58730.1 // AT1G51650.1 // AT1G64200.1 // AT4G23650.1 // AT2G01980.1 // AT3G42050.1 // AT4G11150.1 // AT1G80830.1 // AT5G58140.3 // AT5G58140.4 // AT5G55290.1 // ATCG00480 // AT4G04640.1 // AT3G08560.1 // AT5G08690.1 // AT3G28715.1 // AT3G45780.1 // AT1G15700.1 // AT4G02620.1 // AT3G56240.1 // AT2G31040.1 // AT4G32530.1 // AT4G38510.2 // AT2G3304…
GO:0006310	P	DNA recombination	23	12274	56	37767	0.2	1	// AT2G19490.1 // AT3G18524.1 // AT1G47720.1 // AT2G06510.2 // AT5G64520.2 // AT3G09100.2 // AT1G79050.1 // AT4G02460.1 // AT3G10140.1 // AT1G07745.1 // AT1G66730.1 // AT4G35520.1 // AT2G01440.1 // AT3G57300.1 // AT4G09140.1 // AT5G41150.1 // AT1G10930.1 // AT3G48190.1 // AT1G77320.1 // AT2G22140.1 // AT1G31360.1 // AT3G05210.1 // AT3G02680.1
GO:0051726	P	regulation of cell cycle	44	12274	127	37767	0.39	1	// AT3G12280.1 // AT4G19600.1 // AT3G63120.1 // AT3G18524.1 // AT3G50070.1 // AT2G20000.1 // AT5G45190.1 // AT5G48630.1 // AT2G44740.1 // AT5G58230.1 // AT1G80370.1 // AT2G22010.1 // AT1G70210.1 // AT2G34780.1 // AT5G48820.1 // AT2G27960.1 // AT5G22000.3 // AT4G02980.1 // AT1G18040.1 // AT4G11920.1 // AT2G33560.1 // AT3G23580.1 // AT5G67260.1 // AT1G78770.1 // AT5G48640.1 // AT5G61960.1 // AT4G22…
GO:0046451	P	diaminopimelate metabolic process	7	12274	11	37767	0.13	1	// AT5G11880.1 // AT3G53580.1 // AT3G14390.1 // AT5G52100.1 // AT2G45440.1 // AT3G59890.2 // AT4G33680.1
GO:0015976	P	carbon utilization	6	12274	33	37767	0.94	1	// AT5G14740.2 // AT1G23730.1 // AT4G33580.1 // AT3G01500.2 // AT3G01500.3 // AT1G70410.3
GO:0015977	P	carbon fixation	7	12274	16	37767	0.33	1	// AT1G42970.1 // AT3G04790.1 // AT3G55800.1 // AT2G21170.1 // AT3G26650.1 // AT5G38420.1 // AT1G67090.1
GO:0035266	P	meristem growth	15	12274	29	37767	0.1	1	// AT4G24190.2 // AT1G52150.1 // AT5G03150.1 // AT1G52150.2 // AT3G52770.1 // AT1G70940.1 // AT4G28190.1 // AT4G29040.1 // AT4G08920.1 // AT4G20270.1 // AT1G04400.2 // AT5G65700.1 // AT1G71696.2 // AT2G26670.1 // AT3G44600.1
GO:0035265	P	organ growth	7	12274	16	37767	0.33	1	// AT5G50320.1 // AT3G11220.1 // AT3G63530.1 // AT5G13680.1 // AT3G27310.1 // AT1G19270.1 // AT1G13710.1
GO:0042335	P	cuticle development	12	12274	20	37767	0.071	1	// AT1G67730.1 // AT1G68530.1 // AT1G02205.2 // AT5G57800.1 // AT3G27670.1 // AT2G26250.1 // AT2G20300.1 // AT4G28110.1 // AT1G19440.1 // AT1G01120.1 // AT5G02310.1 // AT3G10280.1
GO:0044419	P	interspecies interaction between organisms	12	12274	22	37767	0.11	1	// AT1G01040.1 // AT4G20910.1 // AT1G09270.2 // AT3G49500.1 // AT5G23570.1 // AT5G51600.1 // AT5G20320.1 // AT1G20640.2 // AT1G05460.1 // AT1G48410.2 // AT1G48410.1 // AT3G25470.1
GO:0006265	P	DNA topological change	6	12274	19	37767	0.6	1	// AT5G55310.1 // AT5G02820.1 // AT2G32000.1 // AT4G31210.1 // AT5G04130.1 // AT3G10690.1
GO:0006261	P	DNA-dependent DNA replication	27	12274	60	37767	0.1	1	// AT3G12280.1 // AT3G48750.1 // AT2G32000.1 // AT5G24630.1 // AT2G34780.1 // AT2G29570.1 // AT3G20780.1 // AT1G20330.1 // AT4G02980.1 // AT1G78650.1 // AT5G03415.1 // AT4G11920.1 // AT1G48380.1 // AT5G44635.1 // AT1G78770.1 // AT4G38600.1 // AT4G38600.2 // AT5G08550.1 // AT1G65070.1 // AT5G54090.1 // AT5G49010.1 // AT5G44740.2 // AT2G18290.1 // AT4G31210.1 // AT2G14050.1 // AT2G27960.1 // AT4G22…
GO:0006446	P	regulation of translational initiation	6	12274	8	37767	0.1	1	// AT2G34970.1 // AT1G36730.1 // AT4G18300.1 // AT5G36230.1 // AT1G77840.1 // AT2G45730.1
GO:0030163	P	protein catabolic process	142	12274	823	37767	1	1	// AT5G66140.1 // AT5G05700.1 // AT1G68050.1 // AT2G39940.1 // AT5G57360.1 // AT3G60820.1 // AT5G48040.1 // AT5G23540.1 // AT1G65650.1 // AT1G17280.1 // AT1G29150.1 // AT5G40580.2 // AT5G41700.4 // AT1G55860.1 // AT5G22000.3 // AT5G41700.2 // AT2G21270.1 // AT2G25490.1 // AT1G76920.1 // AT1G32850.1 // AT5G56280.1 // AT5G05080.1 // AT5G59300.1 // AT1G70320.1 // AT5G25350.1 // AT5G42190.1 // AT2G27…
GO:0046128	P	purine ribonucleoside metabolic process	12	12274	21	37767	0.088	1	// AT4G01850.1 // AT2G27490.2 // AT4G04670.1 // AT3G17390.1 // AT2G18250.1 // AT1G12350.1 // AT2G36880.1 // AT1G71750.1 // AT5G03300.1 // AT1G30110.1 // AT3G18030.1 // AT1G02500.2
GO:0006403	P	RNA localization	7	12274	9	37767	0.073	1	// AT2G21660.2 // AT1G80680.1 // AT3G05040.1 // AT1G33410.1 // AT3G53110.1 // AT1G72560.1 // AT1G79280.1
GO:0048506	P	regulation of timing of meristematic phase transition	11	12274	25	37767	0.25	1	// AT4G22950.1 // AT3G47500.1 // AT5G45390.1 // AT5G23150.1 // AT4G00650.1 // AT2G34720.1 // AT5G03730.2 // AT5G39660.2 // AT1G04080.1 // AT5G12840.4 // AT5G12840.3
GO:0048509	P	regulation of meristem development	31	12274	76	37767	0.17	1	// AT1G52150.1 // AT1G52150.2 // AT4G00650.1 // AT2G34720.1 // AT5G65700.1 // AT1G04080.1 // AT2G26170.2 // AT3G59380.1 // AT3G52770.1 // AT4G28190.1 // AT5G19280.1 // AT5G12840.4 // AT5G12840.3 // AT4G20270.1 // AT4G22950.1 // AT5G03150.1 // AT4G24190.2 // AT2G26670.1 // AT4G08920.1 // AT1G04400.2 // AT5G40280.1 // AT3G47500.1 // AT5G45390.1 // AT5G23150.1 // AT1G75820.1 // AT1G62360.1 // AT5G03…
GO:0048508	P	embryonic meristem development	12	12274	25	37767	0.18	1	// AT1G80490.2 // AT5G48160.1 // AT1G36160.1 // AT2G34710.1 // AT2G20300.1 // AT4G32880.1 // AT2G20000.1 // AT1G56010.2 // AT1G05470.1 // AT1G15750.2 // AT3G15880.2 // AT5G27030.1
GO:0000226	P	microtubule cytoskeleton organization	23	12274	51	37767	0.12	1	// AT5G66410.1 // AT2G47980.1 // AT3G54870.1 // AT5G55230.1 // AT4G14960.2 // AT2G35630.1 // AT1G80245.2 // AT1G80350.1 // AT5G17410.2 // AT1G20570.1 // AT3G55000.1 // AT1G01510.1 // AT2G01910.1 // AT5G51600.1 // AT2G18390.1 // AT5G49720.1 // AT4G05190.1 // AT5G08120.1 // AT3G53760.1 // AT5G05970.1 // AT1G20090.1 // AT5G64740.1 // AT1G29990.1
GO:0031365	P	N-terminal protein amino acid modification	5	12274	8	37767	0.19	1	// AT1G13270.2 // AT4G37040.1 // AT5G57020.1 // AT1G13270.1 // AT2G45240.1
GO:0065001	P	specification of axis polarity	9	12274	22	37767	0.34	1	// AT2G41370.1 // AT2G34710.1 // AT2G37630.1 // AT1G32240.1 // AT3G44750.1 // AT3G05040.1 // AT2G45190.1 // AT1G69180.1 // AT5G60690.1
GO:0065004	P	protein-DNA complex assembly	14	12274	60	37767	0.9	1	// AT2G18050.1 // AT1G18800.1 // AT5G56950.1 // AT5G65360.1 // AT5G10980.1 // AT5G15540.1 // AT1G48620.1 // AT5G59970.1 // AT3G05210.1 // AT1G57820.2 // AT1G74560.1 // AT1G57820.1 // AT1G06760.1 // AT2G30620.1
GO:0052386	P	cell wall thickening	12	12274	20	37767	0.071	1	// AT4G03550.1 // AT4G31500.1 // AT1G66340.1 // AT1G19300.1 // AT4G23100.1 // AT5G03280.1 // AT4G26850.1 // AT5G44070.1 // AT1G24100.1 // AT3G54640.1 // AT3G07160.1 // AT1G59870.1
GO:0008154	P	actin polymerization or depolymerization	7	12274	13	37767	0.2	1	// AT2G22640.1 // AT2G19760.1 // AT3G51300.1 // AT4G01710.1 // AT1G24150.1 // AT2G29890.1 // AT5G54650.2
GO:0045165	P	cell fate commitment	18	12274	45	37767	0.27	1	// AT1G79840.1 // AT5G24520.3 // AT5G41315.1 // AT1G63650.2 // AT5G02820.1 // AT5G14750.1 // AT1G24260.1 // AT5G07280.1 // AT1G55350.4 // AT2G45190.1 // AT2G41500.1 // AT5G23630.1 // AT3G12680.1 // AT3G12280.1 // AT2G37260.1 // AT2G46410.1 // AT5G60450.1 // AT2G33860.1
GO:0090056	P	regulation of chlorophyll metabolic process	7	12274	12	37767	0.16	1	// AT2G25180.1 // AT5G50920.1 // AT1G20780.1 // AT3G16857.2 // AT2G20570.1 // AT5G35750.1 // AT1G27320.1
GO:0002218	P	activation of innate immune response	17	12274	31	37767	0.06	1	// AT4G03550.1 // AT3G18165.1 // AT5G20480.1 // AT3G25070.1 // AT3G15210.1 // AT1G19250.1 // AT1G80680.1 // AT1G33520.1 // AT2G43790.1 // AT5G59890.1 // AT4G15900.1 // AT5G59890.2 // AT3G56400.1 // AT5G40440.1 // AT3G18690.1 // AT2G46370.2 // AT1G09770.1
GO:0048653	P	anther development	7	12274	25	37767	0.7	1	// AT5G07280.1 // AT5G56110.1 // AT3G57510.1 // AT2G41850.1 // AT1G47260.1 // AT5G65700.1 // AT2G02850.1
GO:0006869	P	lipid transport	42	12274	163	37767	0.93	1	// AT4G39850.1 // AT4G33550.1 // AT3G05420.2 // AT5G55450.1 // AT1G19800.3 // AT5G42890.1 // AT3G25610.1 // AT5G53470.1 // AT5G48485.1 // AT3G12740.1 // AT2G37870.1 // AT1G55260.1 // AT3G13900.1 // AT2G27130.1 // AT3G06960.2 // AT3G11670.1 // AT1G68710.1 // AT5G48490.1 // AT5G52160.1 // AT3G08770.1 // AT1G26130.1 // AT3G06960.1 // AT4G00165.1 // AT1G31812.1 // AT3G22120.1 // AT4G30880.1 // AT5G05…
GO:0006865	P	amino acid transport	30	12274	66	37767	0.081	1	// AT1G77380.1 // AT5G38820.1 // AT4G38250.1 // AT2G21050.1 // AT3G30390.1 // AT1G25530.1 // AT3G56200.1 // AT5G09220.1 // AT5G41800.1 // AT2G39890.1 // AT4G39460.1 // AT5G40780.1 // AT5G23810.1 // AT3G28960.1 // AT2G38120.1 // AT5G49630.1 // AT1G77690.1 // AT5G46800.1 // AT4G21120.1 // AT3G19553.1 // AT1G47670.1 // AT4G35180.1 // AT2G34960.1 // AT1G44100.1 // AT5G15240.1 // AT1G31830.1 // AT1G67…
GO:0006863	P	purine transport	5	12274	26	37767	0.91	1	// AT1G28230.1 // AT1G44750.1 // AT2G24220.1 // AT3G10960.1 // AT1G28220.1
GO:0045229	P	external encapsulating structure organization	14	12274	178	37767	1	1	// AT2G18950.1 // AT1G65060.1 // AT1G13980.1 // AT5G54690.1 // AT3G57510.1 // AT1G33430.1 // AT5G58100.1 // AT1G62940.1 // AT4G20050.1 // AT2G13680.1 // AT2G41850.1 // AT3G59530.2 // AT3G09090.1 // AT2G19070.1
GO:0070585	P	protein localization in mitochondrion	12	12274	20	37767	0.071	1	// AT5G09420.1 // AT3G20000.1 // AT5G62050.1 // AT2G19080.1 // AT5G50810.1 // AT2G29530.1 // AT3G46560.1 // AT3G27080.1 // AT2G36070.1 // AT1G17530.1 // AT1G04070.1 // AT1G61570.1
GO:0009553	P	embryo sac development	45	12274	107	37767	0.088	1	// AT2G43410.1 // AT3G12280.1 // AT4G30930.1 // AT3G61650.1 // AT2G47470.2 // AT2G47470.1 // AT3G60360.1 // AT5G06160.1 // AT1G72440.1 // AT5G05920.1 // AT2G35940.2 // AT5G63160.1 // AT4G37890.2 // AT1G05690.1 // AT3G05530.1 // AT4G14790.1 // AT2G01730.1 // AT5G52520.1 // AT4G34200.1 // AT2G41500.1 // AT4G29170.1 // AT5G44700.1 // AT5G22000.3 // AT1G61140.1 // AT5G62230.1 // AT1G72970.1 // AT2G34…
GO:0070972	P	protein localization in endoplasmic reticulum	9	12274	14	37767	0.087	1	// AT2G43640.1 // AT1G67650.1 // AT4G30600.1 // AT5G55500.1 // AT3G49100.1 // AT1G48900.1 // AT5G03940.1 // AT1G48160.1 // AT1G67680.1
GO:0009556	P	microsporogenesis	8	12274	19	37767	0.34	1	// AT1G71830.1 // AT5G22500.1 // AT5G07280.1 // AT1G34210.1 // AT4G20050.1 // AT2G13680.1 // AT1G02065.1 // AT3G07160.1
GO:0009559	P	embryo sac central cell differentiation	11	12274	27	37767	0.32	1	// AT5G48030.1 // AT2G24840.1 // AT4G00140.1 // AT2G01730.1 // AT2G20490.1 // AT1G72440.1 // AT3G03810.1 // AT2G35940.2 // AT2G34790.1 // AT4G37890.2 // AT4G05440.1
GO:0000041	P	transition metal ion transport	22	12274	61	37767	0.38	1	// AT2G29410.1 // AT3G08950.1 // AT2G16800.1 // AT2G47600.1 // AT5G01600.1 // AT3G11050.1 // AT1G53030.1 // AT1G80830.1 // AT1G07810.1 // AT5G59030.1 // AT1G10130.1 // AT5G21930.1 // AT2G40300.1 // AT3G56240.1 // AT5G59520.1 // AT2G46800.2 // AT1G01580.1 // AT2G28660.1 // AT5G24580.2 // AT5G20650.1 // AT1G59870.1 // AT2G23150.1
GO:0045596	P	negative regulation of cell differentiation	14	12274	34	37767	0.27	1	// AT1G79840.1 // AT5G48160.1 // AT4G24670.2 // AT2G34780.1 // AT5G23150.1 // AT2G35350.1 // AT4G28980.2 // AT4G29040.1 // AT5G02030.1 // AT1G62360.1 // AT4G18960.1 // AT2G27230.1 // AT2G22540.1 // AT1G69120.1
GO:0045595	P	regulation of cell differentiation	20	12274	48	37767	0.21	1	// AT4G28980.2 // AT5G48160.1 // AT1G69120.1 // AT4G24670.2 // AT2G34780.1 // AT1G79840.1 // AT4G32880.1 // AT5G23150.1 // AT5G06160.1 // AT2G35350.1 // AT1G06220.2 // AT4G29040.1 // AT5G02030.1 // AT1G62360.1 // AT4G18960.1 // AT2G27230.1 // AT2G22540.1 // AT2G44950.1 // AT2G46410.1 // AT3G24140.1
GO:0016925	P	protein sumoylation	7	12274	13	37767	0.2	1	// AT5G50680.1 // AT4G24940.1 // AT5G55160.1 // AT4G26840.1 // AT2G21470.1 // AT3G57870.1 // AT1G79280.1
GO:0055085	P	transmembrane transport	77	12274	244	37767	0.61	1	// AT4G02620.1 // AT4G29480.1 // AT2G20780.1 // AT2G07698.1 // AT2G16650.1 // AT1G15520.1 // AT5G13450.1 // AT3G45780.1 // AT3G58730.1 // AT1G15180.1 // AT3G16340.1 // AT3G28715.1 // AT5G18840.1 // AT1G15210.1 // AT4G25640.1 // AT1G08920.2 // AT5G58140.4 // AT1G54730.2 // AT4G23650.1 // AT2G38330.1 // AT1G77210.1 // AT1G05030.1 // AT2G29940.1 // AT2G01980.1 // AT3G42050.1 // AT5G65380.1 // AT4G11…
GO:0051093	P	negative regulation of developmental process	46	12274	129	37767	0.32	1	// AT1G61040.1 // AT5G48160.1 // AT2G01570.1 // AT4G24670.2 // AT5G23150.1 // AT1G80680.1 // AT4G00650.1 // AT4G36930.1 // AT4G29830.1 // AT2G38560.1 // AT4G10180.1 // AT2G22540.1 // AT4G05420.1 // AT5G04240.1 // AT5G49160.1 // AT1G79280.1 // AT4G18960.1 // AT2G34780.1 // AT2G35350.1 // AT2G20570.1 // AT1G77300.1 // AT5G17690.1 // AT2G06210.1 // AT5G60410.2 // AT5G51230.1 // AT5G46210.1 // AT5G51…
GO:0032269	P	negative regulation of cellular protein metabolic process	7	12274	12	37767	0.16	1	// AT2G43640.1 // AT3G48430.1 // AT3G49100.1 // AT4G34590.1 // AT5G10480.1 // AT1G20340.1 // AT1G79280.1
GO:0007243	P	protein kinase cascade	9	12274	19	37767	0.23	1	// AT1G08720.1 // AT1G71860.1 // AT4G08500.1 // AT3G45640.1 // AT4G29810.1 // AT2G04550.1 // AT2G04550.3 // AT5G40440.1 // AT4G26070.3
GO:0051094	P	positive regulation of developmental process	28	12274	70	37767	0.21	1	// AT2G43410.1 // AT1G22770.1 // AT5G60910.1 // AT4G15880.1 // AT1G68050.1 // AT3G04610.1 // AT2G19450.1 // AT5G63980.1 // AT3G24140.1 // AT1G10670.2 // AT5G08370.1 // AT4G02560.1 // AT4G32880.1 // AT2G45660.1 // AT4G31820.1 // AT4G04885.1 // AT1G26830.1 // AT3G10390.1 // AT2G34900.2 // AT1G04400.2 // AT5G62000.3 // AT4G39400.1 // AT2G46410.1 // AT2G30470.1 // AT4G32010.1 // AT4G24620.1 // AT4G34…
GO:0019471	P	4-hydroxyproline metabolic process	5	12274	11	37767	0.35	1	// AT4G33910.1 // AT5G18900.1 // AT2G43080.1 // AT1G20270.1 // AT3G28480.1
GO:0042816	P	vitamin B6 metabolic process	5	12274	8	37767	0.19	1	// AT5G37850.1 // AT2G46580.1 // AT5G60540.1 // AT5G01410.1 // AT5G49970.1
GO:0042819	P	vitamin B6 biosynthetic process	5	12274	8	37767	0.19	1	// AT5G37850.1 // AT2G46580.1 // AT5G60540.1 // AT5G01410.1 // AT5G49970.1
GO:0010467	P	gene expression	1254	12274	3962	37767	0.81	1	// AT1G51120.1 // AT4G16430.1 // AT1G42990.1 // AT2G39390.1 // AT4G28360.1 // AT5G60690.1 // AT2G44860.1 // AT1G73500.1 // AT2G41940.1 // AT2G33800.1 // AT5G11900.1 // AT3G01470.1 // AT5G44180.1 // AT5G11190.1 // AT4G40042.1 // AT2G25640.1 // AT1G34150.1 // AT3G08720.2 // AT2G01930.2 // AT1G07470.1 // AT5G09920.1 // AT2G47420.1 // AT1G09690.1 // AT5G06800.1 // AT2G43060.1 // AT5G46160.2 // AT3G46…
GO:0010468	P	regulation of gene expression	643	12274	2001	37767	0.61	1	// AT1G51120.1 // AT4G16430.1 // AT1G42990.1 // AT5G06800.1 // AT5G60690.1 // AT1G73500.1 // AT2G41940.1 // AT3G15270.1 // AT5G44180.1 // AT5G11190.1 // AT3G08720.2 // AT2G01930.2 // AT2G43060.1 // AT2G40030.1 // AT2G42780.1 // AT2G37260.1 // AT5G17690.1 // AT5G51230.1 // AT5G51230.2 // AT2G35550.2 // AT5G44080.1 // AT4G10920.1 // AT1G50420.1 // AT3G58630.1 // AT1G79840.1 // AT1G08970.4 // AT2G31…
GO:0007018	P	microtubule-based movement	18	12274	46	37767	0.29	1	// AT3G49650.1 // AT5G65460.1 // AT3G16060.1 // AT3G12020.1 // AT1G63640.2 // AT2G21300.1 // AT2G47500.1 // AT4G39050.1 // AT5G06670.1 // AT2G21380.1 // AT1G09170.1 // AT3G45850.1 // AT3G44050.1 // AT4G38950.1 // AT5G42490.1 // AT3G51150.1 // AT2G28620.1 // AT1G21730.1
GO:0044087	P	regulation of cellular component biogenesis	5	12274	11	37767	0.35	1	// AT1G67120.1 // AT2G29890.1 // AT5G55230.1 // AT3G51300.1 // AT2G01910.1
GO:0016032	P	viral reproduction	5	12274	14	37767	0.52	1	// AT5G45190.1 // AT5G64960.1 // AT1G32400.2 // AT1G32370.3 // AT4G21790.1
GO:0019853	P	L-ascorbic acid biosynthetic process	8	12274	14	37767	0.15	1	// AT4G33670.1 // AT5G28840.1 // AT2G39770.1 // AT3G47930.1 // AT4G26850.1 // AT5G55120.1 // AT2G45790.1 // AT3G02870.1
GO:0019852	P	L-ascorbic acid metabolic process	8	12274	14	37767	0.15	1	// AT4G33670.1 // AT5G28840.1 // AT2G39770.1 // AT3G47930.1 // AT4G26850.1 // AT5G55120.1 // AT2G45790.1 // AT3G02870.1
GO:0006305	P	DNA alkylation	19	12274	39	37767	0.098	1	// AT5G04290.1 // AT5G25480.1 // AT5G04560.1 // AT2G36490.1 // AT5G14620.1 // AT1G57820.1 // AT4G14140.1 // AT3G49250.1 // AT2G35160.1 // AT3G43920.1 // AT5G20320.1 // AT2G40030.1 // AT1G57820.2 // AT5G13960.1 // AT2G16390.1 // AT3G17310.2 // AT2G27040.1 // AT2G32940.1 // AT5G49160.1
GO:0006304	P	DNA modification	20	12274	41	37767	0.091	1	// AT5G04290.1 // AT5G25480.1 // AT5G04560.1 // AT2G36490.1 // AT3G43920.1 // AT5G14620.1 // AT1G57820.1 // AT4G14140.1 // AT3G49250.1 // AT2G35160.1 // AT5G58130.1 // AT5G20320.1 // AT2G40030.1 // AT1G57820.2 // AT5G13960.1 // AT2G16390.1 // AT3G17310.2 // AT2G27040.1 // AT2G32940.1 // AT5G49160.1
GO:0006302	P	double-strand break repair	9	12274	27	37767	0.54	1	// AT5G57160.1 // AT3G05210.1 // AT5G61460.1 // AT5G41150.1 // AT4G29170.1 // AT1G48050.1 // AT5G64520.2 // AT1G10930.1 // AT5G40840.2
GO:0006301	P	postreplication repair	5	12274	14	37767	0.52	1	// AT1G78870.2 // AT1G70660.1 // AT3G52560.1 // AT5G44740.2 // AT2G29570.1
GO:0016458	P	gene silencing	46	12274	138	37767	0.47	1	// AT2G43410.1 // AT1G01040.1 // AT1G73840.1 // AT2G36490.1 // AT5G09230.3 // AT5G09230.6 // AT1G48410.1 // AT3G20550.1 // AT5G01400.1 // AT5G47010.1 // AT3G49500.1 // AT2G13540.1 // AT2G40030.1 // AT2G27040.1 // AT5G17690.1 // AT3G18090.1 // AT1G32490.1 // AT2G27100.1 // AT4G11130.1 // AT2G24490.1 // AT5G23570.1 // AT3G49250.1 // AT5G20320.1 // AT5G58130.1 // AT4G20910.1 // AT1G09700.1 // AT5G04…
GO:0006904	P	vesicle docking during exocytosis	11	12274	29	37767	0.39	1	// AT3G09520.1 // AT4G31540.1 // AT5G61010.1 // AT1G72470.1 // AT3G29400.1 // AT5G59730.1 // AT2G42700.1 // AT5G03540.1 // AT5G58430.1 // AT2G39380.1 // AT5G50380.1
GO:0016101	P	diterpenoid metabolic process	9	12274	26	37767	0.5	1	// AT5G51810.1 // AT4G25420.1 // AT5G25900.1 // AT1G15550.1 // AT1G05160.1 // AT5G03730.2 // AT1G78440.1 // AT1G79460.1 // AT1G80340.1
GO:0016102	P	diterpenoid biosynthetic process	8	12274	20	37767	0.38	1	// AT5G51810.1 // AT4G25420.1 // AT5G25900.1 // AT1G15550.1 // AT1G05160.1 // AT5G03730.2 // AT1G79460.1 // AT1G80340.1
GO:0016106	P	sesquiterpenoid biosynthetic process	11	12274	21	37767	0.14	1	// AT4G18780.1 // AT2G27150.1 // AT1G67080.1 // AT5G67030.1 // AT1G20780.1 // AT1G16540.1 // AT1G52340.1 // AT1G30100.1 // AT1G04580.1 // AT5G23960.1 // AT3G14440.1
GO:0060548	P	negative regulation of cell death	11	12274	19	37767	0.095	1	// AT5G47120.1 // AT3G11820.2 // AT5G61900.3 // AT3G11820.1 // AT5G47910.1 // AT1G64060.1 // AT2G34770.1 // AT2G34040.1 // AT1G02120.1 // AT2G34040.2 // AT1G32210.1
GO:0046488	P	phosphatidylinositol metabolic process	9	12274	15	37767	0.11	1	// AT1G34260.1 // AT1G71010.1 // AT2G39290.1 // AT4G33240.1 // AT1G10900.1 // AT3G07960.1 // AT4G38570.1 // AT1G77740.1 // AT3G59770.1
GO:0046489	P	phosphoinositide biosynthetic process	16	12274	29	37767	0.065	1	// AT5G14850.2 // AT2G34980.1 // AT3G57170.1 // AT1G63110.1 // AT2G39290.1 // AT3G01380.1 // AT5G17250.1 // AT5G64070.1 // AT5G46850.1 // AT5G22130.1 // AT1G12730.2 // AT1G11880.1 // AT4G38570.1 // AT3G45100.2 // AT1G63110.3 // AT1G16900.1
GO:0042325	P	regulation of phosphorylation	20	12274	49	37767	0.23	1	// AT2G04550.1 // AT5G51290.1 // AT3G45640.1 // AT5G48820.1 // AT4G21540.1 // AT5G23450.2 // AT2G46090.1 // AT5G63770.1 // AT5G07920.1 // AT4G28980.2 // AT2G04550.3 // AT3G25800.1 // AT2G20050.1 // AT5G10480.1 // AT5G03470.1 // AT1G49620.1 // AT2G20900.3 // AT2G32710.2 // AT2G17520.1 // AT2G18730.1
GO:0009696	P	salicylic acid metabolic process	5	12274	18	37767	0.7	1	// AT1G28380.1 // AT1G02860.1 // AT1G10170.1 // AT5G33340.1 // AT2G23620.1
GO:0006275	P	regulation of DNA replication	8	12274	15	37767	0.18	1	// AT3G12280.1 // AT2G34780.1 // AT2G29570.1 // AT1G14410.1 // AT1G78770.1 // AT2G18290.1 // AT4G11920.1 // AT4G02980.1
GO:0009894	P	regulation of catabolic process	9	12274	16	37767	0.14	1	// AT3G54320.2 // AT3G54320.1 // AT5G09660.1 // AT1G20780.1 // AT5G05700.1 // AT2G22780.1 // AT5G35750.1 // AT1G27320.1 // AT5G02310.1
GO:0009161	P	ribonucleoside monophosphate metabolic process	14	12274	24	37767	0.062	1	// AT4G04880.1 // AT3G57610.1 // AT1G10700.1 // AT1G63660.2 // AT1G63660.1 // AT1G36280.1 // AT3G17810.1 // AT5G26667.2 // AT1G32380.1 // AT1G16350.1 // AT2G44530.1 // AT2G38280.2 // AT2G42910.1 // AT2G37690.1
GO:0009943	P	adaxial/abaxial axis specification	10	12274	24	37767	0.31	1	// AT2G41370.1 // AT2G34710.1 // AT2G37630.1 // AT1G32240.1 // AT3G44750.1 // AT3G05040.1 // AT2G45190.1 // AT5G60690.1 // AT1G69180.1 // AT3G52770.1
GO:0009944	P	polarity specification of adaxial/abaxial axis	9	12274	21	37767	0.3	1	// AT2G41370.1 // AT2G34710.1 // AT2G37630.1 // AT1G32240.1 // AT3G44750.1 // AT3G05040.1 // AT2G45190.1 // AT1G69180.1 // AT5G60690.1
GO:0002684	P	positive regulation of immune system process	17	12274	31	37767	0.06	1	// AT4G03550.1 // AT3G18165.1 // AT5G20480.1 // AT3G25070.1 // AT3G15210.1 // AT1G19250.1 // AT1G80680.1 // AT1G33520.1 // AT2G43790.1 // AT5G59890.1 // AT4G15900.1 // AT5G59890.2 // AT3G56400.1 // AT5G40440.1 // AT3G18690.1 // AT2G46370.2 // AT1G09770.1
GO:0006586	P	indolalkylamine metabolic process	15	12274	29	37767	0.1	1	// AT1G25220.1 // AT1G07780.2 // AT4G31500.1 // AT1G29410.2 // AT5G48220.1 // AT2G29690.1 // AT5G17990.1 // AT5G05590.1 // AT4G27070.1 // AT1G69370.1 // AT5G05730.1 // AT1G70570.1 // AT5G28237.1 // AT3G54640.1 // AT5G38530.1
GO:0010260	P	organ senescence	16	12274	31	37767	0.092	1	// AT1G69490.1 // AT3G52430.1 // AT5G03280.1 // AT5G62000.3 // AT5G05700.1 // AT5G45900.1 // AT4G38630.1 // AT1G76680.1 // AT5G51640.1 // AT5G11520.1 // AT3G48140.1 // AT5G64930.1 // AT1G59750.2 // AT5G45890.1 // AT1G17020.1 // AT1G27320.1
GO:0010267	P	production of ta-siRNAs involved in RNA interference	9	12274	16	37767	0.14	1	// AT2G27100.1 // AT1G01040.1 // AT3G49500.1 // AT5G23570.1 // AT3G43920.1 // AT5G20320.1 // AT3G62800.2 // AT3G15390.1 // AT1G09700.1
GO:0006694	P	steroid biosynthetic process	27	12274	56	37767	0.062	1	// AT5G13710.1 // AT2G33630.1 // AT1G76470.1 // AT1G11680.1 // AT4G12110.1 // AT1G50430.1 // AT4G37760.1 // AT2G26260.1 // AT3G30180.1 // AT1G20050.1 // AT4G34640.1 // AT5G42750.1 // AT2G45400.1 // AT5G14700.1 // AT2G38050.1 // AT3G50660.1 // AT1G76490.1 // AT3G19820.2 // AT1G20330.1 // AT5G50375.1 // AT3G52940.1 // AT3G13730.1 // AT5G58490.1 // AT1G58440.1 // AT3G02580.1 // AT2G43420.1 // AT5G05…
GO:0009410	P	response to xenobiotic stimulus	8	12274	19	37767	0.34	1	// AT5G06950.2 // AT4G01070.1 // AT2G45300.1 // AT3G12250.2 // AT3G12250.3 // AT4G29210.1 // AT4G29210.2 // AT1G07530.1
GO:0009094	P	L-phenylalanine biosynthetic process	6	12274	10	37767	0.18	1	// AT2G27820.1 // AT2G26300.1 // AT1G48270.1 // AT1G11790.1 // AT3G07630.2 // AT1G08250.1
GO:0009095	P	aromatic amino acid family biosynthetic process, prephenate pathway	8	12274	12	37767	0.093	1	// AT2G27820.1 // AT2G26300.1 // AT3G07630.2 // AT1G11790.1 // AT1G48270.1 // AT1G15710.1 // AT1G08250.1 // AT5G34930.1
GO:0015985	P	energy coupled proton transport, down electrochemical gradient	19	12274	41	37767	0.13	1	// AT4G29480.1 // AT4G04640.1 // AT2G07698.1 // AT2G31040.1 // AT3G08560.1 // AT3G58730.1 // AT5G13450.1 // AT4G11150.1 // AT1G51650.1 // ATCG00480 // AT4G32530.1 // AT5G08690.1 // AT2G33040.1 // AT4G38510.2 // AT1G64200.1 // AT1G15700.1 // AT3G28715.1 // AT4G02620.1 // AT3G42050.1
GO:0006879	P	cellular iron ion homeostasis	6	12274	13	37767	0.31	1	// AT3G11050.1 // AT2G40300.1 // AT5G26820.1 // AT5G01600.1 // AT3G08040.1 // AT4G04770.1
GO:0006878	P	cellular copper ion homeostasis	6	12274	8	37767	0.1	1	// AT3G56240.1 // AT3G15353.1 // AT3G08950.1 // AT3G09390.1 // AT4G37270.1 // AT1G12520.1
GO:0006875	P	cellular metal ion homeostasis	24	12274	54	37767	0.13	1	// AT2G15290.1 // AT5G11180.1 // AT4G16370.1 // AT1G15960.1 // AT2G24720.1 // AT1G47240.1 // AT3G51860.1 // AT5G23630.1 // AT2G32400.1 // AT1G04120.1 // AT1G42540.1 // AT2G32390.1 // AT2G18790.1 // AT1G80830.1 // AT3G10350.1 // AT4G08920.1 // AT3G51480.1 // AT1G04400.2 // AT1G05200.1 // AT5G63530.1 // AT4G35290.2 // AT2G29120.1 // AT1G01910.2 // AT2G23150.1
GO:0006874	P	cellular calcium ion homeostasis	13	12274	31	37767	0.27	1	// AT1G05200.1 // AT2G24720.1 // AT2G32390.1 // AT5G11180.1 // AT3G51860.1 // AT4G35290.2 // AT2G18790.1 // AT1G42540.1 // AT4G08920.1 // AT3G51480.1 // AT1G04400.2 // AT2G32400.1 // AT2G29120.1
GO:0001558	P	regulation of cell growth	7	12274	22	37767	0.59	1	// AT5G54380.1 // AT5G58220.1 // AT2G20000.1 // AT5G52240.1 // AT5G63980.1 // AT5G24630.1 // AT3G16640.1
GO:0010675	P	regulation of cellular carbohydrate metabolic process	6	12274	13	37767	0.31	1	// AT3G54320.2 // AT3G03710.1 // AT3G54320.1 // AT2G14750.1 // AT2G25450.1 // AT3G47450.2
GO:0000059	P	protein import into nucleus, docking	11	12274	17	37767	0.06	1	// AT3G08960.1 // AT1G26170.1 // AT4G27640.1 // AT5G06120.1 // AT5G53480.1 // AT5G62600.1 // AT2G16950.1 // AT3G17340.1 // AT2G46520.1 // AT2G31660.1 // AT5G17020.1
GO:0010073	P	meristem maintenance	30	12274	68	37767	0.1	1	// AT1G71040.1 // AT5G48160.1 // AT1G52150.1 // AT1G04400.2 // AT4G24670.2 // AT1G52150.2 // AT2G22540.1 // AT2G15790.1 // AT5G02030.1 // AT4G36920.1 // AT5G65700.1 // AT2G34780.1 // AT3G52770.1 // AT4G28190.1 // AT2G35350.1 // AT5G23630.1 // AT4G24190.2 // AT2G26670.1 // AT4G27760.1 // AT4G08920.1 // AT2G27230.1 // AT1G69180.1 // AT4G28980.2 // AT4G29040.1 // AT4G20270.1 // AT5G03150.1 // AT1G70…
GO:0010074	P	maintenance of meristem identity	10	12274	27	37767	0.42	1	// AT5G48160.1 // AT4G24670.2 // AT2G34780.1 // AT2G35350.1 // AT4G28980.2 // AT4G29040.1 // AT5G02030.1 // AT2G27230.1 // AT2G22540.1 // AT1G69120.1
GO:0010075	P	regulation of meristem growth	14	12274	28	37767	0.13	1	// AT4G24190.2 // AT1G52150.1 // AT5G03150.1 // AT1G52150.2 // AT3G52770.1 // AT1G70940.1 // AT4G28190.1 // AT2G26670.1 // AT4G08920.1 // AT4G20270.1 // AT1G04400.2 // AT5G65700.1 // AT1G71696.2 // AT3G44600.1
GO:0010078	P	maintenance of root meristem identity	5	12274	11	37767	0.35	1	// AT4G28980.2 // AT4G29040.1 // AT5G48160.1 // AT4G24670.2 // AT2G27230.1
GO:0008219	P	cell death	105	12274	286	37767	0.16	1	// AT1G02120.1 // AT4G02600.1 // AT3G46730.1 // AT5G36930.1 // AT5G64830.1 // AT4G22300.1 // AT1G53350.1 // AT1G32230.2 // AT1G32230.1 // AT1G02860.1 // AT4G19050.1 // AT1G64060.1 // AT5G54250.2 // AT2G17430.1 // AT1G63870.1 // AT3G25510.1 // AT2G20310.1 // AT4G33430.1 // AT1G28380.1 // AT1G61310.1 // AT4G08920.1 // AT1G61190.1 // AT1G59218.1 // AT4G27220.1 // AT1G27170.1 // AT3G25070.1 // AT5G03…
GO:0007276	P	gamete generation	13	12274	24	37767	0.098	1	// AT1G06220.2 // AT1G24520.1 // AT2G20000.1 // AT5G57800.1 // AT1G61800.1 // AT3G11440.1 // AT5G59030.1 // AT2G41500.1 // AT2G06510.2 // AT5G06160.1 // AT5G06100.2 // AT4G28395.1 // AT1G18450.1
GO:0009638	P	phototropism	14	12274	25	37767	0.075	1	// AT1G09570.1 // AT2G30520.1 // AT2G18790.1 // AT5G20520.1 // AT1G68370.1 // AT5G20730.2 // AT5G20730.3 // AT5G64330.1 // AT5G58140.3 // AT5G58140.4 // AT1G04400.2 // AT3G45780.1 // AT2G02950.1 // AT3G15540.1
GO:0009631	P	cold acclimation	9	12274	29	37767	0.61	1	// AT1G20450.2 // AT3G26420.1 // AT4G29810.1 // AT5G67590.1 // AT1G10760.1 // AT4G04920.1 // AT4G16420.1 // AT4G16420.3 // AT2G38170.1
GO:0009636	P	response to toxin	11	12274	73	37767	1	1	// AT1G63440.1 // AT1G10170.1 // AT4G01070.1 // AT3G61440.1 // AT3G23560.1 // AT5G22300.1 // AT2G03800.1 // AT5G49570.1 // AT4G37270.1 // AT1G80460.1 // AT5G41370.1
GO:0018401	P	peptidyl-proline hydroxylation to 4-hydroxy-L-proline	5	12274	11	37767	0.35	1	// AT4G33910.1 // AT5G18900.1 // AT2G43080.1 // AT1G20270.1 // AT3G28480.1
GO:0032324	P	molybdopterin cofactor biosynthetic process	6	12274	12	37767	0.27	1	// AT2G43760.1 // AT5G20990.1 // AT2G31955.1 // AT1G01290.1 // AT5G03430.1 // AT4G10100.2
GO:0032147	P	activation of protein kinase activity	8	12274	20	37767	0.38	1	// AT2G18730.1 // AT4G21540.1 // AT5G23450.2 // AT5G63770.1 // AT5G07920.1 // AT5G51290.1 // AT2G46090.1 // AT2G20900.3
GO:0045786	P	negative regulation of cell cycle	5	12274	14	37767	0.52	1	// AT1G16590.1 // AT1G49620.1 // AT2G33560.1 // AT2G32710.2 // AT5G48820.1
GO:0044092	P	negative regulation of molecular function	22	12274	61	37767	0.38	1	// AT3G14067.1 // AT5G45650.1 // AT2G04550.1 // AT2G04550.3 // AT4G10540.1 // AT4G10530.1 // AT5G48820.1 // AT2G32710.2 // AT3G52770.1 // AT5G58140.3 // AT5G58140.4 // AT2G05920.1 // AT1G71950.1 // AT5G03620.1 // AT3G45780.1 // AT2G31305.1 // AT1G49620.1 // AT4G10550.1 // AT1G32950.1 // AT5G67090.1 // AT5G60100.1 // AT3G14240.1
GO:0019827	P	stem cell maintenance	11	12274	31	37767	0.46	1	// AT5G48160.1 // AT4G24670.2 // AT2G34780.1 // AT2G35350.1 // AT4G28980.2 // AT4G29040.1 // AT5G02030.1 // AT1G62360.1 // AT2G27230.1 // AT2G22540.1 // AT1G69120.1
GO:0030968	P	endoplasmic reticulum unfolded protein response	5	12274	9	37767	0.24	1	// AT4G34460.1 // AT4G34460.3 // AT1G42990.1 // AT4G34460.2 // AT2G17520.1
GO:0016119	P	carotene metabolic process	11	12274	17	37767	0.06	1	// AT3G03710.1 // AT3G63520.1 // AT5G61670.2 // AT3G04870.2 // AT4G14210.1 // AT4G14210.2 // AT2G44990.1 // AT3G10230.1 // AT5G52570.1 // AT5G57030.1 // AT4G25700.1
GO:0016441	P	posttranscriptional gene silencing	31	12274	109	37767	0.77	1	// AT1G01040.1 // AT1G73840.1 // AT3G20550.1 // AT5G01400.1 // AT5G47010.1 // AT3G49500.1 // AT2G13540.1 // AT2G40030.1 // AT2G27040.1 // AT4G13940.1 // AT1G32490.1 // AT2G27100.1 // AT5G23570.1 // AT5G20320.1 // AT4G20910.1 // AT1G09700.1 // AT5G04290.1 // AT5G44200.1 // AT1G63020.1 // AT1G70070.1 // AT1G14790.1 // AT3G05040.1 // AT5G23880.1 // AT3G43920.1 // AT3G62800.2 // AT3G15390.1 // AT4G11…
GO:0010638	P	positive regulation of organelle organization	7	12274	13	37767	0.2	1	// AT4G22970.1 // AT2G34150.1 // AT1G29170.1 // AT2G38440.1 // AT2G01910.1 // AT5G55230.1 // AT1G77300.1
GO:0015914	P	phospholipid transport	8	12274	11	37767	0.07	1	// AT1G17500.1 // AT3G27870.1 // AT3G12740.1 // AT5G44240.1 // AT1G26130.1 // AT3G13900.1 // AT1G68710.1 // AT3G25610.1
GO:0010639	P	negative regulation of organelle organization	5	12274	11	37767	0.35	1	// AT1G16590.1 // AT3G48430.1 // AT2G33560.1 // AT2G29890.1 // AT1G14410.1
GO:0046490	P	isopentenyl diphosphate metabolic process	11	12274	17	37767	0.06	1	// AT4G15560.1 // AT3G03710.1 // AT2G02500.1 // AT5G60600.1 // AT5G60600.2 // AT4G34350.1 // AT1G63970.1 // AT5G16440.1 // AT3G47450.2 // AT5G62790.1 // AT4G11820.2
GO:0030148	P	sphingolipid biosynthetic process	6	12274	12	37767	0.27	1	// AT4G36480.1 // AT5G23450.2 // AT5G23670.1 // AT4G04930.1 // AT3G48780.1 // AT1G69640.1
GO:0030149	P	sphingolipid catabolic process	5	12274	7	37767	0.15	1	// AT1G33700.1 // AT3G24180.1 // AT1G27980.1 // AT5G49900.1 // AT4G10060.1
GO:0000338	P	protein deneddylation	9	12274	13	37767	0.067	1	// AT4G26430.1 // AT5G42970.1 // AT4G14110.1 // AT2G26990.1 // AT5G14250.1 // AT1G02090.1 // AT1G02090.2 // AT3G61140.1 // AT1G71230.1
GO:0009889	P	regulation of biosynthetic process	610	12274	1881	37767	0.53	1	// AT1G51120.1 // AT4G16430.1 // AT1G42990.1 // AT5G06800.1 // AT5G60690.1 // AT1G73500.1 // AT2G41940.1 // AT1G52340.1 // AT3G15270.1 // AT5G44180.1 // AT5G11190.1 // AT3G08720.2 // AT2G01930.2 // AT2G43060.1 // AT2G42780.1 // AT2G37260.1 // AT5G17690.1 // AT2G35550.2 // AT5G44080.1 // AT4G10920.1 // AT1G50420.1 // AT3G58630.1 // AT1G79840.1 // AT1G08970.4 // AT2G31180.1 // AT4G23810.1 // AT1G68…
GO:0008614	P	pyridoxine metabolic process	5	12274	7	37767	0.15	1	// AT5G37850.1 // AT2G46580.1 // AT5G60540.1 // AT5G01410.1 // AT5G49970.1
GO:0046149	P	pigment catabolic process	9	12274	13	37767	0.067	1	// AT5G43860.1 // AT3G44880.1 // AT1G20780.1 // AT5G43430.1 // AT5G13800.2 // AT5G35750.1 // AT4G37000.1 // AT1G27320.1 // AT4G22920.1
GO:0009957	P	epidermal cell fate specification	6	12274	11	37767	0.22	1	// AT1G79840.1 // AT5G24520.3 // AT5G41315.1 // AT1G63650.2 // AT5G02820.1 // AT2G37260.1
GO:0009955	P	adaxial/abaxial pattern formation	12	12274	28	37767	0.26	1	// AT2G41370.1 // AT2G34710.1 // AT2G37630.1 // AT3G52770.1 // AT3G44750.1 // AT3G05040.1 // AT2G27530.2 // AT5G60690.1 // AT1G33140.1 // AT1G69180.1 // AT2G45190.1 // AT1G32240.1
GO:0042023	P	DNA endoreduplication	17	12274	35	37767	0.12	1	// AT3G12280.1 // AT2G34780.1 // AT1G48380.1 // AT3G20780.1 // AT1G78770.1 // AT4G38600.1 // AT4G38600.2 // AT3G48750.1 // AT2G18290.1 // AT5G08550.1 // AT5G03415.1 // AT4G02980.1 // AT1G20330.1 // AT5G24630.1 // AT2G27960.1 // AT4G22910.1 // AT4G11920.1
GO:0009959	P	negative gravitropism	8	12274	13	37767	0.12	1	// AT2G01940.1 // AT5G46860.1 // AT5G35220.1 // AT2G26890.1 // AT1G31480.1 // AT5G58960.2 // AT5G58960.1 // AT2G20180.2
GO:0006518	P	peptide metabolic process	11	12274	32	37767	0.49	1	// AT5G37830.1 // AT1G52600.1 // AT5G44070.1 // AT5G27380.1 // AT4G23100.1 // AT4G29210.1 // AT4G29210.2 // AT2G39960.1 // AT5G27430.1 // AT3G54660.1 // AT4G40042.1
GO:0032956	P	regulation of actin cytoskeleton organization	5	12274	13	37767	0.46	1	// AT2G38440.1 // AT1G29170.1 // AT2G34150.1 // AT2G29890.1 // AT3G51300.1
GO:0009312	P	oligosaccharide biosynthetic process	19	12274	43	37767	0.16	1	// AT2G35840.2 // AT5G51460.2 // AT5G51460.3 // AT5G40390.1 // AT1G68020.2 // AT4G17090.1 // AT3G55800.1 // AT3G63010.1 // AT5G65140.1 // AT1G06410.1 // AT5G10100.1 // AT1G23870.1 // AT4G12430.1 // AT3G05120.1 // AT4G02280.1 // AT4G17770.1 // AT1G60140.1 // AT3G43190.1 // AT2G05320.1
GO:0010216	P	maintenance of DNA methylation	5	12274	11	37767	0.35	1	// AT3G43920.1 // AT5G20320.1 // AT5G49160.1 // AT5G13960.1 // AT2G35160.1
GO:0010214	P	seed coat development	7	12274	10	37767	0.098	1	// AT1G09540.1 // AT3G13540.1 // AT5G67360.1 // AT5G49360.1 // AT3G20210.1 // AT2G37260.1 // AT5G58230.1
GO:0010212	P	response to ionizing radiation	8	12274	16	37767	0.22	1	// AT5G57160.1 // AT4G29170.1 // AT5G48720.1 // AT3G05210.1 // AT2G18760.1 // AT3G48190.1 // AT1G25580.1 // AT5G40820.1
GO:0010218	P	response to far red light	25	12274	57	37767	0.13	1	// AT1G22770.1 // AT4G16780.1 // AT2G01570.1 // AT5G11260.1 // AT2G05100.1 // AT1G48410.1 // AT3G28860.1 // AT3G22170.1 // AT1G19150.1 // AT3G08940.2 // AT1G76570.1 // AT5G24120.1 // AT1G14920.1 // AT4G15090.1 // AT4G10340.1 // AT2G02950.1 // AT1G67090.1 // AT1G09570.1 // AT1G25540.1 // AT1G48410.2 // AT3G54890.2 // AT5G38420.1 // AT3G54890.1 // AT5G24470.1 // AT3G54890.3
GO:0048235	P	pollen sperm cell differentiation	7	12274	12	37767	0.16	1	// AT1G24520.1 // AT5G57800.1 // AT3G11440.1 // AT5G59030.1 // AT5G06100.2 // AT4G28395.1 // AT1G18450.1
GO:0048236	P	plant-type spore development	8	12274	21	37767	0.42	1	// AT1G71830.1 // AT5G22500.1 // AT5G07280.1 // AT1G34210.1 // AT4G20050.1 // AT2G13680.1 // AT1G02065.1 // AT3G07160.1
GO:0009404	P	toxin metabolic process	15	12274	53	37767	0.73	1	// AT1G10360.1 // AT5G41210.1 // AT2G29490.1 // AT1G78380.1 // AT2G02380.1 // AT2G02390.1 // AT5G41240.1 // AT2G02390.2 // AT1G17180.1 // AT2G29420.1 // AT2G30860.1 // AT3G03190.1 // AT2G47730.1 // AT5G62480.2 // AT3G09270.1
GO:0009407	P	toxin catabolic process	15	12274	53	37767	0.73	1	// AT1G10360.1 // AT5G41210.1 // AT2G29490.1 // AT1G78380.1 // AT2G02380.1 // AT2G02390.1 // AT5G41240.1 // AT2G02390.2 // AT1G17180.1 // AT2G29420.1 // AT2G30860.1 // AT3G03190.1 // AT2G47730.1 // AT5G62480.2 // AT3G09270.1
GO:0048232	P	male gamete generation	8	12274	15	37767	0.18	1	// AT1G24520.1 // AT5G57800.1 // AT3G11440.1 // AT5G59030.1 // AT2G06510.2 // AT5G06100.2 // AT4G28395.1 // AT1G18450.1
GO:0042493	P	response to drug	33	12274	77	37767	0.11	1	// AT2G16980.2 // AT2G16650.1 // AT1G15170.1 // AT1G15180.1 // AT3G16340.1 // AT2G29940.1 // AT4G25640.1 // AT2G38330.1 // AT1G66950.1 // AT5G65380.1 // AT1G15520.1 // AT4G22790.1 // AT4G21900.1 // AT1G23300.1 // AT1G71140.1 // AT5G49130.1 // AT2G32230.1 // AT5G17700.1 // AT3G21690.1 // AT1G33110.1 // AT2G47800.1 // AT1G47530.1 // AT3G03620.1 // AT5G44050.1 // AT4G00350.1 // AT3G23550.1 // AT1G51…
GO:0010324	P	membrane invagination	10	12274	20	37767	0.18	1	// AT1G67400.1 // AT5G50375.1 // AT3G58600.1 // AT3G55480.2 // AT3G20290.1 // AT3G60260.2 // AT2G26890.1 // AT3G03610.1 // AT2G44770.1 // AT1G60490.1
GO:0009089	P	lysine biosynthetic process via diaminopimelate	7	12274	11	37767	0.13	1	// AT5G11880.1 // AT3G53580.1 // AT3G14390.1 // AT5G52100.1 // AT2G45440.1 // AT3G59890.2 // AT4G33680.1
GO:0009085	P	lysine biosynthetic process	7	12274	11	37767	0.13	1	// AT5G11880.1 // AT3G53580.1 // AT3G14390.1 // AT5G52100.1 // AT2G45440.1 // AT3G59890.2 // AT4G33680.1
[truncated: 1,222 more rows]

## Sheet: KO identifier
yerba mate Transcript	KO identifier
comp4131_c0_seq1	K00001
comp17968_c0_seq2	K00001
[truncated: 6,278 more rows]

## Sheet: KAAS maps link
Yerba mate KAAS predicted metabolic pathways (please click on link to visualize)
[truncated: 314 more rows]
