# Supplementary material for: Exploring the Genes of Yerba Mate (Ilex paraguariensis A. St.-Hil.) by NGS and De Novo Transcriptome Assembly
Source: PLoS One. 2014 Oct 16;9(10):e109835. doi: 10.1371/journal.pone.0109835 (PMC4199719; doi:10.1371/journal.pone.0109835)
Supplement: Table S6 — Complete gene catalog list of yerba mate draft chloroplast and mitochondrion. (XLSX) [file pone.0109835.s023.xlsx]

## Sheet: Hoja1
Chloroplast gene catalog	Type	seq start	seq end	Length	# exons	Direction						Mitochondrial gene catalog	Type	seq start	seq end	Length	Direction
16S rRNA	rRNA operon	100275	101765	1491	1	forward						atp1 CDS	Protein coding gene	63260	64783	1524	reverse
16S rRNA	rRNA operon	135280	136770	1491	1	reverse						atp4 CDS	Protein coding gene	9466	10041	576	reverse
23S rRNA	rRNA operon	104185	106994	2810	1	forward						atp6 CDS	Protein coding gene	86670	87422	753	forward
4.5S rRNA	rRNA operon	107093	107195	103	1	forward						atp8 CDS	Protein coding gene	10657	11136	480	forward
4.5S rRNA	rRNA operon	129691	129956	266	1	reverse						atp9 CDS	Protein coding gene	39678	39904	227	reverse
5S rRNA	rRNA operon	107442	107563	122	1	forward						ccmB CDS	Protein coding gene	22594	23214	621	forward
5S rRNA	rRNA operon	129487	129607	121	1	reverse						ccmC CDS	Protein coding gene	8217	8947	731	reverse
accD CDS	Protein coding gene	57022	58614	1593	1	forward						ccmFc CDS	Protein coding gene	62131	63015	885	reverse
atpA CDS	Protein coding gene	28293	29819	1527	1	forward						ccmFn CDS	Protein coding gene	66230	67959	1730	reverse
atpB CDS	Protein coding gene	52842	54338	1497	1	reverse						ccmFn CDS	Protein coding gene	75418	77060	1643	forward
atpE CDS	Protein coding gene	52444	52845	402	1	reverse						cob CDS	Protein coding gene	58761	59901	1141	forward
atpF CDS	Protein coding gene	26954	28225	555	2	forward						coxI CDS	Protein coding gene	34218	35818	1601	forward
atpH CDS	Protein coding gene	26335	26580	246	1	forward						coxIII CDS	Protein coding gene	11432	12229	798	forward
atpI CDS	Protein coding gene	24450	25193	744	1	forward						matR CDS	Protein coding gene	80550	82520	1971	reverse
ccsA CDS	Protein coding gene	113703	114671	969	1	forward						nad3 CDS	Protein coding gene	84191	84547	357	forward
cemA CDS	Protein coding gene	61176	61865	690	1	forward						nad4L CDS	Protein coding gene	10223	10495	273	reverse
clpP CDS	Protein coding gene	69919	71953	591	3	reverse						nad5 CDS	Protein coding gene	37118	38318	1201	reverse
infA CDS	Protein coding gene	79749	79982	234	1	reverse						nad6 CDS	Protein coding gene	55175	55889	715	reverse
matK CDS	Protein coding gene	2084	3604	1521	1	reverse						nad9 CDS	Protein coding gene	85067	85639	573	forward
ndhA CDS	Protein coding gene	119026	121169	1092	2	reverse						orf873 CDS	Protein coding gene	63149	63179	31	reverse
ndhB CDS	Protein coding gene	94302	96505	1533	2	reverse						rpl10 CDS	Protein coding gene	23383	23871	489	reverse
ndhB CDS	Protein coding gene	140541	142744	1533	2	forward						rpl16 CDS	Protein coding gene	76951	77466	516	forward
ndhC CDS	Protein coding gene	49929	50291	363	1	reverse						rpl5 CDS	Protein coding gene	14000	14563	564	reverse
ndhD CDS	Protein coding gene	114960	116342	1383	1	reverse						rps12 CDS	Protein coding gene	84597	84974	378	forward
ndhE CDS	Protein coding gene	117068	117373	306	1	reverse						rps13 CDS	Protein coding gene	48865	49215	351	forward
ndhF CDS	Protein coding gene	109235	111463	2229	1	reverse						rps4 CDS	Protein coding gene	41485	42226	742	forward
ndhG CDS	Protein coding gene	117593	118123	531	1	reverse						rrn18 rRNA	rRNA operon	46770	48717	1948	forward
ndhH CDS	Protein coding gene	121171	122352	1182	1	reverse						rrn26 rRNA	rRNA operon	42366	45488	3123	forward
ndhI CDS	Protein coding gene	118443	118943	501	1	reverse						rrn5 rRNA	rRNA operon	46576	46691	116	forward
ndhJ CDS	Protein coding gene	48618	49094	477	1	reverse						trnC tRNA	tRNA gene	6750	6820	71	reverse
ndhK CDS	Protein coding gene	49200	49877	678	1	reverse						trnD tRNA	tRNA gene	19269	19342	74	forward
petA CDS	Protein coding gene	62091	63053	963	1	forward						trnE tRNA	tRNA gene	31823	31894	72	forward
petB CDS	Protein coding gene	74893	76317	648	2	forward						trnF tRNA	tRNA gene	56210	56283	74	reverse
petD CDS	Protein coding gene	77179	77703	525	1	forward						trnG tRNA	tRNA gene	26474	26545	72	forward
petG CDS	Protein coding gene	66134	66247	114	1	forward						trnH tRNA	tRNA gene	30766	30839	74	reverse
petL CDS	Protein coding gene	65871	65966	96	1	forward						trnK tRNA	tRNA gene	20837	20909	73	reverse
petN CDS	Protein coding gene	10298	10387	90	1	forward						trnM tRNA	tRNA gene	25422	25503	82	forward
psaA CDS	Protein coding gene	39223	41475	2253	1	reverse						trnN tRNA	tRNA gene	5385	5456	72	reverse
psaB CDS	Protein coding gene	36993	39197	2205	1	reverse						trnP tRNA	tRNA gene	56047	56121	75	reverse
psaC CDS	Protein coding gene	116580	116825	246	1	reverse						trnQ tRNA	tRNA gene	28720	28791	72	forward
psaI CDS	Protein coding gene	59305	59415	111	1	forward						trnS tRNA	tRNA gene	56522	56609	88	reverse
psaJ CDS	Protein coding gene	66989	67123	135	1	forward						trnW tRNA	tRNA gene	86144	86217	74	forward
psbA CDS	Protein coding gene	480	1541	1062	1	reverse						trnY tRNA	tRNA gene	4787	4869	83	reverse
psbB CDS	Protein coding gene	72425	73951	1527	1	forward
psbC CDS	Protein coding gene	33477	34898	1422	1	forward
psbD CDS	Protein coding gene	32450	33529	1080	1	forward
psbE CDS	Protein coding gene	64372	64623	252	1	reverse
psbF CDS	Protein coding gene	64243	64362	120	1	reverse
psbH CDS	Protein coding gene	74546	74767	222	1	forward
psbI CDS	Protein coding gene	8288	8398	111	1	forward
psbJ CDS	Protein coding gene	63833	63955	123	1	reverse
psbK CDS	Protein coding gene	7705	7884	180	1	forward
psbL CDS	Protein coding gene	64104	64220	117	1	reverse
psbM CDS	Protein coding gene	10880	10984	105	1	reverse
psbN CDS	Protein coding gene	74312	74443	132	1	reverse
psbT CDS	Protein coding gene	74133	74235	103	1	forward
rbcL CDS	Protein coding gene	55106	56541	1436	1	forward
rpl14 CDS	Protein coding gene	80703	81070	368	1	reverse
rpl16 CDS	Protein coding gene	81191	82620	408	2	reverse
rpl2 CDS	Protein coding gene	84292	85781	825	2	reverse
rpl2 CDS	Protein coding gene	151268	152756	825	2	forward
rpl20 CDS	Protein coding gene	68512	68888	377	1	reverse
rpl22 CDS	Protein coding gene	83416	83889	474	1	reverse
rpl23 CDS	Protein coding gene	85800	86081	282	1	reverse
rpl23 CDS	Protein coding gene	150968	151249	282	1	forward
rpl32 CDS	Protein coding gene	112514	112678	165	1	forward
rpl33 CDS	Protein coding gene	67568	67774	207	1	forward
rpl36 CDS	Protein coding gene	79520	79633	114	1	reverse
rpoA CDS	Protein coding gene	77902	78909	1008	1	reverse
rpoB CDS	Protein coding gene	13023	16205	3183	1	forward
rpoC1 CDS	Protein coding gene	16232	19033	2083	2	forward
rpoC2 CDS	Protein coding gene	19135	23280	4146	1	forward
rps11 CDS	Protein coding gene	79004	79414	411	1	reverse
rps12 CDS	Protein coding gene	69639	98113	358	2	reverse
rps14 CDS	Protein coding gene	36557	36859	303	1	reverse
rps15 CDS	Protein coding gene	122443	122721	279	1	reverse
rps16 CDS	Protein coding gene	5196	6305	267	2	reverse
rps18 CDS	Protein coding gene	67954	68259	306	1	forward
rps19 CDS	Protein coding gene	83956	84234	279	1	reverse
rps2 CDS	Protein coding gene	23522	24232	711	1	forward
rps3 CDS	Protein coding gene	82775	83431	657	1	reverse
rps4 CDS	Protein coding gene	45454	46059	606	1	reverse
rps7 CDS	Protein coding gene	96798	97265	468	1	reverse
rps7 CDS	Protein coding gene	139778	140245	468	1	forward
rps8 CDS	Protein coding gene	80104	80508	405	1	reverse
trnA	tRNA gene	103144	104032	73	2	forward
trnA	tRNA gene	133017	133905	73	2	reverse
trnC tRNA	tRNA gene	9396	9466	71	1	forward
trnD tRNA	tRNA gene	11649	11723	75	1	reverse
trnE tRNA	tRNA gene	11916	11915	0	1	reverse
trnF tRNA	tRNA gene	47898	47970	73	1	forward
trnG tRNA	tRNA gene	30221	30999	70	2	reverse
trnG tRNA	tRNA gene	36054	36124	71	1	forward
trnH tRNA	tRNA gene	14	84	71	1	reverse
trnI tRNA	tRNA gene	102061	103079	73	2	forward
trnI tRNA	tRNA gene	133970	134985	72	2	reverse
trnK tRNA	tRNA gene	1767	4381	2615	1	reverse
trnL tRNA	tRNA gene	47032	47557	85	2	forward
trnL tRNA	tRNA gene	93625	93706	82	1	reverse
trnL tRNA	tRNA gene	113507	113586	80	1	forward
trnL tRNA	tRNA gene	143340	143420	81	1	forward
trnM tRNA	tRNA gene	36329	36402	74	1	reverse
trnM tRNA	tRNA gene	52159	52231	73	1	forward
trnM tRNA	tRNA gene	86247	86320	74	1	reverse
trnM tRNA	tRNA gene	150728	150801	74	1	forward
trnN tRNA	tRNA gene	108362	108433	72	1	reverse
trnN tRNA	tRNA gene	128618	128689	72	1	forward
trnP tRNA	tRNA gene	66607	66680	74	1	reverse
trnQ tRNA	tRNA gene	7267	7339	73	1	reverse
trnR tRNA	tRNA gene	29946	30017	72	1	reverse
trnR tRNA	tRNA gene	107822	107895	74	1	forward
trnR tRNA	tRNA gene	129155	129228	74	1	forward
trnS tRNA	tRNA gene	8556	8644	89	1	reverse
trnS tRNA	tRNA gene	35162	35214	53	1	reverse
trnS tRNA	tRNA gene	45039	45125	87	1	forward
trnT tRNA	tRNA gene	31109	31180	72	1	forward
trnT tRNA	tRNA gene	46403	46475	73	1	reverse
trnV tRNA	tRNA gene	51324	51980	74	2	reverse
trnV tRNA	tRNA gene	99976	100047	72	1	forward
trnV tRNA	tRNA gene	136998	137069	72	1	reverse
trnW tRNA	tRNA gene	66369	66442	74	1	reverse
trnY tRNA	tRNA gene	11833	11915	83	1	reverse
ycf2 CDS	Protein coding gene	86432	93222	6791	1	forward
ycf2 CDS	Protein coding gene	143824	150617	6794	1	reverse
ycf3 CDS	Protein coding gene	43083	43331	249	1	reverse
ycf4 CDS	Protein coding gene	59820	60374	555	1	forward
ycf9 CDS	Protein coding gene	35554	35742	189	1	forward
