# Supplementary material for: Exploring the Genes of Yerba Mate (Ilex paraguariensis A. St.-Hil.) by NGS and De Novo Transcriptome Assembly
Source: PLoS One. 2014 Oct 16;9(10):e109835. doi: 10.1371/journal.pone.0109835 (PMC4199719; doi:10.1371/journal.pone.0109835)
Supplement: Table S7 — Helianthus annuus mitochondrial gene coordinates and the analogous yerba mate mitochondrial draft ortholog gene sequence coordinate list. (XLSX) [file pone.0109835.s024.xlsx]

## Sheet: Ilex p vs Heliant a full genome
Mitochondria	Gene	Type	Start	End	Length	Direction
Ilex paraguariensis mT draft	atp1 CDS	CDS	63260	64783	1524	reverse
Helianthus annus mT	atp1 CDS	CDS	202460	203992	1533	reverse
Ilex paraguariensis mT draft	atp4 CDS	CDS	9466	10041	576	reverse
Helianthus annus mT	atp4 CDS	CDS	27553	28128	576	reverse
Ilex paraguariensis mT draft	atp6 CDS	CDS	86670	87422	753	forward
Helianthus annus mT	atp6 CDS	CDS	268705	269610	906	forward
Ilex paraguariensis mT draft	atp8 CDS	CDS	10657	11136	480	forward
Helianthus annus mT	atp8 CDS	CDS	36401	36880	480	forward
Ilex paraguariensis mT draft	atp9 CDS	CDS	39678	39904	227	reverse
Helianthus annus mT	atp9 CDS	CDS	113971	114231	261	reverse
Ilex paraguariensis mT draft	ccmB CDS	CDS	22594	23214	621	forward
Helianthus annus mT	ccmB CDS	CDS	66233	66853	621	forward
Ilex paraguariensis mT draft	ccmC CDS	CDS	8217	8947	731	reverse
Helianthus annus mT	ccmC CDS	CDS	14914	15657	744	reverse
Ilex paraguariensis mT draft	ccmFc CDS	CDS	62131	63015	885	reverse
Helianthus annus mT	ccmFc CDS	CDS	200391	201275	885	reverse
Ilex paraguariensis mT draft	ccmFn CDS	CDS	66230	67959	1730	reverse
Ilex paraguariensis mT draft	ccmFn CDS	CDS	75418	77060	1643	forward
Helianthus annus mT	ccmFn CDS	CDS	212991	214709	1719	reverse
Helianthus annus mT	ccmFn CDS	CDS	228064	229740	1677	forward
Ilex paraguariensis mT draft	cob CDS	CDS	58761	59901	1141	forward
Helianthus annus mT	cob CDS	CDS	188080	189273	1194	forward
Ilex paraguariensis mT draft	coxI CDS	CDS	34218	35818	1601	forward
Helianthus annus mT	coxI CDS	CDS	105758	107452	1695	forward
Ilex paraguariensis mT draft	coxIII CDS	CDS	11432	12229	798	forward
Helianthus annus mT	coxIII CDS	CDS	37450	38247	798	forward
Helianthus annus mT	large repeat copy 1 repeat region	repeat_region	51312	64244	12933	forward
Helianthus annus mT	large repeat copy 2 repeat region	repeat_region	287642	300575	12934	forward
Ilex paraguariensis mT draft	matR CDS	CDS	80550	82520	1971	reverse
Helianthus annus mT	matR CDS	CDS	249555	251522	1968	reverse
Ilex paraguariensis mT draft	nad3 CDS	CDS	84191	84547	357	forward
Helianthus annus mT	nad3 CDS	CDS	253638	253994	357	forward
Ilex paraguariensis mT draft	nad4L CDS	CDS	10223	10495	273	reverse
Helianthus annus mT	nad4L CDS	CDS	28308	28580	273	reverse
Ilex paraguariensis mT draft	nad5 CDS	CDS	37118	38318	1201	reverse
Helianthus annus mT	nad5 CDS	CDS	111365	112564	1200	reverse
Ilex paraguariensis mT draft	nad6 CDS	CDS	55175	55889	715	reverse
Helianthus annus mT	nad6 CDS	CDS	168423	169352	930	reverse
Ilex paraguariensis mT draft	nad9 CDS	CDS	85067	85639	573	forward
Helianthus annus mT	nad9 CDS	CDS	259832	260404	573	forward
Ilex paraguariensis mT draft	orf873 CDS	CDS	63149	63179	31	reverse
Helianthus annus mT	orf873 CDS	CDS	201420	202295	876	reverse
Ilex paraguariensis mT draft	rpl10 CDS	CDS	23383	23871	489	reverse
Helianthus annus mT	rpl10 CDS	CDS	67161	67649	489	reverse
Ilex paraguariensis mT draft	rpl16 CDS	CDS	76951	77466	516	forward
Helianthus annus mT	rpl16 CDS	CDS	229631	230146	516	forward
Ilex paraguariensis mT draft	rpl5 CDS	CDS	14000	14563	564	reverse
Helianthus annus mT	rpl5 CDS	CDS	42564	43127	564	reverse
Ilex paraguariensis mT draft	rps12 CDS	CDS	84597	84974	378	forward
Helianthus annus mT	rps12 CDS	CDS	254046	254423	378	forward
Ilex paraguariensis mT draft	rps13 CDS	CDS	48865	49215	351	forward
Helianthus annus mT	rps13 CDS	CDS	148723	149073	351	forward
Ilex paraguariensis mT draft	rps4 CDS	CDS	41485	42226	742	forward
Helianthus annus mT	rps4 CDS	CDS	121745	122740	996	forward
Ilex paraguariensis mT draft	rrn18 rRNA	rRNA	46770	48717	1948	forward
Helianthus annus mT	rrn18 rRNA	rRNA	139796	141741	1946	forward
Ilex paraguariensis mT draft	rrn26 rRNA	rRNA	42366	45488	3123	forward
Helianthus annus mT	rrn26 rRNA	rRNA	128405	132140	3736	forward
Ilex paraguariensis mT draft	rrn5 rRNA	rRNA	46576	46691	116	forward
Helianthus annus mT	rrn5 rRNA	rRNA	139538	139653	116	forward
Ilex paraguariensis mT draft	trnC tRNA	tRNA	6750	6820	71	reverse
Helianthus annus mT	trnC tRNA	tRNA	8321	8391	71	reverse
Ilex paraguariensis mT draft	trnD tRNA	tRNA	19269	19342	74	forward
Helianthus annus mT	trnD tRNA	tRNA	51183	51256	74	forward
Ilex paraguariensis mT draft	trnE tRNA	tRNA	31823	31894	72	forward
Helianthus annus mT	trnE tRNA	tRNA	89464	89535	72	forward
Ilex paraguariensis mT draft	trnF tRNA	tRNA	56210	56283	74	reverse
Helianthus annus mT	trnF tRNA	tRNA	170011	170084	74	reverse
Ilex paraguariensis mT draft	trnG tRNA	tRNA	26474	26545	72	forward
Helianthus annus mT	trnG tRNA	tRNA	79147	79219	73	forward
Ilex paraguariensis mT draft	trnH tRNA	tRNA	30766	30839	74	reverse
Helianthus annus mT	trnH tRNA	tRNA	87463	87536	74	reverse
Ilex paraguariensis mT draft	trnK tRNA	tRNA	20837	20909	73	reverse
Helianthus annus mT	trnK tRNA	tRNA	64116	64188	73	reverse
Ilex paraguariensis mT draft	trnM tRNA	tRNA	25422	25503	82	forward
Helianthus annus mT	trnM tRNA	tRNA	75134	75215	82	forward
Ilex paraguariensis mT draft	trnN tRNA	tRNA	5385	5456	72	reverse
Helianthus annus mT	trnN tRNA	tRNA	6218	6289	72	reverse
Ilex paraguariensis mT draft	trnP tRNA	tRNA	56047	56121	75	reverse
Helianthus annus mT	trnP tRNA	tRNA	169631	169705	75	reverse
Ilex paraguariensis mT draft	trnQ tRNA	tRNA	28720	28791	72	forward
Helianthus annus mT	trnQ tRNA	tRNA	82412	82483	72	forward
Ilex paraguariensis mT draft	trnS tRNA	tRNA	56522	56609	88	reverse
Helianthus annus mT	trnS tRNA	tRNA	170466	170553	88	reverse
Ilex paraguariensis mT draft	trnW tRNA	tRNA	86144	86217	74	forward
Helianthus annus mT	trnW tRNA	tRNA	261383	261456	74	forward
Ilex paraguariensis mT draft	trnY tRNA	tRNA	4787	4869	83	reverse
Helianthus annus mT	trnY tRNA	tRNA	5333	5415	83	reverse
