# Supplementary material for: Exploring the Genes of Yerba Mate (Ilex paraguariensis A. St.-Hil.) by NGS and De Novo Transcriptome Assembly
Source: PLoS One. 2014 Oct 16;9(10):e109835. doi: 10.1371/journal.pone.0109835 (PMC4199719; doi:10.1371/journal.pone.0109835)
Supplement: Table S8 — Predicted SSR summary, frequencies report and designed alternative primers for the yerba mate chloroplast genome. (XLS) [file pone.0109835.s025.xls]

## Sheet: Summary 
SSR Summary Report of Yerba mate Chloroplast
Ilex paraguariensis Chloroplast
Selected Motif Type	Min # repeats
mononucleotides	8
dinucleotides	5
trinucleotides	4
tetranucleotides	3
pentanucleotides	3
hexanucleotides	2
Number of sequences searched for SSRs ................ 1
Number of unique sequences with at least one repeat .. 1
Number of motifs that are unique ..................... 94
Motif Length	Frequency	Frequency (%)
1 bp	59	38.5621
2 bp	1	0.653595
3 bp	4	2.61438
4 bp	1	0.653595
6 bp	88	57.5163
Click other worksheets below for SSRs, primers, alternate primers, and motif frequency report

## Sheet: SSRs1
SSR Search Results
Name/ID	Marker ID	SeqLen	SSR						ORF			GC %	Primers			Sequence
			# SSRs	# bp	Motif	# Repeats	Start	Stop	Start	Stop	INORF		Forward	Reverse	Product Size
Ilex paraguariensis Chloroplast	Ilex paraguariensis Chloroplast a	117804	153	6	ttgaaa	2	308	319	26010	28259	N	40	AGGAACCATGCATAGCACTGAA	ATTGTATTCCAGGCTGAGCACA	80	GATTTATTTTATGGGCGAACGACGGGAATTGAACCCGCGCATGGTGGATCCACAATCCACTGCCTTGATCCACTTGGCTACATCCGCCCCCTCTAATAGTATTTAGACTCAAAAATATGACTTCAAGAACTCGTCTAAACTAAGACCAGGGTCTTATCCATTTGTAGATGGAGCTTCGATAGCAGCTAGATCTAGAGGGAAGTTATGAGCGTTACGTTCATGCATAACTTCCATACCAAGGTTAGCACGGTTAATAATATCAGCCCAAGTATTAATTACACGGCCTTGACTATCAACTACAGATTGGTTGAAATTGAAACCATTTAGGTTGAAAGCCATAGTGCTGATACCTAAAGCAGTGAACCAGATACCTACTACAGGCCAAGCAGCTAGGAAGAA…
Ilex paraguariensis Chloroplast	Ilex paraguariensis Chloroplast b	117804	153	3	cag	4	747	758	26010	28259	N	40	AGGAACCATGCATAGCACTGAA	ATTGTATTCCAGGCTGAGCACA	80	GATTTATTTTATGGGCGAACGACGGGAATTGAACCCGCGCATGGTGGATCCACAATCCACTGCCTTGATCCACTTGGCTACATCCGCCCCCTCTAATAGTATTTAGACTCAAAAATATGACTTCAAGAACTCGTCTAAACTAAGACCAGGGTCTTATCCATTTGTAGATGGAGCTTCGATAGCAGCTAGATCTAGAGGGAAGTTATGAGCGTTACGTTCATGCATAACTTCCATACCAAGGTTAGCACGGTTAATAATATCAGCCCAAGTATTAATTACACGGCCTTGACTATCAACTACAGATTGGTTGAAATTGAAACCATTTAGGTTGAAAGCCATAGTGCTGATACCTAAAGCAGTGAACCAGATACCTACTACAGGCCAAGCAGCTAGGAAGAA…
Ilex paraguariensis Chloroplast	Ilex paraguariensis Chloroplast c	117804	153	6	gctttc	2	1180	1191	26010	28259	N	40	AGGAACCATGCATAGCACTGAA	ATTGTATTCCAGGCTGAGCACA	80	GATTTATTTTATGGGCGAACGACGGGAATTGAACCCGCGCATGGTGGATCCACAATCCACTGCCTTGATCCACTTGGCTACATCCGCCCCCTCTAATAGTATTTAGACTCAAAAATATGACTTCAAGAACTCGTCTAAACTAAGACCAGGGTCTTATCCATTTGTAGATGGAGCTTCGATAGCAGCTAGATCTAGAGGGAAGTTATGAGCGTTACGTTCATGCATAACTTCCATACCAAGGTTAGCACGGTTAATAATATCAGCCCAAGTATTAATTACACGGCCTTGACTATCAACTACAGATTGGTTGAAATTGAAACCATTTAGGTTGAAAGCCATAGTGCTGATACCTAAAGCAGTGAACCAGATACCTACTACAGGCCAAGCAGCTAGGAAGAA…
Ilex paraguariensis Chloroplast	Ilex paraguariensis Chloroplast d	117804	153	1	t	9	1692	1700	26010	28259	N	40	AGGAACCATGCATAGCACTGAA	ATTGTATTCCAGGCTGAGCACA	80	GATTTATTTTATGGGCGAACGACGGGAATTGAACCCGCGCATGGTGGATCCACAATCCACTGCCTTGATCCACTTGGCTACATCCGCCCCCTCTAATAGTATTTAGACTCAAAAATATGACTTCAAGAACTCGTCTAAACTAAGACCAGGGTCTTATCCATTTGTAGATGGAGCTTCGATAGCAGCTAGATCTAGAGGGAAGTTATGAGCGTTACGTTCATGCATAACTTCCATACCAAGGTTAGCACGGTTAATAATATCAGCCCAAGTATTAATTACACGGCCTTGACTATCAACTACAGATTGGTTGAAATTGAAACCATTTAGGTTGAAAGCCATAGTGCTGATACCTAAAGCAGTGAACCAGATACCTACTACAGGCCAAGCAGCTAGGAAGAA…
Ilex paraguariensis Chloroplast	Ilex paraguariensis Chloroplast e	117804	153	6	tatatt	2	2749	2760	26010	28259	N	40	TTCCCTTTCAGGATCAGTCGTG	GGGTTGCTAACTCAACGGTAGA	109	GATTTATTTTATGGGCGAACGACGGGAATTGAACCCGCGCATGGTGGATCCACAATCCACTGCCTTGATCCACTTGGCTACATCCGCCCCCTCTAATAGTATTTAGACTCAAAAATATGACTTCAAGAACTCGTCTAAACTAAGACCAGGGTCTTATCCATTTGTAGATGGAGCTTCGATAGCAGCTAGATCTAGAGGGAAGTTATGAGCGTTACGTTCATGCATAACTTCCATACCAAGGTTAGCACGGTTAATAATATCAGCCCAAGTATTAATTACACGGCCTTGACTATCAACTACAGATTGGTTGAAATTGAAACCATTTAGGTTGAAAGCCATAGTGCTGATACCTAAAGCAGTGAACCAGATACCTACTACAGGCCAAGCAGCTAGGAAGAA…
Ilex paraguariensis Chloroplast	Ilex paraguariensis Chloroplast f	117804	153	6	tagatg	2	3327	3338	26010	28259	N	40	TTCCCTTTCAGGATCAGTCGTG	GGGTTGCTAACTCAACGGTAGA	109	GATTTATTTTATGGGCGAACGACGGGAATTGAACCCGCGCATGGTGGATCCACAATCCACTGCCTTGATCCACTTGGCTACATCCGCCCCCTCTAATAGTATTTAGACTCAAAAATATGACTTCAAGAACTCGTCTAAACTAAGACCAGGGTCTTATCCATTTGTAGATGGAGCTTCGATAGCAGCTAGATCTAGAGGGAAGTTATGAGCGTTACGTTCATGCATAACTTCCATACCAAGGTTAGCACGGTTAATAATATCAGCCCAAGTATTAATTACACGGCCTTGACTATCAACTACAGATTGGTTGAAATTGAAACCATTTAGGTTGAAAGCCATAGTGCTGATACCTAAAGCAGTGAACCAGATACCTACTACAGGCCAAGCAGCTAGGAAGAA…
Ilex paraguariensis Chloroplast	Ilex paraguariensis Chloroplast g	117804	153	6	acatag	2	3894	3905	26010	28259	N	40	TTCCCTTTCAGGATCAGTCGTG	GGGTTGCTAACTCAACGGTAGA	109	GATTTATTTTATGGGCGAACGACGGGAATTGAACCCGCGCATGGTGGATCCACAATCCACTGCCTTGATCCACTTGGCTACATCCGCCCCCTCTAATAGTATTTAGACTCAAAAATATGACTTCAAGAACTCGTCTAAACTAAGACCAGGGTCTTATCCATTTGTAGATGGAGCTTCGATAGCAGCTAGATCTAGAGGGAAGTTATGAGCGTTACGTTCATGCATAACTTCCATACCAAGGTTAGCACGGTTAATAATATCAGCCCAAGTATTAATTACACGGCCTTGACTATCAACTACAGATTGGTTGAAATTGAAACCATTTAGGTTGAAAGCCATAGTGCTGATACCTAAAGCAGTGAACCAGATACCTACTACAGGCCAAGCAGCTAGGAAGAA…
Ilex paraguariensis Chloroplast	Ilex paraguariensis Chloroplast h	117804	153	6	aaagaa	2	4173	4184	26010	28259	N	40	TTCCCTTTCAGGATCAGTCGTG	GGGTTGCTAACTCAACGGTAGA	109	GATTTATTTTATGGGCGAACGACGGGAATTGAACCCGCGCATGGTGGATCCACAATCCACTGCCTTGATCCACTTGGCTACATCCGCCCCCTCTAATAGTATTTAGACTCAAAAATATGACTTCAAGAACTCGTCTAAACTAAGACCAGGGTCTTATCCATTTGTAGATGGAGCTTCGATAGCAGCTAGATCTAGAGGGAAGTTATGAGCGTTACGTTCATGCATAACTTCCATACCAAGGTTAGCACGGTTAATAATATCAGCCCAAGTATTAATTACACGGCCTTGACTATCAACTACAGATTGGTTGAAATTGAAACCATTTAGGTTGAAAGCCATAGTGCTGATACCTAAAGCAGTGAACCAGATACCTACTACAGGCCAAGCAGCTAGGAAGAA…
Ilex paraguariensis Chloroplast	Ilex paraguariensis Chloroplast i	117804	153	6	atctgt	2	4287	4298	26010	28259	N	40	TTCCCTTTCAGGATCAGTCGTG	GGGTTGCTAACTCAACGGTAGA	109	GATTTATTTTATGGGCGAACGACGGGAATTGAACCCGCGCATGGTGGATCCACAATCCACTGCCTTGATCCACTTGGCTACATCCGCCCCCTCTAATAGTATTTAGACTCAAAAATATGACTTCAAGAACTCGTCTAAACTAAGACCAGGGTCTTATCCATTTGTAGATGGAGCTTCGATAGCAGCTAGATCTAGAGGGAAGTTATGAGCGTTACGTTCATGCATAACTTCCATACCAAGGTTAGCACGGTTAATAATATCAGCCCAAGTATTAATTACACGGCCTTGACTATCAACTACAGATTGGTTGAAATTGAAACCATTTAGGTTGAAAGCCATAGTGCTGATACCTAAAGCAGTGAACCAGATACCTACTACAGGCCAAGCAGCTAGGAAGAA…
Ilex paraguariensis Chloroplast	Ilex paraguariensis Chloroplast j	117804	153	1	a	9	4493	4501	26010	28259	N	40	TTCCCTTTCAGGATCAGTCGTG	GGGTTGCTAACTCAACGGTAGA	109	GATTTATTTTATGGGCGAACGACGGGAATTGAACCCGCGCATGGTGGATCCACAATCCACTGCCTTGATCCACTTGGCTACATCCGCCCCCTCTAATAGTATTTAGACTCAAAAATATGACTTCAAGAACTCGTCTAAACTAAGACCAGGGTCTTATCCATTTGTAGATGGAGCTTCGATAGCAGCTAGATCTAGAGGGAAGTTATGAGCGTTACGTTCATGCATAACTTCCATACCAAGGTTAGCACGGTTAATAATATCAGCCCAAGTATTAATTACACGGCCTTGACTATCAACTACAGATTGGTTGAAATTGAAACCATTTAGGTTGAAAGCCATAGTGCTGATACCTAAAGCAGTGAACCAGATACCTACTACAGGCCAAGCAGCTAGGAAGAA…
Ilex paraguariensis Chloroplast	Ilex paraguariensis Chloroplast k	117804	153	6	gattgt	2	4514	4525	26010	28259	N	40	TTCCCTTTCAGGATCAGTCGTG	GGGTTGCTAACTCAACGGTAGA	109	GATTTATTTTATGGGCGAACGACGGGAATTGAACCCGCGCATGGTGGATCCACAATCCACTGCCTTGATCCACTTGGCTACATCCGCCCCCTCTAATAGTATTTAGACTCAAAAATATGACTTCAAGAACTCGTCTAAACTAAGACCAGGGTCTTATCCATTTGTAGATGGAGCTTCGATAGCAGCTAGATCTAGAGGGAAGTTATGAGCGTTACGTTCATGCATAACTTCCATACCAAGGTTAGCACGGTTAATAATATCAGCCCAAGTATTAATTACACGGCCTTGACTATCAACTACAGATTGGTTGAAATTGAAACCATTTAGGTTGAAAGCCATAGTGCTGATACCTAAAGCAGTGAACCAGATACCTACTACAGGCCAAGCAGCTAGGAAGAA…
Ilex paraguariensis Chloroplast	Ilex paraguariensis Chloroplast l	117804	153	1	t	11	4553	4563	26010	28259	N	40	TTCCCTTTCAGGATCAGTCGTG	GGGTTGCTAACTCAACGGTAGA	109	GATTTATTTTATGGGCGAACGACGGGAATTGAACCCGCGCATGGTGGATCCACAATCCACTGCCTTGATCCACTTGGCTACATCCGCCCCCTCTAATAGTATTTAGACTCAAAAATATGACTTCAAGAACTCGTCTAAACTAAGACCAGGGTCTTATCCATTTGTAGATGGAGCTTCGATAGCAGCTAGATCTAGAGGGAAGTTATGAGCGTTACGTTCATGCATAACTTCCATACCAAGGTTAGCACGGTTAATAATATCAGCCCAAGTATTAATTACACGGCCTTGACTATCAACTACAGATTGGTTGAAATTGAAACCATTTAGGTTGAAAGCCATAGTGCTGATACCTAAAGCAGTGAACCAGATACCTACTACAGGCCAAGCAGCTAGGAAGAA…
Ilex paraguariensis Chloroplast	Ilex paraguariensis Chloroplast m	117804	153	6	aacgga	2	4809	4820	26010	28259	N	40	TGGACCATAACGGAATTTCGGT	ATACTGGATCCCCACCTACACA	271	GATTTATTTTATGGGCGAACGACGGGAATTGAACCCGCGCATGGTGGATCCACAATCCACTGCCTTGATCCACTTGGCTACATCCGCCCCCTCTAATAGTATTTAGACTCAAAAATATGACTTCAAGAACTCGTCTAAACTAAGACCAGGGTCTTATCCATTTGTAGATGGAGCTTCGATAGCAGCTAGATCTAGAGGGAAGTTATGAGCGTTACGTTCATGCATAACTTCCATACCAAGGTTAGCACGGTTAATAATATCAGCCCAAGTATTAATTACACGGCCTTGACTATCAACTACAGATTGGTTGAAATTGAAACCATTTAGGTTGAAAGCCATAGTGCTGATACCTAAAGCAGTGAACCAGATACCTACTACAGGCCAAGCAGCTAGGAAGAA…
Ilex paraguariensis Chloroplast	Ilex paraguariensis Chloroplast n	117804	153	1	t	10	5485	5494	26010	28259	N	40	TGGACCATAACGGAATTTCGGT	ATACTGGATCCCCACCTACACA	271	GATTTATTTTATGGGCGAACGACGGGAATTGAACCCGCGCATGGTGGATCCACAATCCACTGCCTTGATCCACTTGGCTACATCCGCCCCCTCTAATAGTATTTAGACTCAAAAATATGACTTCAAGAACTCGTCTAAACTAAGACCAGGGTCTTATCCATTTGTAGATGGAGCTTCGATAGCAGCTAGATCTAGAGGGAAGTTATGAGCGTTACGTTCATGCATAACTTCCATACCAAGGTTAGCACGGTTAATAATATCAGCCCAAGTATTAATTACACGGCCTTGACTATCAACTACAGATTGGTTGAAATTGAAACCATTTAGGTTGAAAGCCATAGTGCTGATACCTAAAGCAGTGAACCAGATACCTACTACAGGCCAAGCAGCTAGGAAGAA…
Ilex paraguariensis Chloroplast	Ilex paraguariensis Chloroplast o	117804	153	6	taaatt	2	5935	5946	26010	28259	N	40	TGGACCATAACGGAATTTCGGT	ATACTGGATCCCCACCTACACA	271	GATTTATTTTATGGGCGAACGACGGGAATTGAACCCGCGCATGGTGGATCCACAATCCACTGCCTTGATCCACTTGGCTACATCCGCCCCCTCTAATAGTATTTAGACTCAAAAATATGACTTCAAGAACTCGTCTAAACTAAGACCAGGGTCTTATCCATTTGTAGATGGAGCTTCGATAGCAGCTAGATCTAGAGGGAAGTTATGAGCGTTACGTTCATGCATAACTTCCATACCAAGGTTAGCACGGTTAATAATATCAGCCCAAGTATTAATTACACGGCCTTGACTATCAACTACAGATTGGTTGAAATTGAAACCATTTAGGTTGAAAGCCATAGTGCTGATACCTAAAGCAGTGAACCAGATACCTACTACAGGCCAAGCAGCTAGGAAGAA…
Ilex paraguariensis Chloroplast	Ilex paraguariensis Chloroplast p	117804	153	6	aaaaga	2	6265	6276	26010	28259	N	40	TGGACCATAACGGAATTTCGGT	ATACTGGATCCCCACCTACACA	271	GATTTATTTTATGGGCGAACGACGGGAATTGAACCCGCGCATGGTGGATCCACAATCCACTGCCTTGATCCACTTGGCTACATCCGCCCCCTCTAATAGTATTTAGACTCAAAAATATGACTTCAAGAACTCGTCTAAACTAAGACCAGGGTCTTATCCATTTGTAGATGGAGCTTCGATAGCAGCTAGATCTAGAGGGAAGTTATGAGCGTTACGTTCATGCATAACTTCCATACCAAGGTTAGCACGGTTAATAATATCAGCCCAAGTATTAATTACACGGCCTTGACTATCAACTACAGATTGGTTGAAATTGAAACCATTTAGGTTGAAAGCCATAGTGCTGATACCTAAAGCAGTGAACCAGATACCTACTACAGGCCAAGCAGCTAGGAAGAA…
Ilex paraguariensis Chloroplast	Ilex paraguariensis Chloroplast q	117804	153	6	aattag	2	6545	6556	26010	28259	N	40	TGGACCATAACGGAATTTCGGT	ATACTGGATCCCCACCTACACA	271	GATTTATTTTATGGGCGAACGACGGGAATTGAACCCGCGCATGGTGGATCCACAATCCACTGCCTTGATCCACTTGGCTACATCCGCCCCCTCTAATAGTATTTAGACTCAAAAATATGACTTCAAGAACTCGTCTAAACTAAGACCAGGGTCTTATCCATTTGTAGATGGAGCTTCGATAGCAGCTAGATCTAGAGGGAAGTTATGAGCGTTACGTTCATGCATAACTTCCATACCAAGGTTAGCACGGTTAATAATATCAGCCCAAGTATTAATTACACGGCCTTGACTATCAACTACAGATTGGTTGAAATTGAAACCATTTAGGTTGAAAGCCATAGTGCTGATACCTAAAGCAGTGAACCAGATACCTACTACAGGCCAAGCAGCTAGGAAGAA…
Ilex paraguariensis Chloroplast	Ilex paraguariensis Chloroplast r	117804	153	6	gccctg	2	9686	9697	26010	28259	N	40	CCAGAACGGATGGTTTTGTGTC	ATCCACGGCTTCTTGTACCATT	79	GATTTATTTTATGGGCGAACGACGGGAATTGAACCCGCGCATGGTGGATCCACAATCCACTGCCTTGATCCACTTGGCTACATCCGCCCCCTCTAATAGTATTTAGACTCAAAAATATGACTTCAAGAACTCGTCTAAACTAAGACCAGGGTCTTATCCATTTGTAGATGGAGCTTCGATAGCAGCTAGATCTAGAGGGAAGTTATGAGCGTTACGTTCATGCATAACTTCCATACCAAGGTTAGCACGGTTAATAATATCAGCCCAAGTATTAATTACACGGCCTTGACTATCAACTACAGATTGGTTGAAATTGAAACCATTTAGGTTGAAAGCCATAGTGCTGATACCTAAAGCAGTGAACCAGATACCTACTACAGGCCAAGCAGCTAGGAAGAA…
Ilex paraguariensis Chloroplast	Ilex paraguariensis Chloroplast s	117804	153	6	aaaaga	2	10954	10965	26010	28259	N	40	CCAGAACGGATGGTTTTGTGTC	ATCCACGGCTTCTTGTACCATT	79	GATTTATTTTATGGGCGAACGACGGGAATTGAACCCGCGCATGGTGGATCCACAATCCACTGCCTTGATCCACTTGGCTACATCCGCCCCCTCTAATAGTATTTAGACTCAAAAATATGACTTCAAGAACTCGTCTAAACTAAGACCAGGGTCTTATCCATTTGTAGATGGAGCTTCGATAGCAGCTAGATCTAGAGGGAAGTTATGAGCGTTACGTTCATGCATAACTTCCATACCAAGGTTAGCACGGTTAATAATATCAGCCCAAGTATTAATTACACGGCCTTGACTATCAACTACAGATTGGTTGAAATTGAAACCATTTAGGTTGAAAGCCATAGTGCTGATACCTAAAGCAGTGAACCAGATACCTACTACAGGCCAAGCAGCTAGGAAGAA…
Ilex paraguariensis Chloroplast	Ilex paraguariensis Chloroplast t	117804	153	1	t	8	10969	10976	26010	28259	N	40	CCAGAACGGATGGTTTTGTGTC	ATCCACGGCTTCTTGTACCATT	79	GATTTATTTTATGGGCGAACGACGGGAATTGAACCCGCGCATGGTGGATCCACAATCCACTGCCTTGATCCACTTGGCTACATCCGCCCCCTCTAATAGTATTTAGACTCAAAAATATGACTTCAAGAACTCGTCTAAACTAAGACCAGGGTCTTATCCATTTGTAGATGGAGCTTCGATAGCAGCTAGATCTAGAGGGAAGTTATGAGCGTTACGTTCATGCATAACTTCCATACCAAGGTTAGCACGGTTAATAATATCAGCCCAAGTATTAATTACACGGCCTTGACTATCAACTACAGATTGGTTGAAATTGAAACCATTTAGGTTGAAAGCCATAGTGCTGATACCTAAAGCAGTGAACCAGATACCTACTACAGGCCAAGCAGCTAGGAAGAA…
Ilex paraguariensis Chloroplast	Ilex paraguariensis Chloroplast u	117804	153	6	acacgt	2	12435	12446	26010	28259	N	40	GCAATTTACGCGAAGGACTCTC	CCCATTTCGAGGACTCACAGAA	177	GATTTATTTTATGGGCGAACGACGGGAATTGAACCCGCGCATGGTGGATCCACAATCCACTGCCTTGATCCACTTGGCTACATCCGCCCCCTCTAATAGTATTTAGACTCAAAAATATGACTTCAAGAACTCGTCTAAACTAAGACCAGGGTCTTATCCATTTGTAGATGGAGCTTCGATAGCAGCTAGATCTAGAGGGAAGTTATGAGCGTTACGTTCATGCATAACTTCCATACCAAGGTTAGCACGGTTAATAATATCAGCCCAAGTATTAATTACACGGCCTTGACTATCAACTACAGATTGGTTGAAATTGAAACCATTTAGGTTGAAAGCCATAGTGCTGATACCTAAAGCAGTGAACCAGATACCTACTACAGGCCAAGCAGCTAGGAAGAA…
Ilex paraguariensis Chloroplast	Ilex paraguariensis Chloroplast v	117804	153	6	gatcaa	2	12807	12818	26010	28259	N	40	GCAATTTACGCGAAGGACTCTC	CCCATTTCGAGGACTCACAGAA	177	GATTTATTTTATGGGCGAACGACGGGAATTGAACCCGCGCATGGTGGATCCACAATCCACTGCCTTGATCCACTTGGCTACATCCGCCCCCTCTAATAGTATTTAGACTCAAAAATATGACTTCAAGAACTCGTCTAAACTAAGACCAGGGTCTTATCCATTTGTAGATGGAGCTTCGATAGCAGCTAGATCTAGAGGGAAGTTATGAGCGTTACGTTCATGCATAACTTCCATACCAAGGTTAGCACGGTTAATAATATCAGCCCAAGTATTAATTACACGGCCTTGACTATCAACTACAGATTGGTTGAAATTGAAACCATTTAGGTTGAAAGCCATAGTGCTGATACCTAAAGCAGTGAACCAGATACCTACTACAGGCCAAGCAGCTAGGAAGAA…
Ilex paraguariensis Chloroplast	Ilex paraguariensis Chloroplast w	117804	153	6	ccaatt	2	13116	13127	26010	28259	N	40	GCAATTTACGCGAAGGACTCTC	CCCATTTCGAGGACTCACAGAA	177	GATTTATTTTATGGGCGAACGACGGGAATTGAACCCGCGCATGGTGGATCCACAATCCACTGCCTTGATCCACTTGGCTACATCCGCCCCCTCTAATAGTATTTAGACTCAAAAATATGACTTCAAGAACTCGTCTAAACTAAGACCAGGGTCTTATCCATTTGTAGATGGAGCTTCGATAGCAGCTAGATCTAGAGGGAAGTTATGAGCGTTACGTTCATGCATAACTTCCATACCAAGGTTAGCACGGTTAATAATATCAGCCCAAGTATTAATTACACGGCCTTGACTATCAACTACAGATTGGTTGAAATTGAAACCATTTAGGTTGAAAGCCATAGTGCTGATACCTAAAGCAGTGAACCAGATACCTACTACAGGCCAAGCAGCTAGGAAGAA…
Ilex paraguariensis Chloroplast	Ilex paraguariensis Chloroplast x	117804	153	1	a	12	13989	14000	26010	28259	N	40	GGGGGTGCAGATCCATAATAGG	TATTCCCAATAAGACGGCTCGG	164	GATTTATTTTATGGGCGAACGACGGGAATTGAACCCGCGCATGGTGGATCCACAATCCACTGCCTTGATCCACTTGGCTACATCCGCCCCCTCTAATAGTATTTAGACTCAAAAATATGACTTCAAGAACTCGTCTAAACTAAGACCAGGGTCTTATCCATTTGTAGATGGAGCTTCGATAGCAGCTAGATCTAGAGGGAAGTTATGAGCGTTACGTTCATGCATAACTTCCATACCAAGGTTAGCACGGTTAATAATATCAGCCCAAGTATTAATTACACGGCCTTGACTATCAACTACAGATTGGTTGAAATTGAAACCATTTAGGTTGAAAGCCATAGTGCTGATACCTAAAGCAGTGAACCAGATACCTACTACAGGCCAAGCAGCTAGGAAGAA…
Ilex paraguariensis Chloroplast	Ilex paraguariensis Chloroplast y	117804	153	1	t	9	15641	15649	26010	28259	N	40	ATTGAACAGCTGGAAAAAGCCC	TCCTAGAGCTCCTTGTAAGGCT	217	GATTTATTTTATGGGCGAACGACGGGAATTGAACCCGCGCATGGTGGATCCACAATCCACTGCCTTGATCCACTTGGCTACATCCGCCCCCTCTAATAGTATTTAGACTCAAAAATATGACTTCAAGAACTCGTCTAAACTAAGACCAGGGTCTTATCCATTTGTAGATGGAGCTTCGATAGCAGCTAGATCTAGAGGGAAGTTATGAGCGTTACGTTCATGCATAACTTCCATACCAAGGTTAGCACGGTTAATAATATCAGCCCAAGTATTAATTACACGGCCTTGACTATCAACTACAGATTGGTTGAAATTGAAACCATTTAGGTTGAAAGCCATAGTGCTGATACCTAAAGCAGTGAACCAGATACCTACTACAGGCCAAGCAGCTAGGAAGAA…
Ilex paraguariensis Chloroplast	Ilex paraguariensis Chloroplast z	117804	153	1	t	12	15736	15747	26010	28259	N	40	ATTGAACAGCTGGAAAAAGCCC	TCCTAGAGCTCCTTGTAAGGCT	217	GATTTATTTTATGGGCGAACGACGGGAATTGAACCCGCGCATGGTGGATCCACAATCCACTGCCTTGATCCACTTGGCTACATCCGCCCCCTCTAATAGTATTTAGACTCAAAAATATGACTTCAAGAACTCGTCTAAACTAAGACCAGGGTCTTATCCATTTGTAGATGGAGCTTCGATAGCAGCTAGATCTAGAGGGAAGTTATGAGCGTTACGTTCATGCATAACTTCCATACCAAGGTTAGCACGGTTAATAATATCAGCCCAAGTATTAATTACACGGCCTTGACTATCAACTACAGATTGGTTGAAATTGAAACCATTTAGGTTGAAAGCCATAGTGCTGATACCTAAAGCAGTGAACCAGATACCTACTACAGGCCAAGCAGCTAGGAAGAA…
Ilex paraguariensis Chloroplast	Ilex paraguariensis Chloroplast a	117804	153	6	ctataa	2	16238	16249	26010	28259	N	40	ACCAGTGAGTGAGGCCTATTTG	ATCCGTGGCTACTGCTGTTTTA	230	GATTTATTTTATGGGCGAACGACGGGAATTGAACCCGCGCATGGTGGATCCACAATCCACTGCCTTGATCCACTTGGCTACATCCGCCCCCTCTAATAGTATTTAGACTCAAAAATATGACTTCAAGAACTCGTCTAAACTAAGACCAGGGTCTTATCCATTTGTAGATGGAGCTTCGATAGCAGCTAGATCTAGAGGGAAGTTATGAGCGTTACGTTCATGCATAACTTCCATACCAAGGTTAGCACGGTTAATAATATCAGCCCAAGTATTAATTACACGGCCTTGACTATCAACTACAGATTGGTTGAAATTGAAACCATTTAGGTTGAAAGCCATAGTGCTGATACCTAAAGCAGTGAACCAGATACCTACTACAGGCCAAGCAGCTAGGAAGAA…
Ilex paraguariensis Chloroplast	Ilex paraguariensis Chloroplast b	117804	153	1	a	8	16472	16479	26010	28259	N	40	ACCAGTGAGTGAGGCCTATTTG	ATCCGTGGCTACTGCTGTTTTA	230	GATTTATTTTATGGGCGAACGACGGGAATTGAACCCGCGCATGGTGGATCCACAATCCACTGCCTTGATCCACTTGGCTACATCCGCCCCCTCTAATAGTATTTAGACTCAAAAATATGACTTCAAGAACTCGTCTAAACTAAGACCAGGGTCTTATCCATTTGTAGATGGAGCTTCGATAGCAGCTAGATCTAGAGGGAAGTTATGAGCGTTACGTTCATGCATAACTTCCATACCAAGGTTAGCACGGTTAATAATATCAGCCCAAGTATTAATTACACGGCCTTGACTATCAACTACAGATTGGTTGAAATTGAAACCATTTAGGTTGAAAGCCATAGTGCTGATACCTAAAGCAGTGAACCAGATACCTACTACAGGCCAAGCAGCTAGGAAGAA…
Ilex paraguariensis Chloroplast	Ilex paraguariensis Chloroplast c	117804	153	1	a	9	16719	16727	26010	28259	N	40	ACCAGTGAGTGAGGCCTATTTG	ATCCGTGGCTACTGCTGTTTTA	230	GATTTATTTTATGGGCGAACGACGGGAATTGAACCCGCGCATGGTGGATCCACAATCCACTGCCTTGATCCACTTGGCTACATCCGCCCCCTCTAATAGTATTTAGACTCAAAAATATGACTTCAAGAACTCGTCTAAACTAAGACCAGGGTCTTATCCATTTGTAGATGGAGCTTCGATAGCAGCTAGATCTAGAGGGAAGTTATGAGCGTTACGTTCATGCATAACTTCCATACCAAGGTTAGCACGGTTAATAATATCAGCCCAAGTATTAATTACACGGCCTTGACTATCAACTACAGATTGGTTGAAATTGAAACCATTTAGGTTGAAAGCCATAGTGCTGATACCTAAAGCAGTGAACCAGATACCTACTACAGGCCAAGCAGCTAGGAAGAA…
Ilex paraguariensis Chloroplast	Ilex paraguariensis Chloroplast d	117804	153	1	t	10	17387	17396	26010	28259	N	40	ACCAGTGAGTGAGGCCTATTTG	ATCCGTGGCTACTGCTGTTTTA	230	GATTTATTTTATGGGCGAACGACGGGAATTGAACCCGCGCATGGTGGATCCACAATCCACTGCCTTGATCCACTTGGCTACATCCGCCCCCTCTAATAGTATTTAGACTCAAAAATATGACTTCAAGAACTCGTCTAAACTAAGACCAGGGTCTTATCCATTTGTAGATGGAGCTTCGATAGCAGCTAGATCTAGAGGGAAGTTATGAGCGTTACGTTCATGCATAACTTCCATACCAAGGTTAGCACGGTTAATAATATCAGCCCAAGTATTAATTACACGGCCTTGACTATCAACTACAGATTGGTTGAAATTGAAACCATTTAGGTTGAAAGCCATAGTGCTGATACCTAAAGCAGTGAACCAGATACCTACTACAGGCCAAGCAGCTAGGAAGAA…
Ilex paraguariensis Chloroplast	Ilex paraguariensis Chloroplast e	117804	153	6	aattaa	2	17405	17416	26010	28259	N	40	ACCAGTGAGTGAGGCCTATTTG	ATCCGTGGCTACTGCTGTTTTA	230	GATTTATTTTATGGGCGAACGACGGGAATTGAACCCGCGCATGGTGGATCCACAATCCACTGCCTTGATCCACTTGGCTACATCCGCCCCCTCTAATAGTATTTAGACTCAAAAATATGACTTCAAGAACTCGTCTAAACTAAGACCAGGGTCTTATCCATTTGTAGATGGAGCTTCGATAGCAGCTAGATCTAGAGGGAAGTTATGAGCGTTACGTTCATGCATAACTTCCATACCAAGGTTAGCACGGTTAATAATATCAGCCCAAGTATTAATTACACGGCCTTGACTATCAACTACAGATTGGTTGAAATTGAAACCATTTAGGTTGAAAGCCATAGTGCTGATACCTAAAGCAGTGAACCAGATACCTACTACAGGCCAAGCAGCTAGGAAGAA…
Ilex paraguariensis Chloroplast	Ilex paraguariensis Chloroplast f	117804	153	6	acaagc	2	18223	18234	26010	28259	N	40	ACCAGTGAGTGAGGCCTATTTG	ATCCGTGGCTACTGCTGTTTTA	230	GATTTATTTTATGGGCGAACGACGGGAATTGAACCCGCGCATGGTGGATCCACAATCCACTGCCTTGATCCACTTGGCTACATCCGCCCCCTCTAATAGTATTTAGACTCAAAAATATGACTTCAAGAACTCGTCTAAACTAAGACCAGGGTCTTATCCATTTGTAGATGGAGCTTCGATAGCAGCTAGATCTAGAGGGAAGTTATGAGCGTTACGTTCATGCATAACTTCCATACCAAGGTTAGCACGGTTAATAATATCAGCCCAAGTATTAATTACACGGCCTTGACTATCAACTACAGATTGGTTGAAATTGAAACCATTTAGGTTGAAAGCCATAGTGCTGATACCTAAAGCAGTGAACCAGATACCTACTACAGGCCAAGCAGCTAGGAAGAA…
Ilex paraguariensis Chloroplast	Ilex paraguariensis Chloroplast g	117804	153	1	a	8	18916	18923	26010	28259	N	40	ACGGATTGGCCAGTTCCTATTT	ACCTATTAGTCCAAAAGCGCCA	168	GATTTATTTTATGGGCGAACGACGGGAATTGAACCCGCGCATGGTGGATCCACAATCCACTGCCTTGATCCACTTGGCTACATCCGCCCCCTCTAATAGTATTTAGACTCAAAAATATGACTTCAAGAACTCGTCTAAACTAAGACCAGGGTCTTATCCATTTGTAGATGGAGCTTCGATAGCAGCTAGATCTAGAGGGAAGTTATGAGCGTTACGTTCATGCATAACTTCCATACCAAGGTTAGCACGGTTAATAATATCAGCCCAAGTATTAATTACACGGCCTTGACTATCAACTACAGATTGGTTGAAATTGAAACCATTTAGGTTGAAAGCCATAGTGCTGATACCTAAAGCAGTGAACCAGATACCTACTACAGGCCAAGCAGCTAGGAAGAA…
Ilex paraguariensis Chloroplast	Ilex paraguariensis Chloroplast h	117804	153	2	at	7	18923	18936	26010	28259	N	40	ACGGATTGGCCAGTTCCTATTT	ACCTATTAGTCCAAAAGCGCCA	168	GATTTATTTTATGGGCGAACGACGGGAATTGAACCCGCGCATGGTGGATCCACAATCCACTGCCTTGATCCACTTGGCTACATCCGCCCCCTCTAATAGTATTTAGACTCAAAAATATGACTTCAAGAACTCGTCTAAACTAAGACCAGGGTCTTATCCATTTGTAGATGGAGCTTCGATAGCAGCTAGATCTAGAGGGAAGTTATGAGCGTTACGTTCATGCATAACTTCCATACCAAGGTTAGCACGGTTAATAATATCAGCCCAAGTATTAATTACACGGCCTTGACTATCAACTACAGATTGGTTGAAATTGAAACCATTTAGGTTGAAAGCCATAGTGCTGATACCTAAAGCAGTGAACCAGATACCTACTACAGGCCAAGCAGCTAGGAAGAA…
Ilex paraguariensis Chloroplast	Ilex paraguariensis Chloroplast i	117804	153	1	a	8	19271	19278	26010	28259	N	40	ACGGATTGGCCAGTTCCTATTT	ACCTATTAGTCCAAAAGCGCCA	168	GATTTATTTTATGGGCGAACGACGGGAATTGAACCCGCGCATGGTGGATCCACAATCCACTGCCTTGATCCACTTGGCTACATCCGCCCCCTCTAATAGTATTTAGACTCAAAAATATGACTTCAAGAACTCGTCTAAACTAAGACCAGGGTCTTATCCATTTGTAGATGGAGCTTCGATAGCAGCTAGATCTAGAGGGAAGTTATGAGCGTTACGTTCATGCATAACTTCCATACCAAGGTTAGCACGGTTAATAATATCAGCCCAAGTATTAATTACACGGCCTTGACTATCAACTACAGATTGGTTGAAATTGAAACCATTTAGGTTGAAAGCCATAGTGCTGATACCTAAAGCAGTGAACCAGATACCTACTACAGGCCAAGCAGCTAGGAAGAA…
Ilex paraguariensis Chloroplast	Ilex paraguariensis Chloroplast j	117804	153	1	a	17	19544	19560	26010	28259	N	40	ACGGATTGGCCAGTTCCTATTT	ACCTATTAGTCCAAAAGCGCCA	168	GATTTATTTTATGGGCGAACGACGGGAATTGAACCCGCGCATGGTGGATCCACAATCCACTGCCTTGATCCACTTGGCTACATCCGCCCCCTCTAATAGTATTTAGACTCAAAAATATGACTTCAAGAACTCGTCTAAACTAAGACCAGGGTCTTATCCATTTGTAGATGGAGCTTCGATAGCAGCTAGATCTAGAGGGAAGTTATGAGCGTTACGTTCATGCATAACTTCCATACCAAGGTTAGCACGGTTAATAATATCAGCCCAAGTATTAATTACACGGCCTTGACTATCAACTACAGATTGGTTGAAATTGAAACCATTTAGGTTGAAAGCCATAGTGCTGATACCTAAAGCAGTGAACCAGATACCTACTACAGGCCAAGCAGCTAGGAAGAA…
Ilex paraguariensis Chloroplast	Ilex paraguariensis Chloroplast k	117804	153	6	taaaaa	2	19732	19743	26010	28259	N	40	ACGGATTGGCCAGTTCCTATTT	ACCTATTAGTCCAAAAGCGCCA	168	GATTTATTTTATGGGCGAACGACGGGAATTGAACCCGCGCATGGTGGATCCACAATCCACTGCCTTGATCCACTTGGCTACATCCGCCCCCTCTAATAGTATTTAGACTCAAAAATATGACTTCAAGAACTCGTCTAAACTAAGACCAGGGTCTTATCCATTTGTAGATGGAGCTTCGATAGCAGCTAGATCTAGAGGGAAGTTATGAGCGTTACGTTCATGCATAACTTCCATACCAAGGTTAGCACGGTTAATAATATCAGCCCAAGTATTAATTACACGGCCTTGACTATCAACTACAGATTGGTTGAAATTGAAACCATTTAGGTTGAAAGCCATAGTGCTGATACCTAAAGCAGTGAACCAGATACCTACTACAGGCCAAGCAGCTAGGAAGAA…
Ilex paraguariensis Chloroplast	Ilex paraguariensis Chloroplast l	117804	153	6	gatggt	2	20610	20621	26010	28259	N	40	ACGGATTGGCCAGTTCCTATTT	ACCTATTAGTCCAAAAGCGCCA	168	GATTTATTTTATGGGCGAACGACGGGAATTGAACCCGCGCATGGTGGATCCACAATCCACTGCCTTGATCCACTTGGCTACATCCGCCCCCTCTAATAGTATTTAGACTCAAAAATATGACTTCAAGAACTCGTCTAAACTAAGACCAGGGTCTTATCCATTTGTAGATGGAGCTTCGATAGCAGCTAGATCTAGAGGGAAGTTATGAGCGTTACGTTCATGCATAACTTCCATACCAAGGTTAGCACGGTTAATAATATCAGCCCAAGTATTAATTACACGGCCTTGACTATCAACTACAGATTGGTTGAAATTGAAACCATTTAGGTTGAAAGCCATAGTGCTGATACCTAAAGCAGTGAACCAGATACCTACTACAGGCCAAGCAGCTAGGAAGAA…
Ilex paraguariensis Chloroplast	Ilex paraguariensis Chloroplast m	117804	153	6	ctttag	2	21002	21013	26010	28259	N	40	ACGGATTGGCCAGTTCCTATTT	ACCTATTAGTCCAAAAGCGCCA	168	GATTTATTTTATGGGCGAACGACGGGAATTGAACCCGCGCATGGTGGATCCACAATCCACTGCCTTGATCCACTTGGCTACATCCGCCCCCTCTAATAGTATTTAGACTCAAAAATATGACTTCAAGAACTCGTCTAAACTAAGACCAGGGTCTTATCCATTTGTAGATGGAGCTTCGATAGCAGCTAGATCTAGAGGGAAGTTATGAGCGTTACGTTCATGCATAACTTCCATACCAAGGTTAGCACGGTTAATAATATCAGCCCAAGTATTAATTACACGGCCTTGACTATCAACTACAGATTGGTTGAAATTGAAACCATTTAGGTTGAAAGCCATAGTGCTGATACCTAAAGCAGTGAACCAGATACCTACTACAGGCCAAGCAGCTAGGAAGAA…
Ilex paraguariensis Chloroplast	Ilex paraguariensis Chloroplast n	117804	153	6	ctcaag	2	21872	21883	26010	28259	N	40	ATCCGCCCAAGGTGAAGTAATT	AGAAGGCCCCTTTACCATTCTG	275	GATTTATTTTATGGGCGAACGACGGGAATTGAACCCGCGCATGGTGGATCCACAATCCACTGCCTTGATCCACTTGGCTACATCCGCCCCCTCTAATAGTATTTAGACTCAAAAATATGACTTCAAGAACTCGTCTAAACTAAGACCAGGGTCTTATCCATTTGTAGATGGAGCTTCGATAGCAGCTAGATCTAGAGGGAAGTTATGAGCGTTACGTTCATGCATAACTTCCATACCAAGGTTAGCACGGTTAATAATATCAGCCCAAGTATTAATTACACGGCCTTGACTATCAACTACAGATTGGTTGAAATTGAAACCATTTAGGTTGAAAGCCATAGTGCTGATACCTAAAGCAGTGAACCAGATACCTACTACAGGCCAAGCAGCTAGGAAGAA…
Ilex paraguariensis Chloroplast	Ilex paraguariensis Chloroplast o	117804	153	3	ttc	4	22246	22257	26010	28259	N	40	ATCCGCCCAAGGTGAAGTAATT	AGAAGGCCCCTTTACCATTCTG	275	GATTTATTTTATGGGCGAACGACGGGAATTGAACCCGCGCATGGTGGATCCACAATCCACTGCCTTGATCCACTTGGCTACATCCGCCCCCTCTAATAGTATTTAGACTCAAAAATATGACTTCAAGAACTCGTCTAAACTAAGACCAGGGTCTTATCCATTTGTAGATGGAGCTTCGATAGCAGCTAGATCTAGAGGGAAGTTATGAGCGTTACGTTCATGCATAACTTCCATACCAAGGTTAGCACGGTTAATAATATCAGCCCAAGTATTAATTACACGGCCTTGACTATCAACTACAGATTGGTTGAAATTGAAACCATTTAGGTTGAAAGCCATAGTGCTGATACCTAAAGCAGTGAACCAGATACCTACTACAGGCCAAGCAGCTAGGAAGAA…
Ilex paraguariensis Chloroplast	Ilex paraguariensis Chloroplast p	117804	153	1	c	8	22905	22912	26010	28259	N	40	ATCCGCCCAAGGTGAAGTAATT	AGAAGGCCCCTTTACCATTCTG	275	GATTTATTTTATGGGCGAACGACGGGAATTGAACCCGCGCATGGTGGATCCACAATCCACTGCCTTGATCCACTTGGCTACATCCGCCCCCTCTAATAGTATTTAGACTCAAAAATATGACTTCAAGAACTCGTCTAAACTAAGACCAGGGTCTTATCCATTTGTAGATGGAGCTTCGATAGCAGCTAGATCTAGAGGGAAGTTATGAGCGTTACGTTCATGCATAACTTCCATACCAAGGTTAGCACGGTTAATAATATCAGCCCAAGTATTAATTACACGGCCTTGACTATCAACTACAGATTGGTTGAAATTGAAACCATTTAGGTTGAAAGCCATAGTGCTGATACCTAAAGCAGTGAACCAGATACCTACTACAGGCCAAGCAGCTAGGAAGAA…
Ilex paraguariensis Chloroplast	Ilex paraguariensis Chloroplast q	117804	153	1	a	11	23130	23140	26010	28259	N	40	ATCCGCCCAAGGTGAAGTAATT	AGAAGGCCCCTTTACCATTCTG	275	GATTTATTTTATGGGCGAACGACGGGAATTGAACCCGCGCATGGTGGATCCACAATCCACTGCCTTGATCCACTTGGCTACATCCGCCCCCTCTAATAGTATTTAGACTCAAAAATATGACTTCAAGAACTCGTCTAAACTAAGACCAGGGTCTTATCCATTTGTAGATGGAGCTTCGATAGCAGCTAGATCTAGAGGGAAGTTATGAGCGTTACGTTCATGCATAACTTCCATACCAAGGTTAGCACGGTTAATAATATCAGCCCAAGTATTAATTACACGGCCTTGACTATCAACTACAGATTGGTTGAAATTGAAACCATTTAGGTTGAAAGCCATAGTGCTGATACCTAAAGCAGTGAACCAGATACCTACTACAGGCCAAGCAGCTAGGAAGAA…
Ilex paraguariensis Chloroplast	Ilex paraguariensis Chloroplast r	117804	153	1	c	9	25041	25049	26010	28259	N	40	AGATGTTGCGGAGACAGGATTT	AGAAGGCCCCTTTACCATTCTG	166	GATTTATTTTATGGGCGAACGACGGGAATTGAACCCGCGCATGGTGGATCCACAATCCACTGCCTTGATCCACTTGGCTACATCCGCCCCCTCTAATAGTATTTAGACTCAAAAATATGACTTCAAGAACTCGTCTAAACTAAGACCAGGGTCTTATCCATTTGTAGATGGAGCTTCGATAGCAGCTAGATCTAGAGGGAAGTTATGAGCGTTACGTTCATGCATAACTTCCATACCAAGGTTAGCACGGTTAATAATATCAGCCCAAGTATTAATTACACGGCCTTGACTATCAACTACAGATTGGTTGAAATTGAAACCATTTAGGTTGAAAGCCATAGTGCTGATACCTAAAGCAGTGAACCAGATACCTACTACAGGCCAAGCAGCTAGGAAGAA…
Ilex paraguariensis Chloroplast	Ilex paraguariensis Chloroplast s	117804	153	6	gaaaac	2	26546	26557	26010	28259	Y	40	AGTTGAGCCAAAAGATCCCGAT	TGCTTTTTGCTGGTTGGTTTCA	218	GATTTATTTTATGGGCGAACGACGGGAATTGAACCCGCGCATGGTGGATCCACAATCCACTGCCTTGATCCACTTGGCTACATCCGCCCCCTCTAATAGTATTTAGACTCAAAAATATGACTTCAAGAACTCGTCTAAACTAAGACCAGGGTCTTATCCATTTGTAGATGGAGCTTCGATAGCAGCTAGATCTAGAGGGAAGTTATGAGCGTTACGTTCATGCATAACTTCCATACCAAGGTTAGCACGGTTAATAATATCAGCCCAAGTATTAATTACACGGCCTTGACTATCAACTACAGATTGGTTGAAATTGAAACCATTTAGGTTGAAAGCCATAGTGCTGATACCTAAAGCAGTGAACCAGATACCTACTACAGGCCAAGCAGCTAGGAAGAA…
Ilex paraguariensis Chloroplast	Ilex paraguariensis Chloroplast t	117804	153	6	acataa	2	29113	29124	26010	28259	N	40	AGTTGAGCCAAAAGATCCCGAT	TGCTTTTTGCTGGTTGGTTTCA	218	GATTTATTTTATGGGCGAACGACGGGAATTGAACCCGCGCATGGTGGATCCACAATCCACTGCCTTGATCCACTTGGCTACATCCGCCCCCTCTAATAGTATTTAGACTCAAAAATATGACTTCAAGAACTCGTCTAAACTAAGACCAGGGTCTTATCCATTTGTAGATGGAGCTTCGATAGCAGCTAGATCTAGAGGGAAGTTATGAGCGTTACGTTCATGCATAACTTCCATACCAAGGTTAGCACGGTTAATAATATCAGCCCAAGTATTAATTACACGGCCTTGACTATCAACTACAGATTGGTTGAAATTGAAACCATTTAGGTTGAAAGCCATAGTGCTGATACCTAAAGCAGTGAACCAGATACCTACTACAGGCCAAGCAGCTAGGAAGAA…
Ilex paraguariensis Chloroplast	Ilex paraguariensis Chloroplast u	117804	153	1	t	8	29265	29272	26010	28259	N	40	AGTTGAGCCAAAAGATCCCGAT	TGCTTTTTGCTGGTTGGTTTCA	218	GATTTATTTTATGGGCGAACGACGGGAATTGAACCCGCGCATGGTGGATCCACAATCCACTGCCTTGATCCACTTGGCTACATCCGCCCCCTCTAATAGTATTTAGACTCAAAAATATGACTTCAAGAACTCGTCTAAACTAAGACCAGGGTCTTATCCATTTGTAGATGGAGCTTCGATAGCAGCTAGATCTAGAGGGAAGTTATGAGCGTTACGTTCATGCATAACTTCCATACCAAGGTTAGCACGGTTAATAATATCAGCCCAAGTATTAATTACACGGCCTTGACTATCAACTACAGATTGGTTGAAATTGAAACCATTTAGGTTGAAAGCCATAGTGCTGATACCTAAAGCAGTGAACCAGATACCTACTACAGGCCAAGCAGCTAGGAAGAA…
Ilex paraguariensis Chloroplast	Ilex paraguariensis Chloroplast v	117804	153	6	atcccg	2	30244	30255	26010	28259	N	40	CTCTTCTTCCGTCCTTTCAGCT	TCCAGTATTTTCCGTCCCACAG	121	GATTTATTTTATGGGCGAACGACGGGAATTGAACCCGCGCATGGTGGATCCACAATCCACTGCCTTGATCCACTTGGCTACATCCGCCCCCTCTAATAGTATTTAGACTCAAAAATATGACTTCAAGAACTCGTCTAAACTAAGACCAGGGTCTTATCCATTTGTAGATGGAGCTTCGATAGCAGCTAGATCTAGAGGGAAGTTATGAGCGTTACGTTCATGCATAACTTCCATACCAAGGTTAGCACGGTTAATAATATCAGCCCAAGTATTAATTACACGGCCTTGACTATCAACTACAGATTGGTTGAAATTGAAACCATTTAGGTTGAAAGCCATAGTGCTGATACCTAAAGCAGTGAACCAGATACCTACTACAGGCCAAGCAGCTAGGAAGAA…
Ilex paraguariensis Chloroplast	Ilex paraguariensis Chloroplast w	117804	153	1	a	9	30272	30280	26010	28259	N	40	CTCTTCTTCCGTCCTTTCAGCT	TCCAGTATTTTCCGTCCCACAG	121	GATTTATTTTATGGGCGAACGACGGGAATTGAACCCGCGCATGGTGGATCCACAATCCACTGCCTTGATCCACTTGGCTACATCCGCCCCCTCTAATAGTATTTAGACTCAAAAATATGACTTCAAGAACTCGTCTAAACTAAGACCAGGGTCTTATCCATTTGTAGATGGAGCTTCGATAGCAGCTAGATCTAGAGGGAAGTTATGAGCGTTACGTTCATGCATAACTTCCATACCAAGGTTAGCACGGTTAATAATATCAGCCCAAGTATTAATTACACGGCCTTGACTATCAACTACAGATTGGTTGAAATTGAAACCATTTAGGTTGAAAGCCATAGTGCTGATACCTAAAGCAGTGAACCAGATACCTACTACAGGCCAAGCAGCTAGGAAGAA…
Ilex paraguariensis Chloroplast	Ilex paraguariensis Chloroplast x	117804	153	1	a	12	30511	30522	26010	28259	N	40	CTCTTCTTCCGTCCTTTCAGCT	TCCAGTATTTTCCGTCCCACAG	121	GATTTATTTTATGGGCGAACGACGGGAATTGAACCCGCGCATGGTGGATCCACAATCCACTGCCTTGATCCACTTGGCTACATCCGCCCCCTCTAATAGTATTTAGACTCAAAAATATGACTTCAAGAACTCGTCTAAACTAAGACCAGGGTCTTATCCATTTGTAGATGGAGCTTCGATAGCAGCTAGATCTAGAGGGAAGTTATGAGCGTTACGTTCATGCATAACTTCCATACCAAGGTTAGCACGGTTAATAATATCAGCCCAAGTATTAATTACACGGCCTTGACTATCAACTACAGATTGGTTGAAATTGAAACCATTTAGGTTGAAAGCCATAGTGCTGATACCTAAAGCAGTGAACCAGATACCTACTACAGGCCAAGCAGCTAGGAAGAA…
Ilex paraguariensis Chloroplast	Ilex paraguariensis Chloroplast y	117804	153	6	cttatt	2	31539	31550	26010	28259	N	40	AGGCCAATCCTCGGGTTTTATT	ATAACAAGTGGCGGGTCAATCT	173	GATTTATTTTATGGGCGAACGACGGGAATTGAACCCGCGCATGGTGGATCCACAATCCACTGCCTTGATCCACTTGGCTACATCCGCCCCCTCTAATAGTATTTAGACTCAAAAATATGACTTCAAGAACTCGTCTAAACTAAGACCAGGGTCTTATCCATTTGTAGATGGAGCTTCGATAGCAGCTAGATCTAGAGGGAAGTTATGAGCGTTACGTTCATGCATAACTTCCATACCAAGGTTAGCACGGTTAATAATATCAGCCCAAGTATTAATTACACGGCCTTGACTATCAACTACAGATTGGTTGAAATTGAAACCATTTAGGTTGAAAGCCATAGTGCTGATACCTAAAGCAGTGAACCAGATACCTACTACAGGCCAAGCAGCTAGGAAGAA…
Ilex paraguariensis Chloroplast	Ilex paraguariensis Chloroplast z	117804	153	6	catata	2	32818	32829	26010	28259	N	40	AGGCCAATCCTCGGGTTTTATT	ATAACAAGTGGCGGGTCAATCT	173	GATTTATTTTATGGGCGAACGACGGGAATTGAACCCGCGCATGGTGGATCCACAATCCACTGCCTTGATCCACTTGGCTACATCCGCCCCCTCTAATAGTATTTAGACTCAAAAATATGACTTCAAGAACTCGTCTAAACTAAGACCAGGGTCTTATCCATTTGTAGATGGAGCTTCGATAGCAGCTAGATCTAGAGGGAAGTTATGAGCGTTACGTTCATGCATAACTTCCATACCAAGGTTAGCACGGTTAATAATATCAGCCCAAGTATTAATTACACGGCCTTGACTATCAACTACAGATTGGTTGAAATTGAAACCATTTAGGTTGAAAGCCATAGTGCTGATACCTAAAGCAGTGAACCAGATACCTACTACAGGCCAAGCAGCTAGGAAGAA…
Ilex paraguariensis Chloroplast	Ilex paraguariensis Chloroplast a	117804	153	6	ttttta	2	33756	33767	26010	28259	N	40	AGGCCAATCCTCGGGTTTTATT	ATAACAAGTGGCGGGTCAATCT	173	GATTTATTTTATGGGCGAACGACGGGAATTGAACCCGCGCATGGTGGATCCACAATCCACTGCCTTGATCCACTTGGCTACATCCGCCCCCTCTAATAGTATTTAGACTCAAAAATATGACTTCAAGAACTCGTCTAAACTAAGACCAGGGTCTTATCCATTTGTAGATGGAGCTTCGATAGCAGCTAGATCTAGAGGGAAGTTATGAGCGTTACGTTCATGCATAACTTCCATACCAAGGTTAGCACGGTTAATAATATCAGCCCAAGTATTAATTACACGGCCTTGACTATCAACTACAGATTGGTTGAAATTGAAACCATTTAGGTTGAAAGCCATAGTGCTGATACCTAAAGCAGTGAACCAGATACCTACTACAGGCCAAGCAGCTAGGAAGAA…
Ilex paraguariensis Chloroplast	Ilex paraguariensis Chloroplast b	117804	153	1	t	10	34300	34309	26010	28259	N	40	AGGCCAATCCTCGGGTTTTATT	ATAACAAGTGGCGGGTCAATCT	173	GATTTATTTTATGGGCGAACGACGGGAATTGAACCCGCGCATGGTGGATCCACAATCCACTGCCTTGATCCACTTGGCTACATCCGCCCCCTCTAATAGTATTTAGACTCAAAAATATGACTTCAAGAACTCGTCTAAACTAAGACCAGGGTCTTATCCATTTGTAGATGGAGCTTCGATAGCAGCTAGATCTAGAGGGAAGTTATGAGCGTTACGTTCATGCATAACTTCCATACCAAGGTTAGCACGGTTAATAATATCAGCCCAAGTATTAATTACACGGCCTTGACTATCAACTACAGATTGGTTGAAATTGAAACCATTTAGGTTGAAAGCCATAGTGCTGATACCTAAAGCAGTGAACCAGATACCTACTACAGGCCAAGCAGCTAGGAAGAA…
Ilex paraguariensis Chloroplast	Ilex paraguariensis Chloroplast c	117804	153	1	t	8	34359	34366	26010	28259	N	40	AGGCCAATCCTCGGGTTTTATT	ATAACAAGTGGCGGGTCAATCT	173	GATTTATTTTATGGGCGAACGACGGGAATTGAACCCGCGCATGGTGGATCCACAATCCACTGCCTTGATCCACTTGGCTACATCCGCCCCCTCTAATAGTATTTAGACTCAAAAATATGACTTCAAGAACTCGTCTAAACTAAGACCAGGGTCTTATCCATTTGTAGATGGAGCTTCGATAGCAGCTAGATCTAGAGGGAAGTTATGAGCGTTACGTTCATGCATAACTTCCATACCAAGGTTAGCACGGTTAATAATATCAGCCCAAGTATTAATTACACGGCCTTGACTATCAACTACAGATTGGTTGAAATTGAAACCATTTAGGTTGAAAGCCATAGTGCTGATACCTAAAGCAGTGAACCAGATACCTACTACAGGCCAAGCAGCTAGGAAGAA…
Ilex paraguariensis Chloroplast	Ilex paraguariensis Chloroplast d	117804	153	6	gcaggg	2	36009	36020	26010	28259	N	40	GAGTTTGCTGAGCTTCTTGTGG	ATTACCAAACCACGCCCCTATT	165	GATTTATTTTATGGGCGAACGACGGGAATTGAACCCGCGCATGGTGGATCCACAATCCACTGCCTTGATCCACTTGGCTACATCCGCCCCCTCTAATAGTATTTAGACTCAAAAATATGACTTCAAGAACTCGTCTAAACTAAGACCAGGGTCTTATCCATTTGTAGATGGAGCTTCGATAGCAGCTAGATCTAGAGGGAAGTTATGAGCGTTACGTTCATGCATAACTTCCATACCAAGGTTAGCACGGTTAATAATATCAGCCCAAGTATTAATTACACGGCCTTGACTATCAACTACAGATTGGTTGAAATTGAAACCATTTAGGTTGAAAGCCATAGTGCTGATACCTAAAGCAGTGAACCAGATACCTACTACAGGCCAAGCAGCTAGGAAGAA…
Ilex paraguariensis Chloroplast	Ilex paraguariensis Chloroplast e	117804	153	1	t	10	36972	36981	26010	28259	N	40	GAGTTTGCTGAGCTTCTTGTGG	ATTACCAAACCACGCCCCTATT	165	GATTTATTTTATGGGCGAACGACGGGAATTGAACCCGCGCATGGTGGATCCACAATCCACTGCCTTGATCCACTTGGCTACATCCGCCCCCTCTAATAGTATTTAGACTCAAAAATATGACTTCAAGAACTCGTCTAAACTAAGACCAGGGTCTTATCCATTTGTAGATGGAGCTTCGATAGCAGCTAGATCTAGAGGGAAGTTATGAGCGTTACGTTCATGCATAACTTCCATACCAAGGTTAGCACGGTTAATAATATCAGCCCAAGTATTAATTACACGGCCTTGACTATCAACTACAGATTGGTTGAAATTGAAACCATTTAGGTTGAAAGCCATAGTGCTGATACCTAAAGCAGTGAACCAGATACCTACTACAGGCCAAGCAGCTAGGAAGAA…
Ilex paraguariensis Chloroplast	Ilex paraguariensis Chloroplast f	117804	153	1	t	11	40459	40469	26010	28259	N	40	ATACTGGGCAATCCGAAACCTT	CCTGGGCCCAAGAGTTAAGAAT	277	GATTTATTTTATGGGCGAACGACGGGAATTGAACCCGCGCATGGTGGATCCACAATCCACTGCCTTGATCCACTTGGCTACATCCGCCCCCTCTAATAGTATTTAGACTCAAAAATATGACTTCAAGAACTCGTCTAAACTAAGACCAGGGTCTTATCCATTTGTAGATGGAGCTTCGATAGCAGCTAGATCTAGAGGGAAGTTATGAGCGTTACGTTCATGCATAACTTCCATACCAAGGTTAGCACGGTTAATAATATCAGCCCAAGTATTAATTACACGGCCTTGACTATCAACTACAGATTGGTTGAAATTGAAACCATTTAGGTTGAAAGCCATAGTGCTGATACCTAAAGCAGTGAACCAGATACCTACTACAGGCCAAGCAGCTAGGAAGAA…
Ilex paraguariensis Chloroplast	Ilex paraguariensis Chloroplast g	117804	153	1	t	8	40820	40827	26010	28259	N	40	ATACTGGGCAATCCGAAACCTT	CCTGGGCCCAAGAGTTAAGAAT	277	GATTTATTTTATGGGCGAACGACGGGAATTGAACCCGCGCATGGTGGATCCACAATCCACTGCCTTGATCCACTTGGCTACATCCGCCCCCTCTAATAGTATTTAGACTCAAAAATATGACTTCAAGAACTCGTCTAAACTAAGACCAGGGTCTTATCCATTTGTAGATGGAGCTTCGATAGCAGCTAGATCTAGAGGGAAGTTATGAGCGTTACGTTCATGCATAACTTCCATACCAAGGTTAGCACGGTTAATAATATCAGCCCAAGTATTAATTACACGGCCTTGACTATCAACTACAGATTGGTTGAAATTGAAACCATTTAGGTTGAAAGCCATAGTGCTGATACCTAAAGCAGTGAACCAGATACCTACTACAGGCCAAGCAGCTAGGAAGAA…
Ilex paraguariensis Chloroplast	Ilex paraguariensis Chloroplast h	117804	153	6	aaatga	2	41203	41214	26010	28259	N	40	ATACTGGGCAATCCGAAACCTT	CCTGGGCCCAAGAGTTAAGAAT	277	GATTTATTTTATGGGCGAACGACGGGAATTGAACCCGCGCATGGTGGATCCACAATCCACTGCCTTGATCCACTTGGCTACATCCGCCCCCTCTAATAGTATTTAGACTCAAAAATATGACTTCAAGAACTCGTCTAAACTAAGACCAGGGTCTTATCCATTTGTAGATGGAGCTTCGATAGCAGCTAGATCTAGAGGGAAGTTATGAGCGTTACGTTCATGCATAACTTCCATACCAAGGTTAGCACGGTTAATAATATCAGCCCAAGTATTAATTACACGGCCTTGACTATCAACTACAGATTGGTTGAAATTGAAACCATTTAGGTTGAAAGCCATAGTGCTGATACCTAAAGCAGTGAACCAGATACCTACTACAGGCCAAGCAGCTAGGAAGAA…
Ilex paraguariensis Chloroplast	Ilex paraguariensis Chloroplast i	117804	153	1	a	8	42688	42695	26010	28259	N	40	ATACTGGGCAATCCGAAACCTT	CCTGGGCCCAAGAGTTAAGAAT	277	GATTTATTTTATGGGCGAACGACGGGAATTGAACCCGCGCATGGTGGATCCACAATCCACTGCCTTGATCCACTTGGCTACATCCGCCCCCTCTAATAGTATTTAGACTCAAAAATATGACTTCAAGAACTCGTCTAAACTAAGACCAGGGTCTTATCCATTTGTAGATGGAGCTTCGATAGCAGCTAGATCTAGAGGGAAGTTATGAGCGTTACGTTCATGCATAACTTCCATACCAAGGTTAGCACGGTTAATAATATCAGCCCAAGTATTAATTACACGGCCTTGACTATCAACTACAGATTGGTTGAAATTGAAACCATTTAGGTTGAAAGCCATAGTGCTGATACCTAAAGCAGTGAACCAGATACCTACTACAGGCCAAGCAGCTAGGAAGAA…
Ilex paraguariensis Chloroplast	Ilex paraguariensis Chloroplast j	117804	153	3	aat	5	43556	43570	26010	28259	N	40	ATACTGGGCAATCCGAAACCTT	CCTGGGCCCAAGAGTTAAGAAT	277	GATTTATTTTATGGGCGAACGACGGGAATTGAACCCGCGCATGGTGGATCCACAATCCACTGCCTTGATCCACTTGGCTACATCCGCCCCCTCTAATAGTATTTAGACTCAAAAATATGACTTCAAGAACTCGTCTAAACTAAGACCAGGGTCTTATCCATTTGTAGATGGAGCTTCGATAGCAGCTAGATCTAGAGGGAAGTTATGAGCGTTACGTTCATGCATAACTTCCATACCAAGGTTAGCACGGTTAATAATATCAGCCCAAGTATTAATTACACGGCCTTGACTATCAACTACAGATTGGTTGAAATTGAAACCATTTAGGTTGAAAGCCATAGTGCTGATACCTAAAGCAGTGAACCAGATACCTACTACAGGCCAAGCAGCTAGGAAGAA…
Ilex paraguariensis Chloroplast	Ilex paraguariensis Chloroplast k	117804	153	6	ttaatt	2	43925	43936	26010	28259	N	40	AGGGATGACAGGATTTGAACCC	ATCTCGCATTGAAAACCCTCCT	196	GATTTATTTTATGGGCGAACGACGGGAATTGAACCCGCGCATGGTGGATCCACAATCCACTGCCTTGATCCACTTGGCTACATCCGCCCCCTCTAATAGTATTTAGACTCAAAAATATGACTTCAAGAACTCGTCTAAACTAAGACCAGGGTCTTATCCATTTGTAGATGGAGCTTCGATAGCAGCTAGATCTAGAGGGAAGTTATGAGCGTTACGTTCATGCATAACTTCCATACCAAGGTTAGCACGGTTAATAATATCAGCCCAAGTATTAATTACACGGCCTTGACTATCAACTACAGATTGGTTGAAATTGAAACCATTTAGGTTGAAAGCCATAGTGCTGATACCTAAAGCAGTGAACCAGATACCTACTACAGGCCAAGCAGCTAGGAAGAA…
Ilex paraguariensis Chloroplast	Ilex paraguariensis Chloroplast l	117804	153	1	a	10	44112	44121	26010	28259	N	40	AGGGATGACAGGATTTGAACCC	ATCTCGCATTGAAAACCCTCCT	196	GATTTATTTTATGGGCGAACGACGGGAATTGAACCCGCGCATGGTGGATCCACAATCCACTGCCTTGATCCACTTGGCTACATCCGCCCCCTCTAATAGTATTTAGACTCAAAAATATGACTTCAAGAACTCGTCTAAACTAAGACCAGGGTCTTATCCATTTGTAGATGGAGCTTCGATAGCAGCTAGATCTAGAGGGAAGTTATGAGCGTTACGTTCATGCATAACTTCCATACCAAGGTTAGCACGGTTAATAATATCAGCCCAAGTATTAATTACACGGCCTTGACTATCAACTACAGATTGGTTGAAATTGAAACCATTTAGGTTGAAAGCCATAGTGCTGATACCTAAAGCAGTGAACCAGATACCTACTACAGGCCAAGCAGCTAGGAAGAA…
Ilex paraguariensis Chloroplast	Ilex paraguariensis Chloroplast m	117804	153	6	aggaat	2	45847	45858	26010	28259	N	40	AGGGATGACAGGATTTGAACCC	ATCTCGCATTGAAAACCCTCCT	196	GATTTATTTTATGGGCGAACGACGGGAATTGAACCCGCGCATGGTGGATCCACAATCCACTGCCTTGATCCACTTGGCTACATCCGCCCCCTCTAATAGTATTTAGACTCAAAAATATGACTTCAAGAACTCGTCTAAACTAAGACCAGGGTCTTATCCATTTGTAGATGGAGCTTCGATAGCAGCTAGATCTAGAGGGAAGTTATGAGCGTTACGTTCATGCATAACTTCCATACCAAGGTTAGCACGGTTAATAATATCAGCCCAAGTATTAATTACACGGCCTTGACTATCAACTACAGATTGGTTGAAATTGAAACCATTTAGGTTGAAAGCCATAGTGCTGATACCTAAAGCAGTGAACCAGATACCTACTACAGGCCAAGCAGCTAGGAAGAA…
Ilex paraguariensis Chloroplast	Ilex paraguariensis Chloroplast n	117804	153	1	t	9	45886	45894	26010	28259	N	40	AGGGATGACAGGATTTGAACCC	ATCTCGCATTGAAAACCCTCCT	196	GATTTATTTTATGGGCGAACGACGGGAATTGAACCCGCGCATGGTGGATCCACAATCCACTGCCTTGATCCACTTGGCTACATCCGCCCCCTCTAATAGTATTTAGACTCAAAAATATGACTTCAAGAACTCGTCTAAACTAAGACCAGGGTCTTATCCATTTGTAGATGGAGCTTCGATAGCAGCTAGATCTAGAGGGAAGTTATGAGCGTTACGTTCATGCATAACTTCCATACCAAGGTTAGCACGGTTAATAATATCAGCCCAAGTATTAATTACACGGCCTTGACTATCAACTACAGATTGGTTGAAATTGAAACCATTTAGGTTGAAAGCCATAGTGCTGATACCTAAAGCAGTGAACCAGATACCTACTACAGGCCAAGCAGCTAGGAAGAA…
Ilex paraguariensis Chloroplast	Ilex paraguariensis Chloroplast o	117804	153	3	ttc	4	45902	45913	26010	28259	N	40	AGGGATGACAGGATTTGAACCC	ATCTCGCATTGAAAACCCTCCT	196	GATTTATTTTATGGGCGAACGACGGGAATTGAACCCGCGCATGGTGGATCCACAATCCACTGCCTTGATCCACTTGGCTACATCCGCCCCCTCTAATAGTATTTAGACTCAAAAATATGACTTCAAGAACTCGTCTAAACTAAGACCAGGGTCTTATCCATTTGTAGATGGAGCTTCGATAGCAGCTAGATCTAGAGGGAAGTTATGAGCGTTACGTTCATGCATAACTTCCATACCAAGGTTAGCACGGTTAATAATATCAGCCCAAGTATTAATTACACGGCCTTGACTATCAACTACAGATTGGTTGAAATTGAAACCATTTAGGTTGAAAGCCATAGTGCTGATACCTAAAGCAGTGAACCAGATACCTACTACAGGCCAAGCAGCTAGGAAGAA…
Ilex paraguariensis Chloroplast	Ilex paraguariensis Chloroplast p	117804	153	6	tagaaa	2	46530	46541	26010	28259	N	40	AGGGATGACAGGATTTGAACCC	ATCTCGCATTGAAAACCCTCCT	196	GATTTATTTTATGGGCGAACGACGGGAATTGAACCCGCGCATGGTGGATCCACAATCCACTGCCTTGATCCACTTGGCTACATCCGCCCCCTCTAATAGTATTTAGACTCAAAAATATGACTTCAAGAACTCGTCTAAACTAAGACCAGGGTCTTATCCATTTGTAGATGGAGCTTCGATAGCAGCTAGATCTAGAGGGAAGTTATGAGCGTTACGTTCATGCATAACTTCCATACCAAGGTTAGCACGGTTAATAATATCAGCCCAAGTATTAATTACACGGCCTTGACTATCAACTACAGATTGGTTGAAATTGAAACCATTTAGGTTGAAAGCCATAGTGCTGATACCTAAAGCAGTGAACCAGATACCTACTACAGGCCAAGCAGCTAGGAAGAA…
Ilex paraguariensis Chloroplast	Ilex paraguariensis Chloroplast q	117804	153	6	actata	2	46718	46729	26010	28259	N	40	AGGGATGACAGGATTTGAACCC	ATCTCGCATTGAAAACCCTCCT	196	GATTTATTTTATGGGCGAACGACGGGAATTGAACCCGCGCATGGTGGATCCACAATCCACTGCCTTGATCCACTTGGCTACATCCGCCCCCTCTAATAGTATTTAGACTCAAAAATATGACTTCAAGAACTCGTCTAAACTAAGACCAGGGTCTTATCCATTTGTAGATGGAGCTTCGATAGCAGCTAGATCTAGAGGGAAGTTATGAGCGTTACGTTCATGCATAACTTCCATACCAAGGTTAGCACGGTTAATAATATCAGCCCAAGTATTAATTACACGGCCTTGACTATCAACTACAGATTGGTTGAAATTGAAACCATTTAGGTTGAAAGCCATAGTGCTGATACCTAAAGCAGTGAACCAGATACCTACTACAGGCCAAGCAGCTAGGAAGAA…
Ilex paraguariensis Chloroplast	Ilex paraguariensis Chloroplast r	117804	153	6	ttccta	2	46797	46808	26010	28259	N	40	AGGGATGACAGGATTTGAACCC	ATCTCGCATTGAAAACCCTCCT	196	GATTTATTTTATGGGCGAACGACGGGAATTGAACCCGCGCATGGTGGATCCACAATCCACTGCCTTGATCCACTTGGCTACATCCGCCCCCTCTAATAGTATTTAGACTCAAAAATATGACTTCAAGAACTCGTCTAAACTAAGACCAGGGTCTTATCCATTTGTAGATGGAGCTTCGATAGCAGCTAGATCTAGAGGGAAGTTATGAGCGTTACGTTCATGCATAACTTCCATACCAAGGTTAGCACGGTTAATAATATCAGCCCAAGTATTAATTACACGGCCTTGACTATCAACTACAGATTGGTTGAAATTGAAACCATTTAGGTTGAAAGCCATAGTGCTGATACCTAAAGCAGTGAACCAGATACCTACTACAGGCCAAGCAGCTAGGAAGAA…
Ilex paraguariensis Chloroplast	Ilex paraguariensis Chloroplast s	117804	153	6	tttttc	2	47109	47120	26010	28259	N	40	AGGGATGACAGGATTTGAACCC	ATCTCGCATTGAAAACCCTCCT	196	GATTTATTTTATGGGCGAACGACGGGAATTGAACCCGCGCATGGTGGATCCACAATCCACTGCCTTGATCCACTTGGCTACATCCGCCCCCTCTAATAGTATTTAGACTCAAAAATATGACTTCAAGAACTCGTCTAAACTAAGACCAGGGTCTTATCCATTTGTAGATGGAGCTTCGATAGCAGCTAGATCTAGAGGGAAGTTATGAGCGTTACGTTCATGCATAACTTCCATACCAAGGTTAGCACGGTTAATAATATCAGCCCAAGTATTAATTACACGGCCTTGACTATCAACTACAGATTGGTTGAAATTGAAACCATTTAGGTTGAAAGCCATAGTGCTGATACCTAAAGCAGTGAACCAGATACCTACTACAGGCCAAGCAGCTAGGAAGAA…
Ilex paraguariensis Chloroplast	Ilex paraguariensis Chloroplast t	117804	153	6	agggat	2	47537	47548	26010	28259	N	40	CTGCGCTACATCCCTTCAATTG	ATCTCGCATTGAAAACCCTCCT	138	GATTTATTTTATGGGCGAACGACGGGAATTGAACCCGCGCATGGTGGATCCACAATCCACTGCCTTGATCCACTTGGCTACATCCGCCCCCTCTAATAGTATTTAGACTCAAAAATATGACTTCAAGAACTCGTCTAAACTAAGACCAGGGTCTTATCCATTTGTAGATGGAGCTTCGATAGCAGCTAGATCTAGAGGGAAGTTATGAGCGTTACGTTCATGCATAACTTCCATACCAAGGTTAGCACGGTTAATAATATCAGCCCAAGTATTAATTACACGGCCTTGACTATCAACTACAGATTGGTTGAAATTGAAACCATTTAGGTTGAAAGCCATAGTGCTGATACCTAAAGCAGTGAACCAGATACCTACTACAGGCCAAGCAGCTAGGAAGAA…
Ilex paraguariensis Chloroplast	Ilex paraguariensis Chloroplast u	117804	153	1	t	8	48154	48161	26010	28259	N	40	CCGATCCTTATGGACTAACGGG	GCGGACGCTAAGATGGAATAGA	132	GATTTATTTTATGGGCGAACGACGGGAATTGAACCCGCGCATGGTGGATCCACAATCCACTGCCTTGATCCACTTGGCTACATCCGCCCCCTCTAATAGTATTTAGACTCAAAAATATGACTTCAAGAACTCGTCTAAACTAAGACCAGGGTCTTATCCATTTGTAGATGGAGCTTCGATAGCAGCTAGATCTAGAGGGAAGTTATGAGCGTTACGTTCATGCATAACTTCCATACCAAGGTTAGCACGGTTAATAATATCAGCCCAAGTATTAATTACACGGCCTTGACTATCAACTACAGATTGGTTGAAATTGAAACCATTTAGGTTGAAAGCCATAGTGCTGATACCTAAAGCAGTGAACCAGATACCTACTACAGGCCAAGCAGCTAGGAAGAA…
Ilex paraguariensis Chloroplast	Ilex paraguariensis Chloroplast v	117804	153	1	t	9	48249	48257	26010	28259	N	40	CCGATCCTTATGGACTAACGGG	GGGTAGTTGCTGAACCATACCA	262	GATTTATTTTATGGGCGAACGACGGGAATTGAACCCGCGCATGGTGGATCCACAATCCACTGCCTTGATCCACTTGGCTACATCCGCCCCCTCTAATAGTATTTAGACTCAAAAATATGACTTCAAGAACTCGTCTAAACTAAGACCAGGGTCTTATCCATTTGTAGATGGAGCTTCGATAGCAGCTAGATCTAGAGGGAAGTTATGAGCGTTACGTTCATGCATAACTTCCATACCAAGGTTAGCACGGTTAATAATATCAGCCCAAGTATTAATTACACGGCCTTGACTATCAACTACAGATTGGTTGAAATTGAAACCATTTAGGTTGAAAGCCATAGTGCTGATACCTAAAGCAGTGAACCAGATACCTACTACAGGCCAAGCAGCTAGGAAGAA…
Ilex paraguariensis Chloroplast	Ilex paraguariensis Chloroplast w	117804	153	6	ttcttg	2	48653	48664	26010	28259	N	40	CCGATCCTTATGGACTAACGGG	GGGTAGTTGCTGAACCATACCA	262	GATTTATTTTATGGGCGAACGACGGGAATTGAACCCGCGCATGGTGGATCCACAATCCACTGCCTTGATCCACTTGGCTACATCCGCCCCCTCTAATAGTATTTAGACTCAAAAATATGACTTCAAGAACTCGTCTAAACTAAGACCAGGGTCTTATCCATTTGTAGATGGAGCTTCGATAGCAGCTAGATCTAGAGGGAAGTTATGAGCGTTACGTTCATGCATAACTTCCATACCAAGGTTAGCACGGTTAATAATATCAGCCCAAGTATTAATTACACGGCCTTGACTATCAACTACAGATTGGTTGAAATTGAAACCATTTAGGTTGAAAGCCATAGTGCTGATACCTAAAGCAGTGAACCAGATACCTACTACAGGCCAAGCAGCTAGGAAGAA…
Ilex paraguariensis Chloroplast	Ilex paraguariensis Chloroplast x	117804	153	6	cgattt	2	48720	48731	26010	28259	N	40	CCGATCCTTATGGACTAACGGG	GGGTAGTTGCTGAACCATACCA	262	GATTTATTTTATGGGCGAACGACGGGAATTGAACCCGCGCATGGTGGATCCACAATCCACTGCCTTGATCCACTTGGCTACATCCGCCCCCTCTAATAGTATTTAGACTCAAAAATATGACTTCAAGAACTCGTCTAAACTAAGACCAGGGTCTTATCCATTTGTAGATGGAGCTTCGATAGCAGCTAGATCTAGAGGGAAGTTATGAGCGTTACGTTCATGCATAACTTCCATACCAAGGTTAGCACGGTTAATAATATCAGCCCAAGTATTAATTACACGGCCTTGACTATCAACTACAGATTGGTTGAAATTGAAACCATTTAGGTTGAAAGCCATAGTGCTGATACCTAAAGCAGTGAACCAGATACCTACTACAGGCCAAGCAGCTAGGAAGAA…
Ilex paraguariensis Chloroplast	Ilex paraguariensis Chloroplast y	117804	153	1	t	11	48783	48793	26010	28259	N	40	CCGATCCTTATGGACTAACGGG	GGGTAGTTGCTGAACCATACCA	262	GATTTATTTTATGGGCGAACGACGGGAATTGAACCCGCGCATGGTGGATCCACAATCCACTGCCTTGATCCACTTGGCTACATCCGCCCCCTCTAATAGTATTTAGACTCAAAAATATGACTTCAAGAACTCGTCTAAACTAAGACCAGGGTCTTATCCATTTGTAGATGGAGCTTCGATAGCAGCTAGATCTAGAGGGAAGTTATGAGCGTTACGTTCATGCATAACTTCCATACCAAGGTTAGCACGGTTAATAATATCAGCCCAAGTATTAATTACACGGCCTTGACTATCAACTACAGATTGGTTGAAATTGAAACCATTTAGGTTGAAAGCCATAGTGCTGATACCTAAAGCAGTGAACCAGATACCTACTACAGGCCAAGCAGCTAGGAAGAA…
Ilex paraguariensis Chloroplast	Ilex paraguariensis Chloroplast z	117804	153	6	catagt	2	49322	49333	26010	28259	N	40	CCGATCCTTATGGACTAACGGG	GGGTAGTTGCTGAACCATACCA	262	GATTTATTTTATGGGCGAACGACGGGAATTGAACCCGCGCATGGTGGATCCACAATCCACTGCCTTGATCCACTTGGCTACATCCGCCCCCTCTAATAGTATTTAGACTCAAAAATATGACTTCAAGAACTCGTCTAAACTAAGACCAGGGTCTTATCCATTTGTAGATGGAGCTTCGATAGCAGCTAGATCTAGAGGGAAGTTATGAGCGTTACGTTCATGCATAACTTCCATACCAAGGTTAGCACGGTTAATAATATCAGCCCAAGTATTAATTACACGGCCTTGACTATCAACTACAGATTGGTTGAAATTGAAACCATTTAGGTTGAAAGCCATAGTGCTGATACCTAAAGCAGTGAACCAGATACCTACTACAGGCCAAGCAGCTAGGAAGAA…
Ilex paraguariensis Chloroplast	Ilex paraguariensis Chloroplast a	117804	153	1	t	10	49359	49368	26010	28259	N	40	CCGATCCTTATGGACTAACGGG	GGGTAGTTGCTGAACCATACCA	262	GATTTATTTTATGGGCGAACGACGGGAATTGAACCCGCGCATGGTGGATCCACAATCCACTGCCTTGATCCACTTGGCTACATCCGCCCCCTCTAATAGTATTTAGACTCAAAAATATGACTTCAAGAACTCGTCTAAACTAAGACCAGGGTCTTATCCATTTGTAGATGGAGCTTCGATAGCAGCTAGATCTAGAGGGAAGTTATGAGCGTTACGTTCATGCATAACTTCCATACCAAGGTTAGCACGGTTAATAATATCAGCCCAAGTATTAATTACACGGCCTTGACTATCAACTACAGATTGGTTGAAATTGAAACCATTTAGGTTGAAAGCCATAGTGCTGATACCTAAAGCAGTGAACCAGATACCTACTACAGGCCAAGCAGCTAGGAAGAA…
Ilex paraguariensis Chloroplast	Ilex paraguariensis Chloroplast b	117804	153	6	tttggt	2	49840	49851	26010	28259	N	40	CCGATCCTTATGGACTAACGGG	GGGTAGTTGCTGAACCATACCA	262	GATTTATTTTATGGGCGAACGACGGGAATTGAACCCGCGCATGGTGGATCCACAATCCACTGCCTTGATCCACTTGGCTACATCCGCCCCCTCTAATAGTATTTAGACTCAAAAATATGACTTCAAGAACTCGTCTAAACTAAGACCAGGGTCTTATCCATTTGTAGATGGAGCTTCGATAGCAGCTAGATCTAGAGGGAAGTTATGAGCGTTACGTTCATGCATAACTTCCATACCAAGGTTAGCACGGTTAATAATATCAGCCCAAGTATTAATTACACGGCCTTGACTATCAACTACAGATTGGTTGAAATTGAAACCATTTAGGTTGAAAGCCATAGTGCTGATACCTAAAGCAGTGAACCAGATACCTACTACAGGCCAAGCAGCTAGGAAGAA…
Ilex paraguariensis Chloroplast	Ilex paraguariensis Chloroplast c	117804	153	1	t	8	51156	51163	26010	28259	N	40	CCGATCCTTATGGACTAACGGG	GGGTAGTTGCTGAACCATACCA	262	GATTTATTTTATGGGCGAACGACGGGAATTGAACCCGCGCATGGTGGATCCACAATCCACTGCCTTGATCCACTTGGCTACATCCGCCCCCTCTAATAGTATTTAGACTCAAAAATATGACTTCAAGAACTCGTCTAAACTAAGACCAGGGTCTTATCCATTTGTAGATGGAGCTTCGATAGCAGCTAGATCTAGAGGGAAGTTATGAGCGTTACGTTCATGCATAACTTCCATACCAAGGTTAGCACGGTTAATAATATCAGCCCAAGTATTAATTACACGGCCTTGACTATCAACTACAGATTGGTTGAAATTGAAACCATTTAGGTTGAAAGCCATAGTGCTGATACCTAAAGCAGTGAACCAGATACCTACTACAGGCCAAGCAGCTAGGAAGAA…
Ilex paraguariensis Chloroplast	Ilex paraguariensis Chloroplast d	117804	153	1	a	8	52028	52035	26010	28259	N	40	GTATGGTTCAGCAACTACCCCA	CGTACAAAAAGTTCACGGCCTT	277	GATTTATTTTATGGGCGAACGACGGGAATTGAACCCGCGCATGGTGGATCCACAATCCACTGCCTTGATCCACTTGGCTACATCCGCCCCCTCTAATAGTATTTAGACTCAAAAATATGACTTCAAGAACTCGTCTAAACTAAGACCAGGGTCTTATCCATTTGTAGATGGAGCTTCGATAGCAGCTAGATCTAGAGGGAAGTTATGAGCGTTACGTTCATGCATAACTTCCATACCAAGGTTAGCACGGTTAATAATATCAGCCCAAGTATTAATTACACGGCCTTGACTATCAACTACAGATTGGTTGAAATTGAAACCATTTAGGTTGAAAGCCATAGTGCTGATACCTAAAGCAGTGAACCAGATACCTACTACAGGCCAAGCAGCTAGGAAGAA…
Ilex paraguariensis Chloroplast	Ilex paraguariensis Chloroplast e	117804	153	6	agaatt	2	52042	52053	26010	28259	N	40	GTATGGTTCAGCAACTACCCCA	CGTACAAAAAGTTCACGGCCTT	277	GATTTATTTTATGGGCGAACGACGGGAATTGAACCCGCGCATGGTGGATCCACAATCCACTGCCTTGATCCACTTGGCTACATCCGCCCCCTCTAATAGTATTTAGACTCAAAAATATGACTTCAAGAACTCGTCTAAACTAAGACCAGGGTCTTATCCATTTGTAGATGGAGCTTCGATAGCAGCTAGATCTAGAGGGAAGTTATGAGCGTTACGTTCATGCATAACTTCCATACCAAGGTTAGCACGGTTAATAATATCAGCCCAAGTATTAATTACACGGCCTTGACTATCAACTACAGATTGGTTGAAATTGAAACCATTTAGGTTGAAAGCCATAGTGCTGATACCTAAAGCAGTGAACCAGATACCTACTACAGGCCAAGCAGCTAGGAAGAA…
Ilex paraguariensis Chloroplast	Ilex paraguariensis Chloroplast f	117804	153	6	tactat	2	53172	53183	26010	28259	N	40	CCAACCGTTACTGAGGCTTTTG	AACCAGTTACGCCAAAAGATGC	206	GATTTATTTTATGGGCGAACGACGGGAATTGAACCCGCGCATGGTGGATCCACAATCCACTGCCTTGATCCACTTGGCTACATCCGCCCCCTCTAATAGTATTTAGACTCAAAAATATGACTTCAAGAACTCGTCTAAACTAAGACCAGGGTCTTATCCATTTGTAGATGGAGCTTCGATAGCAGCTAGATCTAGAGGGAAGTTATGAGCGTTACGTTCATGCATAACTTCCATACCAAGGTTAGCACGGTTAATAATATCAGCCCAAGTATTAATTACACGGCCTTGACTATCAACTACAGATTGGTTGAAATTGAAACCATTTAGGTTGAAAGCCATAGTGCTGATACCTAAAGCAGTGAACCAGATACCTACTACAGGCCAAGCAGCTAGGAAGAA…
Ilex paraguariensis Chloroplast	Ilex paraguariensis Chloroplast g	117804	153	1	t	10	54604	54613	26010	28259	N	40	TGGTTACATATCCAGGACCCCT	GAAGGAACATGTATCACACGCG	158	GATTTATTTTATGGGCGAACGACGGGAATTGAACCCGCGCATGGTGGATCCACAATCCACTGCCTTGATCCACTTGGCTACATCCGCCCCCTCTAATAGTATTTAGACTCAAAAATATGACTTCAAGAACTCGTCTAAACTAAGACCAGGGTCTTATCCATTTGTAGATGGAGCTTCGATAGCAGCTAGATCTAGAGGGAAGTTATGAGCGTTACGTTCATGCATAACTTCCATACCAAGGTTAGCACGGTTAATAATATCAGCCCAAGTATTAATTACACGGCCTTGACTATCAACTACAGATTGGTTGAAATTGAAACCATTTAGGTTGAAAGCCATAGTGCTGATACCTAAAGCAGTGAACCAGATACCTACTACAGGCCAAGCAGCTAGGAAGAA…
Ilex paraguariensis Chloroplast	Ilex paraguariensis Chloroplast h	117804	153	1	t	8	55963	55970	26010	28259	N	40	TGGTTACATATCCAGGACCCCT	GAAGGAACATGTATCACACGCG	158	GATTTATTTTATGGGCGAACGACGGGAATTGAACCCGCGCATGGTGGATCCACAATCCACTGCCTTGATCCACTTGGCTACATCCGCCCCCTCTAATAGTATTTAGACTCAAAAATATGACTTCAAGAACTCGTCTAAACTAAGACCAGGGTCTTATCCATTTGTAGATGGAGCTTCGATAGCAGCTAGATCTAGAGGGAAGTTATGAGCGTTACGTTCATGCATAACTTCCATACCAAGGTTAGCACGGTTAATAATATCAGCCCAAGTATTAATTACACGGCCTTGACTATCAACTACAGATTGGTTGAAATTGAAACCATTTAGGTTGAAAGCCATAGTGCTGATACCTAAAGCAGTGAACCAGATACCTACTACAGGCCAAGCAGCTAGGAAGAA…
Ilex paraguariensis Chloroplast	Ilex paraguariensis Chloroplast i	117804	153	6	gttgaa	2	56172	56183	26010	28259	N	40	TGGTTACATATCCAGGACCCCT	GAAGGAACATGTATCACACGCG	158	GATTTATTTTATGGGCGAACGACGGGAATTGAACCCGCGCATGGTGGATCCACAATCCACTGCCTTGATCCACTTGGCTACATCCGCCCCCTCTAATAGTATTTAGACTCAAAAATATGACTTCAAGAACTCGTCTAAACTAAGACCAGGGTCTTATCCATTTGTAGATGGAGCTTCGATAGCAGCTAGATCTAGAGGGAAGTTATGAGCGTTACGTTCATGCATAACTTCCATACCAAGGTTAGCACGGTTAATAATATCAGCCCAAGTATTAATTACACGGCCTTGACTATCAACTACAGATTGGTTGAAATTGAAACCATTTAGGTTGAAAGCCATAGTGCTGATACCTAAAGCAGTGAACCAGATACCTACTACAGGCCAAGCAGCTAGGAAGAA…
Ilex paraguariensis Chloroplast	Ilex paraguariensis Chloroplast j	117804	153	6	cttttt	2	56487	56498	26010	28259	N	40	TGGTTACATATCCAGGACCCCT	GAAGGAACATGTATCACACGCG	158	GATTTATTTTATGGGCGAACGACGGGAATTGAACCCGCGCATGGTGGATCCACAATCCACTGCCTTGATCCACTTGGCTACATCCGCCCCCTCTAATAGTATTTAGACTCAAAAATATGACTTCAAGAACTCGTCTAAACTAAGACCAGGGTCTTATCCATTTGTAGATGGAGCTTCGATAGCAGCTAGATCTAGAGGGAAGTTATGAGCGTTACGTTCATGCATAACTTCCATACCAAGGTTAGCACGGTTAATAATATCAGCCCAAGTATTAATTACACGGCCTTGACTATCAACTACAGATTGGTTGAAATTGAAACCATTTAGGTTGAAAGCCATAGTGCTGATACCTAAAGCAGTGAACCAGATACCTACTACAGGCCAAGCAGCTAGGAAGAA…
Ilex paraguariensis Chloroplast	Ilex paraguariensis Chloroplast k	117804	153	1	t	10	56494	56503	26010	28259	N	40	TGGTTACATATCCAGGACCCCT	GAAGGAACATGTATCACACGCG	158	GATTTATTTTATGGGCGAACGACGGGAATTGAACCCGCGCATGGTGGATCCACAATCCACTGCCTTGATCCACTTGGCTACATCCGCCCCCTCTAATAGTATTTAGACTCAAAAATATGACTTCAAGAACTCGTCTAAACTAAGACCAGGGTCTTATCCATTTGTAGATGGAGCTTCGATAGCAGCTAGATCTAGAGGGAAGTTATGAGCGTTACGTTCATGCATAACTTCCATACCAAGGTTAGCACGGTTAATAATATCAGCCCAAGTATTAATTACACGGCCTTGACTATCAACTACAGATTGGTTGAAATTGAAACCATTTAGGTTGAAAGCCATAGTGCTGATACCTAAAGCAGTGAACCAGATACCTACTACAGGCCAAGCAGCTAGGAAGAA…
Ilex paraguariensis Chloroplast	Ilex paraguariensis Chloroplast l	117804	153	6	tttaaa	2	56712	56723	26010	28259	N	40	TGGTTACATATCCAGGACCCCT	GAAGGAACATGTATCACACGCG	158	GATTTATTTTATGGGCGAACGACGGGAATTGAACCCGCGCATGGTGGATCCACAATCCACTGCCTTGATCCACTTGGCTACATCCGCCCCCTCTAATAGTATTTAGACTCAAAAATATGACTTCAAGAACTCGTCTAAACTAAGACCAGGGTCTTATCCATTTGTAGATGGAGCTTCGATAGCAGCTAGATCTAGAGGGAAGTTATGAGCGTTACGTTCATGCATAACTTCCATACCAAGGTTAGCACGGTTAATAATATCAGCCCAAGTATTAATTACACGGCCTTGACTATCAACTACAGATTGGTTGAAATTGAAACCATTTAGGTTGAAAGCCATAGTGCTGATACCTAAAGCAGTGAACCAGATACCTACTACAGGCCAAGCAGCTAGGAAGAA…
Ilex paraguariensis Chloroplast	Ilex paraguariensis Chloroplast m	117804	153	1	a	10	57456	57465	26010	28259	N	40	TATGCGCCATAGGGGTTACATC	ATGTAAGAGGTCGGGTGGTTTC	226	GATTTATTTTATGGGCGAACGACGGGAATTGAACCCGCGCATGGTGGATCCACAATCCACTGCCTTGATCCACTTGGCTACATCCGCCCCCTCTAATAGTATTTAGACTCAAAAATATGACTTCAAGAACTCGTCTAAACTAAGACCAGGGTCTTATCCATTTGTAGATGGAGCTTCGATAGCAGCTAGATCTAGAGGGAAGTTATGAGCGTTACGTTCATGCATAACTTCCATACCAAGGTTAGCACGGTTAATAATATCAGCCCAAGTATTAATTACACGGCCTTGACTATCAACTACAGATTGGTTGAAATTGAAACCATTTAGGTTGAAAGCCATAGTGCTGATACCTAAAGCAGTGAACCAGATACCTACTACAGGCCAAGCAGCTAGGAAGAA…
Ilex paraguariensis Chloroplast	Ilex paraguariensis Chloroplast n	117804	153	1	t	8	57503	57510	26010	28259	N	40	TATGCGCCATAGGGGTTACATC	ATGTAAGAGGTCGGGTGGTTTC	226	GATTTATTTTATGGGCGAACGACGGGAATTGAACCCGCGCATGGTGGATCCACAATCCACTGCCTTGATCCACTTGGCTACATCCGCCCCCTCTAATAGTATTTAGACTCAAAAATATGACTTCAAGAACTCGTCTAAACTAAGACCAGGGTCTTATCCATTTGTAGATGGAGCTTCGATAGCAGCTAGATCTAGAGGGAAGTTATGAGCGTTACGTTCATGCATAACTTCCATACCAAGGTTAGCACGGTTAATAATATCAGCCCAAGTATTAATTACACGGCCTTGACTATCAACTACAGATTGGTTGAAATTGAAACCATTTAGGTTGAAAGCCATAGTGCTGATACCTAAAGCAGTGAACCAGATACCTACTACAGGCCAAGCAGCTAGGAAGAA…
Ilex paraguariensis Chloroplast	Ilex paraguariensis Chloroplast o	117804	153	1	a	10	58020	58029	26010	28259	N	40	TCTTCCAAGTGCAGGATAACCC	AGCGTCCTGTAGTAAGAGGAGT	102	GATTTATTTTATGGGCGAACGACGGGAATTGAACCCGCGCATGGTGGATCCACAATCCACTGCCTTGATCCACTTGGCTACATCCGCCCCCTCTAATAGTATTTAGACTCAAAAATATGACTTCAAGAACTCGTCTAAACTAAGACCAGGGTCTTATCCATTTGTAGATGGAGCTTCGATAGCAGCTAGATCTAGAGGGAAGTTATGAGCGTTACGTTCATGCATAACTTCCATACCAAGGTTAGCACGGTTAATAATATCAGCCCAAGTATTAATTACACGGCCTTGACTATCAACTACAGATTGGTTGAAATTGAAACCATTTAGGTTGAAAGCCATAGTGCTGATACCTAAAGCAGTGAACCAGATACCTACTACAGGCCAAGCAGCTAGGAAGAA…
Ilex paraguariensis Chloroplast	Ilex paraguariensis Chloroplast p	117804	153	1	a	8	58299	58306	26010	28259	N	40	TCTTCCAAGTGCAGGATAACCC	AGCGTCCTGTAGTAAGAGGAGT	102	GATTTATTTTATGGGCGAACGACGGGAATTGAACCCGCGCATGGTGGATCCACAATCCACTGCCTTGATCCACTTGGCTACATCCGCCCCCTCTAATAGTATTTAGACTCAAAAATATGACTTCAAGAACTCGTCTAAACTAAGACCAGGGTCTTATCCATTTGTAGATGGAGCTTCGATAGCAGCTAGATCTAGAGGGAAGTTATGAGCGTTACGTTCATGCATAACTTCCATACCAAGGTTAGCACGGTTAATAATATCAGCCCAAGTATTAATTACACGGCCTTGACTATCAACTACAGATTGGTTGAAATTGAAACCATTTAGGTTGAAAGCCATAGTGCTGATACCTAAAGCAGTGAACCAGATACCTACTACAGGCCAAGCAGCTAGGAAGAA…
Ilex paraguariensis Chloroplast	Ilex paraguariensis Chloroplast q	117804	153	1	t	9	59693	59701	26010	28259	N	40	TCCAAATCTGCCGAATCACTCA	AGAGAGGAGGACGGGTTATTCA	230	GATTTATTTTATGGGCGAACGACGGGAATTGAACCCGCGCATGGTGGATCCACAATCCACTGCCTTGATCCACTTGGCTACATCCGCCCCCTCTAATAGTATTTAGACTCAAAAATATGACTTCAAGAACTCGTCTAAACTAAGACCAGGGTCTTATCCATTTGTAGATGGAGCTTCGATAGCAGCTAGATCTAGAGGGAAGTTATGAGCGTTACGTTCATGCATAACTTCCATACCAAGGTTAGCACGGTTAATAATATCAGCCCAAGTATTAATTACACGGCCTTGACTATCAACTACAGATTGGTTGAAATTGAAACCATTTAGGTTGAAAGCCATAGTGCTGATACCTAAAGCAGTGAACCAGATACCTACTACAGGCCAAGCAGCTAGGAAGAA…
Ilex paraguariensis Chloroplast	Ilex paraguariensis Chloroplast r	117804	153	1	t	11	59728	59738	26010	28259	N	40	TCCAAATCTGCCGAATCACTCA	AGAGAGGAGGACGGGTTATTCA	230	GATTTATTTTATGGGCGAACGACGGGAATTGAACCCGCGCATGGTGGATCCACAATCCACTGCCTTGATCCACTTGGCTACATCCGCCCCCTCTAATAGTATTTAGACTCAAAAATATGACTTCAAGAACTCGTCTAAACTAAGACCAGGGTCTTATCCATTTGTAGATGGAGCTTCGATAGCAGCTAGATCTAGAGGGAAGTTATGAGCGTTACGTTCATGCATAACTTCCATACCAAGGTTAGCACGGTTAATAATATCAGCCCAAGTATTAATTACACGGCCTTGACTATCAACTACAGATTGGTTGAAATTGAAACCATTTAGGTTGAAAGCCATAGTGCTGATACCTAAAGCAGTGAACCAGATACCTACTACAGGCCAAGCAGCTAGGAAGAA…
Ilex paraguariensis Chloroplast	Ilex paraguariensis Chloroplast s	117804	153	6	ttattt	2	64216	64227	26010	28259	N	40	TGCCTGAATCTAACTGGGGTTC	CCAATCATGGTTCTTGCGGATC	165	GATTTATTTTATGGGCGAACGACGGGAATTGAACCCGCGCATGGTGGATCCACAATCCACTGCCTTGATCCACTTGGCTACATCCGCCCCCTCTAATAGTATTTAGACTCAAAAATATGACTTCAAGAACTCGTCTAAACTAAGACCAGGGTCTTATCCATTTGTAGATGGAGCTTCGATAGCAGCTAGATCTAGAGGGAAGTTATGAGCGTTACGTTCATGCATAACTTCCATACCAAGGTTAGCACGGTTAATAATATCAGCCCAAGTATTAATTACACGGCCTTGACTATCAACTACAGATTGGTTGAAATTGAAACCATTTAGGTTGAAAGCCATAGTGCTGATACCTAAAGCAGTGAACCAGATACCTACTACAGGCCAAGCAGCTAGGAAGAA…
Ilex paraguariensis Chloroplast	Ilex paraguariensis Chloroplast t	117804	153	1	t	8	64425	64432	26010	28259	N	40	TCCAAGTCGATCCGATCCATTC	GCCCTTTCTCAACGCATTTCTT	258	GATTTATTTTATGGGCGAACGACGGGAATTGAACCCGCGCATGGTGGATCCACAATCCACTGCCTTGATCCACTTGGCTACATCCGCCCCCTCTAATAGTATTTAGACTCAAAAATATGACTTCAAGAACTCGTCTAAACTAAGACCAGGGTCTTATCCATTTGTAGATGGAGCTTCGATAGCAGCTAGATCTAGAGGGAAGTTATGAGCGTTACGTTCATGCATAACTTCCATACCAAGGTTAGCACGGTTAATAATATCAGCCCAAGTATTAATTACACGGCCTTGACTATCAACTACAGATTGGTTGAAATTGAAACCATTTAGGTTGAAAGCCATAGTGCTGATACCTAAAGCAGTGAACCAGATACCTACTACAGGCCAAGCAGCTAGGAAGAA…
Ilex paraguariensis Chloroplast	Ilex paraguariensis Chloroplast u	117804	153	1	a	9	65015	65023	26010	28259	N	40	TCCAAGTCGATCCGATCCATTC	GCCCTTTCTCAACGCATTTCTT	258	GATTTATTTTATGGGCGAACGACGGGAATTGAACCCGCGCATGGTGGATCCACAATCCACTGCCTTGATCCACTTGGCTACATCCGCCCCCTCTAATAGTATTTAGACTCAAAAATATGACTTCAAGAACTCGTCTAAACTAAGACCAGGGTCTTATCCATTTGTAGATGGAGCTTCGATAGCAGCTAGATCTAGAGGGAAGTTATGAGCGTTACGTTCATGCATAACTTCCATACCAAGGTTAGCACGGTTAATAATATCAGCCCAAGTATTAATTACACGGCCTTGACTATCAACTACAGATTGGTTGAAATTGAAACCATTTAGGTTGAAAGCCATAGTGCTGATACCTAAAGCAGTGAACCAGATACCTACTACAGGCCAAGCAGCTAGGAAGAA…
Ilex paraguariensis Chloroplast	Ilex paraguariensis Chloroplast v	117804	153	6	tcaatt	2	65313	65324	26010	28259	N	40	TCCAAGTCGATCCGATCCATTC	GCCCTTTCTCAACGCATTTCTT	258	GATTTATTTTATGGGCGAACGACGGGAATTGAACCCGCGCATGGTGGATCCACAATCCACTGCCTTGATCCACTTGGCTACATCCGCCCCCTCTAATAGTATTTAGACTCAAAAATATGACTTCAAGAACTCGTCTAAACTAAGACCAGGGTCTTATCCATTTGTAGATGGAGCTTCGATAGCAGCTAGATCTAGAGGGAAGTTATGAGCGTTACGTTCATGCATAACTTCCATACCAAGGTTAGCACGGTTAATAATATCAGCCCAAGTATTAATTACACGGCCTTGACTATCAACTACAGATTGGTTGAAATTGAAACCATTTAGGTTGAAAGCCATAGTGCTGATACCTAAAGCAGTGAACCAGATACCTACTACAGGCCAAGCAGCTAGGAAGAA…
Ilex paraguariensis Chloroplast	Ilex paraguariensis Chloroplast w	117804	153	6	aagaaa	2	66212	66223	26010	28259	N	40	AGATCTTTGGTCTCTACCCGGA	CTTCCCCTTCTTCAAACTCCGA	253	GATTTATTTTATGGGCGAACGACGGGAATTGAACCCGCGCATGGTGGATCCACAATCCACTGCCTTGATCCACTTGGCTACATCCGCCCCCTCTAATAGTATTTAGACTCAAAAATATGACTTCAAGAACTCGTCTAAACTAAGACCAGGGTCTTATCCATTTGTAGATGGAGCTTCGATAGCAGCTAGATCTAGAGGGAAGTTATGAGCGTTACGTTCATGCATAACTTCCATACCAAGGTTAGCACGGTTAATAATATCAGCCCAAGTATTAATTACACGGCCTTGACTATCAACTACAGATTGGTTGAAATTGAAACCATTTAGGTTGAAAGCCATAGTGCTGATACCTAAAGCAGTGAACCAGATACCTACTACAGGCCAAGCAGCTAGGAAGAA…
Ilex paraguariensis Chloroplast	Ilex paraguariensis Chloroplast x	117804	153	6	tagaag	2	67666	67677	26010	28259	N	40	AGGCATCTTGAAAGGGAATCGT	CTGGGGCCTATATGACATGACC	101	GATTTATTTTATGGGCGAACGACGGGAATTGAACCCGCGCATGGTGGATCCACAATCCACTGCCTTGATCCACTTGGCTACATCCGCCCCCTCTAATAGTATTTAGACTCAAAAATATGACTTCAAGAACTCGTCTAAACTAAGACCAGGGTCTTATCCATTTGTAGATGGAGCTTCGATAGCAGCTAGATCTAGAGGGAAGTTATGAGCGTTACGTTCATGCATAACTTCCATACCAAGGTTAGCACGGTTAATAATATCAGCCCAAGTATTAATTACACGGCCTTGACTATCAACTACAGATTGGTTGAAATTGAAACCATTTAGGTTGAAAGCCATAGTGCTGATACCTAAAGCAGTGAACCAGATACCTACTACAGGCCAAGCAGCTAGGAAGAA…
Ilex paraguariensis Chloroplast	Ilex paraguariensis Chloroplast y	117804	153	6	gaagga	2	67846	67857	26010	28259	N	40	AGGCATCTTGAAAGGGAATCGT	CTGGGGCCTATATGACATGACC	101	GATTTATTTTATGGGCGAACGACGGGAATTGAACCCGCGCATGGTGGATCCACAATCCACTGCCTTGATCCACTTGGCTACATCCGCCCCCTCTAATAGTATTTAGACTCAAAAATATGACTTCAAGAACTCGTCTAAACTAAGACCAGGGTCTTATCCATTTGTAGATGGAGCTTCGATAGCAGCTAGATCTAGAGGGAAGTTATGAGCGTTACGTTCATGCATAACTTCCATACCAAGGTTAGCACGGTTAATAATATCAGCCCAAGTATTAATTACACGGCCTTGACTATCAACTACAGATTGGTTGAAATTGAAACCATTTAGGTTGAAAGCCATAGTGCTGATACCTAAAGCAGTGAACCAGATACCTACTACAGGCCAAGCAGCTAGGAAGAA…
Ilex paraguariensis Chloroplast	Ilex paraguariensis Chloroplast z	117804	153	6	attcca	2	68851	68862	26010	28259	N	40	AGGCATCTTGAAAGGGAATCGT	CTGGGGCCTATATGACATGACC	101	GATTTATTTTATGGGCGAACGACGGGAATTGAACCCGCGCATGGTGGATCCACAATCCACTGCCTTGATCCACTTGGCTACATCCGCCCCCTCTAATAGTATTTAGACTCAAAAATATGACTTCAAGAACTCGTCTAAACTAAGACCAGGGTCTTATCCATTTGTAGATGGAGCTTCGATAGCAGCTAGATCTAGAGGGAAGTTATGAGCGTTACGTTCATGCATAACTTCCATACCAAGGTTAGCACGGTTAATAATATCAGCCCAAGTATTAATTACACGGCCTTGACTATCAACTACAGATTGGTTGAAATTGAAACCATTTAGGTTGAAAGCCATAGTGCTGATACCTAAAGCAGTGAACCAGATACCTACTACAGGCCAAGCAGCTAGGAAGAA…
Ilex paraguariensis Chloroplast	Ilex paraguariensis Chloroplast a	117804	153	6	cccatt	2	69351	69362	26010	28259	N	40	AGGCATCTTGAAAGGGAATCGT	CTGGGGCCTATATGACATGACC	101	GATTTATTTTATGGGCGAACGACGGGAATTGAACCCGCGCATGGTGGATCCACAATCCACTGCCTTGATCCACTTGGCTACATCCGCCCCCTCTAATAGTATTTAGACTCAAAAATATGACTTCAAGAACTCGTCTAAACTAAGACCAGGGTCTTATCCATTTGTAGATGGAGCTTCGATAGCAGCTAGATCTAGAGGGAAGTTATGAGCGTTACGTTCATGCATAACTTCCATACCAAGGTTAGCACGGTTAATAATATCAGCCCAAGTATTAATTACACGGCCTTGACTATCAACTACAGATTGGTTGAAATTGAAACCATTTAGGTTGAAAGCCATAGTGCTGATACCTAAAGCAGTGAACCAGATACCTACTACAGGCCAAGCAGCTAGGAAGAA…
Ilex paraguariensis Chloroplast	Ilex paraguariensis Chloroplast b	117804	153	6	gctaaa	2	70134	70145	26010	28259	N	40	AGGCATCTTGAAAGGGAATCGT	CTGGGGCCTATATGACATGACC	101	GATTTATTTTATGGGCGAACGACGGGAATTGAACCCGCGCATGGTGGATCCACAATCCACTGCCTTGATCCACTTGGCTACATCCGCCCCCTCTAATAGTATTTAGACTCAAAAATATGACTTCAAGAACTCGTCTAAACTAAGACCAGGGTCTTATCCATTTGTAGATGGAGCTTCGATAGCAGCTAGATCTAGAGGGAAGTTATGAGCGTTACGTTCATGCATAACTTCCATACCAAGGTTAGCACGGTTAATAATATCAGCCCAAGTATTAATTACACGGCCTTGACTATCAACTACAGATTGGTTGAAATTGAAACCATTTAGGTTGAAAGCCATAGTGCTGATACCTAAAGCAGTGAACCAGATACCTACTACAGGCCAAGCAGCTAGGAAGAA…
Ilex paraguariensis Chloroplast	Ilex paraguariensis Chloroplast c	117804	153	6	agagtc	2	70193	70204	26010	28259	N	40	AGGCATCTTGAAAGGGAATCGT	CTGGGGCCTATATGACATGACC	101	GATTTATTTTATGGGCGAACGACGGGAATTGAACCCGCGCATGGTGGATCCACAATCCACTGCCTTGATCCACTTGGCTACATCCGCCCCCTCTAATAGTATTTAGACTCAAAAATATGACTTCAAGAACTCGTCTAAACTAAGACCAGGGTCTTATCCATTTGTAGATGGAGCTTCGATAGCAGCTAGATCTAGAGGGAAGTTATGAGCGTTACGTTCATGCATAACTTCCATACCAAGGTTAGCACGGTTAATAATATCAGCCCAAGTATTAATTACACGGCCTTGACTATCAACTACAGATTGGTTGAAATTGAAACCATTTAGGTTGAAAGCCATAGTGCTGATACCTAAAGCAGTGAACCAGATACCTACTACAGGCCAAGCAGCTAGGAAGAA…
Ilex paraguariensis Chloroplast	Ilex paraguariensis Chloroplast d	117804	153	6	ttctta	2	71770	71781	26010	28259	N	40	ACTCCGTCCCGAAGAGTAACTA	AATGAGGGGCAAAGGGATTGAT	140	GATTTATTTTATGGGCGAACGACGGGAATTGAACCCGCGCATGGTGGATCCACAATCCACTGCCTTGATCCACTTGGCTACATCCGCCCCCTCTAATAGTATTTAGACTCAAAAATATGACTTCAAGAACTCGTCTAAACTAAGACCAGGGTCTTATCCATTTGTAGATGGAGCTTCGATAGCAGCTAGATCTAGAGGGAAGTTATGAGCGTTACGTTCATGCATAACTTCCATACCAAGGTTAGCACGGTTAATAATATCAGCCCAAGTATTAATTACACGGCCTTGACTATCAACTACAGATTGGTTGAAATTGAAACCATTTAGGTTGAAAGCCATAGTGCTGATACCTAAAGCAGTGAACCAGATACCTACTACAGGCCAAGCAGCTAGGAAGAA…
Ilex paraguariensis Chloroplast	Ilex paraguariensis Chloroplast e	117804	153	6	ctaaaa	2	72445	72456	26010	28259	N	40	ACTCCGTCCCGAAGAGTAACTA	AATGAGGGGCAAAGGGATTGAT	140	GATTTATTTTATGGGCGAACGACGGGAATTGAACCCGCGCATGGTGGATCCACAATCCACTGCCTTGATCCACTTGGCTACATCCGCCCCCTCTAATAGTATTTAGACTCAAAAATATGACTTCAAGAACTCGTCTAAACTAAGACCAGGGTCTTATCCATTTGTAGATGGAGCTTCGATAGCAGCTAGATCTAGAGGGAAGTTATGAGCGTTACGTTCATGCATAACTTCCATACCAAGGTTAGCACGGTTAATAATATCAGCCCAAGTATTAATTACACGGCCTTGACTATCAACTACAGATTGGTTGAAATTGAAACCATTTAGGTTGAAAGCCATAGTGCTGATACCTAAAGCAGTGAACCAGATACCTACTACAGGCCAAGCAGCTAGGAAGAA…
Ilex paraguariensis Chloroplast	Ilex paraguariensis Chloroplast f	117804	153	1	t	10	73631	73640	26010	28259	N	40	ACTCCGTCCCGAAGAGTAACTA	AATGAGGGGCAAAGGGATTGAT	140	GATTTATTTTATGGGCGAACGACGGGAATTGAACCCGCGCATGGTGGATCCACAATCCACTGCCTTGATCCACTTGGCTACATCCGCCCCCTCTAATAGTATTTAGACTCAAAAATATGACTTCAAGAACTCGTCTAAACTAAGACCAGGGTCTTATCCATTTGTAGATGGAGCTTCGATAGCAGCTAGATCTAGAGGGAAGTTATGAGCGTTACGTTCATGCATAACTTCCATACCAAGGTTAGCACGGTTAATAATATCAGCCCAAGTATTAATTACACGGCCTTGACTATCAACTACAGATTGGTTGAAATTGAAACCATTTAGGTTGAAAGCCATAGTGCTGATACCTAAAGCAGTGAACCAGATACCTACTACAGGCCAAGCAGCTAGGAAGAA…
Ilex paraguariensis Chloroplast	Ilex paraguariensis Chloroplast g	117804	153	6	ttcctc	2	73813	73824	26010	28259	N	40	ACTCCGTCCCGAAGAGTAACTA	AATGAGGGGCAAAGGGATTGAT	140	GATTTATTTTATGGGCGAACGACGGGAATTGAACCCGCGCATGGTGGATCCACAATCCACTGCCTTGATCCACTTGGCTACATCCGCCCCCTCTAATAGTATTTAGACTCAAAAATATGACTTCAAGAACTCGTCTAAACTAAGACCAGGGTCTTATCCATTTGTAGATGGAGCTTCGATAGCAGCTAGATCTAGAGGGAAGTTATGAGCGTTACGTTCATGCATAACTTCCATACCAAGGTTAGCACGGTTAATAATATCAGCCCAAGTATTAATTACACGGCCTTGACTATCAACTACAGATTGGTTGAAATTGAAACCATTTAGGTTGAAAGCCATAGTGCTGATACCTAAAGCAGTGAACCAGATACCTACTACAGGCCAAGCAGCTAGGAAGAA…
Ilex paraguariensis Chloroplast	Ilex paraguariensis Chloroplast h	117804	153	6	attagt	2	74199	74210	26010	28259	N	40	ACTCCGTCCCGAAGAGTAACTA	AATGAGGGGCAAAGGGATTGAT	140	GATTTATTTTATGGGCGAACGACGGGAATTGAACCCGCGCATGGTGGATCCACAATCCACTGCCTTGATCCACTTGGCTACATCCGCCCCCTCTAATAGTATTTAGACTCAAAAATATGACTTCAAGAACTCGTCTAAACTAAGACCAGGGTCTTATCCATTTGTAGATGGAGCTTCGATAGCAGCTAGATCTAGAGGGAAGTTATGAGCGTTACGTTCATGCATAACTTCCATACCAAGGTTAGCACGGTTAATAATATCAGCCCAAGTATTAATTACACGGCCTTGACTATCAACTACAGATTGGTTGAAATTGAAACCATTTAGGTTGAAAGCCATAGTGCTGATACCTAAAGCAGTGAACCAGATACCTACTACAGGCCAAGCAGCTAGGAAGAA…
Ilex paraguariensis Chloroplast	Ilex paraguariensis Chloroplast i	117804	153	6	aatgga	2	74646	74657	26010	28259	N	40	ACTCCGTCCCGAAGAGTAACTA	AATGAGGGGCAAAGGGATTGAT	140	GATTTATTTTATGGGCGAACGACGGGAATTGAACCCGCGCATGGTGGATCCACAATCCACTGCCTTGATCCACTTGGCTACATCCGCCCCCTCTAATAGTATTTAGACTCAAAAATATGACTTCAAGAACTCGTCTAAACTAAGACCAGGGTCTTATCCATTTGTAGATGGAGCTTCGATAGCAGCTAGATCTAGAGGGAAGTTATGAGCGTTACGTTCATGCATAACTTCCATACCAAGGTTAGCACGGTTAATAATATCAGCCCAAGTATTAATTACACGGCCTTGACTATCAACTACAGATTGGTTGAAATTGAAACCATTTAGGTTGAAAGCCATAGTGCTGATACCTAAAGCAGTGAACCAGATACCTACTACAGGCCAAGCAGCTAGGAAGAA…
Ilex paraguariensis Chloroplast	Ilex paraguariensis Chloroplast j	117804	153	1	t	11	74756	74766	26010	28259	N	40	ACTCCGTCCCGAAGAGTAACTA	AATGAGGGGCAAAGGGATTGAT	140	GATTTATTTTATGGGCGAACGACGGGAATTGAACCCGCGCATGGTGGATCCACAATCCACTGCCTTGATCCACTTGGCTACATCCGCCCCCTCTAATAGTATTTAGACTCAAAAATATGACTTCAAGAACTCGTCTAAACTAAGACCAGGGTCTTATCCATTTGTAGATGGAGCTTCGATAGCAGCTAGATCTAGAGGGAAGTTATGAGCGTTACGTTCATGCATAACTTCCATACCAAGGTTAGCACGGTTAATAATATCAGCCCAAGTATTAATTACACGGCCTTGACTATCAACTACAGATTGGTTGAAATTGAAACCATTTAGGTTGAAAGCCATAGTGCTGATACCTAAAGCAGTGAACCAGATACCTACTACAGGCCAAGCAGCTAGGAAGAA…
Ilex paraguariensis Chloroplast	Ilex paraguariensis Chloroplast k	117804	153	6	gacact	2	76078	76089	26010	28259	N	40	ATCAGTGCAATGGGATGTGTCT	TCCCTTTCTTCCTTACCATGGC	149	GATTTATTTTATGGGCGAACGACGGGAATTGAACCCGCGCATGGTGGATCCACAATCCACTGCCTTGATCCACTTGGCTACATCCGCCCCCTCTAATAGTATTTAGACTCAAAAATATGACTTCAAGAACTCGTCTAAACTAAGACCAGGGTCTTATCCATTTGTAGATGGAGCTTCGATAGCAGCTAGATCTAGAGGGAAGTTATGAGCGTTACGTTCATGCATAACTTCCATACCAAGGTTAGCACGGTTAATAATATCAGCCCAAGTATTAATTACACGGCCTTGACTATCAACTACAGATTGGTTGAAATTGAAACCATTTAGGTTGAAAGCCATAGTGCTGATACCTAAAGCAGTGAACCAGATACCTACTACAGGCCAAGCAGCTAGGAAGAA…
Ilex paraguariensis Chloroplast	Ilex paraguariensis Chloroplast l	117804	153	1	t	8	77053	77060	26010	28259	N	40	ATCAGTGCAATGGGATGTGTCT	TCCCTTTCTTCCTTACCATGGC	149	GATTTATTTTATGGGCGAACGACGGGAATTGAACCCGCGCATGGTGGATCCACAATCCACTGCCTTGATCCACTTGGCTACATCCGCCCCCTCTAATAGTATTTAGACTCAAAAATATGACTTCAAGAACTCGTCTAAACTAAGACCAGGGTCTTATCCATTTGTAGATGGAGCTTCGATAGCAGCTAGATCTAGAGGGAAGTTATGAGCGTTACGTTCATGCATAACTTCCATACCAAGGTTAGCACGGTTAATAATATCAGCCCAAGTATTAATTACACGGCCTTGACTATCAACTACAGATTGGTTGAAATTGAAACCATTTAGGTTGAAAGCCATAGTGCTGATACCTAAAGCAGTGAACCAGATACCTACTACAGGCCAAGCAGCTAGGAAGAA…
Ilex paraguariensis Chloroplast	Ilex paraguariensis Chloroplast m	117804	153	6	gaagcg	2	80549	80560	26010	28259	N	40	TCTCCAACTCGTGAACTTAGCC	AAGGTGCTGCTAAATGGATGGA	103	GATTTATTTTATGGGCGAACGACGGGAATTGAACCCGCGCATGGTGGATCCACAATCCACTGCCTTGATCCACTTGGCTACATCCGCCCCCTCTAATAGTATTTAGACTCAAAAATATGACTTCAAGAACTCGTCTAAACTAAGACCAGGGTCTTATCCATTTGTAGATGGAGCTTCGATAGCAGCTAGATCTAGAGGGAAGTTATGAGCGTTACGTTCATGCATAACTTCCATACCAAGGTTAGCACGGTTAATAATATCAGCCCAAGTATTAATTACACGGCCTTGACTATCAACTACAGATTGGTTGAAATTGAAACCATTTAGGTTGAAAGCCATAGTGCTGATACCTAAAGCAGTGAACCAGATACCTACTACAGGCCAAGCAGCTAGGAAGAA…
Ilex paraguariensis Chloroplast	Ilex paraguariensis Chloroplast n	117804	153	1	a	10	82713	82722	26010	28259	N	40	AGAGGAACCACACCAATCCATC	GAGGTGTGAAGTGGGAGAGAAG	207	GATTTATTTTATGGGCGAACGACGGGAATTGAACCCGCGCATGGTGGATCCACAATCCACTGCCTTGATCCACTTGGCTACATCCGCCCCCTCTAATAGTATTTAGACTCAAAAATATGACTTCAAGAACTCGTCTAAACTAAGACCAGGGTCTTATCCATTTGTAGATGGAGCTTCGATAGCAGCTAGATCTAGAGGGAAGTTATGAGCGTTACGTTCATGCATAACTTCCATACCAAGGTTAGCACGGTTAATAATATCAGCCCAAGTATTAATTACACGGCCTTGACTATCAACTACAGATTGGTTGAAATTGAAACCATTTAGGTTGAAAGCCATAGTGCTGATACCTAAAGCAGTGAACCAGATACCTACTACAGGCCAAGCAGCTAGGAAGAA…
Ilex paraguariensis Chloroplast	Ilex paraguariensis Chloroplast o	117804	153	6	gggata	2	83044	83055	26010	28259	N	40	AGAGGAACCACACCAATCCATC	GAGGTGTGAAGTGGGAGAGAAG	207	GATTTATTTTATGGGCGAACGACGGGAATTGAACCCGCGCATGGTGGATCCACAATCCACTGCCTTGATCCACTTGGCTACATCCGCCCCCTCTAATAGTATTTAGACTCAAAAATATGACTTCAAGAACTCGTCTAAACTAAGACCAGGGTCTTATCCATTTGTAGATGGAGCTTCGATAGCAGCTAGATCTAGAGGGAAGTTATGAGCGTTACGTTCATGCATAACTTCCATACCAAGGTTAGCACGGTTAATAATATCAGCCCAAGTATTAATTACACGGCCTTGACTATCAACTACAGATTGGTTGAAATTGAAACCATTTAGGTTGAAAGCCATAGTGCTGATACCTAAAGCAGTGAACCAGATACCTACTACAGGCCAAGCAGCTAGGAAGAA…
Ilex paraguariensis Chloroplast	Ilex paraguariensis Chloroplast p	117804	153	6	caagta	2	83111	83122	26010	28259	N	40	GACAAGAAAAATTCCCGCTGCT	ATCTGCACAATTCCCCCTTCAT	89	GATTTATTTTATGGGCGAACGACGGGAATTGAACCCGCGCATGGTGGATCCACAATCCACTGCCTTGATCCACTTGGCTACATCCGCCCCCTCTAATAGTATTTAGACTCAAAAATATGACTTCAAGAACTCGTCTAAACTAAGACCAGGGTCTTATCCATTTGTAGATGGAGCTTCGATAGCAGCTAGATCTAGAGGGAAGTTATGAGCGTTACGTTCATGCATAACTTCCATACCAAGGTTAGCACGGTTAATAATATCAGCCCAAGTATTAATTACACGGCCTTGACTATCAACTACAGATTGGTTGAAATTGAAACCATTTAGGTTGAAAGCCATAGTGCTGATACCTAAAGCAGTGAACCAGATACCTACTACAGGCCAAGCAGCTAGGAAGAA…
Ilex paraguariensis Chloroplast	Ilex paraguariensis Chloroplast q	117804	153	6	ctagta	2	83222	83233	26010	28259	N	40	GACAAGAAAAATTCCCGCTGCT	ATCTGCACAATTCCCCCTTCAT	89	GATTTATTTTATGGGCGAACGACGGGAATTGAACCCGCGCATGGTGGATCCACAATCCACTGCCTTGATCCACTTGGCTACATCCGCCCCCTCTAATAGTATTTAGACTCAAAAATATGACTTCAAGAACTCGTCTAAACTAAGACCAGGGTCTTATCCATTTGTAGATGGAGCTTCGATAGCAGCTAGATCTAGAGGGAAGTTATGAGCGTTACGTTCATGCATAACTTCCATACCAAGGTTAGCACGGTTAATAATATCAGCCCAAGTATTAATTACACGGCCTTGACTATCAACTACAGATTGGTTGAAATTGAAACCATTTAGGTTGAAAGCCATAGTGCTGATACCTAAAGCAGTGAACCAGATACCTACTACAGGCCAAGCAGCTAGGAAGAA…
Ilex paraguariensis Chloroplast	Ilex paraguariensis Chloroplast r	117804	153	1	t	9	84382	84390	26010	28259	N	40	ATGAAGGGGGAATTGTGCAGAT	TAATCGTGTCGGGGATTTTGGT	170	GATTTATTTTATGGGCGAACGACGGGAATTGAACCCGCGCATGGTGGATCCACAATCCACTGCCTTGATCCACTTGGCTACATCCGCCCCCTCTAATAGTATTTAGACTCAAAAATATGACTTCAAGAACTCGTCTAAACTAAGACCAGGGTCTTATCCATTTGTAGATGGAGCTTCGATAGCAGCTAGATCTAGAGGGAAGTTATGAGCGTTACGTTCATGCATAACTTCCATACCAAGGTTAGCACGGTTAATAATATCAGCCCAAGTATTAATTACACGGCCTTGACTATCAACTACAGATTGGTTGAAATTGAAACCATTTAGGTTGAAAGCCATAGTGCTGATACCTAAAGCAGTGAACCAGATACCTACTACAGGCCAAGCAGCTAGGAAGAA…
Ilex paraguariensis Chloroplast	Ilex paraguariensis Chloroplast s	117804	153	6	aaaaat	2	85335	85346	26010	28259	N	40	ATGAAGGGGGAATTGTGCAGAT	TAATCGTGTCGGGGATTTTGGT	170	GATTTATTTTATGGGCGAACGACGGGAATTGAACCCGCGCATGGTGGATCCACAATCCACTGCCTTGATCCACTTGGCTACATCCGCCCCCTCTAATAGTATTTAGACTCAAAAATATGACTTCAAGAACTCGTCTAAACTAAGACCAGGGTCTTATCCATTTGTAGATGGAGCTTCGATAGCAGCTAGATCTAGAGGGAAGTTATGAGCGTTACGTTCATGCATAACTTCCATACCAAGGTTAGCACGGTTAATAATATCAGCCCAAGTATTAATTACACGGCCTTGACTATCAACTACAGATTGGTTGAAATTGAAACCATTTAGGTTGAAAGCCATAGTGCTGATACCTAAAGCAGTGAACCAGATACCTACTACAGGCCAAGCAGCTAGGAAGAA…
Ilex paraguariensis Chloroplast	Ilex paraguariensis Chloroplast t	117804	153	6	tgaata	2	86054	86065	26010	28259	N	40	ATGAAGGGGGAATTGTGCAGAT	TAATCGTGTCGGGGATTTTGGT	170	GATTTATTTTATGGGCGAACGACGGGAATTGAACCCGCGCATGGTGGATCCACAATCCACTGCCTTGATCCACTTGGCTACATCCGCCCCCTCTAATAGTATTTAGACTCAAAAATATGACTTCAAGAACTCGTCTAAACTAAGACCAGGGTCTTATCCATTTGTAGATGGAGCTTCGATAGCAGCTAGATCTAGAGGGAAGTTATGAGCGTTACGTTCATGCATAACTTCCATACCAAGGTTAGCACGGTTAATAATATCAGCCCAAGTATTAATTACACGGCCTTGACTATCAACTACAGATTGGTTGAAATTGAAACCATTTAGGTTGAAAGCCATAGTGCTGATACCTAAAGCAGTGAACCAGATACCTACTACAGGCCAAGCAGCTAGGAAGAA…
Ilex paraguariensis Chloroplast	Ilex paraguariensis Chloroplast u	117804	153	1	t	14	86696	86709	26010	28259	N	40	ATGAAGGGGGAATTGTGCAGAT	TAATCGTGTCGGGGATTTTGGT	170	GATTTATTTTATGGGCGAACGACGGGAATTGAACCCGCGCATGGTGGATCCACAATCCACTGCCTTGATCCACTTGGCTACATCCGCCCCCTCTAATAGTATTTAGACTCAAAAATATGACTTCAAGAACTCGTCTAAACTAAGACCAGGGTCTTATCCATTTGTAGATGGAGCTTCGATAGCAGCTAGATCTAGAGGGAAGTTATGAGCGTTACGTTCATGCATAACTTCCATACCAAGGTTAGCACGGTTAATAATATCAGCCCAAGTATTAATTACACGGCCTTGACTATCAACTACAGATTGGTTGAAATTGAAACCATTTAGGTTGAAAGCCATAGTGCTGATACCTAAAGCAGTGAACCAGATACCTACTACAGGCCAAGCAGCTAGGAAGAA…
Ilex paraguariensis Chloroplast	Ilex paraguariensis Chloroplast v	117804	153	4	aata	3	86922	86933	26010	28259	N	40	ATGAAGGGGGAATTGTGCAGAT	TAATCGTGTCGGGGATTTTGGT	170	GATTTATTTTATGGGCGAACGACGGGAATTGAACCCGCGCATGGTGGATCCACAATCCACTGCCTTGATCCACTTGGCTACATCCGCCCCCTCTAATAGTATTTAGACTCAAAAATATGACTTCAAGAACTCGTCTAAACTAAGACCAGGGTCTTATCCATTTGTAGATGGAGCTTCGATAGCAGCTAGATCTAGAGGGAAGTTATGAGCGTTACGTTCATGCATAACTTCCATACCAAGGTTAGCACGGTTAATAATATCAGCCCAAGTATTAATTACACGGCCTTGACTATCAACTACAGATTGGTTGAAATTGAAACCATTTAGGTTGAAAGCCATAGTGCTGATACCTAAAGCAGTGAACCAGATACCTACTACAGGCCAAGCAGCTAGGAAGAA…
Ilex paraguariensis Chloroplast	Ilex paraguariensis Chloroplast w	117804	153	1	t	8	87313	87320	26010	28259	N	40	AGGAACCTGCAGATATTGGCAA	AAATTGCTTCCGCTCCAAGAAC	238	GATTTATTTTATGGGCGAACGACGGGAATTGAACCCGCGCATGGTGGATCCACAATCCACTGCCTTGATCCACTTGGCTACATCCGCCCCCTCTAATAGTATTTAGACTCAAAAATATGACTTCAAGAACTCGTCTAAACTAAGACCAGGGTCTTATCCATTTGTAGATGGAGCTTCGATAGCAGCTAGATCTAGAGGGAAGTTATGAGCGTTACGTTCATGCATAACTTCCATACCAAGGTTAGCACGGTTAATAATATCAGCCCAAGTATTAATTACACGGCCTTGACTATCAACTACAGATTGGTTGAAATTGAAACCATTTAGGTTGAAAGCCATAGTGCTGATACCTAAAGCAGTGAACCAGATACCTACTACAGGCCAAGCAGCTAGGAAGAA…
Ilex paraguariensis Chloroplast	Ilex paraguariensis Chloroplast x	117804	153	6	gaacaa	2	90337	90348	26010	28259	N	40	AGGAGCAATACTGGAAATGGCA	ATCTGCAGGGATACAACAACGT	242	GATTTATTTTATGGGCGAACGACGGGAATTGAACCCGCGCATGGTGGATCCACAATCCACTGCCTTGATCCACTTGGCTACATCCGCCCCCTCTAATAGTATTTAGACTCAAAAATATGACTTCAAGAACTCGTCTAAACTAAGACCAGGGTCTTATCCATTTGTAGATGGAGCTTCGATAGCAGCTAGATCTAGAGGGAAGTTATGAGCGTTACGTTCATGCATAACTTCCATACCAAGGTTAGCACGGTTAATAATATCAGCCCAAGTATTAATTACACGGCCTTGACTATCAACTACAGATTGGTTGAAATTGAAACCATTTAGGTTGAAAGCCATAGTGCTGATACCTAAAGCAGTGAACCAGATACCTACTACAGGCCAAGCAGCTAGGAAGAA…
Ilex paraguariensis Chloroplast	Ilex paraguariensis Chloroplast y	117804	153	6	cttctg	2	90582	90593	26010	28259	N	40	AGGAGCAATACTGGAAATGGCA	ATCTGCAGGGATACAACAACGT	242	GATTTATTTTATGGGCGAACGACGGGAATTGAACCCGCGCATGGTGGATCCACAATCCACTGCCTTGATCCACTTGGCTACATCCGCCCCCTCTAATAGTATTTAGACTCAAAAATATGACTTCAAGAACTCGTCTAAACTAAGACCAGGGTCTTATCCATTTGTAGATGGAGCTTCGATAGCAGCTAGATCTAGAGGGAAGTTATGAGCGTTACGTTCATGCATAACTTCCATACCAAGGTTAGCACGGTTAATAATATCAGCCCAAGTATTAATTACACGGCCTTGACTATCAACTACAGATTGGTTGAAATTGAAACCATTTAGGTTGAAAGCCATAGTGCTGATACCTAAAGCAGTGAACCAGATACCTACTACAGGCCAAGCAGCTAGGAAGAA…
Ilex paraguariensis Chloroplast	Ilex paraguariensis Chloroplast z	117804	153	1	a	8	91094	91101	26010	28259	N	40	AGGAGCAATACTGGAAATGGCA	ATCTGCAGGGATACAACAACGT	242	GATTTATTTTATGGGCGAACGACGGGAATTGAACCCGCGCATGGTGGATCCACAATCCACTGCCTTGATCCACTTGGCTACATCCGCCCCCTCTAATAGTATTTAGACTCAAAAATATGACTTCAAGAACTCGTCTAAACTAAGACCAGGGTCTTATCCATTTGTAGATGGAGCTTCGATAGCAGCTAGATCTAGAGGGAAGTTATGAGCGTTACGTTCATGCATAACTTCCATACCAAGGTTAGCACGGTTAATAATATCAGCCCAAGTATTAATTACACGGCCTTGACTATCAACTACAGATTGGTTGAAATTGAAACCATTTAGGTTGAAAGCCATAGTGCTGATACCTAAAGCAGTGAACCAGATACCTACTACAGGCCAAGCAGCTAGGAAGAA…
Ilex paraguariensis Chloroplast	Ilex paraguariensis Chloroplast a	117804	153	6	ttctcg	2	92418	92429	26010	28259	N	40	AGGAGCAATACTGGAAATGGCA	ATCTGCAGGGATACAACAACGT	242	GATTTATTTTATGGGCGAACGACGGGAATTGAACCCGCGCATGGTGGATCCACAATCCACTGCCTTGATCCACTTGGCTACATCCGCCCCCTCTAATAGTATTTAGACTCAAAAATATGACTTCAAGAACTCGTCTAAACTAAGACCAGGGTCTTATCCATTTGTAGATGGAGCTTCGATAGCAGCTAGATCTAGAGGGAAGTTATGAGCGTTACGTTCATGCATAACTTCCATACCAAGGTTAGCACGGTTAATAATATCAGCCCAAGTATTAATTACACGGCCTTGACTATCAACTACAGATTGGTTGAAATTGAAACCATTTAGGTTGAAAGCCATAGTGCTGATACCTAAAGCAGTGAACCAGATACCTACTACAGGCCAAGCAGCTAGGAAGAA…
Ilex paraguariensis Chloroplast	Ilex paraguariensis Chloroplast b	117804	153	1	a	15	92876	92890	26010	28259	N	40	AGGAGCAATACTGGAAATGGCA	ATCTGCAGGGATACAACAACGT	242	GATTTATTTTATGGGCGAACGACGGGAATTGAACCCGCGCATGGTGGATCCACAATCCACTGCCTTGATCCACTTGGCTACATCCGCCCCCTCTAATAGTATTTAGACTCAAAAATATGACTTCAAGAACTCGTCTAAACTAAGACCAGGGTCTTATCCATTTGTAGATGGAGCTTCGATAGCAGCTAGATCTAGAGGGAAGTTATGAGCGTTACGTTCATGCATAACTTCCATACCAAGGTTAGCACGGTTAATAATATCAGCCCAAGTATTAATTACACGGCCTTGACTATCAACTACAGATTGGTTGAAATTGAAACCATTTAGGTTGAAAGCCATAGTGCTGATACCTAAAGCAGTGAACCAGATACCTACTACAGGCCAAGCAGCTAGGAAGAA…
Ilex paraguariensis Chloroplast	Ilex paraguariensis Chloroplast c	117804	153	1	t	9	92930	92938	26010	28259	N	40	AGGAGCAATACTGGAAATGGCA	ATCTGCAGGGATACAACAACGT	242	GATTTATTTTATGGGCGAACGACGGGAATTGAACCCGCGCATGGTGGATCCACAATCCACTGCCTTGATCCACTTGGCTACATCCGCCCCCTCTAATAGTATTTAGACTCAAAAATATGACTTCAAGAACTCGTCTAAACTAAGACCAGGGTCTTATCCATTTGTAGATGGAGCTTCGATAGCAGCTAGATCTAGAGGGAAGTTATGAGCGTTACGTTCATGCATAACTTCCATACCAAGGTTAGCACGGTTAATAATATCAGCCCAAGTATTAATTACACGGCCTTGACTATCAACTACAGATTGGTTGAAATTGAAACCATTTAGGTTGAAAGCCATAGTGCTGATACCTAAAGCAGTGAACCAGATACCTACTACAGGCCAAGCAGCTAGGAAGAA…
Ilex paraguariensis Chloroplast	Ilex paraguariensis Chloroplast d	117804	153	6	gtacta	2	94448	94459	26010	28259	N	40	GAGGTGTGAAGTGGGAGAGAAG	AGAGGAACCACACCAATCCATC	158	GATTTATTTTATGGGCGAACGACGGGAATTGAACCCGCGCATGGTGGATCCACAATCCACTGCCTTGATCCACTTGGCTACATCCGCCCCCTCTAATAGTATTTAGACTCAAAAATATGACTTCAAGAACTCGTCTAAACTAAGACCAGGGTCTTATCCATTTGTAGATGGAGCTTCGATAGCAGCTAGATCTAGAGGGAAGTTATGAGCGTTACGTTCATGCATAACTTCCATACCAAGGTTAGCACGGTTAATAATATCAGCCCAAGTATTAATTACACGGCCTTGACTATCAACTACAGATTGGTTGAAATTGAAACCATTTAGGTTGAAAGCCATAGTGCTGATACCTAAAGCAGTGAACCAGATACCTACTACAGGCCAAGCAGCTAGGAAGAA…
Ilex paraguariensis Chloroplast	Ilex paraguariensis Chloroplast e	117804	153	6	tacttg	2	94560	94571	26010	28259	N	40	GAGGTGTGAAGTGGGAGAGAAG	AGAGGAACCACACCAATCCATC	158	GATTTATTTTATGGGCGAACGACGGGAATTGAACCCGCGCATGGTGGATCCACAATCCACTGCCTTGATCCACTTGGCTACATCCGCCCCCTCTAATAGTATTTAGACTCAAAAATATGACTTCAAGAACTCGTCTAAACTAAGACCAGGGTCTTATCCATTTGTAGATGGAGCTTCGATAGCAGCTAGATCTAGAGGGAAGTTATGAGCGTTACGTTCATGCATAACTTCCATACCAAGGTTAGCACGGTTAATAATATCAGCCCAAGTATTAATTACACGGCCTTGACTATCAACTACAGATTGGTTGAAATTGAAACCATTTAGGTTGAAAGCCATAGTGCTGATACCTAAAGCAGTGAACCAGATACCTACTACAGGCCAAGCAGCTAGGAAGAA…
Ilex paraguariensis Chloroplast	Ilex paraguariensis Chloroplast f	117804	153	6	ctatcc	2	94667	94678	26010	28259	N	40	GAGGTGTGAAGTGGGAGAGAAG	AGAGGAACCACACCAATCCATC	158	GATTTATTTTATGGGCGAACGACGGGAATTGAACCCGCGCATGGTGGATCCACAATCCACTGCCTTGATCCACTTGGCTACATCCGCCCCCTCTAATAGTATTTAGACTCAAAAATATGACTTCAAGAACTCGTCTAAACTAAGACCAGGGTCTTATCCATTTGTAGATGGAGCTTCGATAGCAGCTAGATCTAGAGGGAAGTTATGAGCGTTACGTTCATGCATAACTTCCATACCAAGGTTAGCACGGTTAATAATATCAGCCCAAGTATTAATTACACGGCCTTGACTATCAACTACAGATTGGTTGAAATTGAAACCATTTAGGTTGAAAGCCATAGTGCTGATACCTAAAGCAGTGAACCAGATACCTACTACAGGCCAAGCAGCTAGGAAGAA…
Ilex paraguariensis Chloroplast	Ilex paraguariensis Chloroplast g	117804	153	6	cgcttc	2	97116	97127	26010	28259	N	40	AAGGTGCTGCTAAATGGATGGA	TCTCCAACTCGTGAACTTAGCC	103	GATTTATTTTATGGGCGAACGACGGGAATTGAACCCGCGCATGGTGGATCCACAATCCACTGCCTTGATCCACTTGGCTACATCCGCCCCCTCTAATAGTATTTAGACTCAAAAATATGACTTCAAGAACTCGTCTAAACTAAGACCAGGGTCTTATCCATTTGTAGATGGAGCTTCGATAGCAGCTAGATCTAGAGGGAAGTTATGAGCGTTACGTTCATGCATAACTTCCATACCAAGGTTAGCACGGTTAATAATATCAGCCCAAGTATTAATTACACGGCCTTGACTATCAACTACAGATTGGTTGAAATTGAAACCATTTAGGTTGAAAGCCATAGTGCTGATACCTAAAGCAGTGAACCAGATACCTACTACAGGCCAAGCAGCTAGGAAGAA…
Ilex paraguariensis Chloroplast	Ilex paraguariensis Chloroplast h	117804	153	6	tcagtg	2	101585	101596	26010	28259	N	40	TCCCTTTCTTCCTTACCATGGC	ATCAGTGCAATGGGATGTGTCT	149	GATTTATTTTATGGGCGAACGACGGGAATTGAACCCGCGCATGGTGGATCCACAATCCACTGCCTTGATCCACTTGGCTACATCCGCCCCCTCTAATAGTATTTAGACTCAAAAATATGACTTCAAGAACTCGTCTAAACTAAGACCAGGGTCTTATCCATTTGTAGATGGAGCTTCGATAGCAGCTAGATCTAGAGGGAAGTTATGAGCGTTACGTTCATGCATAACTTCCATACCAAGGTTAGCACGGTTAATAATATCAGCCCAAGTATTAATTACACGGCCTTGACTATCAACTACAGATTGGTTGAAATTGAAACCATTTAGGTTGAAAGCCATAGTGCTGATACCTAAAGCAGTGAACCAGATACCTACTACAGGCCAAGCAGCTAGGAAGAA…
Ilex paraguariensis Chloroplast	Ilex paraguariensis Chloroplast i	117804	153	1	a	11	102911	102921	26010	28259	N	40	AATGAGGGGCAAAGGGATTGAT	ACTCCGTCCCGAAGAGTAACTA	141	GATTTATTTTATGGGCGAACGACGGGAATTGAACCCGCGCATGGTGGATCCACAATCCACTGCCTTGATCCACTTGGCTACATCCGCCCCCTCTAATAGTATTTAGACTCAAAAATATGACTTCAAGAACTCGTCTAAACTAAGACCAGGGTCTTATCCATTTGTAGATGGAGCTTCGATAGCAGCTAGATCTAGAGGGAAGTTATGAGCGTTACGTTCATGCATAACTTCCATACCAAGGTTAGCACGGTTAATAATATCAGCCCAAGTATTAATTACACGGCCTTGACTATCAACTACAGATTGGTTGAAATTGAAACCATTTAGGTTGAAAGCCATAGTGCTGATACCTAAAGCAGTGAACCAGATACCTACTACAGGCCAAGCAGCTAGGAAGAA…
Ilex paraguariensis Chloroplast	Ilex paraguariensis Chloroplast j	117804	153	6	actaat	2	103362	103373	26010	28259	N	40	AATGAGGGGCAAAGGGATTGAT	ACTCCGTCCCGAAGAGTAACTA	141	GATTTATTTTATGGGCGAACGACGGGAATTGAACCCGCGCATGGTGGATCCACAATCCACTGCCTTGATCCACTTGGCTACATCCGCCCCCTCTAATAGTATTTAGACTCAAAAATATGACTTCAAGAACTCGTCTAAACTAAGACCAGGGTCTTATCCATTTGTAGATGGAGCTTCGATAGCAGCTAGATCTAGAGGGAAGTTATGAGCGTTACGTTCATGCATAACTTCCATACCAAGGTTAGCACGGTTAATAATATCAGCCCAAGTATTAATTACACGGCCTTGACTATCAACTACAGATTGGTTGAAATTGAAACCATTTAGGTTGAAAGCCATAGTGCTGATACCTAAAGCAGTGAACCAGATACCTACTACAGGCCAAGCAGCTAGGAAGAA…
Ilex paraguariensis Chloroplast	Ilex paraguariensis Chloroplast k	117804	153	6	agagga	2	103750	103761	26010	28259	N	40	AATGAGGGGCAAAGGGATTGAT	ACTCCGTCCCGAAGAGTAACTA	141	GATTTATTTTATGGGCGAACGACGGGAATTGAACCCGCGCATGGTGGATCCACAATCCACTGCCTTGATCCACTTGGCTACATCCGCCCCCTCTAATAGTATTTAGACTCAAAAATATGACTTCAAGAACTCGTCTAAACTAAGACCAGGGTCTTATCCATTTGTAGATGGAGCTTCGATAGCAGCTAGATCTAGAGGGAAGTTATGAGCGTTACGTTCATGCATAACTTCCATACCAAGGTTAGCACGGTTAATAATATCAGCCCAAGTATTAATTACACGGCCTTGACTATCAACTACAGATTGGTTGAAATTGAAACCATTTAGGTTGAAAGCCATAGTGCTGATACCTAAAGCAGTGAACCAGATACCTACTACAGGCCAAGCAGCTAGGAAGAA…
Ilex paraguariensis Chloroplast	Ilex paraguariensis Chloroplast l	117804	153	1	a	10	103905	103914	26010	28259	N	40	AATGAGGGGCAAAGGGATTGAT	ACTCCGTCCCGAAGAGTAACTA	141	GATTTATTTTATGGGCGAACGACGGGAATTGAACCCGCGCATGGTGGATCCACAATCCACTGCCTTGATCCACTTGGCTACATCCGCCCCCTCTAATAGTATTTAGACTCAAAAATATGACTTCAAGAACTCGTCTAAACTAAGACCAGGGTCTTATCCATTTGTAGATGGAGCTTCGATAGCAGCTAGATCTAGAGGGAAGTTATGAGCGTTACGTTCATGCATAACTTCCATACCAAGGTTAGCACGGTTAATAATATCAGCCCAAGTATTAATTACACGGCCTTGACTATCAACTACAGATTGGTTGAAATTGAAACCATTTAGGTTGAAAGCCATAGTGCTGATACCTAAAGCAGTGAACCAGATACCTACTACAGGCCAAGCAGCTAGGAAGAA…
Ilex paraguariensis Chloroplast	Ilex paraguariensis Chloroplast m	117804	153	1	a	10	103939	103948	26010	28259	N	40	AATGAGGGGCAAAGGGATTGAT	ACTCCGTCCCGAAGAGTAACTA	141	GATTTATTTTATGGGCGAACGACGGGAATTGAACCCGCGCATGGTGGATCCACAATCCACTGCCTTGATCCACTTGGCTACATCCGCCCCCTCTAATAGTATTTAGACTCAAAAATATGACTTCAAGAACTCGTCTAAACTAAGACCAGGGTCTTATCCATTTGTAGATGGAGCTTCGATAGCAGCTAGATCTAGAGGGAAGTTATGAGCGTTACGTTCATGCATAACTTCCATACCAAGGTTAGCACGGTTAATAATATCAGCCCAAGTATTAATTACACGGCCTTGACTATCAACTACAGATTGGTTGAAATTGAAACCATTTAGGTTGAAAGCCATAGTGCTGATACCTAAAGCAGTGAACCAGATACCTACTACAGGCCAAGCAGCTAGGAAGAA…
Ilex paraguariensis Chloroplast	Ilex paraguariensis Chloroplast n	117804	153	6	ttttag	2	105123	105134	26010	28259	N	40	AATGAGGGGCAAAGGGATTGAT	ACTCCGTCCCGAAGAGTAACTA	141	GATTTATTTTATGGGCGAACGACGGGAATTGAACCCGCGCATGGTGGATCCACAATCCACTGCCTTGATCCACTTGGCTACATCCGCCCCCTCTAATAGTATTTAGACTCAAAAATATGACTTCAAGAACTCGTCTAAACTAAGACCAGGGTCTTATCCATTTGTAGATGGAGCTTCGATAGCAGCTAGATCTAGAGGGAAGTTATGAGCGTTACGTTCATGCATAACTTCCATACCAAGGTTAGCACGGTTAATAATATCAGCCCAAGTATTAATTACACGGCCTTGACTATCAACTACAGATTGGTTGAAATTGAAACCATTTAGGTTGAAAGCCATAGTGCTGATACCTAAAGCAGTGAACCAGATACCTACTACAGGCCAAGCAGCTAGGAAGAA…
Ilex paraguariensis Chloroplast	Ilex paraguariensis Chloroplast o	117804	153	6	taagaa	2	105798	105809	26010	28259	N	40	AATGAGGGGCAAAGGGATTGAT	ACTCCGTCCCGAAGAGTAACTA	141	GATTTATTTTATGGGCGAACGACGGGAATTGAACCCGCGCATGGTGGATCCACAATCCACTGCCTTGATCCACTTGGCTACATCCGCCCCCTCTAATAGTATTTAGACTCAAAAATATGACTTCAAGAACTCGTCTAAACTAAGACCAGGGTCTTATCCATTTGTAGATGGAGCTTCGATAGCAGCTAGATCTAGAGGGAAGTTATGAGCGTTACGTTCATGCATAACTTCCATACCAAGGTTAGCACGGTTAATAATATCAGCCCAAGTATTAATTACACGGCCTTGACTATCAACTACAGATTGGTTGAAATTGAAACCATTTAGGTTGAAAGCCATAGTGCTGATACCTAAAGCAGTGAACCAGATACCTACTACAGGCCAAGCAGCTAGGAAGAA…
Ilex paraguariensis Chloroplast	Ilex paraguariensis Chloroplast p	117804	153	6	gactct	2	107377	107388	26010	28259	N	40	CTGGGGCCTATATGACATGACC	AGGCATCTTGAAAGGGAATCGT	101	GATTTATTTTATGGGCGAACGACGGGAATTGAACCCGCGCATGGTGGATCCACAATCCACTGCCTTGATCCACTTGGCTACATCCGCCCCCTCTAATAGTATTTAGACTCAAAAATATGACTTCAAGAACTCGTCTAAACTAAGACCAGGGTCTTATCCATTTGTAGATGGAGCTTCGATAGCAGCTAGATCTAGAGGGAAGTTATGAGCGTTACGTTCATGCATAACTTCCATACCAAGGTTAGCACGGTTAATAATATCAGCCCAAGTATTAATTACACGGCCTTGACTATCAACTACAGATTGGTTGAAATTGAAACCATTTAGGTTGAAAGCCATAGTGCTGATACCTAAAGCAGTGAACCAGATACCTACTACAGGCCAAGCAGCTAGGAAGAA…
Ilex paraguariensis Chloroplast	Ilex paraguariensis Chloroplast q	117804	153	6	gcttta	2	107434	107445	26010	28259	N	40	CTGGGGCCTATATGACATGACC	AGGCATCTTGAAAGGGAATCGT	101	GATTTATTTTATGGGCGAACGACGGGAATTGAACCCGCGCATGGTGGATCCACAATCCACTGCCTTGATCCACTTGGCTACATCCGCCCCCTCTAATAGTATTTAGACTCAAAAATATGACTTCAAGAACTCGTCTAAACTAAGACCAGGGTCTTATCCATTTGTAGATGGAGCTTCGATAGCAGCTAGATCTAGAGGGAAGTTATGAGCGTTACGTTCATGCATAACTTCCATACCAAGGTTAGCACGGTTAATAATATCAGCCCAAGTATTAATTACACGGCCTTGACTATCAACTACAGATTGGTTGAAATTGAAACCATTTAGGTTGAAAGCCATAGTGCTGATACCTAAAGCAGTGAACCAGATACCTACTACAGGCCAAGCAGCTAGGAAGAA…
Ilex paraguariensis Chloroplast	Ilex paraguariensis Chloroplast r	117804	153	6	aatggg	2	108219	108230	26010	28259	N	40	CTGGGGCCTATATGACATGACC	AGGCATCTTGAAAGGGAATCGT	101	GATTTATTTTATGGGCGAACGACGGGAATTGAACCCGCGCATGGTGGATCCACAATCCACTGCCTTGATCCACTTGGCTACATCCGCCCCCTCTAATAGTATTTAGACTCAAAAATATGACTTCAAGAACTCGTCTAAACTAAGACCAGGGTCTTATCCATTTGTAGATGGAGCTTCGATAGCAGCTAGATCTAGAGGGAAGTTATGAGCGTTACGTTCATGCATAACTTCCATACCAAGGTTAGCACGGTTAATAATATCAGCCCAAGTATTAATTACACGGCCTTGACTATCAACTACAGATTGGTTGAAATTGAAACCATTTAGGTTGAAAGCCATAGTGCTGATACCTAAAGCAGTGAACCAGATACCTACTACAGGCCAAGCAGCTAGGAAGAA…
Ilex paraguariensis Chloroplast	Ilex paraguariensis Chloroplast s	117804	153	6	cttcta	2	109916	109927	26010	28259	N	40	CTGGGGCCTATATGACATGACC	AGGCATCTTGAAAGGGAATCGT	101	GATTTATTTTATGGGCGAACGACGGGAATTGAACCCGCGCATGGTGGATCCACAATCCACTGCCTTGATCCACTTGGCTACATCCGCCCCCTCTAATAGTATTTAGACTCAAAAATATGACTTCAAGAACTCGTCTAAACTAAGACCAGGGTCTTATCCATTTGTAGATGGAGCTTCGATAGCAGCTAGATCTAGAGGGAAGTTATGAGCGTTACGTTCATGCATAACTTCCATACCAAGGTTAGCACGGTTAATAATATCAGCCCAAGTATTAATTACACGGCCTTGACTATCAACTACAGATTGGTTGAAATTGAAACCATTTAGGTTGAAAGCCATAGTGCTGATACCTAAAGCAGTGAACCAGATACCTACTACAGGCCAAGCAGCTAGGAAGAA…
Ilex paraguariensis Chloroplast	Ilex paraguariensis Chloroplast t	117804	153	6	tttttc	2	111310	111321	26010	28259	N	40	GCTCCTTCCTCCGATTCGTATT	AGATCTTTGGTCTCTACCCGGA	242	GATTTATTTTATGGGCGAACGACGGGAATTGAACCCGCGCATGGTGGATCCACAATCCACTGCCTTGATCCACTTGGCTACATCCGCCCCCTCTAATAGTATTTAGACTCAAAAATATGACTTCAAGAACTCGTCTAAACTAAGACCAGGGTCTTATCCATTTGTAGATGGAGCTTCGATAGCAGCTAGATCTAGAGGGAAGTTATGAGCGTTACGTTCATGCATAACTTCCATACCAAGGTTAGCACGGTTAATAATATCAGCCCAAGTATTAATTACACGGCCTTGACTATCAACTACAGATTGGTTGAAATTGAAACCATTTAGGTTGAAAGCCATAGTGCTGATACCTAAAGCAGTGAACCAGATACCTACTACAGGCCAAGCAGCTAGGAAGAA…
Ilex paraguariensis Chloroplast	Ilex paraguariensis Chloroplast u	117804	153	6	aattga	2	112202	112213	26010	28259	N	40	GCCCTTTCTCAACGCATTTCTT	TCCAAGTCGATCCGATCCATTC	258	GATTTATTTTATGGGCGAACGACGGGAATTGAACCCGCGCATGGTGGATCCACAATCCACTGCCTTGATCCACTTGGCTACATCCGCCCCCTCTAATAGTATTTAGACTCAAAAATATGACTTCAAGAACTCGTCTAAACTAAGACCAGGGTCTTATCCATTTGTAGATGGAGCTTCGATAGCAGCTAGATCTAGAGGGAAGTTATGAGCGTTACGTTCATGCATAACTTCCATACCAAGGTTAGCACGGTTAATAATATCAGCCCAAGTATTAATTACACGGCCTTGACTATCAACTACAGATTGGTTGAAATTGAAACCATTTAGGTTGAAAGCCATAGTGCTGATACCTAAAGCAGTGAACCAGATACCTACTACAGGCCAAGCAGCTAGGAAGAA…
Ilex paraguariensis Chloroplast	Ilex paraguariensis Chloroplast v	117804	153	1	t	9	112503	112511	26010	28259	N	40	GCCCTTTCTCAACGCATTTCTT	TCCAAGTCGATCCGATCCATTC	258	GATTTATTTTATGGGCGAACGACGGGAATTGAACCCGCGCATGGTGGATCCACAATCCACTGCCTTGATCCACTTGGCTACATCCGCCCCCTCTAATAGTATTTAGACTCAAAAATATGACTTCAAGAACTCGTCTAAACTAAGACCAGGGTCTTATCCATTTGTAGATGGAGCTTCGATAGCAGCTAGATCTAGAGGGAAGTTATGAGCGTTACGTTCATGCATAACTTCCATACCAAGGTTAGCACGGTTAATAATATCAGCCCAAGTATTAATTACACGGCCTTGACTATCAACTACAGATTGGTTGAAATTGAAACCATTTAGGTTGAAAGCCATAGTGCTGATACCTAAAGCAGTGAACCAGATACCTACTACAGGCCAAGCAGCTAGGAAGAA…
Ilex paraguariensis Chloroplast	Ilex paraguariensis Chloroplast w	117804	153	6	aaataa	2	113303	113314	26010	28259	N	40	CCAATCATGGTTCTTGCGGATC	TGCCTGAATCTAACTGGGGTTC	165	GATTTATTTTATGGGCGAACGACGGGAATTGAACCCGCGCATGGTGGATCCACAATCCACTGCCTTGATCCACTTGGCTACATCCGCCCCCTCTAATAGTATTTAGACTCAAAAATATGACTTCAAGAACTCGTCTAAACTAAGACCAGGGTCTTATCCATTTGTAGATGGAGCTTCGATAGCAGCTAGATCTAGAGGGAAGTTATGAGCGTTACGTTCATGCATAACTTCCATACCAAGGTTAGCACGGTTAATAATATCAGCCCAAGTATTAATTACACGGCCTTGACTATCAACTACAGATTGGTTGAAATTGAAACCATTTAGGTTGAAAGCCATAGTGCTGATACCTAAAGCAGTGAACCAGATACCTACTACAGGCCAAGCAGCTAGGAAGAA…

## Sheet: Alternate Primers1
SSR Alternate Primers
Marker ID	Forward	Reverse	Product Size
Ilex paraguariensis Chloroplast a	AAGGAACCATGCATAGCACTGA	TATTCCAGGCTGAGCACAACAT	77
Ilex paraguariensis Chloroplast b	AAGGAACCATGCATAGCACTGA	ATTGTATTCCAGGCTGAGCACA	81
Ilex paraguariensis Chloroplast c	AGGAACCATGCATAGCACTGAA	CTGATGGTATGCCGCTAGGAAT	124
Ilex paraguariensis Chloroplast d	AAGGAACCATGCATAGCACTGA	CTGATGGTATGCCGCTAGGAAT	125
Ilex paraguariensis Chloroplast e	AAGGAACCATGCATAGCACTGA	TATTCCAGGCTGAGCACAACAT	77
Ilex paraguariensis Chloroplast f	AAGGAACCATGCATAGCACTGA	ATTGTATTCCAGGCTGAGCACA	81
Ilex paraguariensis Chloroplast g	AGGAACCATGCATAGCACTGAA	CTGATGGTATGCCGCTAGGAAT	124
Ilex paraguariensis Chloroplast h	AAGGAACCATGCATAGCACTGA	CTGATGGTATGCCGCTAGGAAT	125
Ilex paraguariensis Chloroplast i	AAGGAACCATGCATAGCACTGA	TATTCCAGGCTGAGCACAACAT	77
Ilex paraguariensis Chloroplast j	AAGGAACCATGCATAGCACTGA	ATTGTATTCCAGGCTGAGCACA	81
Ilex paraguariensis Chloroplast k	AGGAACCATGCATAGCACTGAA	CTGATGGTATGCCGCTAGGAAT	124
Ilex paraguariensis Chloroplast l	AAGGAACCATGCATAGCACTGA	CTGATGGTATGCCGCTAGGAAT	125
Ilex paraguariensis Chloroplast m	AAGGAACCATGCATAGCACTGA	TATTCCAGGCTGAGCACAACAT	77
Ilex paraguariensis Chloroplast n	AAGGAACCATGCATAGCACTGA	ATTGTATTCCAGGCTGAGCACA	81
Ilex paraguariensis Chloroplast o	AGGAACCATGCATAGCACTGAA	CTGATGGTATGCCGCTAGGAAT	124
Ilex paraguariensis Chloroplast p	AAGGAACCATGCATAGCACTGA	CTGATGGTATGCCGCTAGGAAT	125
Ilex paraguariensis Chloroplast q	CTCTTCCTTCTCTTCGGGATCG	AGGATCCCAGAACATTTGCCAT	167
Ilex paraguariensis Chloroplast r	GCTCGTTGCTTTTTCTTTCCCT	CACATTTGGATGAAGGGAGGGA	166
Ilex paraguariensis Chloroplast s	TTCGAGTAGTCCTTTCTTGGCC	TCGAAAACTTACAGCAGCTTGC	110
Ilex paraguariensis Chloroplast t	GACGGCTCATTGGGATAGATGT	AGGATCCCAGAACATTTGCCAT	121
Ilex paraguariensis Chloroplast u	CTCTTCCTTCTCTTCGGGATCG	AGGATCCCAGAACATTTGCCAT	167
Ilex paraguariensis Chloroplast v	GCTCGTTGCTTTTTCTTTCCCT	CACATTTGGATGAAGGGAGGGA	166
Ilex paraguariensis Chloroplast w	TTCGAGTAGTCCTTTCTTGGCC	TCGAAAACTTACAGCAGCTTGC	110
Ilex paraguariensis Chloroplast x	GACGGCTCATTGGGATAGATGT	AGGATCCCAGAACATTTGCCAT	121
Ilex paraguariensis Chloroplast y	CTCTTCCTTCTCTTCGGGATCG	AGGATCCCAGAACATTTGCCAT	167
Ilex paraguariensis Chloroplast z	GCTCGTTGCTTTTTCTTTCCCT	CACATTTGGATGAAGGGAGGGA	166
Ilex paraguariensis Chloroplast a	TTCGAGTAGTCCTTTCTTGGCC	TCGAAAACTTACAGCAGCTTGC	110
Ilex paraguariensis Chloroplast b	GACGGCTCATTGGGATAGATGT	AGGATCCCAGAACATTTGCCAT	121
Ilex paraguariensis Chloroplast c	CTCTTCCTTCTCTTCGGGATCG	AGGATCCCAGAACATTTGCCAT	167
Ilex paraguariensis Chloroplast d	GCTCGTTGCTTTTTCTTTCCCT	CACATTTGGATGAAGGGAGGGA	166
Ilex paraguariensis Chloroplast e	TTCGAGTAGTCCTTTCTTGGCC	TCGAAAACTTACAGCAGCTTGC	110
Ilex paraguariensis Chloroplast f	GACGGCTCATTGGGATAGATGT	AGGATCCCAGAACATTTGCCAT	121
Ilex paraguariensis Chloroplast g	CTCTTCCTTCTCTTCGGGATCG	AGGATCCCAGAACATTTGCCAT	167
Ilex paraguariensis Chloroplast h	GCTCGTTGCTTTTTCTTTCCCT	CACATTTGGATGAAGGGAGGGA	166
Ilex paraguariensis Chloroplast i	TTCGAGTAGTCCTTTCTTGGCC	TCGAAAACTTACAGCAGCTTGC	110
Ilex paraguariensis Chloroplast j	GACGGCTCATTGGGATAGATGT	AGGATCCCAGAACATTTGCCAT	121
Ilex paraguariensis Chloroplast k	CTCTTCCTTCTCTTCGGGATCG	AGGATCCCAGAACATTTGCCAT	167
Ilex paraguariensis Chloroplast l	GCTCGTTGCTTTTTCTTTCCCT	CACATTTGGATGAAGGGAGGGA	166
Ilex paraguariensis Chloroplast m	TTCGAGTAGTCCTTTCTTGGCC	TCGAAAACTTACAGCAGCTTGC	110
Ilex paraguariensis Chloroplast n	GACGGCTCATTGGGATAGATGT	AGGATCCCAGAACATTTGCCAT	121
Ilex paraguariensis Chloroplast o	CTCTTCCTTCTCTTCGGGATCG	AGGATCCCAGAACATTTGCCAT	167
Ilex paraguariensis Chloroplast p	GCTCGTTGCTTTTTCTTTCCCT	CACATTTGGATGAAGGGAGGGA	166
Ilex paraguariensis Chloroplast q	TTCGAGTAGTCCTTTCTTGGCC	TCGAAAACTTACAGCAGCTTGC	110
Ilex paraguariensis Chloroplast r	GACGGCTCATTGGGATAGATGT	AGGATCCCAGAACATTTGCCAT	121
Ilex paraguariensis Chloroplast s	CTCTTCCTTCTCTTCGGGATCG	AGGATCCCAGAACATTTGCCAT	167
Ilex paraguariensis Chloroplast t	GCTCGTTGCTTTTTCTTTCCCT	CACATTTGGATGAAGGGAGGGA	166
Ilex paraguariensis Chloroplast u	TTCGAGTAGTCCTTTCTTGGCC	TCGAAAACTTACAGCAGCTTGC	110
Ilex paraguariensis Chloroplast v	GACGGCTCATTGGGATAGATGT	AGGATCCCAGAACATTTGCCAT	121
Ilex paraguariensis Chloroplast w	GATATGGGCTCGTGTGAGTAGG	ATACTGGATCCCCACCTACACA	183
Ilex paraguariensis Chloroplast x	GGATATGGGCTCGTGTGAGTAG	ATACTGGATCCCCACCTACACA	184
Ilex paraguariensis Chloroplast y	TGGACCATAACGGAATTTCGGT	CCCCACCTACACAAGCAAATTG	262
Ilex paraguariensis Chloroplast z	TGGACCATAACGGAATTTCGGT	CTACTCACACGAGCCCATATCC	86
Ilex paraguariensis Chloroplast a	GATATGGGCTCGTGTGAGTAGG	ATACTGGATCCCCACCTACACA	183
Ilex paraguariensis Chloroplast b	GGATATGGGCTCGTGTGAGTAG	ATACTGGATCCCCACCTACACA	184
Ilex paraguariensis Chloroplast c	TGGACCATAACGGAATTTCGGT	CCCCACCTACACAAGCAAATTG	262
Ilex paraguariensis Chloroplast d	TGGACCATAACGGAATTTCGGT	CTACTCACACGAGCCCATATCC	86
Ilex paraguariensis Chloroplast e	GATATGGGCTCGTGTGAGTAGG	ATACTGGATCCCCACCTACACA	183
Ilex paraguariensis Chloroplast f	GGATATGGGCTCGTGTGAGTAG	ATACTGGATCCCCACCTACACA	184
Ilex paraguariensis Chloroplast g	TGGACCATAACGGAATTTCGGT	CCCCACCTACACAAGCAAATTG	262
Ilex paraguariensis Chloroplast h	TGGACCATAACGGAATTTCGGT	CTACTCACACGAGCCCATATCC	86
Ilex paraguariensis Chloroplast i	GATATGGGCTCGTGTGAGTAGG	ATACTGGATCCCCACCTACACA	183
Ilex paraguariensis Chloroplast j	GGATATGGGCTCGTGTGAGTAG	ATACTGGATCCCCACCTACACA	184
Ilex paraguariensis Chloroplast k	TGGACCATAACGGAATTTCGGT	CCCCACCTACACAAGCAAATTG	262
Ilex paraguariensis Chloroplast l	TGGACCATAACGGAATTTCGGT	CTACTCACACGAGCCCATATCC	86
Ilex paraguariensis Chloroplast m	GATATGGGCTCGTGTGAGTAGG	ATACTGGATCCCCACCTACACA	183
Ilex paraguariensis Chloroplast n	GGATATGGGCTCGTGTGAGTAG	ATACTGGATCCCCACCTACACA	184
Ilex paraguariensis Chloroplast o	TGGACCATAACGGAATTTCGGT	CCCCACCTACACAAGCAAATTG	262
Ilex paraguariensis Chloroplast p	TGGACCATAACGGAATTTCGGT	CTACTCACACGAGCCCATATCC	86
Ilex paraguariensis Chloroplast q	CCAGAACGGATGGTTTTGTGTC	CTGAATAATCGACCCGTTTGCC	218
Ilex paraguariensis Chloroplast r	CCAGAACGGATGGTTTTGTGTC	CCTGAATAATCGACCCGTTTGC	219
Ilex paraguariensis Chloroplast s	GGAAGAAGGGTTCACAGGGAAT	ATCCACGGCTTCTTGTACCATT	191
Ilex paraguariensis Chloroplast t	GCAAACGGGTCGATTATTCAGG	TGTCCCTGCATAACGTCTTGAA	165
Ilex paraguariensis Chloroplast u	GCAATTTACGCGAAGGACTCTC	CCCATTTCGAGGACTCACAGAA	177
Ilex paraguariensis Chloroplast v	CTGGATATCTTACGCGCAGACT	CCCATTTCGAGGACTCACAGAA	81
Ilex paraguariensis Chloroplast w	GCAATTTACGCGAAGGACTCTC	AGTCTGCGCGTAAGATATCCAG	95
Ilex paraguariensis Chloroplast x	CCAGAACGGATGGTTTTGTGTC	CTGAATAATCGACCCGTTTGCC	218
Ilex paraguariensis Chloroplast y	GCAATTTACGCGAAGGACTCTC	CCCATTTCGAGGACTCACAGAA	177
Ilex paraguariensis Chloroplast z	CTGGATATCTTACGCGCAGACT	CCCATTTCGAGGACTCACAGAA	81
Ilex paraguariensis Chloroplast a	GCAATTTACGCGAAGGACTCTC	AGTCTGCGCGTAAGATATCCAG	95
Ilex paraguariensis Chloroplast b	CCAGAACGGATGGTTTTGTGTC	CTGAATAATCGACCCGTTTGCC	218
Ilex paraguariensis Chloroplast c	CTGGATATCTTACGCGCAGACT	CCCATTTCGAGGACTCACAGAA	81
Ilex paraguariensis Chloroplast d	GCAATTTACGCGAAGGACTCTC	AGTCTGCGCGTAAGATATCCAG	95
Ilex paraguariensis Chloroplast e	GGGGGTGCAGATCCATAATAGG	TATTCCCAATAAGACGGCTCGG	164
Ilex paraguariensis Chloroplast f	TATGGGAATGTACACGCGGTAG	GAGAGTCCTTCGCGTAAATTGC	237
Ilex paraguariensis Chloroplast g	CTGGATATCTTACGCGCAGACT	CCCATTTCGAGGACTCACAGAA	81
Ilex paraguariensis Chloroplast h	GCAATTTACGCGAAGGACTCTC	AGTCTGCGCGTAAGATATCCAG	95
Ilex paraguariensis Chloroplast i	GGGGGTGCAGATCCATAATAGG	TATTCCCAATAAGACGGCTCGG	164
Ilex paraguariensis Chloroplast j	TATGGGAATGTACACGCGGTAG	GAGAGTCCTTCGCGTAAATTGC	237
Ilex paraguariensis Chloroplast k	CTGGATATCTTACGCGCAGACT	CCCATTTCGAGGACTCACAGAA	81
Ilex paraguariensis Chloroplast l	GCAATTTACGCGAAGGACTCTC	AGTCTGCGCGTAAGATATCCAG	95
Ilex paraguariensis Chloroplast m	GGGGGTGCAGATCCATAATAGG	TATTCCCAATAAGACGGCTCGG	164
Ilex paraguariensis Chloroplast n	TATGGGAATGTACACGCGGTAG	GAGAGTCCTTCGCGTAAATTGC	237
Ilex paraguariensis Chloroplast o	CCGAGCCGTCTTATTGGGAATA	GAACAACGTTCTCTTTCAGGCC	129
Ilex paraguariensis Chloroplast p	GGCCTGAAAGAGAACGTTGTTC	CTCCTGCCTCCATCATCTCTTC	136
Ilex paraguariensis Chloroplast q	GTGACCCCGATCTTGCAGATAT	GAACGACCCTCACAAATTGCAA	83
Ilex paraguariensis Chloroplast r	CCGAGCCGTCTTATTGGGAATA	CTCCTGCCTCCATCATCTCTTC	266
Ilex paraguariensis Chloroplast s	CCGAGCCGTCTTATTGGGAATA	GAACAACGTTCTCTTTCAGGCC	129
Ilex paraguariensis Chloroplast t	GAGCGTGAGAGCCAAATGAATC	GGGCTTTTTCCAGCTGTTCAAT	170
Ilex paraguariensis Chloroplast u	GGCCTGAAAGAGAACGTTGTTC	CTCCTGCCTCCATCATCTCTTC	136
Ilex paraguariensis Chloroplast v	GTGACCCCGATCTTGCAGATAT	GAACGACCCTCACAAATTGCAA	83
Ilex paraguariensis Chloroplast w	CCGAGCCGTCTTATTGGGAATA	GAACAACGTTCTCTTTCAGGCC	129
Ilex paraguariensis Chloroplast x	GAGCGTGAGAGCCAAATGAATC	GGGCTTTTTCCAGCTGTTCAAT	170
Ilex paraguariensis Chloroplast y	GGCCTGAAAGAGAACGTTGTTC	CTCCTGCCTCCATCATCTCTTC	136
Ilex paraguariensis Chloroplast z	GTGACCCCGATCTTGCAGATAT	GAACGACCCTCACAAATTGCAA	83
Ilex paraguariensis Chloroplast a	ACCAGTGAGTGAGGCCTATTTG	TATCCGTGGCTACTGCTGTTTT	231
Ilex paraguariensis Chloroplast b	ATTGAACAGCTGGAAAAAGCCC	TCCTAGAGCTCCTTGTAAGGCT	217
Ilex paraguariensis Chloroplast c	ACCAGTGAGTGAGGCCTATTTG	CGAAATAATACCAGGAGCGGGA	101
Ilex paraguariensis Chloroplast d	TCCCGCTCCTGGTATTATTTCG	ATCCGTGGCTACTGCTGTTTTA	128
Ilex paraguariensis Chloroplast e	ACCAGTGAGTGAGGCCTATTTG	TATCCGTGGCTACTGCTGTTTT	231
Ilex paraguariensis Chloroplast f	ATTGAACAGCTGGAAAAAGCCC	TCCTAGAGCTCCTTGTAAGGCT	217
Ilex paraguariensis Chloroplast g	ACCAGTGAGTGAGGCCTATTTG	CGAAATAATACCAGGAGCGGGA	101
Ilex paraguariensis Chloroplast h	TCCCGCTCCTGGTATTATTTCG	ATCCGTGGCTACTGCTGTTTTA	128
Ilex paraguariensis Chloroplast i	ACCAGTGAGTGAGGCCTATTTG	TATCCGTGGCTACTGCTGTTTT	231
Ilex paraguariensis Chloroplast j	ATTGAACAGCTGGAAAAAGCCC	TCCTAGAGCTCCTTGTAAGGCT	217
Ilex paraguariensis Chloroplast k	ACCAGTGAGTGAGGCCTATTTG	CGAAATAATACCAGGAGCGGGA	101
Ilex paraguariensis Chloroplast l	TCCCGCTCCTGGTATTATTTCG	ATCCGTGGCTACTGCTGTTTTA	128
Ilex paraguariensis Chloroplast m	ACCAGTGAGTGAGGCCTATTTG	TATCCGTGGCTACTGCTGTTTT	231
Ilex paraguariensis Chloroplast n	ATTGAACAGCTGGAAAAAGCCC	TCCTAGAGCTCCTTGTAAGGCT	217
Ilex paraguariensis Chloroplast o	ACCAGTGAGTGAGGCCTATTTG	CGAAATAATACCAGGAGCGGGA	101
Ilex paraguariensis Chloroplast p	TCCCGCTCCTGGTATTATTTCG	ATCCGTGGCTACTGCTGTTTTA	128
Ilex paraguariensis Chloroplast q	ACCAGTGAGTGAGGCCTATTTG	TATCCGTGGCTACTGCTGTTTT	231
Ilex paraguariensis Chloroplast r	ATTGAACAGCTGGAAAAAGCCC	TCCTAGAGCTCCTTGTAAGGCT	217
Ilex paraguariensis Chloroplast s	ACCAGTGAGTGAGGCCTATTTG	CGAAATAATACCAGGAGCGGGA	101
Ilex paraguariensis Chloroplast t	TCCCGCTCCTGGTATTATTTCG	ATCCGTGGCTACTGCTGTTTTA	128
Ilex paraguariensis Chloroplast u	ACCAGTGAGTGAGGCCTATTTG	TATCCGTGGCTACTGCTGTTTT	231
Ilex paraguariensis Chloroplast v	GGGACCGTTTCGTTTTTGTAGG	AAATAGGAACTGGCCAATCCGT	110
Ilex paraguariensis Chloroplast w	CGTTTCGTTTTTGTAGGCTGGT	AAATAGGAACTGGCCAATCCGT	105
Ilex paraguariensis Chloroplast x	ACCGTTTCGTTTTTGTAGGCTG	AAATAGGAACTGGCCAATCCGT	107
Ilex paraguariensis Chloroplast y	ACCAGTGAGTGAGGCCTATTTG	ATCCGTGGCTACTGCTGTTTTA	230
Ilex paraguariensis Chloroplast z	ACCAGTGAGTGAGGCCTATTTG	TATCCGTGGCTACTGCTGTTTT	231
Ilex paraguariensis Chloroplast a	ACGGATTGGCCAGTTCCTATTT	GGTCGCAATTGAACAGATCGAG	215
Ilex paraguariensis Chloroplast b	GGGACCGTTTCGTTTTTGTAGG	AAATAGGAACTGGCCAATCCGT	110
Ilex paraguariensis Chloroplast c	ACCAGTGAGTGAGGCCTATTTG	ATCCGTGGCTACTGCTGTTTTA	230
Ilex paraguariensis Chloroplast d	ACCAGTGAGTGAGGCCTATTTG	TATCCGTGGCTACTGCTGTTTT	231
Ilex paraguariensis Chloroplast e	ACGGATTGGCCAGTTCCTATTT	GGTCGCAATTGAACAGATCGAG	215
Ilex paraguariensis Chloroplast f	GGGACCGTTTCGTTTTTGTAGG	AAATAGGAACTGGCCAATCCGT	110
Ilex paraguariensis Chloroplast g	ACCAGTGAGTGAGGCCTATTTG	ATCCGTGGCTACTGCTGTTTTA	230
Ilex paraguariensis Chloroplast h	ACCAGTGAGTGAGGCCTATTTG	TATCCGTGGCTACTGCTGTTTT	231
Ilex paraguariensis Chloroplast i	ACGGATTGGCCAGTTCCTATTT	GGTCGCAATTGAACAGATCGAG	215
Ilex paraguariensis Chloroplast j	GGGACCGTTTCGTTTTTGTAGG	AAATAGGAACTGGCCAATCCGT	110
Ilex paraguariensis Chloroplast k	ACCAGTGAGTGAGGCCTATTTG	ATCCGTGGCTACTGCTGTTTTA	230
Ilex paraguariensis Chloroplast l	ACCAGTGAGTGAGGCCTATTTG	TATCCGTGGCTACTGCTGTTTT	231
Ilex paraguariensis Chloroplast m	ACGGATTGGCCAGTTCCTATTT	GGTCGCAATTGAACAGATCGAG	215
Ilex paraguariensis Chloroplast n	GGGACCGTTTCGTTTTTGTAGG	AAATAGGAACTGGCCAATCCGT	110
Ilex paraguariensis Chloroplast o	ACGGATTGGCCAGTTCCTATTT	GGTCGCAATTGAACAGATCGAG	215
Ilex paraguariensis Chloroplast p	GGGACCGTTTCGTTTTTGTAGG	AAATAGGAACTGGCCAATCCGT	110
Ilex paraguariensis Chloroplast q	CGTTTCGTTTTTGTAGGCTGGT	AAATAGGAACTGGCCAATCCGT	105
Ilex paraguariensis Chloroplast r	ACCGTTTCGTTTTTGTAGGCTG	AAATAGGAACTGGCCAATCCGT	107
Ilex paraguariensis Chloroplast s	ACGGATTGGCCAGTTCCTATTT	GGTCGCAATTGAACAGATCGAG	215
Ilex paraguariensis Chloroplast t	GGGACCGTTTCGTTTTTGTAGG	AAATAGGAACTGGCCAATCCGT	110
Ilex paraguariensis Chloroplast u	CGTTTCGTTTTTGTAGGCTGGT	AAATAGGAACTGGCCAATCCGT	105
Ilex paraguariensis Chloroplast v	ACCGTTTCGTTTTTGTAGGCTG	AAATAGGAACTGGCCAATCCGT	107
Ilex paraguariensis Chloroplast w	ACGGATTGGCCAGTTCCTATTT	GGTCGCAATTGAACAGATCGAG	215
Ilex paraguariensis Chloroplast a	GGGACCGTTTCGTTTTTGTAGG	AAATAGGAACTGGCCAATCCGT	110
Ilex paraguariensis Chloroplast b	CGTTTCGTTTTTGTAGGCTGGT	AAATAGGAACTGGCCAATCCGT	105
Ilex paraguariensis Chloroplast c	ACCGTTTCGTTTTTGTAGGCTG	AAATAGGAACTGGCCAATCCGT	107
Ilex paraguariensis Chloroplast d	AGATGTTGCGGAGACAGGATTT	AGAAGGCCCCTTTACCATTCTG	166
Ilex paraguariensis Chloroplast e	AAGATGTTGCGGAGACAGGATT	AGAAGGCCCCTTTACCATTCTG	167
Ilex paraguariensis Chloroplast f	AAAGATGTTGCGGAGACAGGAT	AGAAGGCCCCTTTACCATTCTG	168
Ilex paraguariensis Chloroplast g	ACGGATTGGCCAGTTCCTATTT	ACCTATTAGTCCAAAAGCGCCA	168
Ilex paraguariensis Chloroplast h	AGATGTTGCGGAGACAGGATTT	AGAAGGCCCCTTTACCATTCTG	166
Ilex paraguariensis Chloroplast i	AAGATGTTGCGGAGACAGGATT	AGAAGGCCCCTTTACCATTCTG	167
Ilex paraguariensis Chloroplast j	AAAGATGTTGCGGAGACAGGAT	AGAAGGCCCCTTTACCATTCTG	168
Ilex paraguariensis Chloroplast k	ATCCGCCCAAGGTGAAGTAATT	ATCCTGTCTCCGCAACATCTTT	106
Ilex paraguariensis Chloroplast l	AGATGTTGCGGAGACAGGATTT	AGAAGGCCCCTTTACCATTCTG	166
Ilex paraguariensis Chloroplast m	AAGATGTTGCGGAGACAGGATT	AGAAGGCCCCTTTACCATTCTG	167
Ilex paraguariensis Chloroplast n	AAAGATGTTGCGGAGACAGGAT	AGAAGGCCCCTTTACCATTCTG	168
Ilex paraguariensis Chloroplast o	ATCCGCCCAAGGTGAAGTAATT	ATCCTGTCTCCGCAACATCTTT	106
Ilex paraguariensis Chloroplast p	AGATGTTGCGGAGACAGGATTT	AGAAGGCCCCTTTACCATTCTG	166
Ilex paraguariensis Chloroplast q	AAGATGTTGCGGAGACAGGATT	AGAAGGCCCCTTTACCATTCTG	167
Ilex paraguariensis Chloroplast r	AAAGATGTTGCGGAGACAGGAT	AGAAGGCCCCTTTACCATTCTG	168
Ilex paraguariensis Chloroplast s	ATCCGCCCAAGGTGAAGTAATT	ATCCTGTCTCCGCAACATCTTT	106
Ilex paraguariensis Chloroplast t	AAGATGTTGCGGAGACAGGATT	AGAAGGCCCCTTTACCATTCTG	167
Ilex paraguariensis Chloroplast u	AAAGATGTTGCGGAGACAGGAT	AGAAGGCCCCTTTACCATTCTG	168
Ilex paraguariensis Chloroplast v	AGGGTTAGAATGGCAGTTCCTG	GTCGCTATTCCTGGATCCAGAG	159
Ilex paraguariensis Chloroplast w	AGCCTGCTATTAAGGATACGGC	TCTGTGGACTTCCGGAAATCTG	264
Ilex paraguariensis Chloroplast x	ATACATGCCACTCAGCCAAAGA	CAGACCGGGTCATTTCTCAAGA	164
Ilex paraguariensis Chloroplast y	TGAGCCAAAAGATCCCGATTCA	TGCTTTTTGCTGGTTGGTTTCA	215
Ilex paraguariensis Chloroplast z	AGGGTTAGAATGGCAGTTCCTG	GTCGCTATTCCTGGATCCAGAG	159
Ilex paraguariensis Chloroplast a	AGCCTGCTATTAAGGATACGGC	TCTGTGGACTTCCGGAAATCTG	264
Ilex paraguariensis Chloroplast b	ATACATGCCACTCAGCCAAAGA	CAGACCGGGTCATTTCTCAAGA	164
Ilex paraguariensis Chloroplast c	TGAGCCAAAAGATCCCGATTCA	TGCTTTTTGCTGGTTGGTTTCA	215
Ilex paraguariensis Chloroplast d	CTCTTCTTCCGTCCTTTCAGCT	TCCAGTATTTTCCGTCCCACAG	121
Ilex paraguariensis Chloroplast e	TCTCTTCTTCCGTCCTTTCAGC	TCCAGTATTTTCCGTCCCACAG	122
Ilex paraguariensis Chloroplast f	ATACATGCCACTCAGCCAAAGA	CAGACCGGGTCATTTCTCAAGA	164
Ilex paraguariensis Chloroplast g	TGAGCCAAAAGATCCCGATTCA	TGCTTTTTGCTGGTTGGTTTCA	215
Ilex paraguariensis Chloroplast h	CTCTTCTTCCGTCCTTTCAGCT	TCCAGTATTTTCCGTCCCACAG	121
Ilex paraguariensis Chloroplast i	TCTCTTCTTCCGTCCTTTCAGC	TCCAGTATTTTCCGTCCCACAG	122
Ilex paraguariensis Chloroplast j	TCTCTTCTTCCGTCCTTTCAGC	TCCAGTATTTTCCGTCCCACAG	122
Ilex paraguariensis Chloroplast k	GGCTTTTGTTTACCGAGGGTTC	TCCAGTATTTTCCGTCCCACAG	151
Ilex paraguariensis Chloroplast l	AGGCACTTCAACAGTCTTCGAT	TGCCACCTCAGATGCTATGTTT	248
Ilex paraguariensis Chloroplast m	TACGGCTCAGCAGTCAATTCTT	TATTGAGCAGCGGTGTAGGATC	123
Ilex paraguariensis Chloroplast n	TCTCTTCTTCCGTCCTTTCAGC	TCCAGTATTTTCCGTCCCACAG	122
Ilex paraguariensis Chloroplast o	GGCTTTTGTTTACCGAGGGTTC	TCCAGTATTTTCCGTCCCACAG	151
Ilex paraguariensis Chloroplast p	AGGCACTTCAACAGTCTTCGAT	TGCCACCTCAGATGCTATGTTT	248
Ilex paraguariensis Chloroplast q	TACGGCTCAGCAGTCAATTCTT	TATTGAGCAGCGGTGTAGGATC	123
Ilex paraguariensis Chloroplast r	TCTCTTCTTCCGTCCTTTCAGC	TCCAGTATTTTCCGTCCCACAG	122
Ilex paraguariensis Chloroplast s	GGCTTTTGTTTACCGAGGGTTC	TCCAGTATTTTCCGTCCCACAG	151
Ilex paraguariensis Chloroplast t	AGGCACTTCAACAGTCTTCGAT	TGCCACCTCAGATGCTATGTTT	248
Ilex paraguariensis Chloroplast u	TACGGCTCAGCAGTCAATTCTT	TATTGAGCAGCGGTGTAGGATC	123
Ilex paraguariensis Chloroplast v	AAGGCCAATCCTCGGGTTTTAT	ATAACAAGTGGCGGGTCAATCT	174
Ilex paraguariensis Chloroplast w	TCCACACTTTTCCAAACCCAGA	GGCCTTCCATTGCTGTCATTTT	194
Ilex paraguariensis Chloroplast x	AGGCCAATCCTCGGGTTTTATT	CGCCATCTACTTCAGAGATCCC	273
Ilex paraguariensis Chloroplast y	AGGCCAATCCTCGGGTTTTATT	CCGCCATCTACTTCAGAGATCC	274
Ilex paraguariensis Chloroplast z	AAGGCCAATCCTCGGGTTTTAT	ATAACAAGTGGCGGGTCAATCT	174
Ilex paraguariensis Chloroplast a	TCCACACTTTTCCAAACCCAGA	GGCCTTCCATTGCTGTCATTTT	194
Ilex paraguariensis Chloroplast b	AGGCCAATCCTCGGGTTTTATT	CGCCATCTACTTCAGAGATCCC	273
Ilex paraguariensis Chloroplast c	AGGCCAATCCTCGGGTTTTATT	CCGCCATCTACTTCAGAGATCC	274
Ilex paraguariensis Chloroplast d	AAGGCCAATCCTCGGGTTTTAT	ATAACAAGTGGCGGGTCAATCT	174
Ilex paraguariensis Chloroplast e	TCCACACTTTTCCAAACCCAGA	GGCCTTCCATTGCTGTCATTTT	194
Ilex paraguariensis Chloroplast f	AGGCCAATCCTCGGGTTTTATT	CGCCATCTACTTCAGAGATCCC	273
Ilex paraguariensis Chloroplast g	AGGCCAATCCTCGGGTTTTATT	CCGCCATCTACTTCAGAGATCC	274
Ilex paraguariensis Chloroplast h	AAGGCCAATCCTCGGGTTTTAT	ATAACAAGTGGCGGGTCAATCT	174
Ilex paraguariensis Chloroplast i	TCCACACTTTTCCAAACCCAGA	GGCCTTCCATTGCTGTCATTTT	194
Ilex paraguariensis Chloroplast j	AGGCCAATCCTCGGGTTTTATT	CGCCATCTACTTCAGAGATCCC	273
Ilex paraguariensis Chloroplast k	AGGCCAATCCTCGGGTTTTATT	CCGCCATCTACTTCAGAGATCC	274
Ilex paraguariensis Chloroplast l	AAGGCCAATCCTCGGGTTTTAT	ATAACAAGTGGCGGGTCAATCT	174
Ilex paraguariensis Chloroplast m	TCCACACTTTTCCAAACCCAGA	GGCCTTCCATTGCTGTCATTTT	194
Ilex paraguariensis Chloroplast n	AGGCCAATCCTCGGGTTTTATT	CGCCATCTACTTCAGAGATCCC	273
Ilex paraguariensis Chloroplast o	AGGCCAATCCTCGGGTTTTATT	CCGCCATCTACTTCAGAGATCC	274
Ilex paraguariensis Chloroplast p	GAGTTTGCTGAGCTTCTTGTGG	ACCAATGGTTAACGATGGCTCT	100
Ilex paraguariensis Chloroplast q	AATAGGGGCGTGGTTTGGTAAT	CATTGATGAAGCTACCGCGAAG	154
Ilex paraguariensis Chloroplast r	GTTTGTCGCTTTCCTTCAGCTT	ATTACCAAACCACGCCCCTATT	214
Ilex paraguariensis Chloroplast s	AGAGCCATCGTTAACCATTGGT	CATTGATGAAGCTACCGCGAAG	219
Ilex paraguariensis Chloroplast t	GAGTTTGCTGAGCTTCTTGTGG	ACCAATGGTTAACGATGGCTCT	100
Ilex paraguariensis Chloroplast u	AATAGGGGCGTGGTTTGGTAAT	CATTGATGAAGCTACCGCGAAG	154
Ilex paraguariensis Chloroplast v	GTTTGTCGCTTTCCTTCAGCTT	ATTACCAAACCACGCCCCTATT	214
Ilex paraguariensis Chloroplast w	AGAGCCATCGTTAACCATTGGT	CATTGATGAAGCTACCGCGAAG	219
Ilex paraguariensis Chloroplast x	TGATCCAGGTACTTGGGATCCT	CCAAACGTGTGATTTTCTCCCC	222
Ilex paraguariensis Chloroplast y	TGATCCAGGTACTTGGGATCCT	AGTAGCGTACTCAACCAAACGT	236
Ilex paraguariensis Chloroplast z	ACAGGCATTTGTGGGTTCAATG	AGGATCCCAAGTACCTGGATCA	135
Ilex paraguariensis Chloroplast a	GGGGAGAAAATCACACGTTTGG	TCAAACTTCCTTCTTGCATGCG	80
Ilex paraguariensis Chloroplast b	TGATCCAGGTACTTGGGATCCT	CCAAACGTGTGATTTTCTCCCC	222
Ilex paraguariensis Chloroplast c	ATATTGAGGTTCCACAAGCGGT	GGAACAGGGCCTATCACAAGAA	239
Ilex paraguariensis Chloroplast d	ATATTGAGGTTCCACAAGCGGT	TATTTCTGACCAGGAACAGGGC	251
Ilex paraguariensis Chloroplast e	TGATCCAGGTACTTGGGATCCT	AGTAGCGTACTCAACCAAACGT	236
Ilex paraguariensis Chloroplast f	TGATCCAGGTACTTGGGATCCT	CCAAACGTGTGATTTTCTCCCC	222
Ilex paraguariensis Chloroplast g	ATATTGAGGTTCCACAAGCGGT	GGAACAGGGCCTATCACAAGAA	239
Ilex paraguariensis Chloroplast h	ATATTGAGGTTCCACAAGCGGT	TATTTCTGACCAGGAACAGGGC	251
Ilex paraguariensis Chloroplast i	TGATCCAGGTACTTGGGATCCT	AGTAGCGTACTCAACCAAACGT	236
Ilex paraguariensis Chloroplast j	AATGGAATTCCTTGTCGGCTCT	ACCTTCCTTATTCATTGCGGGT	91
Ilex paraguariensis Chloroplast k	ATATTGAGGTTCCACAAGCGGT	GGAACAGGGCCTATCACAAGAA	239
Ilex paraguariensis Chloroplast l	ATATTGAGGTTCCACAAGCGGT	TATTTCTGACCAGGAACAGGGC	251
Ilex paraguariensis Chloroplast m	ACCCGCAATGAATAAGGAAGGT	CGATCCCCCTTTGACTGTACAA	119
Ilex paraguariensis Chloroplast n	AATGGAATTCCTTGTCGGCTCT	ACCTTCCTTATTCATTGCGGGT	91
Ilex paraguariensis Chloroplast o	ATATTGAGGTTCCACAAGCGGT	GGAACAGGGCCTATCACAAGAA	239
Ilex paraguariensis Chloroplast p	ATATTGAGGTTCCACAAGCGGT	TATTTCTGACCAGGAACAGGGC	251
Ilex paraguariensis Chloroplast q	ACCCGCAATGAATAAGGAAGGT	CGATCCCCCTTTGACTGTACAA	119
Ilex paraguariensis Chloroplast r	AATGGAATTCCTTGTCGGCTCT	ACCTTCCTTATTCATTGCGGGT	91
Ilex paraguariensis Chloroplast s	ATATTGAGGTTCCACAAGCGGT	GGAACAGGGCCTATCACAAGAA	239
Ilex paraguariensis Chloroplast t	ATATTGAGGTTCCACAAGCGGT	TATTTCTGACCAGGAACAGGGC	251
Ilex paraguariensis Chloroplast u	ACCCGCAATGAATAAGGAAGGT	CGATCCCCCTTTGACTGTACAA	119
Ilex paraguariensis Chloroplast v	AATGGAATTCCTTGTCGGCTCT	ACCTTCCTTATTCATTGCGGGT	91
Ilex paraguariensis Chloroplast w	ATATTGAGGTTCCACAAGCGGT	GGAACAGGGCCTATCACAAGAA	239
Ilex paraguariensis Chloroplast x	ATATTGAGGTTCCACAAGCGGT	TATTTCTGACCAGGAACAGGGC	251
Ilex paraguariensis Chloroplast y	ACCCGCAATGAATAAGGAAGGT	CGATCCCCCTTTGACTGTACAA	119
Ilex paraguariensis Chloroplast z	AATGGAATTCCTTGTCGGCTCT	ACCTTCCTTATTCATTGCGGGT	91
Ilex paraguariensis Chloroplast a	ACCCGCAATGAATAAGGAAGGT	CGATCCCCCTTTGACTGTACAA	119
Ilex paraguariensis Chloroplast b	AATGGAATTCCTTGTCGGCTCT	CGATCCCCCTTTGACTGTACAA	211
Ilex paraguariensis Chloroplast c	AAGAAGAACGGAATCACGCTCT	GGGTTCAAATCCTGTCATCCCT	212
Ilex paraguariensis Chloroplast d	AATGGAATTCCTTGTCGGCTCT	ACCTTCCTTATTCATTGCGGGT	91
Ilex paraguariensis Chloroplast e	ACCCGCAATGAATAAGGAAGGT	CGATCCCCCTTTGACTGTACAA	119
Ilex paraguariensis Chloroplast f	AATGGAATTCCTTGTCGGCTCT	CGATCCCCCTTTGACTGTACAA	211
Ilex paraguariensis Chloroplast g	AAGAAGAACGGAATCACGCTCT	GGGTTCAAATCCTGTCATCCCT	212
Ilex paraguariensis Chloroplast h	AATGGAATTCCTTGTCGGCTCT	ACCTTCCTTATTCATTGCGGGT	91
Ilex paraguariensis Chloroplast i	ACCCGCAATGAATAAGGAAGGT	CGATCCCCCTTTGACTGTACAA	119
Ilex paraguariensis Chloroplast j	AATGGAATTCCTTGTCGGCTCT	CGATCCCCCTTTGACTGTACAA	211
Ilex paraguariensis Chloroplast k	AAGAAGAACGGAATCACGCTCT	GGGTTCAAATCCTGTCATCCCT	212
Ilex paraguariensis Chloroplast l	AAGAAGAACGGAATCACGCTCT	GGGTTCAAATCCTGTCATCCCT	212
Ilex paraguariensis Chloroplast m	TCGGTTTTCTACTAGCGGCTTT	TACCACGAATCTCAATGCCCAA	134
Ilex paraguariensis Chloroplast n	TCGGTTTTCTACTAGCGGCTTT	TTACCACGAATCTCAATGCCCA	135
Ilex paraguariensis Chloroplast o	TTCGGTTTTCTACTAGCGGCTT	TACCACGAATCTCAATGCCCAA	135
Ilex paraguariensis Chloroplast p	AAGAAGAACGGAATCACGCTCT	GGGTTCAAATCCTGTCATCCCT	212
Ilex paraguariensis Chloroplast q	TCGGTTTTCTACTAGCGGCTTT	TACCACGAATCTCAATGCCCAA	134
Ilex paraguariensis Chloroplast r	TCGGTTTTCTACTAGCGGCTTT	TTACCACGAATCTCAATGCCCA	135
Ilex paraguariensis Chloroplast s	TTCGGTTTTCTACTAGCGGCTT	TACCACGAATCTCAATGCCCAA	135
Ilex paraguariensis Chloroplast t	AAGAAGAACGGAATCACGCTCT	GGGTTCAAATCCTGTCATCCCT	212
Ilex paraguariensis Chloroplast u	TCGGTTTTCTACTAGCGGCTTT	TACCACGAATCTCAATGCCCAA	134
Ilex paraguariensis Chloroplast v	TCGGTTTTCTACTAGCGGCTTT	TTACCACGAATCTCAATGCCCA	135
Ilex paraguariensis Chloroplast w	TTCGGTTTTCTACTAGCGGCTT	TACCACGAATCTCAATGCCCAA	135
Ilex paraguariensis Chloroplast x	AAGAAGAACGGAATCACGCTCT	GGGTTCAAATCCTGTCATCCCT	212
Ilex paraguariensis Chloroplast y	CTGCGCTACATCCCTTCAATTG	ATCTCGCATTGAAAACCCTCCT	138
Ilex paraguariensis Chloroplast z	AAGAAGAACGGAATCACGCTCT	CAATTGAAGGGATGTAGCGCAG	270
Ilex paraguariensis Chloroplast a	ATGACAGGATTTGAACCCGTGA	ATCTCGCATTGAAAACCCTCCT	192
Ilex paraguariensis Chloroplast b	ACACCGGAGCCTTTACTTCATT	GGTTTCCATTGGTGCAAATCCA	273
Ilex paraguariensis Chloroplast c	ACACCGGAGCCTTTACTTCATT	TGGTTTCCATTGGTGCAAATCC	274
Ilex paraguariensis Chloroplast d	TAACCTTCCCGACCACGATTTT	AATGAAGTAAAGGCTCCGGTGT	137
Ilex paraguariensis Chloroplast e	CCATGTCTTCGGATACAACCCA	CCTCACGCTAGGGTAATGATCC	143
Ilex paraguariensis Chloroplast f	CCGATCCTTATGGACTAACGGG	CCAATGTCCCTGCTGCAATATG	97
Ilex paraguariensis Chloroplast g	AATCCACTGAACAAGGGAGGTC	AACGAACATACCCTGTCTCCAC	258
Ilex paraguariensis Chloroplast h	ACACCGGAGCCTTTACTTCATT	GGTTTCCATTGGTGCAAATCCA	273
Ilex paraguariensis Chloroplast i	ACACCGGAGCCTTTACTTCATT	TGGTTTCCATTGGTGCAAATCC	274
Ilex paraguariensis Chloroplast j	CCGATCCTTATGGACTAACGGG	TGGGGTAGTTGCTGAACCATAC	264
Ilex paraguariensis Chloroplast k	TCTATTCCATCTTAGCGTCCGC	GGGTAGTTGCTGAACCATACCA	129
Ilex paraguariensis Chloroplast l	TCTATTCCATCTTAGCGTCCGC	TGGGGTAGTTGCTGAACCATAC	131
Ilex paraguariensis Chloroplast m	CCGATCCTTATGGACTAACGGG	GCGGACGCTAAGATGGAATAGA	132
Ilex paraguariensis Chloroplast n	CCGATCCTTATGGACTAACGGG	TGGGGTAGTTGCTGAACCATAC	264
Ilex paraguariensis Chloroplast o	TCTATTCCATCTTAGCGTCCGC	GGGTAGTTGCTGAACCATACCA	129
Ilex paraguariensis Chloroplast p	TCTATTCCATCTTAGCGTCCGC	TGGGGTAGTTGCTGAACCATAC	131
Ilex paraguariensis Chloroplast q	GTATGGTTCAGCAACTACCCCA	CGTACAAAAAGTTCACGGCCTT	277
Ilex paraguariensis Chloroplast r	CCGATCCTTATGGACTAACGGG	TGGGGTAGTTGCTGAACCATAC	264
Ilex paraguariensis Chloroplast s	TCTATTCCATCTTAGCGTCCGC	GGGTAGTTGCTGAACCATACCA	129
Ilex paraguariensis Chloroplast t	TCTATTCCATCTTAGCGTCCGC	TGGGGTAGTTGCTGAACCATAC	131
Ilex paraguariensis Chloroplast u	GTATGGTTCAGCAACTACCCCA	CGTACAAAAAGTTCACGGCCTT	277
Ilex paraguariensis Chloroplast v	CCGATCCTTATGGACTAACGGG	TGGGGTAGTTGCTGAACCATAC	264
Ilex paraguariensis Chloroplast w	TCTATTCCATCTTAGCGTCCGC	GGGTAGTTGCTGAACCATACCA	129
Ilex paraguariensis Chloroplast a	TCTATTCCATCTTAGCGTCCGC	TGGGGTAGTTGCTGAACCATAC	131
Ilex paraguariensis Chloroplast b	GTATGGTTCAGCAACTACCCCA	CGTACAAAAAGTTCACGGCCTT	277
Ilex paraguariensis Chloroplast c	CCGATCCTTATGGACTAACGGG	TGGGGTAGTTGCTGAACCATAC	264
Ilex paraguariensis Chloroplast d	TCTATTCCATCTTAGCGTCCGC	GGGTAGTTGCTGAACCATACCA	129
Ilex paraguariensis Chloroplast e	TCTATTCCATCTTAGCGTCCGC	TGGGGTAGTTGCTGAACCATAC	131
Ilex paraguariensis Chloroplast f	GTATGGTTCAGCAACTACCCCA	CGTACAAAAAGTTCACGGCCTT	277
Ilex paraguariensis Chloroplast g	CCGATCCTTATGGACTAACGGG	TGGGGTAGTTGCTGAACCATAC	264
Ilex paraguariensis Chloroplast h	TCTATTCCATCTTAGCGTCCGC	GGGTAGTTGCTGAACCATACCA	129
Ilex paraguariensis Chloroplast i	TCTATTCCATCTTAGCGTCCGC	TGGGGTAGTTGCTGAACCATAC	131
Ilex paraguariensis Chloroplast j	GTATGGTTCAGCAACTACCCCA	CGTACAAAAAGTTCACGGCCTT	277
Ilex paraguariensis Chloroplast k	CCGATCCTTATGGACTAACGGG	TGGGGTAGTTGCTGAACCATAC	264
Ilex paraguariensis Chloroplast l	TCTATTCCATCTTAGCGTCCGC	GGGTAGTTGCTGAACCATACCA	129
Ilex paraguariensis Chloroplast m	TCTATTCCATCTTAGCGTCCGC	TGGGGTAGTTGCTGAACCATAC	131
Ilex paraguariensis Chloroplast n	GTATGGTTCAGCAACTACCCCA	CGTACAAAAAGTTCACGGCCTT	277
Ilex paraguariensis Chloroplast o	CCGATCCTTATGGACTAACGGG	TGGGGTAGTTGCTGAACCATAC	264
Ilex paraguariensis Chloroplast p	TCTATTCCATCTTAGCGTCCGC	GGGTAGTTGCTGAACCATACCA	129
Ilex paraguariensis Chloroplast q	TCTATTCCATCTTAGCGTCCGC	TGGGGTAGTTGCTGAACCATAC	131
Ilex paraguariensis Chloroplast r	GTATGGTTCAGCAACTACCCCA	CGTACAAAAAGTTCACGGCCTT	277
Ilex paraguariensis Chloroplast s	GTATGGTTCAGCAACTACCCCA	CTTTTGCCGGATTATTGCCGAT	171
Ilex paraguariensis Chloroplast t	TGGTATGGTTCAGCAACTACCC	CTTTTGCCGGATTATTGCCGAT	173
Ilex paraguariensis Chloroplast u	CCAACCGTTACTGAGGCTTTTG	AACCAGTTACGCCAAAAGATGC	206
Ilex paraguariensis Chloroplast v	ACCCAGAAAGCACTTCGATCAT	CATCCGGCTCGAGTAAGAATCA	129
Ilex paraguariensis Chloroplast w	GTATGGTTCAGCAACTACCCCA	CTTTTGCCGGATTATTGCCGAT	171
Ilex paraguariensis Chloroplast x	TGGTATGGTTCAGCAACTACCC	CTTTTGCCGGATTATTGCCGAT	173
Ilex paraguariensis Chloroplast y	CCAACCGTTACTGAGGCTTTTG	AACCAGTTACGCCAAAAGATGC	206
Ilex paraguariensis Chloroplast z	ACCCAGAAAGCACTTCGATCAT	CATCCGGCTCGAGTAAGAATCA	129
Ilex paraguariensis Chloroplast a	ACCCAGAAAGCACTTCGATCAT	CATCCGGCTCGAGTAAGAATCA	129
Ilex paraguariensis Chloroplast b	ACCCAGAAAGCACTTCGATCAT	CATCATCCGGCTCGAGTAAGAA	132
Ilex paraguariensis Chloroplast c	ACCCAGAAAGCACTTCGATCAT	TTCATCATCCGGCTCGAGTAAG	134
Ilex paraguariensis Chloroplast d	CCAACCGTTACTGAGGCTTTTG	CCAAGTCAATTCGCGAGGTTTT	154
Ilex paraguariensis Chloroplast e	TGGTTACATATCCAGGACCCCT	ATCACACGCGCAAAATTTGAGA	146
Ilex paraguariensis Chloroplast f	TGGTTACATATCCAGGACCCCT	AACATGTATCACACGCGCAAAA	153
Ilex paraguariensis Chloroplast g	TATGCGCCATAGGGGTTACATC	ATGTAAGAGGTCGGGTGGTTTC	226
Ilex paraguariensis Chloroplast h	TATGCGCCATAGGGGTTACATC	GATGTAAGAGGTCGGGTGGTTT	227
Ilex paraguariensis Chloroplast i	TGGTTACATATCCAGGACCCCT	ATCACACGCGCAAAATTTGAGA	146
Ilex paraguariensis Chloroplast j	TGGTTACATATCCAGGACCCCT	AACATGTATCACACGCGCAAAA	153
Ilex paraguariensis Chloroplast k	TATGCGCCATAGGGGTTACATC	ATGTAAGAGGTCGGGTGGTTTC	226
Ilex paraguariensis Chloroplast l	TATGCGCCATAGGGGTTACATC	GATGTAAGAGGTCGGGTGGTTT	227
Ilex paraguariensis Chloroplast m	TGGTTACATATCCAGGACCCCT	ATCACACGCGCAAAATTTGAGA	146
Ilex paraguariensis Chloroplast n	TGGTTACATATCCAGGACCCCT	AACATGTATCACACGCGCAAAA	153
Ilex paraguariensis Chloroplast o	TATGCGCCATAGGGGTTACATC	ATGTAAGAGGTCGGGTGGTTTC	226
Ilex paraguariensis Chloroplast p	TATGCGCCATAGGGGTTACATC	GATGTAAGAGGTCGGGTGGTTT	227
Ilex paraguariensis Chloroplast q	TGGTTACATATCCAGGACCCCT	ATCACACGCGCAAAATTTGAGA	146
Ilex paraguariensis Chloroplast r	TGGTTACATATCCAGGACCCCT	AACATGTATCACACGCGCAAAA	153
Ilex paraguariensis Chloroplast s	TATGCGCCATAGGGGTTACATC	ATGTAAGAGGTCGGGTGGTTTC	226
Ilex paraguariensis Chloroplast t	TATGCGCCATAGGGGTTACATC	GATGTAAGAGGTCGGGTGGTTT	227
Ilex paraguariensis Chloroplast u	TGGTTACATATCCAGGACCCCT	ATCACACGCGCAAAATTTGAGA	146
Ilex paraguariensis Chloroplast v	TGGTTACATATCCAGGACCCCT	AACATGTATCACACGCGCAAAA	153
Ilex paraguariensis Chloroplast w	TATGCGCCATAGGGGTTACATC	ATGTAAGAGGTCGGGTGGTTTC	226
Ilex paraguariensis Chloroplast x	TATGCGCCATAGGGGTTACATC	GATGTAAGAGGTCGGGTGGTTT	227
Ilex paraguariensis Chloroplast y	TGGTTACATATCCAGGACCCCT	ATCACACGCGCAAAATTTGAGA	146
Ilex paraguariensis Chloroplast z	TGGTTACATATCCAGGACCCCT	AACATGTATCACACGCGCAAAA	153
Ilex paraguariensis Chloroplast a	TATGCGCCATAGGGGTTACATC	ATGTAAGAGGTCGGGTGGTTTC	226
Ilex paraguariensis Chloroplast b	TATGCGCCATAGGGGTTACATC	GATGTAAGAGGTCGGGTGGTTT	227
Ilex paraguariensis Chloroplast c	TATGCGCCATAGGGGTTACATC	GATGTAAGAGGTCGGGTGGTTT	227
Ilex paraguariensis Chloroplast d	AAACCACCCGACCTCTTACATC	CGAGAGTTGGTTCACGTAGGAA	107
Ilex paraguariensis Chloroplast e	GAAACCACCCGACCTCTTACAT	CGAGAGTTGGTTCACGTAGGAA	108
Ilex paraguariensis Chloroplast f	TCTCTACTACAGAACCGGACGT	TCGCCCGCGAAAACTTTATTTT	102
Ilex paraguariensis Chloroplast g	TATGCGCCATAGGGGTTACATC	GATGTAAGAGGTCGGGTGGTTT	227
Ilex paraguariensis Chloroplast h	AAACCACCCGACCTCTTACATC	CGAGAGTTGGTTCACGTAGGAA	107
Ilex paraguariensis Chloroplast i	GAAACCACCCGACCTCTTACAT	CGAGAGTTGGTTCACGTAGGAA	108
Ilex paraguariensis Chloroplast j	TCTCTACTACAGAACCGGACGT	TCGCCCGCGAAAACTTTATTTT	102
Ilex paraguariensis Chloroplast k	TCTCTACTACAGAACCGGACGT	TCGCCCGCGAAAACTTTATTTT	102
Ilex paraguariensis Chloroplast l	CGCCCTGCAATTTGTACTTGAA	CTTGCAGAATTTATAGCCGGCC	99
Ilex paraguariensis Chloroplast m	CGGACGTGAGAGTTTCTTCTCA	TCGCCCGCGAAAACTTTATTTT	87
Ilex paraguariensis Chloroplast n	TCTCTACTACAGAACCGGACGT	ACGACGGAACCAGTGAATACAA	243
Ilex paraguariensis Chloroplast o	TCTCTACTACAGAACCGGACGT	TCGCCCGCGAAAACTTTATTTT	102
Ilex paraguariensis Chloroplast p	CGCCCTGCAATTTGTACTTGAA	CTTGCAGAATTTATAGCCGGCC	99
Ilex paraguariensis Chloroplast q	CGGACGTGAGAGTTTCTTCTCA	TCGCCCGCGAAAACTTTATTTT	87
Ilex paraguariensis Chloroplast r	TCTCTACTACAGAACCGGACGT	ACGACGGAACCAGTGAATACAA	243
Ilex paraguariensis Chloroplast s	TCTTCCAAGTGCAGGATAACCC	AGCGTCCTGTAGTAAGAGGAGT	102
Ilex paraguariensis Chloroplast t	TCCAAATCTGCCGAATCACTCA	TGATGGTCAGAGGCGAATTGAA	199
Ilex paraguariensis Chloroplast u	TCCAAATCTGCCGAATCACTCA	TTGATGGTCAGAGGCGAATTGA	200
Ilex paraguariensis Chloroplast v	TCCAAATCTGCCGAATCACTCA	TCATTTGATGGTCAGAGGCGAA	204
Ilex paraguariensis Chloroplast w	TCTTCCAAGTGCAGGATAACCC	AGCGTCCTGTAGTAAGAGGAGT	102
Ilex paraguariensis Chloroplast x	TCCAAATCTGCCGAATCACTCA	TGATGGTCAGAGGCGAATTGAA	199
Ilex paraguariensis Chloroplast y	TCCAAATCTGCCGAATCACTCA	TTGATGGTCAGAGGCGAATTGA	200
Ilex paraguariensis Chloroplast z	TCCAAATCTGCCGAATCACTCA	TCATTTGATGGTCAGAGGCGAA	204
Ilex paraguariensis Chloroplast a	TCCAAGTCGATCCGATCCATTC	GCCCTTTCTCAACGCATTTCTT	258
Ilex paraguariensis Chloroplast b	GCAATTCCGCCAAGATCTCTTC	CCTTTCCCAACCACACATTGTC	93
Ilex paraguariensis Chloroplast c	ACATGCTTTTTGGGGGAGAGAT	GAATGGATCGGATCGACTTGGA	122
Ilex paraguariensis Chloroplast d	TGCCTGAATCTAACTGGGGTTC	ATAGCGGTCCCGAATTCAAGTT	232
Ilex paraguariensis Chloroplast e	GCAATTCCGCCAAGATCTCTTC	CCTTTCCCAACCACACATTGTC	93
Ilex paraguariensis Chloroplast f	ACATGCTTTTTGGGGGAGAGAT	GAATGGATCGGATCGACTTGGA	122
Ilex paraguariensis Chloroplast g	ACTTGAATTCGGGACCGCTATT	GAAGAGATCTTGGCGGAATTGC	219
Ilex paraguariensis Chloroplast h	AACTTGAATTCGGGACCGCTAT	GAAGAGATCTTGGCGGAATTGC	220
Ilex paraguariensis Chloroplast i	ACATGCTTTTTGGGGGAGAGAT	GAATGGATCGGATCGACTTGGA	122
Ilex paraguariensis Chloroplast j	AAGTCGATCCGATCCATTCGTT	GCCCTTTCTCAACGCATTTCTT	255
Ilex paraguariensis Chloroplast k	AACCGAGAGATCCATGAATCGG	CTTGAAAACGGCTCTTCTGCTC	86
Ilex paraguariensis Chloroplast l	TTTCACCAATCGAGTCACAGGT	GAATGGATCGGATCGACTTGGA	96
Ilex paraguariensis Chloroplast m	ACATGCTTTTTGGGGGAGAGAT	GAATGGATCGGATCGACTTGGA	122
Ilex paraguariensis Chloroplast n	AAGTCGATCCGATCCATTCGTT	GCCCTTTCTCAACGCATTTCTT	255
Ilex paraguariensis Chloroplast o	AACCGAGAGATCCATGAATCGG	CTTGAAAACGGCTCTTCTGCTC	86
Ilex paraguariensis Chloroplast p	TTTCACCAATCGAGTCACAGGT	GAATGGATCGGATCGACTTGGA	96
Ilex paraguariensis Chloroplast q	TCCAAGTCGATCCGATCCATTC	GCCCTTTCTCAACGCATTTCTT	258
Ilex paraguariensis Chloroplast r	ACATGCTTTTTGGGGGAGAGAT	GAATGGATCGGATCGACTTGGA	122
Ilex paraguariensis Chloroplast s	TATTGGTCCAGGTCATTTCGGG	ATCTGCAGGGTCCCAAATGAAT	151
Ilex paraguariensis Chloroplast t	TATTGGTCCAGGTCATTTCGGG	CACAGAGACAAAGGGCTGATCT	193
Ilex paraguariensis Chloroplast u	AGATTTTGAGTCTCGCGTGTCT	CTGGGGCCTATATGACATGACC	138
Ilex paraguariensis Chloroplast v	CTGAGCAATGGCAATAATCGGG	TAACCCCTCACGTGCGAAATTA	111
Ilex paraguariensis Chloroplast w	CCTGAGCAATGGCAATAATCGG	TAACCCCTCACGTGCGAAATTA	112
Ilex paraguariensis Chloroplast x	AGATCTTTGGTCTCTACCCGGA	CTTCCCCTTCTTCAAACTCCGA	253
Ilex paraguariensis Chloroplast y	AGATTTTGAGTCTCGCGTGTCT	CTGGGGCCTATATGACATGACC	138
Ilex paraguariensis Chloroplast z	CTGAGCAATGGCAATAATCGGG	TAACCCCTCACGTGCGAAATTA	111
Ilex paraguariensis Chloroplast a	CCTGAGCAATGGCAATAATCGG	TAACCCCTCACGTGCGAAATTA	112
Ilex paraguariensis Chloroplast b	AGATCTTTGGTCTCTACCCGGA	CTTCCCCTTCTTCAAACTCCGA	253
Ilex paraguariensis Chloroplast c	TCGAGTGGCTAAAGCTAAAGCA	AGATGAAAGTCTCATGCACGGT	113
Ilex paraguariensis Chloroplast d	AGATTTTGAGTCTCGCGTGTCT	CTGGGGCCTATATGACATGACC	138
Ilex paraguariensis Chloroplast e	TAATTTCGCACGTGAGGGGTTA	TTTGGTCTACGTACCGGAACTG	270
Ilex paraguariensis Chloroplast f	CTGAGCAATGGCAATAATCGGG	TAACCCCTCACGTGCGAAATTA	111
Ilex paraguariensis Chloroplast g	CCTGACCCTGCTTCACCTTAAT	GGAATTGGGTTCAAGCTTTCCC	199
Ilex paraguariensis Chloroplast h	TCGAGTGGCTAAAGCTAAAGCA	AGATGAAAGTCTCATGCACGGT	113
Ilex paraguariensis Chloroplast i	AGATTTTGAGTCTCGCGTGTCT	CTGGGGCCTATATGACATGACC	138
Ilex paraguariensis Chloroplast j	TAATTTCGCACGTGAGGGGTTA	TTTGGTCTACGTACCGGAACTG	270
Ilex paraguariensis Chloroplast k	CCTGACCCTGCTTCACCTTAAT	GGAATTGGGTTCAAGCTTTCCC	199
Ilex paraguariensis Chloroplast l	TCGAGTGGCTAAAGCTAAAGCA	AGATGAAAGTCTCATGCACGGT	113
Ilex paraguariensis Chloroplast m	AGATTTTGAGTCTCGCGTGTCT	CTGGGGCCTATATGACATGACC	138
Ilex paraguariensis Chloroplast n	TAATTTCGCACGTGAGGGGTTA	TTTGGTCTACGTACCGGAACTG	270
Ilex paraguariensis Chloroplast o	CCTGACCCTGCTTCACCTTAAT	GGAATTGGGTTCAAGCTTTCCC	199
Ilex paraguariensis Chloroplast p	TCGAGTGGCTAAAGCTAAAGCA	AGATGAAAGTCTCATGCACGGT	113
Ilex paraguariensis Chloroplast q	AGATTTTGAGTCTCGCGTGTCT	CTGGGGCCTATATGACATGACC	138
Ilex paraguariensis Chloroplast r	TAATTTCGCACGTGAGGGGTTA	TTTGGTCTACGTACCGGAACTG	270
Ilex paraguariensis Chloroplast s	ATCAATCCCTTTGCCCCTCATT	TTTCGTACCCTTCGCTCAATGA	223
Ilex paraguariensis Chloroplast t	CCTGACCCTGCTTCACCTTAAT	GGAATTGGGTTCAAGCTTTCCC	199
Ilex paraguariensis Chloroplast u	TCGAGTGGCTAAAGCTAAAGCA	AGATGAAAGTCTCATGCACGGT	113
Ilex paraguariensis Chloroplast v	GCGATTCACATGGCATCATCAA	GGGTTAAGGATTTACCCGGTGT	121
Ilex paraguariensis Chloroplast w	ATCAATCCCTTTGCCCCTCATT	TTTCGTACCCTTCGCTCAATGA	223
Ilex paraguariensis Chloroplast x	CCTGACCCTGCTTCACCTTAAT	GGAATTGGGTTCAAGCTTTCCC	199
Ilex paraguariensis Chloroplast y	GCGATTCACATGGCATCATCAA	GGGTTAAGGATTTACCCGGTGT	121
Ilex paraguariensis Chloroplast z	GCAGCATCCACTAATTCGGAAC	GGATCCACACAAGGAAAAGCAC	87
Ilex paraguariensis Chloroplast a	ATCAATCCCTTTGCCCCTCATT	TTTCGTACCCTTCGCTCAATGA	223
Ilex paraguariensis Chloroplast b	CGAATCCGCTTTGTCTACGAAC	GGATTCCTCCTTTTGCTCCTCA	218
Ilex paraguariensis Chloroplast c	GGGAAGGGATATAACTCAGCGG	GTTCGTAGACAAAGCGGATTCG	251
Ilex paraguariensis Chloroplast d	TGGTGGAAGTCATCAGTTCGAG	GTTCGTAGACAAAGCGGATTCG	211
Ilex paraguariensis Chloroplast e	ATCAATCCCTTTGCCCCTCATT	TTTCGTACCCTTCGCTCAATGA	223
Ilex paraguariensis Chloroplast f	CGAATCCGCTTTGTCTACGAAC	GGATTCCTCCTTTTGCTCCTCA	218
Ilex paraguariensis Chloroplast g	GGGAAGGGATATAACTCAGCGG	GTTCGTAGACAAAGCGGATTCG	251
Ilex paraguariensis Chloroplast h	TGAGGAGCAAAAGGAGGAATCC	CTCGGACCAGCTACTGATCATC	79
Ilex paraguariensis Chloroplast i	ATCAATCCCTTTGCCCCTCATT	TTTCGTACCCTTCGCTCAATGA	223
Ilex paraguariensis Chloroplast j	TGAGGAGCAAAAGGAGGAATCC	GCCGATGCTTATTCCCCAGATA	264
Ilex paraguariensis Chloroplast k	CGAATCCGCTTTGTCTACGAAC	GGATTCCTCCTTTTGCTCCTCA	218
Ilex paraguariensis Chloroplast l	TATCTGGGGAATAAGCATCGGC	CCGTACTCCAGCTTGGTAGTTT	153
Ilex paraguariensis Chloroplast m	ATCAATCCCTTTGCCCCTCATT	TTTCGTACCCTTCGCTCAATGA	223
Ilex paraguariensis Chloroplast n	TGAGGAGCAAAAGGAGGAATCC	GCCGATGCTTATTCCCCAGATA	264
Ilex paraguariensis Chloroplast o	CGAATCCGCTTTGTCTACGAAC	GGATTCCTCCTTTTGCTCCTCA	218
Ilex paraguariensis Chloroplast p	TATCTGGGGAATAAGCATCGGC	CCGTACTCCAGCTTGGTAGTTT	153
Ilex paraguariensis Chloroplast q	ATCAATCCCTTTGCCCCTCATT	TTTCGTACCCTTCGCTCAATGA	223
Ilex paraguariensis Chloroplast r	TGAGGAGCAAAAGGAGGAATCC	GCCGATGCTTATTCCCCAGATA	264
Ilex paraguariensis Chloroplast s	CGAATCCGCTTTGTCTACGAAC	GGATTCCTCCTTTTGCTCCTCA	218
Ilex paraguariensis Chloroplast t	TATCTGGGGAATAAGCATCGGC	CCGTACTCCAGCTTGGTAGTTT	153
Ilex paraguariensis Chloroplast u	TGAGGAGCAAAAGGAGGAATCC	GCCGATGCTTATTCCCCAGATA	264
Ilex paraguariensis Chloroplast v	CGAATCCGCTTTGTCTACGAAC	GGATTCCTCCTTTTGCTCCTCA	218
Ilex paraguariensis Chloroplast w	TATCTGGGGAATAAGCATCGGC	CCGTACTCCAGCTTGGTAGTTT	153
Ilex paraguariensis Chloroplast a	GGGAAGGGATATAACTCAGCGG	GTTCGTAGACAAAGCGGATTCG	251
Ilex paraguariensis Chloroplast b	GCCATGGTAAGGAAGAAAGGGA	TGCATGAAGGAGTGAGATGCTT	215
Ilex paraguariensis Chloroplast c	TGAGGAGCAAAAGGAGGAATCC	GCCGATGCTTATTCCCCAGATA	264
Ilex paraguariensis Chloroplast d	CGAATCCGCTTTGTCTACGAAC	GGATTCCTCCTTTTGCTCCTCA	218
Ilex paraguariensis Chloroplast e	TATCTGGGGAATAAGCATCGGC	CCGTACTCCAGCTTGGTAGTTT	153
Ilex paraguariensis Chloroplast f	TCATAGGGCAATTGTCACTGCT	GCATTTCACCCCTAACCACAAC	121
Ilex paraguariensis Chloroplast g	AAAGCGAGTCTTCATAGGGCAA	GCATTTCACCCCTAACCACAAC	132
Ilex paraguariensis Chloroplast h	CTGTACTACCCCTTGTTGGTCC	TTTTGTTGAAGGTCGTTCGAGC	187
Ilex paraguariensis Chloroplast i	CCTGTACTACCCCTTGTTGGTC	TTTTGTTGAAGGTCGTTCGAGC	188
Ilex paraguariensis Chloroplast j	TACGACCAGTCAGTTAACAGCC	AGCCACTTTGAGGTTCCCTATG	172
Ilex paraguariensis Chloroplast k	ACTGAGCTACTGAGGAACAACG	AGCCACTTTGAGGTTCCCTATG	138
Ilex paraguariensis Chloroplast l	TACGACCAGTCAGTTAACAGCC	GCCACTTTGAGGTTCCCTATGA	171
Ilex paraguariensis Chloroplast m	ACTGAGCTACTGAGGAACAACG	GCCACTTTGAGGTTCCCTATGA	137
Ilex paraguariensis Chloroplast n	TACGACCAGTCAGTTAACAGCC	AGCCACTTTGAGGTTCCCTATG	172
Ilex paraguariensis Chloroplast o	ACTGAGCTACTGAGGAACAACG	AGCCACTTTGAGGTTCCCTATG	138
Ilex paraguariensis Chloroplast p	TACGACCAGTCAGTTAACAGCC	GCCACTTTGAGGTTCCCTATGA	171
Ilex paraguariensis Chloroplast q	ACTGAGCTACTGAGGAACAACG	GCCACTTTGAGGTTCCCTATGA	137
Ilex paraguariensis Chloroplast r	AGAGGAACCACACCAATCCATC	GAGGTGTGAAGTGGGAGAGAAG	207
Ilex paraguariensis Chloroplast s	TACGACCAGTCAGTTAACAGCC	AGCCACTTTGAGGTTCCCTATG	172
Ilex paraguariensis Chloroplast t	ACTGAGCTACTGAGGAACAACG	AGCCACTTTGAGGTTCCCTATG	138
Ilex paraguariensis Chloroplast u	TACGACCAGTCAGTTAACAGCC	GCCACTTTGAGGTTCCCTATGA	171
Ilex paraguariensis Chloroplast v	AGAGGAACCACACCAATCCATC	GAGGTGTGAAGTGGGAGAGAAG	207
Ilex paraguariensis Chloroplast w	TACGACCAGTCAGTTAACAGCC	AGCCACTTTGAGGTTCCCTATG	172
Ilex paraguariensis Chloroplast x	ACTGAGCTACTGAGGAACAACG	AGCCACTTTGAGGTTCCCTATG	138
Ilex paraguariensis Chloroplast y	TACGACCAGTCAGTTAACAGCC	GCCACTTTGAGGTTCCCTATGA	171
Ilex paraguariensis Chloroplast z	GACAAGAAAAATTCCCGCTGCT	ATCTGCACAATTCCCCCTTCAT	89
Ilex paraguariensis Chloroplast a	AGAGGAACCACACCAATCCATC	GAGGTGTGAAGTGGGAGAGAAG	207
Ilex paraguariensis Chloroplast b	TACGACCAGTCAGTTAACAGCC	AGCCACTTTGAGGTTCCCTATG	172
Ilex paraguariensis Chloroplast c	ACTGAGCTACTGAGGAACAACG	AGCCACTTTGAGGTTCCCTATG	138
Ilex paraguariensis Chloroplast d	GACAAGAAAAATTCCCGCTGCT	ATCTGCACAATTCCCCCTTCAT	89
Ilex paraguariensis Chloroplast e	TACGACCAGTCAGTTAACAGCC	AGCCACTTTGAGGTTCCCTATG	172
Ilex paraguariensis Chloroplast f	ACTGAGCTACTGAGGAACAACG	AGCCACTTTGAGGTTCCCTATG	138
Ilex paraguariensis Chloroplast g	TACGACCAGTCAGTTAACAGCC	GCCACTTTGAGGTTCCCTATGA	171
Ilex paraguariensis Chloroplast h	GACAAGAAAAATTCCCGCTGCT	ATCTGCACAATTCCCCCTTCAT	89
Ilex paraguariensis Chloroplast i	GACAAGAAAAATTCCCGCTGCT	TAATCGTGTCGGGGATTTTGGT	260
Ilex paraguariensis Chloroplast j	ATAACTCTCGCGGTCCAGAATC	TAGCTTTTCGATGGCTTCCCTT	228
Ilex paraguariensis Chloroplast k	CCGCTATGGTGAAATCGGTAGA	ATTGGAGAGCGGGAACTGAATT	116
Ilex paraguariensis Chloroplast l	GACAAGAAAAATTCCCGCTGCT	ATCTGCACAATTCCCCCTTCAT	89
Ilex paraguariensis Chloroplast m	AGGAACCTGCAGATATTGGCAA	AAATTGCTTCCGCTCCAAGAAC	238
Ilex paraguariensis Chloroplast n	AAGGAACCTGCAGATATTGGCA	AAATTGCTTCCGCTCCAAGAAC	239
Ilex paraguariensis Chloroplast o	AGGAACCTGCAGATATTGGCAA	CAAATTGCTTCCGCTCCAAGAA	239
Ilex paraguariensis Chloroplast p	GACAAGAAAAATTCCCGCTGCT	ATCTGCACAATTCCCCCTTCAT	89
Ilex paraguariensis Chloroplast q	AGGAACCTGCAGATATTGGCAA	AAATTGCTTCCGCTCCAAGAAC	238
Ilex paraguariensis Chloroplast r	AAGGAACCTGCAGATATTGGCA	AAATTGCTTCCGCTCCAAGAAC	239
Ilex paraguariensis Chloroplast s	AGGAACCTGCAGATATTGGCAA	CAAATTGCTTCCGCTCCAAGAA	239
Ilex paraguariensis Chloroplast t	AAGGAACCTGCAGATATTGGCA	AAATTGCTTCCGCTCCAAGAAC	239
Ilex paraguariensis Chloroplast u	AGGAACCTGCAGATATTGGCAA	CAAATTGCTTCCGCTCCAAGAA	239
Ilex paraguariensis Chloroplast v	AAGGAACCTGCAGATATTGGCA	CAAATTGCTTCCGCTCCAAGAA	240
Ilex paraguariensis Chloroplast w	AGGAACCTGCAGATATTGGCAA	CAGAGGACTGTGTCGGTTGTAA	217
Ilex paraguariensis Chloroplast x	AGTCCAACAGGAGCAATACTGG	ATCTGCAGGGATACAACAACGT	250
Ilex paraguariensis Chloroplast y	GTCCAACAGGAGCAATACTGGA	ATCTGCAGGGATACAACAACGT	249
Ilex paraguariensis Chloroplast z	CCAAATAATCCCGTGCCATGAC	TCATCTTTGGACTGTGGGATGG	81
Ilex paraguariensis Chloroplast a	GTCCAAATAATCCCGTGCCATG	TCATCTTTGGACTGTGGGATGG	83
Ilex paraguariensis Chloroplast b	AGTCCAACAGGAGCAATACTGG	ATCTGCAGGGATACAACAACGT	250
Ilex paraguariensis Chloroplast c	GTCCAACAGGAGCAATACTGGA	ATCTGCAGGGATACAACAACGT	249
Ilex paraguariensis Chloroplast d	CCAAATAATCCCGTGCCATGAC	TCATCTTTGGACTGTGGGATGG	81
Ilex paraguariensis Chloroplast e	GTCCAAATAATCCCGTGCCATG	TCATCTTTGGACTGTGGGATGG	83
Ilex paraguariensis Chloroplast f	AGTCCAACAGGAGCAATACTGG	ATCTGCAGGGATACAACAACGT	250
Ilex paraguariensis Chloroplast g	GTCCAACAGGAGCAATACTGGA	ATCTGCAGGGATACAACAACGT	249
Ilex paraguariensis Chloroplast h	CCAAATAATCCCGTGCCATGAC	TCATCTTTGGACTGTGGGATGG	81
Ilex paraguariensis Chloroplast i	GTCCAAATAATCCCGTGCCATG	TCATCTTTGGACTGTGGGATGG	83
Ilex paraguariensis Chloroplast j	AGTCCAACAGGAGCAATACTGG	ATCTGCAGGGATACAACAACGT	250
Ilex paraguariensis Chloroplast k	GTCCAACAGGAGCAATACTGGA	ATCTGCAGGGATACAACAACGT	249
Ilex paraguariensis Chloroplast l	AGCCACTTTGAGGTTCCCTATG	TACGACCAGTCAGTTAACAGCC	172
Ilex paraguariensis Chloroplast m	AGCCACTTTGAGGTTCCCTATG	ACTGAGCTACTGAGGAACAACG	138
Ilex paraguariensis Chloroplast n	AGTCCAACAGGAGCAATACTGG	ATCTGCAGGGATACAACAACGT	250
Ilex paraguariensis Chloroplast o	GTCCAACAGGAGCAATACTGGA	ATCTGCAGGGATACAACAACGT	249
Ilex paraguariensis Chloroplast p	AGCCACTTTGAGGTTCCCTATG	TACGACCAGTCAGTTAACAGCC	172
Ilex paraguariensis Chloroplast q	AGCCACTTTGAGGTTCCCTATG	ACTGAGCTACTGAGGAACAACG	138
Ilex paraguariensis Chloroplast r	AGTCCAACAGGAGCAATACTGG	ATCTGCAGGGATACAACAACGT	250
Ilex paraguariensis Chloroplast s	GTCCAACAGGAGCAATACTGGA	ATCTGCAGGGATACAACAACGT	249
Ilex paraguariensis Chloroplast t	AGCCACTTTGAGGTTCCCTATG	TACGACCAGTCAGTTAACAGCC	172
Ilex paraguariensis Chloroplast u	AGCCACTTTGAGGTTCCCTATG	ACTGAGCTACTGAGGAACAACG	138
Ilex paraguariensis Chloroplast v	AGCCACTTTGAGGTTCCCTATG	TACGACCAGTCAGTTAACAGCC	172
Ilex paraguariensis Chloroplast w	AGCCACTTTGAGGTTCCCTATG	ACTGAGCTACTGAGGAACAACG	138
Ilex paraguariensis Chloroplast x	GCCACTTTGAGGTTCCCTATGA	TACGACCAGTCAGTTAACAGCC	171
Ilex paraguariensis Chloroplast y	GCCACTTTGAGGTTCCCTATGA	ACTGAGCTACTGAGGAACAACG	137
Ilex paraguariensis Chloroplast z	AGCCACTTTGAGGTTCCCTATG	TACGACCAGTCAGTTAACAGCC	172
Ilex paraguariensis Chloroplast a	AGCCACTTTGAGGTTCCCTATG	ACTGAGCTACTGAGGAACAACG	138
Ilex paraguariensis Chloroplast b	GCCACTTTGAGGTTCCCTATGA	TACGACCAGTCAGTTAACAGCC	171
Ilex paraguariensis Chloroplast c	GCCACTTTGAGGTTCCCTATGA	ACTGAGCTACTGAGGAACAACG	137
Ilex paraguariensis Chloroplast d	AGCCACTTTGAGGTTCCCTATG	TACGACCAGTCAGTTAACAGCC	172
Ilex paraguariensis Chloroplast e	AGCCACTTTGAGGTTCCCTATG	ACTGAGCTACTGAGGAACAACG	138
Ilex paraguariensis Chloroplast f	GCCACTTTGAGGTTCCCTATGA	TACGACCAGTCAGTTAACAGCC	171
Ilex paraguariensis Chloroplast g	GCCACTTTGAGGTTCCCTATGA	ACTGAGCTACTGAGGAACAACG	137
Ilex paraguariensis Chloroplast h	GCATTTCACCCCTAACCACAAC	TCATAGGGCAATTGTCACTGCT	121
Ilex paraguariensis Chloroplast i	GCATTTCACCCCTAACCACAAC	AAAGCGAGTCTTCATAGGGCAA	132
Ilex paraguariensis Chloroplast j	TTTTGTTGAAGGTCGTTCGAGC	CTGTACTACCCCTTGTTGGTCC	187
Ilex paraguariensis Chloroplast k	TTTTGTTGAAGGTCGTTCGAGC	CCTGTACTACCCCTTGTTGGTC	188
Ilex paraguariensis Chloroplast l	GCCGATGCTTATTCCCCAGATA	TGAGGAGCAAAAGGAGGAATCC	264
Ilex paraguariensis Chloroplast m	GGATTCCTCCTTTTGCTCCTCA	CGAATCCGCTTTGTCTACGAAC	218
Ilex paraguariensis Chloroplast n	CCGTACTCCAGCTTGGTAGTTT	TATCTGGGGAATAAGCATCGGC	153
Ilex paraguariensis Chloroplast o	GTTCGTAGACAAAGCGGATTCG	GGGAAGGGATATAACTCAGCGG	251
Ilex paraguariensis Chloroplast p	TTTCGTACCCTTCGCTCAATGA	ATCAATCCCTTTGCCCCTCATT	227
Ilex paraguariensis Chloroplast q	GCCGATGCTTATTCCCCAGATA	TGAGGAGCAAAAGGAGGAATCC	264
Ilex paraguariensis Chloroplast r	GGATTCCTCCTTTTGCTCCTCA	CGAATCCGCTTTGTCTACGAAC	218
Ilex paraguariensis Chloroplast s	CCGTACTCCAGCTTGGTAGTTT	TATCTGGGGAATAAGCATCGGC	153
Ilex paraguariensis Chloroplast t	TTTCGTACCCTTCGCTCAATGA	ATCAATCCCTTTGCCCCTCATT	227
Ilex paraguariensis Chloroplast u	GCCGATGCTTATTCCCCAGATA	TGAGGAGCAAAAGGAGGAATCC	264
Ilex paraguariensis Chloroplast v	GGATTCCTCCTTTTGCTCCTCA	CGAATCCGCTTTGTCTACGAAC	218
Ilex paraguariensis Chloroplast w	CCGTACTCCAGCTTGGTAGTTT	TATCTGGGGAATAAGCATCGGC	153
Ilex paraguariensis Chloroplast x	TTTCGTACCCTTCGCTCAATGA	ATCAATCCCTTTGCCCCTCATT	227
Ilex paraguariensis Chloroplast y	GCCGATGCTTATTCCCCAGATA	TGAGGAGCAAAAGGAGGAATCC	264
Ilex paraguariensis Chloroplast z	GGATTCCTCCTTTTGCTCCTCA	CGAATCCGCTTTGTCTACGAAC	218
Ilex paraguariensis Chloroplast a	GTTCGTAGACAAAGCGGATTCG	GGGAAGGGATATAACTCAGCGG	251
Ilex paraguariensis Chloroplast b	TTTCGTACCCTTCGCTCAATGA	ATCAATCCCTTTGCCCCTCATT	227
Ilex paraguariensis Chloroplast c	GGATTCCTCCTTTTGCTCCTCA	CGAATCCGCTTTGTCTACGAAC	218
Ilex paraguariensis Chloroplast d	GTTCGTAGACAAAGCGGATTCG	GGGAAGGGATATAACTCAGCGG	251
Ilex paraguariensis Chloroplast e	CTCGGACCAGCTACTGATCATC	TGAGGAGCAAAAGGAGGAATCC	79
Ilex paraguariensis Chloroplast f	TTTCGTACCCTTCGCTCAATGA	ATCAATCCCTTTGCCCCTCATT	227
Ilex paraguariensis Chloroplast g	GGATTCCTCCTTTTGCTCCTCA	CGAATCCGCTTTGTCTACGAAC	218
Ilex paraguariensis Chloroplast h	GTTCGTAGACAAAGCGGATTCG	GGGAAGGGATATAACTCAGCGG	251
Ilex paraguariensis Chloroplast i	CTCGGACCAGCTACTGATCATC	TGAGGAGCAAAAGGAGGAATCC	79
Ilex paraguariensis Chloroplast j	TTTCGTACCCTTCGCTCAATGA	ATCAATCCCTTTGCCCCTCATT	227
Ilex paraguariensis Chloroplast k	GGAATTGGGTTCAAGCTTTCCC	CCTGACCCTGCTTCACCTTAAT	199
Ilex paraguariensis Chloroplast l	GGGTTAAGGATTTACCCGGTGT	GCGATTCACATGGCATCATCAA	124
Ilex paraguariensis Chloroplast m	GGATCCACACAAGGAAAAGCAC	GCAGCATCCACTAATTCGGAAC	87
Ilex paraguariensis Chloroplast n	TTTCGTACCCTTCGCTCAATGA	ATCAATCCCTTTGCCCCTCATT	227
Ilex paraguariensis Chloroplast o	GGAATTGGGTTCAAGCTTTCCC	CCTGACCCTGCTTCACCTTAAT	199
Ilex paraguariensis Chloroplast p	AGATGAAAGTCTCATGCACGGT	TCGAGTGGCTAAAGCTAAAGCA	113
Ilex paraguariensis Chloroplast q	GGGTTAAGGATTTACCCGGTGT	GCGATTCACATGGCATCATCAA	124
Ilex paraguariensis Chloroplast r	GGAATTGGGTTCAAGCTTTCCC	CCTGACCCTGCTTCACCTTAAT	199
Ilex paraguariensis Chloroplast s	AGATGAAAGTCTCATGCACGGT	TCGAGTGGCTAAAGCTAAAGCA	113
Ilex paraguariensis Chloroplast t	CTGGGGCCTATATGACATGACC	AGATTTTGAGTCTCGCGTGTCT	138
Ilex paraguariensis Chloroplast u	TTTGGTCTACGTACCGGAACTG	TAATTTCGCACGTGAGGGGTTA	270
Ilex paraguariensis Chloroplast v	GGAATTGGGTTCAAGCTTTCCC	CCTGACCCTGCTTCACCTTAAT	199
Ilex paraguariensis Chloroplast w	AGATGAAAGTCTCATGCACGGT	TCGAGTGGCTAAAGCTAAAGCA	113
Ilex paraguariensis Chloroplast x	CTGGGGCCTATATGACATGACC	AGATTTTGAGTCTCGCGTGTCT	138
Ilex paraguariensis Chloroplast y	TTTGGTCTACGTACCGGAACTG	TAATTTCGCACGTGAGGGGTTA	270
Ilex paraguariensis Chloroplast z	GGAATTGGGTTCAAGCTTTCCC	CCTGACCCTGCTTCACCTTAAT	199
Ilex paraguariensis Chloroplast a	AGATGAAAGTCTCATGCACGGT	TCGAGTGGCTAAAGCTAAAGCA	113
Ilex paraguariensis Chloroplast b	CTGGGGCCTATATGACATGACC	AGATTTTGAGTCTCGCGTGTCT	138
Ilex paraguariensis Chloroplast c	TTTGGTCTACGTACCGGAACTG	TAATTTCGCACGTGAGGGGTTA	270
Ilex paraguariensis Chloroplast d	CTGGGGCCTATATGACATGACC	AGATTTTGAGTCTCGCGTGTCT	138
Ilex paraguariensis Chloroplast e	TAACCCCTCACGTGCGAAATTA	CTGAGCAATGGCAATAATCGGG	111
Ilex paraguariensis Chloroplast f	TAACCCCTCACGTGCGAAATTA	CCTGAGCAATGGCAATAATCGG	112
Ilex paraguariensis Chloroplast g	GCTCCTTCCTCCGATTCGTATT	AGATCTTTGGTCTCTACCCGGA	242
Ilex paraguariensis Chloroplast h	GGGAAGTAAGAAGCCCCTTTGA	ATTCATTTGGGACCCTGCAGAT	99
Ilex paraguariensis Chloroplast i	GCCCTTTCTCAACGCATTTCTT	TCCAAGTCGATCCGATCCATTC	258
Ilex paraguariensis Chloroplast j	GAATGGATCGGATCGACTTGGA	ACATGCTTTTTGGGGGAGAGAT	122
Ilex paraguariensis Chloroplast k	ATCTGCAGGGTCCCAAATGAAT	TATTGGTCCAGGTCATTTCGGG	151
Ilex paraguariensis Chloroplast l	GAATGGATCGGATCGACTTGGA	ACATGCTTTTTGGGGGAGAGAT	122
Ilex paraguariensis Chloroplast m	GCCCTTTCTCAACGCATTTCTT	AAGTCGATCCGATCCATTCGTT	255
Ilex paraguariensis Chloroplast n	CTTGAAAACGGCTCTTCTGCTC	AACCGAGAGATCCATGAATCGG	86
Ilex paraguariensis Chloroplast o	CCCATGATCCTGAACCGATCTT	TGCACGAGATCTTGTAGCACTT	128
Ilex paraguariensis Chloroplast p	GAATGGATCGGATCGACTTGGA	ACATGCTTTTTGGGGGAGAGAT	122
Ilex paraguariensis Chloroplast q	GCCCTTTCTCAACGCATTTCTT	AAGTCGATCCGATCCATTCGTT	255
Ilex paraguariensis Chloroplast r	CTTGAAAACGGCTCTTCTGCTC	AACCGAGAGATCCATGAATCGG	86
Ilex paraguariensis Chloroplast s	GAATGGATCGGATCGACTTGGA	TTTCACCAATCGAGTCACAGGT	96
Ilex paraguariensis Chloroplast t	GCCCTTTCTCAACGCATTTCTT	TCCAAGTCGATCCGATCCATTC	258
Ilex paraguariensis Chloroplast u	GAATGGATCGGATCGACTTGGA	ACATGCTTTTTGGGGGAGAGAT	122
Ilex paraguariensis Chloroplast v	ATAGCGGTCCCGAATTCAAGTT	TGCCTGAATCTAACTGGGGTTC	232
Ilex paraguariensis Chloroplast w	AATAGCGGTCCCGAATTCAAGT	TGCCTGAATCTAACTGGGGTTC	233

## Sheet: Frequency Report1
Motif Frequency Report
Motif	Occurances	Percent of Group	Percent of Total	Motif Length
a/t	57	96.6102	37.2549	1
c	2	3.38983	1.30719	1
at	1	100	0.653595	2
ttc	2	50	1.30719	3
aat	1	25	0.653595	3
cag	1	25	0.653595	3
aata	1	100	0.653595	4
acacgt	1	1.13636	0.653595	6
ttctcg	1	1.13636	0.653595	6
attcca	1	1.13636	0.653595	6
tcagtg	1	1.13636	0.653595	6
gggata	1	1.13636	0.653595	6
ctttag	1	1.13636	0.653595	6
aattag	1	1.13636	0.653595	6
gctttc	1	1.13636	0.653595	6
tactat	1	1.13636	0.653595	6
cttatt	1	1.13636	0.653595	6
tttggt	1	1.13636	0.653595	6
caagta/tacttg	2	2.27273	1.30719	6
ttattt/aaataa	2	2.27273	1.30719	6
gcaggg	1	1.13636	0.653595	6
atctgt	1	1.13636	0.653595	6
acataa	1	1.13636	0.653595	6
taaatt	1	1.13636	0.653595	6
aacgga	1	1.13636	0.653595	6
gactct/agagtc	2	2.27273	1.30719	6
aatgga	1	1.13636	0.653595	6
gtacta	1	1.13636	0.653595	6
ttcctc	1	1.13636	0.653595	6
cccatt/aatggg	2	2.27273	1.30719	6
cttctg	1	1.13636	0.653595	6
ttttag/ctaaaa	2	2.27273	1.30719	6
aagaaa	1	1.13636	0.653595	6
atcccg	1	1.13636	0.653595	6
ttcttg	1	1.13636	0.653595	6
ctcaag	1	1.13636	0.653595	6
gatcaa	1	1.13636	0.653595	6
cgattt	1	1.13636	0.653595	6
ctagta	1	1.13636	0.653595	6
gccctg	1	1.13636	0.653595	6
gaacaa	1	1.13636	0.653595	6
ctatcc	1	1.13636	0.653595	6
acatag	1	1.13636	0.653595	6
gcttta	1	1.13636	0.653595	6
catata	1	1.13636	0.653595	6
ttgaaa	1	1.13636	0.653595	6
ctataa	1	1.13636	0.653595	6
ttaatt/aattaa	2	2.27273	1.30719	6
gacact	1	1.13636	0.653595	6
cgcttc/gaagcg	2	2.27273	1.30719	6
gattgt	1	1.13636	0.653595	6
actaat/attagt	2	2.27273	1.30719	6
taaaaa/ttttta	2	2.27273	1.30719	6
gctaaa	1	1.13636	0.653595	6
agaatt	1	1.13636	0.653595	6
actata	1	1.13636	0.653595	6
agggat	1	1.13636	0.653595	6
tgaata	1	1.13636	0.653595	6
gttgaa	1	1.13636	0.653595	6
tagatg	1	1.13636	0.653595	6
ccaatt	1	1.13636	0.653595	6
ttccta	1	1.13636	0.653595	6
aattga/tcaatt	2	2.27273	1.30719	6
aaaaga	2	2.27273	1.30719	6
gaaaac	1	1.13636	0.653595	6
tttaaa	1	1.13636	0.653595	6
gatggt	1	1.13636	0.653595	6
agagga	1	1.13636	0.653595	6
aaagaa	1	1.13636	0.653595	6
aggaat	1	1.13636	0.653595	6
cttttt	1	1.13636	0.653595	6
ttctta/taagaa	2	2.27273	1.30719	6
acaagc	1	1.13636	0.653595	6
cttcta/tagaag	2	2.27273	1.30719	6
aaatga	1	1.13636	0.653595	6
gaagga	1	1.13636	0.653595	6
aaaaat	1	1.13636	0.653595	6
tttttc	2	2.27273	1.30719	6
tagaaa	1	1.13636	0.653595	6
tatatt	1	1.13636	0.653595	6
catagt	1	1.13636	0.653595	6
