# Supplementary material for: Exploring the Genes of Yerba Mate (Ilex paraguariensis A. St.-Hil.) by NGS and De Novo Transcriptome Assembly
Source: PLoS One. 2014 Oct 16;9(10):e109835. doi: 10.1371/journal.pone.0109835 (PMC4199719; doi:10.1371/journal.pone.0109835)
Supplement: Table S9 — Predicted SSR summary, frequencies report and designed alternative primers for the yerba mate mitochondrial genome draft. (XLS) [file pone.0109835.s026.xls]

## Sheet: Summary 
SSR Summary Report of Yerba mate Mitochondrion draft
Selected Motif Type	Min # repeats
mononucleotides	10
dinucleotides	5
trinucleotides	4
tetranucleotides	3
pentanucleotides	3
hexanucleotides	2
Number of sequences searched for SSRs ................ 1
Number of unique sequences with at least one repeat .. 1
Number of motifs that are unique ..................... 69
Motif Length	Frequency	Frequency (%)
1 bp	2	2.73973
2 bp	6	8.21918
4 bp	12	16.4384
5 bp	2	2.73973
6 bp	51	69.863
Click other worksheets below for SSRs, primers, alternate primers, and motif frequency report

## Sheet: SSRs1
SSR Search Results
Name/ID	Marker ID	SeqLen	SSR						ORF			GC %	Primers			Sequence
			# SSRs	# bp	Motif	# Repeats	Start	Stop	Start	Stop	INORF		Forward	Reverse	Product Size
Coeu_ilex_(bae_1_to_90151)_2	Coeu_ilex_(bae_1_to_90151)_2a	89764	73	6	gactac	2	4554	4565	62821	64500	N	47	TCTAGGAAACAGCCGGAAACTC	TCCCTTTCCTTTCTCCATTCCG	111	GAAAATCAAAGCGGAGGCGCGCCATCTGCTAGCATTGTGGTTTGGAATCGATTCTTTATCAATGGCCCACCCTTTCTTTGAACCTTGTCAATGATCGATCGAACTTAAAGATATAAACTGAGTGCCATTTGATGAGTAACTGAGAACAAAGGAGAAGGATATAAAAAGAATAAAGTAATGAAAGAGGAAGTCATTGCTAGTAGTAACGACTTGTCACGATCCATTGGTTCATATAGAATCCATGTCCTAGGTGTATCAAAAAACATTCTTTTCACTAAGCGTATATAATAAAATAGAGTGAAAGGGTCCACCCCGAAACCAAGGGGGTACTAACTAACAGCTGAGTCCTCTCCGAACCGCAGGAGATAGTTGCCCATCATACGGCTCACCAACTTCACT…
Coeu_ilex_(bae_1_to_90151)_2	Coeu_ilex_(bae_1_to_90151)_2b	89764	73	4	tgaa	3	4936	4947	62821	64500	N	47	TCTAGGAAACAGCCGGAAACTC	TCCCTTTCCTTTCTCCATTCCG	111	GAAAATCAAAGCGGAGGCGCGCCATCTGCTAGCATTGTGGTTTGGAATCGATTCTTTATCAATGGCCCACCCTTTCTTTGAACCTTGTCAATGATCGATCGAACTTAAAGATATAAACTGAGTGCCATTTGATGAGTAACTGAGAACAAAGGAGAAGGATATAAAAAGAATAAAGTAATGAAAGAGGAAGTCATTGCTAGTAGTAACGACTTGTCACGATCCATTGGTTCATATAGAATCCATGTCCTAGGTGTATCAAAAAACATTCTTTTCACTAAGCGTATATAATAAAATAGAGTGAAAGGGTCCACCCCGAAACCAAGGGGGTACTAACTAACAGCTGAGTCCTCTCCGAACCGCAGGAGATAGTTGCCCATCATACGGCTCACCAACTTCACT…
Coeu_ilex_(bae_1_to_90151)_2	Coeu_ilex_(bae_1_to_90151)_2c	89764	73	6	tttcct	2	6631	6642	62821	64500	N	47	TCGAACCGTCATTCCAGGATTT	ATCTGGCCTCTGTACCAGTAGT	217	GAAAATCAAAGCGGAGGCGCGCCATCTGCTAGCATTGTGGTTTGGAATCGATTCTTTATCAATGGCCCACCCTTTCTTTGAACCTTGTCAATGATCGATCGAACTTAAAGATATAAACTGAGTGCCATTTGATGAGTAACTGAGAACAAAGGAGAAGGATATAAAAAGAATAAAGTAATGAAAGAGGAAGTCATTGCTAGTAGTAACGACTTGTCACGATCCATTGGTTCATATAGAATCCATGTCCTAGGTGTATCAAAAAACATTCTTTTCACTAAGCGTATATAATAAAATAGAGTGAAAGGGTCCACCCCGAAACCAAGGGGGTACTAACTAACAGCTGAGTCCTCTCCGAACCGCAGGAGATAGTTGCCCATCATACGGCTCACCAACTTCACT…
Coeu_ilex_(bae_1_to_90151)_2	Coeu_ilex_(bae_1_to_90151)_2d	89764	73	6	acaacc	2	7586	7597	62821	64500	N	47	TCGAACCGTCATTCCAGGATTT	ATCTGGCCTCTGTACCAGTAGT	217	GAAAATCAAAGCGGAGGCGCGCCATCTGCTAGCATTGTGGTTTGGAATCGATTCTTTATCAATGGCCCACCCTTTCTTTGAACCTTGTCAATGATCGATCGAACTTAAAGATATAAACTGAGTGCCATTTGATGAGTAACTGAGAACAAAGGAGAAGGATATAAAAAGAATAAAGTAATGAAAGAGGAAGTCATTGCTAGTAGTAACGACTTGTCACGATCCATTGGTTCATATAGAATCCATGTCCTAGGTGTATCAAAAAACATTCTTTTCACTAAGCGTATATAATAAAATAGAGTGAAAGGGTCCACCCCGAAACCAAGGGGGTACTAACTAACAGCTGAGTCCTCTCCGAACCGCAGGAGATAGTTGCCCATCATACGGCTCACCAACTTCACT…
Coeu_ilex_(bae_1_to_90151)_2	Coeu_ilex_(bae_1_to_90151)_2e	89764	73	2	ga	5	8182	8191	62821	64500	N	47	TCGAACCGTCATTCCAGGATTT	ATCTGGCCTCTGTACCAGTAGT	217	GAAAATCAAAGCGGAGGCGCGCCATCTGCTAGCATTGTGGTTTGGAATCGATTCTTTATCAATGGCCCACCCTTTCTTTGAACCTTGTCAATGATCGATCGAACTTAAAGATATAAACTGAGTGCCATTTGATGAGTAACTGAGAACAAAGGAGAAGGATATAAAAAGAATAAAGTAATGAAAGAGGAAGTCATTGCTAGTAGTAACGACTTGTCACGATCCATTGGTTCATATAGAATCCATGTCCTAGGTGTATCAAAAAACATTCTTTTCACTAAGCGTATATAATAAAATAGAGTGAAAGGGTCCACCCCGAAACCAAGGGGGTACTAACTAACAGCTGAGTCCTCTCCGAACCGCAGGAGATAGTTGCCCATCATACGGCTCACCAACTTCACT…
Coeu_ilex_(bae_1_to_90151)_2	Coeu_ilex_(bae_1_to_90151)_2f	89764	73	6	catgaa	2	9409	9420	62821	64500	N	47	CCCACCCGAACCATTCTTAAGA	TCAGGACGATCTAGTCACAGGT	106	GAAAATCAAAGCGGAGGCGCGCCATCTGCTAGCATTGTGGTTTGGAATCGATTCTTTATCAATGGCCCACCCTTTCTTTGAACCTTGTCAATGATCGATCGAACTTAAAGATATAAACTGAGTGCCATTTGATGAGTAACTGAGAACAAAGGAGAAGGATATAAAAAGAATAAAGTAATGAAAGAGGAAGTCATTGCTAGTAGTAACGACTTGTCACGATCCATTGGTTCATATAGAATCCATGTCCTAGGTGTATCAAAAAACATTCTTTTCACTAAGCGTATATAATAAAATAGAGTGAAAGGGTCCACCCCGAAACCAAGGGGGTACTAACTAACAGCTGAGTCCTCTCCGAACCGCAGGAGATAGTTGCCCATCATACGGCTCACCAACTTCACT…
Coeu_ilex_(bae_1_to_90151)_2	Coeu_ilex_(bae_1_to_90151)_2g	89764	73	6	ctcgga	2	10235	10246	62821	64500	N	47	CCCACCCGAACCATTCTTAAGA	TCAGGACGATCTAGTCACAGGT	106	GAAAATCAAAGCGGAGGCGCGCCATCTGCTAGCATTGTGGTTTGGAATCGATTCTTTATCAATGGCCCACCCTTTCTTTGAACCTTGTCAATGATCGATCGAACTTAAAGATATAAACTGAGTGCCATTTGATGAGTAACTGAGAACAAAGGAGAAGGATATAAAAAGAATAAAGTAATGAAAGAGGAAGTCATTGCTAGTAGTAACGACTTGTCACGATCCATTGGTTCATATAGAATCCATGTCCTAGGTGTATCAAAAAACATTCTTTTCACTAAGCGTATATAATAAAATAGAGTGAAAGGGTCCACCCCGAAACCAAGGGGGTACTAACTAACAGCTGAGTCCTCTCCGAACCGCAGGAGATAGTTGCCCATCATACGGCTCACCAACTTCACT…
Coeu_ilex_(bae_1_to_90151)_2	Coeu_ilex_(bae_1_to_90151)_2h	89764	73	6	gatgga	2	10714	10725	62821	64500	N	47	CCCACCCGAACCATTCTTAAGA	TCAGGACGATCTAGTCACAGGT	106	GAAAATCAAAGCGGAGGCGCGCCATCTGCTAGCATTGTGGTTTGGAATCGATTCTTTATCAATGGCCCACCCTTTCTTTGAACCTTGTCAATGATCGATCGAACTTAAAGATATAAACTGAGTGCCATTTGATGAGTAACTGAGAACAAAGGAGAAGGATATAAAAAGAATAAAGTAATGAAAGAGGAAGTCATTGCTAGTAGTAACGACTTGTCACGATCCATTGGTTCATATAGAATCCATGTCCTAGGTGTATCAAAAAACATTCTTTTCACTAAGCGTATATAATAAAATAGAGTGAAAGGGTCCACCCCGAAACCAAGGGGGTACTAACTAACAGCTGAGTCCTCTCCGAACCGCAGGAGATAGTTGCCCATCATACGGCTCACCAACTTCACT…
Coeu_ilex_(bae_1_to_90151)_2	Coeu_ilex_(bae_1_to_90151)_2i	89764	73	6	gggggt	2	11351	11362	62821	64500	N	47	CCCACCCGAACCATTCTTAAGA	TCAGGACGATCTAGTCACAGGT	106	GAAAATCAAAGCGGAGGCGCGCCATCTGCTAGCATTGTGGTTTGGAATCGATTCTTTATCAATGGCCCACCCTTTCTTTGAACCTTGTCAATGATCGATCGAACTTAAAGATATAAACTGAGTGCCATTTGATGAGTAACTGAGAACAAAGGAGAAGGATATAAAAAGAATAAAGTAATGAAAGAGGAAGTCATTGCTAGTAGTAACGACTTGTCACGATCCATTGGTTCATATAGAATCCATGTCCTAGGTGTATCAAAAAACATTCTTTTCACTAAGCGTATATAATAAAATAGAGTGAAAGGGTCCACCCCGAAACCAAGGGGGTACTAACTAACAGCTGAGTCCTCTCCGAACCGCAGGAGATAGTTGCCCATCATACGGCTCACCAACTTCACT…
Coeu_ilex_(bae_1_to_90151)_2	Coeu_ilex_(bae_1_to_90151)_2j	89764	73	4	caag	3	13334	13345	62821	64500	N	47	GTTCGTAGACAAAGCGGATTCG	GGGAAGGGATATAACTCAGCGG	251	GAAAATCAAAGCGGAGGCGCGCCATCTGCTAGCATTGTGGTTTGGAATCGATTCTTTATCAATGGCCCACCCTTTCTTTGAACCTTGTCAATGATCGATCGAACTTAAAGATATAAACTGAGTGCCATTTGATGAGTAACTGAGAACAAAGGAGAAGGATATAAAAAGAATAAAGTAATGAAAGAGGAAGTCATTGCTAGTAGTAACGACTTGTCACGATCCATTGGTTCATATAGAATCCATGTCCTAGGTGTATCAAAAAACATTCTTTTCACTAAGCGTATATAATAAAATAGAGTGAAAGGGTCCACCCCGAAACCAAGGGGGTACTAACTAACAGCTGAGTCCTCTCCGAACCGCAGGAGATAGTTGCCCATCATACGGCTCACCAACTTCACT…
Coeu_ilex_(bae_1_to_90151)_2	Coeu_ilex_(bae_1_to_90151)_2k	89764	73	6	tataaa	2	14686	14697	62821	64500	N	47	GGGCCAAAGAAATGTCTTCACC	AACTCGTAAGGTACCGAGGGTA	202	GAAAATCAAAGCGGAGGCGCGCCATCTGCTAGCATTGTGGTTTGGAATCGATTCTTTATCAATGGCCCACCCTTTCTTTGAACCTTGTCAATGATCGATCGAACTTAAAGATATAAACTGAGTGCCATTTGATGAGTAACTGAGAACAAAGGAGAAGGATATAAAAAGAATAAAGTAATGAAAGAGGAAGTCATTGCTAGTAGTAACGACTTGTCACGATCCATTGGTTCATATAGAATCCATGTCCTAGGTGTATCAAAAAACATTCTTTTCACTAAGCGTATATAATAAAATAGAGTGAAAGGGTCCACCCCGAAACCAAGGGGGTACTAACTAACAGCTGAGTCCTCTCCGAACCGCAGGAGATAGTTGCCCATCATACGGCTCACCAACTTCACT…
Coeu_ilex_(bae_1_to_90151)_2	Coeu_ilex_(bae_1_to_90151)_2l	89764	73	2	tc	6	16069	16080	62821	64500	N	47	GGGCCAAAGAAATGTCTTCACC	AACTCGTAAGGTACCGAGGGTA	202	GAAAATCAAAGCGGAGGCGCGCCATCTGCTAGCATTGTGGTTTGGAATCGATTCTTTATCAATGGCCCACCCTTTCTTTGAACCTTGTCAATGATCGATCGAACTTAAAGATATAAACTGAGTGCCATTTGATGAGTAACTGAGAACAAAGGAGAAGGATATAAAAAGAATAAAGTAATGAAAGAGGAAGTCATTGCTAGTAGTAACGACTTGTCACGATCCATTGGTTCATATAGAATCCATGTCCTAGGTGTATCAAAAAACATTCTTTTCACTAAGCGTATATAATAAAATAGAGTGAAAGGGTCCACCCCGAAACCAAGGGGGTACTAACTAACAGCTGAGTCCTCTCCGAACCGCAGGAGATAGTTGCCCATCATACGGCTCACCAACTTCACT…
Coeu_ilex_(bae_1_to_90151)_2	Coeu_ilex_(bae_1_to_90151)_2m	89764	73	6	tagata	2	16081	16092	62821	64500	N	47	GGGCCAAAGAAATGTCTTCACC	AACTCGTAAGGTACCGAGGGTA	202	GAAAATCAAAGCGGAGGCGCGCCATCTGCTAGCATTGTGGTTTGGAATCGATTCTTTATCAATGGCCCACCCTTTCTTTGAACCTTGTCAATGATCGATCGAACTTAAAGATATAAACTGAGTGCCATTTGATGAGTAACTGAGAACAAAGGAGAAGGATATAAAAAGAATAAAGTAATGAAAGAGGAAGTCATTGCTAGTAGTAACGACTTGTCACGATCCATTGGTTCATATAGAATCCATGTCCTAGGTGTATCAAAAAACATTCTTTTCACTAAGCGTATATAATAAAATAGAGTGAAAGGGTCCACCCCGAAACCAAGGGGGTACTAACTAACAGCTGAGTCCTCTCCGAACCGCAGGAGATAGTTGCCCATCATACGGCTCACCAACTTCACT…
Coeu_ilex_(bae_1_to_90151)_2	Coeu_ilex_(bae_1_to_90151)_2n	89764	73	2	ag	6	16096	16107	62821	64500	N	47	GGGCCAAAGAAATGTCTTCACC	AACTCGTAAGGTACCGAGGGTA	202	GAAAATCAAAGCGGAGGCGCGCCATCTGCTAGCATTGTGGTTTGGAATCGATTCTTTATCAATGGCCCACCCTTTCTTTGAACCTTGTCAATGATCGATCGAACTTAAAGATATAAACTGAGTGCCATTTGATGAGTAACTGAGAACAAAGGAGAAGGATATAAAAAGAATAAAGTAATGAAAGAGGAAGTCATTGCTAGTAGTAACGACTTGTCACGATCCATTGGTTCATATAGAATCCATGTCCTAGGTGTATCAAAAAACATTCTTTTCACTAAGCGTATATAATAAAATAGAGTGAAAGGGTCCACCCCGAAACCAAGGGGGTACTAACTAACAGCTGAGTCCTCTCCGAACCGCAGGAGATAGTTGCCCATCATACGGCTCACCAACTTCACT…
Coeu_ilex_(bae_1_to_90151)_2	Coeu_ilex_(bae_1_to_90151)_2o	89764	73	6	atctga	2	16282	16293	62821	64500	N	47	TGCATTGGCCTTACCCCTTTAT	ATGATACGTGGCGTGGTATACC	111	GAAAATCAAAGCGGAGGCGCGCCATCTGCTAGCATTGTGGTTTGGAATCGATTCTTTATCAATGGCCCACCCTTTCTTTGAACCTTGTCAATGATCGATCGAACTTAAAGATATAAACTGAGTGCCATTTGATGAGTAACTGAGAACAAAGGAGAAGGATATAAAAAGAATAAAGTAATGAAAGAGGAAGTCATTGCTAGTAGTAACGACTTGTCACGATCCATTGGTTCATATAGAATCCATGTCCTAGGTGTATCAAAAAACATTCTTTTCACTAAGCGTATATAATAAAATAGAGTGAAAGGGTCCACCCCGAAACCAAGGGGGTACTAACTAACAGCTGAGTCCTCTCCGAACCGCAGGAGATAGTTGCCCATCATACGGCTCACCAACTTCACT…
Coeu_ilex_(bae_1_to_90151)_2	Coeu_ilex_(bae_1_to_90151)_2p	89764	73	4	ctgg	3	18033	18044	62821	64500	N	47	TGCATTGGCCTTACCCCTTTAT	ATGATACGTGGCGTGGTATACC	111	GAAAATCAAAGCGGAGGCGCGCCATCTGCTAGCATTGTGGTTTGGAATCGATTCTTTATCAATGGCCCACCCTTTCTTTGAACCTTGTCAATGATCGATCGAACTTAAAGATATAAACTGAGTGCCATTTGATGAGTAACTGAGAACAAAGGAGAAGGATATAAAAAGAATAAAGTAATGAAAGAGGAAGTCATTGCTAGTAGTAACGACTTGTCACGATCCATTGGTTCATATAGAATCCATGTCCTAGGTGTATCAAAAAACATTCTTTTCACTAAGCGTATATAATAAAATAGAGTGAAAGGGTCCACCCCGAAACCAAGGGGGTACTAACTAACAGCTGAGTCCTCTCCGAACCGCAGGAGATAGTTGCCCATCATACGGCTCACCAACTTCACT…
Coeu_ilex_(bae_1_to_90151)_2	Coeu_ilex_(bae_1_to_90151)_2q	89764	73	6	cgagaa	2	21405	21416	62821	64500	N	47	CGACGAAACAGAAAGTATCGGC	GGGAACGTGTCACATTAGAGGT	124	GAAAATCAAAGCGGAGGCGCGCCATCTGCTAGCATTGTGGTTTGGAATCGATTCTTTATCAATGGCCCACCCTTTCTTTGAACCTTGTCAATGATCGATCGAACTTAAAGATATAAACTGAGTGCCATTTGATGAGTAACTGAGAACAAAGGAGAAGGATATAAAAAGAATAAAGTAATGAAAGAGGAAGTCATTGCTAGTAGTAACGACTTGTCACGATCCATTGGTTCATATAGAATCCATGTCCTAGGTGTATCAAAAAACATTCTTTTCACTAAGCGTATATAATAAAATAGAGTGAAAGGGTCCACCCCGAAACCAAGGGGGTACTAACTAACAGCTGAGTCCTCTCCGAACCGCAGGAGATAGTTGCCCATCATACGGCTCACCAACTTCACT…
Coeu_ilex_(bae_1_to_90151)_2	Coeu_ilex_(bae_1_to_90151)_2r	89764	73	4	actc	3	22075	22086	62821	64500	N	47	AACTGACTCCTCCTACTCCTCC	GAGAGTGAAAAGCAAGGGCAAG	110	GAAAATCAAAGCGGAGGCGCGCCATCTGCTAGCATTGTGGTTTGGAATCGATTCTTTATCAATGGCCCACCCTTTCTTTGAACCTTGTCAATGATCGATCGAACTTAAAGATATAAACTGAGTGCCATTTGATGAGTAACTGAGAACAAAGGAGAAGGATATAAAAAGAATAAAGTAATGAAAGAGGAAGTCATTGCTAGTAGTAACGACTTGTCACGATCCATTGGTTCATATAGAATCCATGTCCTAGGTGTATCAAAAAACATTCTTTTCACTAAGCGTATATAATAAAATAGAGTGAAAGGGTCCACCCCGAAACCAAGGGGGTACTAACTAACAGCTGAGTCCTCTCCGAACCGCAGGAGATAGTTGCCCATCATACGGCTCACCAACTTCACT…
Coeu_ilex_(bae_1_to_90151)_2	Coeu_ilex_(bae_1_to_90151)_2s	89764	73	6	ctctgg	2	23291	23302	62821	64500	N	47	AACTGACTCCTCCTACTCCTCC	GAGAGTGAAAAGCAAGGGCAAG	110	GAAAATCAAAGCGGAGGCGCGCCATCTGCTAGCATTGTGGTTTGGAATCGATTCTTTATCAATGGCCCACCCTTTCTTTGAACCTTGTCAATGATCGATCGAACTTAAAGATATAAACTGAGTGCCATTTGATGAGTAACTGAGAACAAAGGAGAAGGATATAAAAAGAATAAAGTAATGAAAGAGGAAGTCATTGCTAGTAGTAACGACTTGTCACGATCCATTGGTTCATATAGAATCCATGTCCTAGGTGTATCAAAAAACATTCTTTTCACTAAGCGTATATAATAAAATAGAGTGAAAGGGTCCACCCCGAAACCAAGGGGGTACTAACTAACAGCTGAGTCCTCTCCGAACCGCAGGAGATAGTTGCCCATCATACGGCTCACCAACTTCACT…
Coeu_ilex_(bae_1_to_90151)_2	Coeu_ilex_(bae_1_to_90151)_2t	89764	73	6	acacga	2	24028	24039	62821	64500	N	47	AACTGACTCCTCCTACTCCTCC	GAGAGTGAAAAGCAAGGGCAAG	110	GAAAATCAAAGCGGAGGCGCGCCATCTGCTAGCATTGTGGTTTGGAATCGATTCTTTATCAATGGCCCACCCTTTCTTTGAACCTTGTCAATGATCGATCGAACTTAAAGATATAAACTGAGTGCCATTTGATGAGTAACTGAGAACAAAGGAGAAGGATATAAAAAGAATAAAGTAATGAAAGAGGAAGTCATTGCTAGTAGTAACGACTTGTCACGATCCATTGGTTCATATAGAATCCATGTCCTAGGTGTATCAAAAAACATTCTTTTCACTAAGCGTATATAATAAAATAGAGTGAAAGGGTCCACCCCGAAACCAAGGGGGTACTAACTAACAGCTGAGTCCTCTCCGAACCGCAGGAGATAGTTGCCCATCATACGGCTCACCAACTTCACT…
Coeu_ilex_(bae_1_to_90151)_2	Coeu_ilex_(bae_1_to_90151)_2u	89764	73	2	ct	5	24277	24286	62821	64500	N	47	AACTGACTCCTCCTACTCCTCC	GAGAGTGAAAAGCAAGGGCAAG	110	GAAAATCAAAGCGGAGGCGCGCCATCTGCTAGCATTGTGGTTTGGAATCGATTCTTTATCAATGGCCCACCCTTTCTTTGAACCTTGTCAATGATCGATCGAACTTAAAGATATAAACTGAGTGCCATTTGATGAGTAACTGAGAACAAAGGAGAAGGATATAAAAAGAATAAAGTAATGAAAGAGGAAGTCATTGCTAGTAGTAACGACTTGTCACGATCCATTGGTTCATATAGAATCCATGTCCTAGGTGTATCAAAAAACATTCTTTTCACTAAGCGTATATAATAAAATAGAGTGAAAGGGTCCACCCCGAAACCAAGGGGGTACTAACTAACAGCTGAGTCCTCTCCGAACCGCAGGAGATAGTTGCCCATCATACGGCTCACCAACTTCACT…
Coeu_ilex_(bae_1_to_90151)_2	Coeu_ilex_(bae_1_to_90151)_2v	89764	73	6	tctact	2	25101	25112	62821	64500	N	47	AACTGACTCCTCCTACTCCTCC	GAGAGTGAAAAGCAAGGGCAAG	110	GAAAATCAAAGCGGAGGCGCGCCATCTGCTAGCATTGTGGTTTGGAATCGATTCTTTATCAATGGCCCACCCTTTCTTTGAACCTTGTCAATGATCGATCGAACTTAAAGATATAAACTGAGTGCCATTTGATGAGTAACTGAGAACAAAGGAGAAGGATATAAAAAGAATAAAGTAATGAAAGAGGAAGTCATTGCTAGTAGTAACGACTTGTCACGATCCATTGGTTCATATAGAATCCATGTCCTAGGTGTATCAAAAAACATTCTTTTCACTAAGCGTATATAATAAAATAGAGTGAAAGGGTCCACCCCGAAACCAAGGGGGTACTAACTAACAGCTGAGTCCTCTCCGAACCGCAGGAGATAGTTGCCCATCATACGGCTCACCAACTTCACT…
Coeu_ilex_(bae_1_to_90151)_2	Coeu_ilex_(bae_1_to_90151)_2w	89764	73	6	ggaaga	2	25255	25266	62821	64500	N	47	AACTGACTCCTCCTACTCCTCC	GAGAGTGAAAAGCAAGGGCAAG	110	GAAAATCAAAGCGGAGGCGCGCCATCTGCTAGCATTGTGGTTTGGAATCGATTCTTTATCAATGGCCCACCCTTTCTTTGAACCTTGTCAATGATCGATCGAACTTAAAGATATAAACTGAGTGCCATTTGATGAGTAACTGAGAACAAAGGAGAAGGATATAAAAAGAATAAAGTAATGAAAGAGGAAGTCATTGCTAGTAGTAACGACTTGTCACGATCCATTGGTTCATATAGAATCCATGTCCTAGGTGTATCAAAAAACATTCTTTTCACTAAGCGTATATAATAAAATAGAGTGAAAGGGTCCACCCCGAAACCAAGGGGGTACTAACTAACAGCTGAGTCCTCTCCGAACCGCAGGAGATAGTTGCCCATCATACGGCTCACCAACTTCACT…
Coeu_ilex_(bae_1_to_90151)_2	Coeu_ilex_(bae_1_to_90151)_2x	89764	73	6	aggcat	2	26688	26699	62821	64500	N	47	GTCATTCCCCCGTTCCTTTAGT	TCGCCTTTGGAATGAAGATGGA	134	GAAAATCAAAGCGGAGGCGCGCCATCTGCTAGCATTGTGGTTTGGAATCGATTCTTTATCAATGGCCCACCCTTTCTTTGAACCTTGTCAATGATCGATCGAACTTAAAGATATAAACTGAGTGCCATTTGATGAGTAACTGAGAACAAAGGAGAAGGATATAAAAAGAATAAAGTAATGAAAGAGGAAGTCATTGCTAGTAGTAACGACTTGTCACGATCCATTGGTTCATATAGAATCCATGTCCTAGGTGTATCAAAAAACATTCTTTTCACTAAGCGTATATAATAAAATAGAGTGAAAGGGTCCACCCCGAAACCAAGGGGGTACTAACTAACAGCTGAGTCCTCTCCGAACCGCAGGAGATAGTTGCCCATCATACGGCTCACCAACTTCACT…
Coeu_ilex_(bae_1_to_90151)_2	Coeu_ilex_(bae_1_to_90151)_2y	89764	73	4	accg	3	27869	27880	62821	64500	N	47	TCCTTACTCCAATCCTCCCCAT	AGATTCGAGTGAAATGGCTGGT	255	GAAAATCAAAGCGGAGGCGCGCCATCTGCTAGCATTGTGGTTTGGAATCGATTCTTTATCAATGGCCCACCCTTTCTTTGAACCTTGTCAATGATCGATCGAACTTAAAGATATAAACTGAGTGCCATTTGATGAGTAACTGAGAACAAAGGAGAAGGATATAAAAAGAATAAAGTAATGAAAGAGGAAGTCATTGCTAGTAGTAACGACTTGTCACGATCCATTGGTTCATATAGAATCCATGTCCTAGGTGTATCAAAAAACATTCTTTTCACTAAGCGTATATAATAAAATAGAGTGAAAGGGTCCACCCCGAAACCAAGGGGGTACTAACTAACAGCTGAGTCCTCTCCGAACCGCAGGAGATAGTTGCCCATCATACGGCTCACCAACTTCACT…
Coeu_ilex_(bae_1_to_90151)_2	Coeu_ilex_(bae_1_to_90151)_2z	89764	73	1	a	12	28000	28011	62821	64500	N	47	TCCTTACTCCAATCCTCCCCAT	AGATTCGAGTGAAATGGCTGGT	255	GAAAATCAAAGCGGAGGCGCGCCATCTGCTAGCATTGTGGTTTGGAATCGATTCTTTATCAATGGCCCACCCTTTCTTTGAACCTTGTCAATGATCGATCGAACTTAAAGATATAAACTGAGTGCCATTTGATGAGTAACTGAGAACAAAGGAGAAGGATATAAAAAGAATAAAGTAATGAAAGAGGAAGTCATTGCTAGTAGTAACGACTTGTCACGATCCATTGGTTCATATAGAATCCATGTCCTAGGTGTATCAAAAAACATTCTTTTCACTAAGCGTATATAATAAAATAGAGTGAAAGGGTCCACCCCGAAACCAAGGGGGTACTAACTAACAGCTGAGTCCTCTCCGAACCGCAGGAGATAGTTGCCCATCATACGGCTCACCAACTTCACT…
Coeu_ilex_(bae_1_to_90151)_2	Coeu_ilex_(bae_1_to_90151)_2a	89764	73	5	ccatt	3	30485	30499	62821	64500	N	47	TCCTTACTCCAATCCTCCCCAT	AGATTCGAGTGAAATGGCTGGT	255	GAAAATCAAAGCGGAGGCGCGCCATCTGCTAGCATTGTGGTTTGGAATCGATTCTTTATCAATGGCCCACCCTTTCTTTGAACCTTGTCAATGATCGATCGAACTTAAAGATATAAACTGAGTGCCATTTGATGAGTAACTGAGAACAAAGGAGAAGGATATAAAAAGAATAAAGTAATGAAAGAGGAAGTCATTGCTAGTAGTAACGACTTGTCACGATCCATTGGTTCATATAGAATCCATGTCCTAGGTGTATCAAAAAACATTCTTTTCACTAAGCGTATATAATAAAATAGAGTGAAAGGGTCCACCCCGAAACCAAGGGGGTACTAACTAACAGCTGAGTCCTCTCCGAACCGCAGGAGATAGTTGCCCATCATACGGCTCACCAACTTCACT…
Coeu_ilex_(bae_1_to_90151)_2	Coeu_ilex_(bae_1_to_90151)_2b	89764	73	6	gaacac	2	31443	31454	62821	64500	N	47	ACCAGCCATTTCACTCGAATCT	ATGGGGTGTAGGCACGTTTATT	239	GAAAATCAAAGCGGAGGCGCGCCATCTGCTAGCATTGTGGTTTGGAATCGATTCTTTATCAATGGCCCACCCTTTCTTTGAACCTTGTCAATGATCGATCGAACTTAAAGATATAAACTGAGTGCCATTTGATGAGTAACTGAGAACAAAGGAGAAGGATATAAAAAGAATAAAGTAATGAAAGAGGAAGTCATTGCTAGTAGTAACGACTTGTCACGATCCATTGGTTCATATAGAATCCATGTCCTAGGTGTATCAAAAAACATTCTTTTCACTAAGCGTATATAATAAAATAGAGTGAAAGGGTCCACCCCGAAACCAAGGGGGTACTAACTAACAGCTGAGTCCTCTCCGAACCGCAGGAGATAGTTGCCCATCATACGGCTCACCAACTTCACT…
Coeu_ilex_(bae_1_to_90151)_2	Coeu_ilex_(bae_1_to_90151)_2c	89764	73	6	gccttc	2	32043	32054	62821	64500	N	47	GGGCTCCCCATGGTTTAGTAAA	TCAAAGGCATCCAAGCAATTGG	111	GAAAATCAAAGCGGAGGCGCGCCATCTGCTAGCATTGTGGTTTGGAATCGATTCTTTATCAATGGCCCACCCTTTCTTTGAACCTTGTCAATGATCGATCGAACTTAAAGATATAAACTGAGTGCCATTTGATGAGTAACTGAGAACAAAGGAGAAGGATATAAAAAGAATAAAGTAATGAAAGAGGAAGTCATTGCTAGTAGTAACGACTTGTCACGATCCATTGGTTCATATAGAATCCATGTCCTAGGTGTATCAAAAAACATTCTTTTCACTAAGCGTATATAATAAAATAGAGTGAAAGGGTCCACCCCGAAACCAAGGGGGTACTAACTAACAGCTGAGTCCTCTCCGAACCGCAGGAGATAGTTGCCCATCATACGGCTCACCAACTTCACT…
Coeu_ilex_(bae_1_to_90151)_2	Coeu_ilex_(bae_1_to_90151)_2d	89764	73	6	agggct	2	32890	32901	62821	64500	N	47	AGTACCTGCATACCCAAAAGGG	AATTTCTGTGGATTGCGTTGGG	113	GAAAATCAAAGCGGAGGCGCGCCATCTGCTAGCATTGTGGTTTGGAATCGATTCTTTATCAATGGCCCACCCTTTCTTTGAACCTTGTCAATGATCGATCGAACTTAAAGATATAAACTGAGTGCCATTTGATGAGTAACTGAGAACAAAGGAGAAGGATATAAAAAGAATAAAGTAATGAAAGAGGAAGTCATTGCTAGTAGTAACGACTTGTCACGATCCATTGGTTCATATAGAATCCATGTCCTAGGTGTATCAAAAAACATTCTTTTCACTAAGCGTATATAATAAAATAGAGTGAAAGGGTCCACCCCGAAACCAAGGGGGTACTAACTAACAGCTGAGTCCTCTCCGAACCGCAGGAGATAGTTGCCCATCATACGGCTCACCAACTTCACT…
Coeu_ilex_(bae_1_to_90151)_2	Coeu_ilex_(bae_1_to_90151)_2e	89764	73	6	ttgtca	2	33204	33215	62821	64500	N	47	ACCGCAGCTACCATGATCATAG	ATGTCTAGCCCAGAATTTGCCA	156	GAAAATCAAAGCGGAGGCGCGCCATCTGCTAGCATTGTGGTTTGGAATCGATTCTTTATCAATGGCCCACCCTTTCTTTGAACCTTGTCAATGATCGATCGAACTTAAAGATATAAACTGAGTGCCATTTGATGAGTAACTGAGAACAAAGGAGAAGGATATAAAAAGAATAAAGTAATGAAAGAGGAAGTCATTGCTAGTAGTAACGACTTGTCACGATCCATTGGTTCATATAGAATCCATGTCCTAGGTGTATCAAAAAACATTCTTTTCACTAAGCGTATATAATAAAATAGAGTGAAAGGGTCCACCCCGAAACCAAGGGGGTACTAACTAACAGCTGAGTCCTCTCCGAACCGCAGGAGATAGTTGCCCATCATACGGCTCACCAACTTCACT…
Coeu_ilex_(bae_1_to_90151)_2	Coeu_ilex_(bae_1_to_90151)_2f	89764	73	4	attc	3	40358	40369	62821	64500	N	47	GCCCCAAGAAGCATCAAACATT	TTTTACCCCTGCTCGGTAGTTC	183	GAAAATCAAAGCGGAGGCGCGCCATCTGCTAGCATTGTGGTTTGGAATCGATTCTTTATCAATGGCCCACCCTTTCTTTGAACCTTGTCAATGATCGATCGAACTTAAAGATATAAACTGAGTGCCATTTGATGAGTAACTGAGAACAAAGGAGAAGGATATAAAAAGAATAAAGTAATGAAAGAGGAAGTCATTGCTAGTAGTAACGACTTGTCACGATCCATTGGTTCATATAGAATCCATGTCCTAGGTGTATCAAAAAACATTCTTTTCACTAAGCGTATATAATAAAATAGAGTGAAAGGGTCCACCCCGAAACCAAGGGGGTACTAACTAACAGCTGAGTCCTCTCCGAACCGCAGGAGATAGTTGCCCATCATACGGCTCACCAACTTCACT…
Coeu_ilex_(bae_1_to_90151)_2	Coeu_ilex_(bae_1_to_90151)_2g	89764	73	6	ctttct	2	40729	40740	62821	64500	N	47	AGGAAGGGAAATCAACCGAGAC	ACAGGGCTATCACCTTCTTTGG	167	GAAAATCAAAGCGGAGGCGCGCCATCTGCTAGCATTGTGGTTTGGAATCGATTCTTTATCAATGGCCCACCCTTTCTTTGAACCTTGTCAATGATCGATCGAACTTAAAGATATAAACTGAGTGCCATTTGATGAGTAACTGAGAACAAAGGAGAAGGATATAAAAAGAATAAAGTAATGAAAGAGGAAGTCATTGCTAGTAGTAACGACTTGTCACGATCCATTGGTTCATATAGAATCCATGTCCTAGGTGTATCAAAAAACATTCTTTTCACTAAGCGTATATAATAAAATAGAGTGAAAGGGTCCACCCCGAAACCAAGGGGGTACTAACTAACAGCTGAGTCCTCTCCGAACCGCAGGAGATAGTTGCCCATCATACGGCTCACCAACTTCACT…
Coeu_ilex_(bae_1_to_90151)_2	Coeu_ilex_(bae_1_to_90151)_2h	89764	73	6	aagtga	2	41201	41212	62821	64500	N	47	AGGAAGGGAAATCAACCGAGAC	ACAGGGCTATCACCTTCTTTGG	167	GAAAATCAAAGCGGAGGCGCGCCATCTGCTAGCATTGTGGTTTGGAATCGATTCTTTATCAATGGCCCACCCTTTCTTTGAACCTTGTCAATGATCGATCGAACTTAAAGATATAAACTGAGTGCCATTTGATGAGTAACTGAGAACAAAGGAGAAGGATATAAAAAGAATAAAGTAATGAAAGAGGAAGTCATTGCTAGTAGTAACGACTTGTCACGATCCATTGGTTCATATAGAATCCATGTCCTAGGTGTATCAAAAAACATTCTTTTCACTAAGCGTATATAATAAAATAGAGTGAAAGGGTCCACCCCGAAACCAAGGGGGTACTAACTAACAGCTGAGTCCTCTCCGAACCGCAGGAGATAGTTGCCCATCATACGGCTCACCAACTTCACT…
Coeu_ilex_(bae_1_to_90151)_2	Coeu_ilex_(bae_1_to_90151)_2i	89764	73	6	actttc	2	45311	45322	62821	64500	N	47	AGAGTGAATCGGTCCCTAAGGA	TCATCCAATTCGCTCCAACAGA	93	GAAAATCAAAGCGGAGGCGCGCCATCTGCTAGCATTGTGGTTTGGAATCGATTCTTTATCAATGGCCCACCCTTTCTTTGAACCTTGTCAATGATCGATCGAACTTAAAGATATAAACTGAGTGCCATTTGATGAGTAACTGAGAACAAAGGAGAAGGATATAAAAAGAATAAAGTAATGAAAGAGGAAGTCATTGCTAGTAGTAACGACTTGTCACGATCCATTGGTTCATATAGAATCCATGTCCTAGGTGTATCAAAAAACATTCTTTTCACTAAGCGTATATAATAAAATAGAGTGAAAGGGTCCACCCCGAAACCAAGGGGGTACTAACTAACAGCTGAGTCCTCTCCGAACCGCAGGAGATAGTTGCCCATCATACGGCTCACCAACTTCACT…
Coeu_ilex_(bae_1_to_90151)_2	Coeu_ilex_(bae_1_to_90151)_2j	89764	73	6	gcttgt	2	46373	46384	62821	64500	N	47	CATCACATCCTGGGGTTGAAGA	TCCTCGCAGTTCTCCCTTTAAC	114	GAAAATCAAAGCGGAGGCGCGCCATCTGCTAGCATTGTGGTTTGGAATCGATTCTTTATCAATGGCCCACCCTTTCTTTGAACCTTGTCAATGATCGATCGAACTTAAAGATATAAACTGAGTGCCATTTGATGAGTAACTGAGAACAAAGGAGAAGGATATAAAAAGAATAAAGTAATGAAAGAGGAAGTCATTGCTAGTAGTAACGACTTGTCACGATCCATTGGTTCATATAGAATCCATGTCCTAGGTGTATCAAAAAACATTCTTTTCACTAAGCGTATATAATAAAATAGAGTGAAAGGGTCCACCCCGAAACCAAGGGGGTACTAACTAACAGCTGAGTCCTCTCCGAACCGCAGGAGATAGTTGCCCATCATACGGCTCACCAACTTCACT…
Coeu_ilex_(bae_1_to_90151)_2	Coeu_ilex_(bae_1_to_90151)_2k	89764	73	6	actttc	2	47900	47911	62821	64500	N	47	AGCCTCCTCCTCAGAGAAAGAT	CTATACCCCAACCCAACTTGCT	129	GAAAATCAAAGCGGAGGCGCGCCATCTGCTAGCATTGTGGTTTGGAATCGATTCTTTATCAATGGCCCACCCTTTCTTTGAACCTTGTCAATGATCGATCGAACTTAAAGATATAAACTGAGTGCCATTTGATGAGTAACTGAGAACAAAGGAGAAGGATATAAAAAGAATAAAGTAATGAAAGAGGAAGTCATTGCTAGTAGTAACGACTTGTCACGATCCATTGGTTCATATAGAATCCATGTCCTAGGTGTATCAAAAAACATTCTTTTCACTAAGCGTATATAATAAAATAGAGTGAAAGGGTCCACCCCGAAACCAAGGGGGTACTAACTAACAGCTGAGTCCTCTCCGAACCGCAGGAGATAGTTGCCCATCATACGGCTCACCAACTTCACT…
Coeu_ilex_(bae_1_to_90151)_2	Coeu_ilex_(bae_1_to_90151)_2l	89764	73	6	tcttat	2	49833	49844	62821	64500	N	47	AGCCTCCTCCTCAGAGAAAGAT	CTATACCCCAACCCAACTTGCT	129	GAAAATCAAAGCGGAGGCGCGCCATCTGCTAGCATTGTGGTTTGGAATCGATTCTTTATCAATGGCCCACCCTTTCTTTGAACCTTGTCAATGATCGATCGAACTTAAAGATATAAACTGAGTGCCATTTGATGAGTAACTGAGAACAAAGGAGAAGGATATAAAAAGAATAAAGTAATGAAAGAGGAAGTCATTGCTAGTAGTAACGACTTGTCACGATCCATTGGTTCATATAGAATCCATGTCCTAGGTGTATCAAAAAACATTCTTTTCACTAAGCGTATATAATAAAATAGAGTGAAAGGGTCCACCCCGAAACCAAGGGGGTACTAACTAACAGCTGAGTCCTCTCCGAACCGCAGGAGATAGTTGCCCATCATACGGCTCACCAACTTCACT…
Coeu_ilex_(bae_1_to_90151)_2	Coeu_ilex_(bae_1_to_90151)_2m	89764	73	6	agagat	2	52875	52886	62821	64500	N	47	GGCTGTGTCTCGATCTCCTATG	GGAATTTTGCTCTACTCCCCCA	117	GAAAATCAAAGCGGAGGCGCGCCATCTGCTAGCATTGTGGTTTGGAATCGATTCTTTATCAATGGCCCACCCTTTCTTTGAACCTTGTCAATGATCGATCGAACTTAAAGATATAAACTGAGTGCCATTTGATGAGTAACTGAGAACAAAGGAGAAGGATATAAAAAGAATAAAGTAATGAAAGAGGAAGTCATTGCTAGTAGTAACGACTTGTCACGATCCATTGGTTCATATAGAATCCATGTCCTAGGTGTATCAAAAAACATTCTTTTCACTAAGCGTATATAATAAAATAGAGTGAAAGGGTCCACCCCGAAACCAAGGGGGTACTAACTAACAGCTGAGTCCTCTCCGAACCGCAGGAGATAGTTGCCCATCATACGGCTCACCAACTTCACT…
Coeu_ilex_(bae_1_to_90151)_2	Coeu_ilex_(bae_1_to_90151)_2n	89764	73	6	aaacaa	2	56154	56165	62821	64500	N	47	TATGGCCCTCTGTACCCAAAAC	CTCAGCTGGTTAGAGCAAAGGA	182	GAAAATCAAAGCGGAGGCGCGCCATCTGCTAGCATTGTGGTTTGGAATCGATTCTTTATCAATGGCCCACCCTTTCTTTGAACCTTGTCAATGATCGATCGAACTTAAAGATATAAACTGAGTGCCATTTGATGAGTAACTGAGAACAAAGGAGAAGGATATAAAAAGAATAAAGTAATGAAAGAGGAAGTCATTGCTAGTAGTAACGACTTGTCACGATCCATTGGTTCATATAGAATCCATGTCCTAGGTGTATCAAAAAACATTCTTTTCACTAAGCGTATATAATAAAATAGAGTGAAAGGGTCCACCCCGAAACCAAGGGGGTACTAACTAACAGCTGAGTCCTCTCCGAACCGCAGGAGATAGTTGCCCATCATACGGCTCACCAACTTCACT…
Coeu_ilex_(bae_1_to_90151)_2	Coeu_ilex_(bae_1_to_90151)_2o	89764	73	2	at	5	56961	56970	62821	64500	N	47	TATGGCCCTCTGTACCCAAAAC	CTCAGCTGGTTAGAGCAAAGGA	182	GAAAATCAAAGCGGAGGCGCGCCATCTGCTAGCATTGTGGTTTGGAATCGATTCTTTATCAATGGCCCACCCTTTCTTTGAACCTTGTCAATGATCGATCGAACTTAAAGATATAAACTGAGTGCCATTTGATGAGTAACTGAGAACAAAGGAGAAGGATATAAAAAGAATAAAGTAATGAAAGAGGAAGTCATTGCTAGTAGTAACGACTTGTCACGATCCATTGGTTCATATAGAATCCATGTCCTAGGTGTATCAAAAAACATTCTTTTCACTAAGCGTATATAATAAAATAGAGTGAAAGGGTCCACCCCGAAACCAAGGGGGTACTAACTAACAGCTGAGTCCTCTCCGAACCGCAGGAGATAGTTGCCCATCATACGGCTCACCAACTTCACT…
Coeu_ilex_(bae_1_to_90151)_2	Coeu_ilex_(bae_1_to_90151)_2p	89764	73	6	tgttcc	2	57319	57330	62821	64500	N	47	TATGGCCCTCTGTACCCAAAAC	CTCAGCTGGTTAGAGCAAAGGA	182	GAAAATCAAAGCGGAGGCGCGCCATCTGCTAGCATTGTGGTTTGGAATCGATTCTTTATCAATGGCCCACCCTTTCTTTGAACCTTGTCAATGATCGATCGAACTTAAAGATATAAACTGAGTGCCATTTGATGAGTAACTGAGAACAAAGGAGAAGGATATAAAAAGAATAAAGTAATGAAAGAGGAAGTCATTGCTAGTAGTAACGACTTGTCACGATCCATTGGTTCATATAGAATCCATGTCCTAGGTGTATCAAAAAACATTCTTTTCACTAAGCGTATATAATAAAATAGAGTGAAAGGGTCCACCCCGAAACCAAGGGGGTACTAACTAACAGCTGAGTCCTCTCCGAACCGCAGGAGATAGTTGCCCATCATACGGCTCACCAACTTCACT…
Coeu_ilex_(bae_1_to_90151)_2	Coeu_ilex_(bae_1_to_90151)_2q	89764	73	2	ct	5	58051	58060	62821	64500	N	47	TTAGTTATTGGTGGGGGTTCGG	ACGCTGTTGAAAGCTAGATCCA	95	GAAAATCAAAGCGGAGGCGCGCCATCTGCTAGCATTGTGGTTTGGAATCGATTCTTTATCAATGGCCCACCCTTTCTTTGAACCTTGTCAATGATCGATCGAACTTAAAGATATAAACTGAGTGCCATTTGATGAGTAACTGAGAACAAAGGAGAAGGATATAAAAAGAATAAAGTAATGAAAGAGGAAGTCATTGCTAGTAGTAACGACTTGTCACGATCCATTGGTTCATATAGAATCCATGTCCTAGGTGTATCAAAAAACATTCTTTTCACTAAGCGTATATAATAAAATAGAGTGAAAGGGTCCACCCCGAAACCAAGGGGGTACTAACTAACAGCTGAGTCCTCTCCGAACCGCAGGAGATAGTTGCCCATCATACGGCTCACCAACTTCACT…
Coeu_ilex_(bae_1_to_90151)_2	Coeu_ilex_(bae_1_to_90151)_2r	89764	73	1	a	11	58221	58231	62821	64500	N	47	TTAGTTATTGGTGGGGGTTCGG	ACGCTGTTGAAAGCTAGATCCA	95	GAAAATCAAAGCGGAGGCGCGCCATCTGCTAGCATTGTGGTTTGGAATCGATTCTTTATCAATGGCCCACCCTTTCTTTGAACCTTGTCAATGATCGATCGAACTTAAAGATATAAACTGAGTGCCATTTGATGAGTAACTGAGAACAAAGGAGAAGGATATAAAAAGAATAAAGTAATGAAAGAGGAAGTCATTGCTAGTAGTAACGACTTGTCACGATCCATTGGTTCATATAGAATCCATGTCCTAGGTGTATCAAAAAACATTCTTTTCACTAAGCGTATATAATAAAATAGAGTGAAAGGGTCCACCCCGAAACCAAGGGGGTACTAACTAACAGCTGAGTCCTCTCCGAACCGCAGGAGATAGTTGCCCATCATACGGCTCACCAACTTCACT…
Coeu_ilex_(bae_1_to_90151)_2	Coeu_ilex_(bae_1_to_90151)_2s	89764	73	6	gatgga	2	59788	59799	62821	64500	N	47	TCTTCATCCACCGATGCAGAAA	CCTTTGGGTTCCGAACTCCATA	218	GAAAATCAAAGCGGAGGCGCGCCATCTGCTAGCATTGTGGTTTGGAATCGATTCTTTATCAATGGCCCACCCTTTCTTTGAACCTTGTCAATGATCGATCGAACTTAAAGATATAAACTGAGTGCCATTTGATGAGTAACTGAGAACAAAGGAGAAGGATATAAAAAGAATAAAGTAATGAAAGAGGAAGTCATTGCTAGTAGTAACGACTTGTCACGATCCATTGGTTCATATAGAATCCATGTCCTAGGTGTATCAAAAAACATTCTTTTCACTAAGCGTATATAATAAAATAGAGTGAAAGGGTCCACCCCGAAACCAAGGGGGTACTAACTAACAGCTGAGTCCTCTCCGAACCGCAGGAGATAGTTGCCCATCATACGGCTCACCAACTTCACT…
Coeu_ilex_(bae_1_to_90151)_2	Coeu_ilex_(bae_1_to_90151)_2t	89764	73	6	atagca	2	63956	63967	62821	64500	Y	47	TCCGTGATTTCTTATGGGCACA	ATTGCTGGGCTGGTTATTCAGA	223	GAAAATCAAAGCGGAGGCGCGCCATCTGCTAGCATTGTGGTTTGGAATCGATTCTTTATCAATGGCCCACCCTTTCTTTGAACCTTGTCAATGATCGATCGAACTTAAAGATATAAACTGAGTGCCATTTGATGAGTAACTGAGAACAAAGGAGAAGGATATAAAAAGAATAAAGTAATGAAAGAGGAAGTCATTGCTAGTAGTAACGACTTGTCACGATCCATTGGTTCATATAGAATCCATGTCCTAGGTGTATCAAAAAACATTCTTTTCACTAAGCGTATATAATAAAATAGAGTGAAAGGGTCCACCCCGAAACCAAGGGGGTACTAACTAACAGCTGAGTCCTCTCCGAACCGCAGGAGATAGTTGCCCATCATACGGCTCACCAACTTCACT…
Coeu_ilex_(bae_1_to_90151)_2	Coeu_ilex_(bae_1_to_90151)_2u	89764	73	6	cattct	2	64284	64295	62821	64500	Y	47	TCCGTGATTTCTTATGGGCACA	ATTGCTGGGCTGGTTATTCAGA	223	GAAAATCAAAGCGGAGGCGCGCCATCTGCTAGCATTGTGGTTTGGAATCGATTCTTTATCAATGGCCCACCCTTTCTTTGAACCTTGTCAATGATCGATCGAACTTAAAGATATAAACTGAGTGCCATTTGATGAGTAACTGAGAACAAAGGAGAAGGATATAAAAAGAATAAAGTAATGAAAGAGGAAGTCATTGCTAGTAGTAACGACTTGTCACGATCCATTGGTTCATATAGAATCCATGTCCTAGGTGTATCAAAAAACATTCTTTTCACTAAGCGTATATAATAAAATAGAGTGAAAGGGTCCACCCCGAAACCAAGGGGGTACTAACTAACAGCTGAGTCCTCTCCGAACCGCAGGAGATAGTTGCCCATCATACGGCTCACCAACTTCACT…
Coeu_ilex_(bae_1_to_90151)_2	Coeu_ilex_(bae_1_to_90151)_2v	89764	73	6	gttttc	2	65454	65465	62821	64500	N	47	TCCGTGATTTCTTATGGGCACA	ATTGCTGGGCTGGTTATTCAGA	223	GAAAATCAAAGCGGAGGCGCGCCATCTGCTAGCATTGTGGTTTGGAATCGATTCTTTATCAATGGCCCACCCTTTCTTTGAACCTTGTCAATGATCGATCGAACTTAAAGATATAAACTGAGTGCCATTTGATGAGTAACTGAGAACAAAGGAGAAGGATATAAAAAGAATAAAGTAATGAAAGAGGAAGTCATTGCTAGTAGTAACGACTTGTCACGATCCATTGGTTCATATAGAATCCATGTCCTAGGTGTATCAAAAAACATTCTTTTCACTAAGCGTATATAATAAAATAGAGTGAAAGGGTCCACCCCGAAACCAAGGGGGTACTAACTAACAGCTGAGTCCTCTCCGAACCGCAGGAGATAGTTGCCCATCATACGGCTCACCAACTTCACT…
Coeu_ilex_(bae_1_to_90151)_2	Coeu_ilex_(bae_1_to_90151)_2w	89764	73	6	tcctgg	2	66428	66439	62821	64500	N	47	TCCGTGATTTCTTATGGGCACA	ATTGCTGGGCTGGTTATTCAGA	223	GAAAATCAAAGCGGAGGCGCGCCATCTGCTAGCATTGTGGTTTGGAATCGATTCTTTATCAATGGCCCACCCTTTCTTTGAACCTTGTCAATGATCGATCGAACTTAAAGATATAAACTGAGTGCCATTTGATGAGTAACTGAGAACAAAGGAGAAGGATATAAAAAGAATAAAGTAATGAAAGAGGAAGTCATTGCTAGTAGTAACGACTTGTCACGATCCATTGGTTCATATAGAATCCATGTCCTAGGTGTATCAAAAAACATTCTTTTCACTAAGCGTATATAATAAAATAGAGTGAAAGGGTCCACCCCGAAACCAAGGGGGTACTAACTAACAGCTGAGTCCTCTCCGAACCGCAGGAGATAGTTGCCCATCATACGGCTCACCAACTTCACT…
Coeu_ilex_(bae_1_to_90151)_2	Coeu_ilex_(bae_1_to_90151)_2x	89764	73	4	gtag	3	68256	68267	62821	64500	N	47	GAGCAAAACAGCGTTCCATTCT	ATTAGCGAGTTCCGACCCTTTT	220	GAAAATCAAAGCGGAGGCGCGCCATCTGCTAGCATTGTGGTTTGGAATCGATTCTTTATCAATGGCCCACCCTTTCTTTGAACCTTGTCAATGATCGATCGAACTTAAAGATATAAACTGAGTGCCATTTGATGAGTAACTGAGAACAAAGGAGAAGGATATAAAAAGAATAAAGTAATGAAAGAGGAAGTCATTGCTAGTAGTAACGACTTGTCACGATCCATTGGTTCATATAGAATCCATGTCCTAGGTGTATCAAAAAACATTCTTTTCACTAAGCGTATATAATAAAATAGAGTGAAAGGGTCCACCCCGAAACCAAGGGGGTACTAACTAACAGCTGAGTCCTCTCCGAACCGCAGGAGATAGTTGCCCATCATACGGCTCACCAACTTCACT…
Coeu_ilex_(bae_1_to_90151)_2	Coeu_ilex_(bae_1_to_90151)_2y	89764	73	6	ctactc	2	68517	68528	62821	64500	N	47	TAGGACCAACACCATTCGAAGG	GAAGTTCCCATCAGGCAACAAC	205	GAAAATCAAAGCGGAGGCGCGCCATCTGCTAGCATTGTGGTTTGGAATCGATTCTTTATCAATGGCCCACCCTTTCTTTGAACCTTGTCAATGATCGATCGAACTTAAAGATATAAACTGAGTGCCATTTGATGAGTAACTGAGAACAAAGGAGAAGGATATAAAAAGAATAAAGTAATGAAAGAGGAAGTCATTGCTAGTAGTAACGACTTGTCACGATCCATTGGTTCATATAGAATCCATGTCCTAGGTGTATCAAAAAACATTCTTTTCACTAAGCGTATATAATAAAATAGAGTGAAAGGGTCCACCCCGAAACCAAGGGGGTACTAACTAACAGCTGAGTCCTCTCCGAACCGCAGGAGATAGTTGCCCATCATACGGCTCACCAACTTCACT…
Coeu_ilex_(bae_1_to_90151)_2	Coeu_ilex_(bae_1_to_90151)_2z	89764	73	6	aaaggg	2	68727	68738	62821	64500	N	47	TAGGACCAACACCATTCGAAGG	GAAGTTCCCATCAGGCAACAAC	205	GAAAATCAAAGCGGAGGCGCGCCATCTGCTAGCATTGTGGTTTGGAATCGATTCTTTATCAATGGCCCACCCTTTCTTTGAACCTTGTCAATGATCGATCGAACTTAAAGATATAAACTGAGTGCCATTTGATGAGTAACTGAGAACAAAGGAGAAGGATATAAAAAGAATAAAGTAATGAAAGAGGAAGTCATTGCTAGTAGTAACGACTTGTCACGATCCATTGGTTCATATAGAATCCATGTCCTAGGTGTATCAAAAAACATTCTTTTCACTAAGCGTATATAATAAAATAGAGTGAAAGGGTCCACCCCGAAACCAAGGGGGTACTAACTAACAGCTGAGTCCTCTCCGAACCGCAGGAGATAGTTGCCCATCATACGGCTCACCAACTTCACT…
Coeu_ilex_(bae_1_to_90151)_2	Coeu_ilex_(bae_1_to_90151)_2a	89764	73	4	ggtc	3	72849	72860	62821	64500	N	47	CGGTAACCAAAGCGTATCGTTC	TAGATGACAGCACCCTTTTCCC	188	GAAAATCAAAGCGGAGGCGCGCCATCTGCTAGCATTGTGGTTTGGAATCGATTCTTTATCAATGGCCCACCCTTTCTTTGAACCTTGTCAATGATCGATCGAACTTAAAGATATAAACTGAGTGCCATTTGATGAGTAACTGAGAACAAAGGAGAAGGATATAAAAAGAATAAAGTAATGAAAGAGGAAGTCATTGCTAGTAGTAACGACTTGTCACGATCCATTGGTTCATATAGAATCCATGTCCTAGGTGTATCAAAAAACATTCTTTTCACTAAGCGTATATAATAAAATAGAGTGAAAGGGTCCACCCCGAAACCAAGGGGGTACTAACTAACAGCTGAGTCCTCTCCGAACCGCAGGAGATAGTTGCCCATCATACGGCTCACCAACTTCACT…
Coeu_ilex_(bae_1_to_90151)_2	Coeu_ilex_(bae_1_to_90151)_2b	89764	73	4	catt	3	75295	75306	62821	64500	N	47	AGCATCTCAAAGTATGGGGCAA	AAGCCAAAGGTGAGTCTCGTAG	271	GAAAATCAAAGCGGAGGCGCGCCATCTGCTAGCATTGTGGTTTGGAATCGATTCTTTATCAATGGCCCACCCTTTCTTTGAACCTTGTCAATGATCGATCGAACTTAAAGATATAAACTGAGTGCCATTTGATGAGTAACTGAGAACAAAGGAGAAGGATATAAAAAGAATAAAGTAATGAAAGAGGAAGTCATTGCTAGTAGTAACGACTTGTCACGATCCATTGGTTCATATAGAATCCATGTCCTAGGTGTATCAAAAAACATTCTTTTCACTAAGCGTATATAATAAAATAGAGTGAAAGGGTCCACCCCGAAACCAAGGGGGTACTAACTAACAGCTGAGTCCTCTCCGAACCGCAGGAGATAGTTGCCCATCATACGGCTCACCAACTTCACT…
Coeu_ilex_(bae_1_to_90151)_2	Coeu_ilex_(bae_1_to_90151)_2c	89764	73	6	tggggt	2	76079	76090	62821	64500	N	47	AGCATCTCAAAGTATGGGGCAA	AAGCCAAAGGTGAGTCTCGTAG	271	GAAAATCAAAGCGGAGGCGCGCCATCTGCTAGCATTGTGGTTTGGAATCGATTCTTTATCAATGGCCCACCCTTTCTTTGAACCTTGTCAATGATCGATCGAACTTAAAGATATAAACTGAGTGCCATTTGATGAGTAACTGAGAACAAAGGAGAAGGATATAAAAAGAATAAAGTAATGAAAGAGGAAGTCATTGCTAGTAGTAACGACTTGTCACGATCCATTGGTTCATATAGAATCCATGTCCTAGGTGTATCAAAAAACATTCTTTTCACTAAGCGTATATAATAAAATAGAGTGAAAGGGTCCACCCCGAAACCAAGGGGGTACTAACTAACAGCTGAGTCCTCTCCGAACCGCAGGAGATAGTTGCCCATCATACGGCTCACCAACTTCACT…
Coeu_ilex_(bae_1_to_90151)_2	Coeu_ilex_(bae_1_to_90151)_2d	89764	73	6	aggaaa	2	76986	76997	62821	64500	N	47	AGGATTTGGCCGAAAAAGAAGC	AGCGGGACTTATTTGGGAACAT	150	GAAAATCAAAGCGGAGGCGCGCCATCTGCTAGCATTGTGGTTTGGAATCGATTCTTTATCAATGGCCCACCCTTTCTTTGAACCTTGTCAATGATCGATCGAACTTAAAGATATAAACTGAGTGCCATTTGATGAGTAACTGAGAACAAAGGAGAAGGATATAAAAAGAATAAAGTAATGAAAGAGGAAGTCATTGCTAGTAGTAACGACTTGTCACGATCCATTGGTTCATATAGAATCCATGTCCTAGGTGTATCAAAAAACATTCTTTTCACTAAGCGTATATAATAAAATAGAGTGAAAGGGTCCACCCCGAAACCAAGGGGGTACTAACTAACAGCTGAGTCCTCTCCGAACCGCAGGAGATAGTTGCCCATCATACGGCTCACCAACTTCACT…
Coeu_ilex_(bae_1_to_90151)_2	Coeu_ilex_(bae_1_to_90151)_2e	89764	73	4	tgct	3	77552	77563	62821	64500	N	47	GGGGAGTAGCCAAAACCCATTA	ATTTTCAAGAAGATCCCGGGCT	229	GAAAATCAAAGCGGAGGCGCGCCATCTGCTAGCATTGTGGTTTGGAATCGATTCTTTATCAATGGCCCACCCTTTCTTTGAACCTTGTCAATGATCGATCGAACTTAAAGATATAAACTGAGTGCCATTTGATGAGTAACTGAGAACAAAGGAGAAGGATATAAAAAGAATAAAGTAATGAAAGAGGAAGTCATTGCTAGTAGTAACGACTTGTCACGATCCATTGGTTCATATAGAATCCATGTCCTAGGTGTATCAAAAAACATTCTTTTCACTAAGCGTATATAATAAAATAGAGTGAAAGGGTCCACCCCGAAACCAAGGGGGTACTAACTAACAGCTGAGTCCTCTCCGAACCGCAGGAGATAGTTGCCCATCATACGGCTCACCAACTTCACT…
Coeu_ilex_(bae_1_to_90151)_2	Coeu_ilex_(bae_1_to_90151)_2f	89764	73	6	aacaga	2	79483	79494	62821	64500	N	47	GGGGAGTAGCCAAAACCCATTA	ATTTTCAAGAAGATCCCGGGCT	229	GAAAATCAAAGCGGAGGCGCGCCATCTGCTAGCATTGTGGTTTGGAATCGATTCTTTATCAATGGCCCACCCTTTCTTTGAACCTTGTCAATGATCGATCGAACTTAAAGATATAAACTGAGTGCCATTTGATGAGTAACTGAGAACAAAGGAGAAGGATATAAAAAGAATAAAGTAATGAAAGAGGAAGTCATTGCTAGTAGTAACGACTTGTCACGATCCATTGGTTCATATAGAATCCATGTCCTAGGTGTATCAAAAAACATTCTTTTCACTAAGCGTATATAATAAAATAGAGTGAAAGGGTCCACCCCGAAACCAAGGGGGTACTAACTAACAGCTGAGTCCTCTCCGAACCGCAGGAGATAGTTGCCCATCATACGGCTCACCAACTTCACT…
Coeu_ilex_(bae_1_to_90151)_2	Coeu_ilex_(bae_1_to_90151)_2g	89764	73	6	gttttt	2	79784	79795	62821	64500	N	47	GGGGAGTAGCCAAAACCCATTA	ATTTTCAAGAAGATCCCGGGCT	229	GAAAATCAAAGCGGAGGCGCGCCATCTGCTAGCATTGTGGTTTGGAATCGATTCTTTATCAATGGCCCACCCTTTCTTTGAACCTTGTCAATGATCGATCGAACTTAAAGATATAAACTGAGTGCCATTTGATGAGTAACTGAGAACAAAGGAGAAGGATATAAAAAGAATAAAGTAATGAAAGAGGAAGTCATTGCTAGTAGTAACGACTTGTCACGATCCATTGGTTCATATAGAATCCATGTCCTAGGTGTATCAAAAAACATTCTTTTCACTAAGCGTATATAATAAAATAGAGTGAAAGGGTCCACCCCGAAACCAAGGGGGTACTAACTAACAGCTGAGTCCTCTCCGAACCGCAGGAGATAGTTGCCCATCATACGGCTCACCAACTTCACT…
Coeu_ilex_(bae_1_to_90151)_2	Coeu_ilex_(bae_1_to_90151)_2h	89764	73	6	tagctt	2	79820	79831	62821	64500	N	47	TTTACCCTCCCCACAATGATGG	ATCAGGAGATAGGGAGGATCCG	143	GAAAATCAAAGCGGAGGCGCGCCATCTGCTAGCATTGTGGTTTGGAATCGATTCTTTATCAATGGCCCACCCTTTCTTTGAACCTTGTCAATGATCGATCGAACTTAAAGATATAAACTGAGTGCCATTTGATGAGTAACTGAGAACAAAGGAGAAGGATATAAAAAGAATAAAGTAATGAAAGAGGAAGTCATTGCTAGTAGTAACGACTTGTCACGATCCATTGGTTCATATAGAATCCATGTCCTAGGTGTATCAAAAAACATTCTTTTCACTAAGCGTATATAATAAAATAGAGTGAAAGGGTCCACCCCGAAACCAAGGGGGTACTAACTAACAGCTGAGTCCTCTCCGAACCGCAGGAGATAGTTGCCCATCATACGGCTCACCAACTTCACT…
Coeu_ilex_(bae_1_to_90151)_2	Coeu_ilex_(bae_1_to_90151)_2i	89764	73	6	tccaag	2	79835	79846	62821	64500	N	47	TTTACCCTCCCCACAATGATGG	ATCAGGAGATAGGGAGGATCCG	143	GAAAATCAAAGCGGAGGCGCGCCATCTGCTAGCATTGTGGTTTGGAATCGATTCTTTATCAATGGCCCACCCTTTCTTTGAACCTTGTCAATGATCGATCGAACTTAAAGATATAAACTGAGTGCCATTTGATGAGTAACTGAGAACAAAGGAGAAGGATATAAAAAGAATAAAGTAATGAAAGAGGAAGTCATTGCTAGTAGTAACGACTTGTCACGATCCATTGGTTCATATAGAATCCATGTCCTAGGTGTATCAAAAAACATTCTTTTCACTAAGCGTATATAATAAAATAGAGTGAAAGGGTCCACCCCGAAACCAAGGGGGTACTAACTAACAGCTGAGTCCTCTCCGAACCGCAGGAGATAGTTGCCCATCATACGGCTCACCAACTTCACT…
Coeu_ilex_(bae_1_to_90151)_2	Coeu_ilex_(bae_1_to_90151)_2j	89764	73	6	gcatta	2	79984	79995	62821	64500	N	47	TTTACCCTCCCCACAATGATGG	ATCAGGAGATAGGGAGGATCCG	143	GAAAATCAAAGCGGAGGCGCGCCATCTGCTAGCATTGTGGTTTGGAATCGATTCTTTATCAATGGCCCACCCTTTCTTTGAACCTTGTCAATGATCGATCGAACTTAAAGATATAAACTGAGTGCCATTTGATGAGTAACTGAGAACAAAGGAGAAGGATATAAAAAGAATAAAGTAATGAAAGAGGAAGTCATTGCTAGTAGTAACGACTTGTCACGATCCATTGGTTCATATAGAATCCATGTCCTAGGTGTATCAAAAAACATTCTTTTCACTAAGCGTATATAATAAAATAGAGTGAAAGGGTCCACCCCGAAACCAAGGGGGTACTAACTAACAGCTGAGTCCTCTCCGAACCGCAGGAGATAGTTGCCCATCATACGGCTCACCAACTTCACT…
Coeu_ilex_(bae_1_to_90151)_2	Coeu_ilex_(bae_1_to_90151)_2k	89764	73	5	actag	3	80192	80206	62821	64500	N	47	TTTACCCTCCCCACAATGATGG	ATCAGGAGATAGGGAGGATCCG	143	GAAAATCAAAGCGGAGGCGCGCCATCTGCTAGCATTGTGGTTTGGAATCGATTCTTTATCAATGGCCCACCCTTTCTTTGAACCTTGTCAATGATCGATCGAACTTAAAGATATAAACTGAGTGCCATTTGATGAGTAACTGAGAACAAAGGAGAAGGATATAAAAAGAATAAAGTAATGAAAGAGGAAGTCATTGCTAGTAGTAACGACTTGTCACGATCCATTGGTTCATATAGAATCCATGTCCTAGGTGTATCAAAAAACATTCTTTTCACTAAGCGTATATAATAAAATAGAGTGAAAGGGTCCACCCCGAAACCAAGGGGGTACTAACTAACAGCTGAGTCCTCTCCGAACCGCAGGAGATAGTTGCCCATCATACGGCTCACCAACTTCACT…
Coeu_ilex_(bae_1_to_90151)_2	Coeu_ilex_(bae_1_to_90151)_2l	89764	73	6	tcggag	2	83254	83265	62821	64500	N	47	TTTACCCTCCCCACAATGATGG	ATCAGGAGATAGGGAGGATCCG	143	GAAAATCAAAGCGGAGGCGCGCCATCTGCTAGCATTGTGGTTTGGAATCGATTCTTTATCAATGGCCCACCCTTTCTTTGAACCTTGTCAATGATCGATCGAACTTAAAGATATAAACTGAGTGCCATTTGATGAGTAACTGAGAACAAAGGAGAAGGATATAAAAAGAATAAAGTAATGAAAGAGGAAGTCATTGCTAGTAGTAACGACTTGTCACGATCCATTGGTTCATATAGAATCCATGTCCTAGGTGTATCAAAAAACATTCTTTTCACTAAGCGTATATAATAAAATAGAGTGAAAGGGTCCACCCCGAAACCAAGGGGGTACTAACTAACAGCTGAGTCCTCTCCGAACCGCAGGAGATAGTTGCCCATCATACGGCTCACCAACTTCACT…
Coeu_ilex_(bae_1_to_90151)_2	Coeu_ilex_(bae_1_to_90151)_2m	89764	73	4	aaag	3	83329	83340	62821	64500	N	47	TTTACCCTCCCCACAATGATGG	ATCAGGAGATAGGGAGGATCCG	143	GAAAATCAAAGCGGAGGCGCGCCATCTGCTAGCATTGTGGTTTGGAATCGATTCTTTATCAATGGCCCACCCTTTCTTTGAACCTTGTCAATGATCGATCGAACTTAAAGATATAAACTGAGTGCCATTTGATGAGTAACTGAGAACAAAGGAGAAGGATATAAAAAGAATAAAGTAATGAAAGAGGAAGTCATTGCTAGTAGTAACGACTTGTCACGATCCATTGGTTCATATAGAATCCATGTCCTAGGTGTATCAAAAAACATTCTTTTCACTAAGCGTATATAATAAAATAGAGTGAAAGGGTCCACCCCGAAACCAAGGGGGTACTAACTAACAGCTGAGTCCTCTCCGAACCGCAGGAGATAGTTGCCCATCATACGGCTCACCAACTTCACT…
Coeu_ilex_(bae_1_to_90151)_2	Coeu_ilex_(bae_1_to_90151)_2n	89764	73	6	gaaaaa	2	83418	83429	62821	64500	N	47	TTTACCCTCCCCACAATGATGG	ATCAGGAGATAGGGAGGATCCG	143	GAAAATCAAAGCGGAGGCGCGCCATCTGCTAGCATTGTGGTTTGGAATCGATTCTTTATCAATGGCCCACCCTTTCTTTGAACCTTGTCAATGATCGATCGAACTTAAAGATATAAACTGAGTGCCATTTGATGAGTAACTGAGAACAAAGGAGAAGGATATAAAAAGAATAAAGTAATGAAAGAGGAAGTCATTGCTAGTAGTAACGACTTGTCACGATCCATTGGTTCATATAGAATCCATGTCCTAGGTGTATCAAAAAACATTCTTTTCACTAAGCGTATATAATAAAATAGAGTGAAAGGGTCCACCCCGAAACCAAGGGGGTACTAACTAACAGCTGAGTCCTCTCCGAACCGCAGGAGATAGTTGCCCATCATACGGCTCACCAACTTCACT…
Coeu_ilex_(bae_1_to_90151)_2	Coeu_ilex_(bae_1_to_90151)_2o	89764	73	6	cccttg	2	83515	83526	62821	64500	N	47	TTTACCCTCCCCACAATGATGG	ATCAGGAGATAGGGAGGATCCG	143	GAAAATCAAAGCGGAGGCGCGCCATCTGCTAGCATTGTGGTTTGGAATCGATTCTTTATCAATGGCCCACCCTTTCTTTGAACCTTGTCAATGATCGATCGAACTTAAAGATATAAACTGAGTGCCATTTGATGAGTAACTGAGAACAAAGGAGAAGGATATAAAAAGAATAAAGTAATGAAAGAGGAAGTCATTGCTAGTAGTAACGACTTGTCACGATCCATTGGTTCATATAGAATCCATGTCCTAGGTGTATCAAAAAACATTCTTTTCACTAAGCGTATATAATAAAATAGAGTGAAAGGGTCCACCCCGAAACCAAGGGGGTACTAACTAACAGCTGAGTCCTCTCCGAACCGCAGGAGATAGTTGCCCATCATACGGCTCACCAACTTCACT…
Coeu_ilex_(bae_1_to_90151)_2	Coeu_ilex_(bae_1_to_90151)_2p	89764	73	6	tcttta	2	84688	84699	62821	64500	N	47	GGGTTCAAATCCTGTCATCCCT	AAGAAGAACGGAATCACGCTCT	174	GAAAATCAAAGCGGAGGCGCGCCATCTGCTAGCATTGTGGTTTGGAATCGATTCTTTATCAATGGCCCACCCTTTCTTTGAACCTTGTCAATGATCGATCGAACTTAAAGATATAAACTGAGTGCCATTTGATGAGTAACTGAGAACAAAGGAGAAGGATATAAAAAGAATAAAGTAATGAAAGAGGAAGTCATTGCTAGTAGTAACGACTTGTCACGATCCATTGGTTCATATAGAATCCATGTCCTAGGTGTATCAAAAAACATTCTTTTCACTAAGCGTATATAATAAAATAGAGTGAAAGGGTCCACCCCGAAACCAAGGGGGTACTAACTAACAGCTGAGTCCTCTCCGAACCGCAGGAGATAGTTGCCCATCATACGGCTCACCAACTTCACT…
Coeu_ilex_(bae_1_to_90151)_2	Coeu_ilex_(bae_1_to_90151)_2q	89764	73	6	ttgctt	2	86139	86150	62821	64500	N	47	GTCTTCCTGAATTGGGAGAGCA	TCCTTGCATCATAGGTGTTGCT	160	GAAAATCAAAGCGGAGGCGCGCCATCTGCTAGCATTGTGGTTTGGAATCGATTCTTTATCAATGGCCCACCCTTTCTTTGAACCTTGTCAATGATCGATCGAACTTAAAGATATAAACTGAGTGCCATTTGATGAGTAACTGAGAACAAAGGAGAAGGATATAAAAAGAATAAAGTAATGAAAGAGGAAGTCATTGCTAGTAGTAACGACTTGTCACGATCCATTGGTTCATATAGAATCCATGTCCTAGGTGTATCAAAAAACATTCTTTTCACTAAGCGTATATAATAAAATAGAGTGAAAGGGTCCACCCCGAAACCAAGGGGGTACTAACTAACAGCTGAGTCCTCTCCGAACCGCAGGAGATAGTTGCCCATCATACGGCTCACCAACTTCACT…
Coeu_ilex_(bae_1_to_90151)_2	Coeu_ilex_(bae_1_to_90151)_2r	89764	73	6	actttt	2	86573	86584	62821	64500	N	47	GTCTTCCTGAATTGGGAGAGCA	TCCTTGCATCATAGGTGTTGCT	160	GAAAATCAAAGCGGAGGCGCGCCATCTGCTAGCATTGTGGTTTGGAATCGATTCTTTATCAATGGCCCACCCTTTCTTTGAACCTTGTCAATGATCGATCGAACTTAAAGATATAAACTGAGTGCCATTTGATGAGTAACTGAGAACAAAGGAGAAGGATATAAAAAGAATAAAGTAATGAAAGAGGAAGTCATTGCTAGTAGTAACGACTTGTCACGATCCATTGGTTCATATAGAATCCATGTCCTAGGTGTATCAAAAAACATTCTTTTCACTAAGCGTATATAATAAAATAGAGTGAAAGGGTCCACCCCGAAACCAAGGGGGTACTAACTAACAGCTGAGTCCTCTCCGAACCGCAGGAGATAGTTGCCCATCATACGGCTCACCAACTTCACT…
Coeu_ilex_(bae_1_to_90151)_2	Coeu_ilex_(bae_1_to_90151)_2s	89764	73	4	ttat	3	87058	87069	62821	64500	N	47	GTCTTCCTGAATTGGGAGAGCA	TCCTTGCATCATAGGTGTTGCT	160	GAAAATCAAAGCGGAGGCGCGCCATCTGCTAGCATTGTGGTTTGGAATCGATTCTTTATCAATGGCCCACCCTTTCTTTGAACCTTGTCAATGATCGATCGAACTTAAAGATATAAACTGAGTGCCATTTGATGAGTAACTGAGAACAAAGGAGAAGGATATAAAAAGAATAAAGTAATGAAAGAGGAAGTCATTGCTAGTAGTAACGACTTGTCACGATCCATTGGTTCATATAGAATCCATGTCCTAGGTGTATCAAAAAACATTCTTTTCACTAAGCGTATATAATAAAATAGAGTGAAAGGGTCCACCCCGAAACCAAGGGGGTACTAACTAACAGCTGAGTCCTCTCCGAACCGCAGGAGATAGTTGCCCATCATACGGCTCACCAACTTCACT…
Coeu_ilex_(bae_1_to_90151)_2	Coeu_ilex_(bae_1_to_90151)_2t	89764	73	6	ttcttt	2	88367	88378	62821	64500	N	47	AAGGCTCCCATACTGTTTGGAG	TTCCATTTAGTCCTGGCTTCCC	173	GAAAATCAAAGCGGAGGCGCGCCATCTGCTAGCATTGTGGTTTGGAATCGATTCTTTATCAATGGCCCACCCTTTCTTTGAACCTTGTCAATGATCGATCGAACTTAAAGATATAAACTGAGTGCCATTTGATGAGTAACTGAGAACAAAGGAGAAGGATATAAAAAGAATAAAGTAATGAAAGAGGAAGTCATTGCTAGTAGTAACGACTTGTCACGATCCATTGGTTCATATAGAATCCATGTCCTAGGTGTATCAAAAAACATTCTTTTCACTAAGCGTATATAATAAAATAGAGTGAAAGGGTCCACCCCGAAACCAAGGGGGTACTAACTAACAGCTGAGTCCTCTCCGAACCGCAGGAGATAGTTGCCCATCATACGGCTCACCAACTTCACT…
Coeu_ilex_(bae_1_to_90151)_2	Coeu_ilex_(bae_1_to_90151)_2u	89764	73	6	gaagga	2	88539	88550	62821	64500	N	47	AAGGCTCCCATACTGTTTGGAG	TTCCATTTAGTCCTGGCTTCCC	173	GAAAATCAAAGCGGAGGCGCGCCATCTGCTAGCATTGTGGTTTGGAATCGATTCTTTATCAATGGCCCACCCTTTCTTTGAACCTTGTCAATGATCGATCGAACTTAAAGATATAAACTGAGTGCCATTTGATGAGTAACTGAGAACAAAGGAGAAGGATATAAAAAGAATAAAGTAATGAAAGAGGAAGTCATTGCTAGTAGTAACGACTTGTCACGATCCATTGGTTCATATAGAATCCATGTCCTAGGTGTATCAAAAAACATTCTTTTCACTAAGCGTATATAATAAAATAGAGTGAAAGGGTCCACCCCGAAACCAAGGGGGTACTAACTAACAGCTGAGTCCTCTCCGAACCGCAGGAGATAGTTGCCCATCATACGGCTCACCAACTTCACT…

## Sheet: Alternate Primers1
SSR Alternate Primers
Marker ID	Forward	Reverse	Product Size
Coeu_ilex_(bae_1_to_90151)_2a	CCAGTCTTCCCATTCATTCCCA	GGCTGTTAACTGACTGGTCGTA	213
Coeu_ilex_(bae_1_to_90151)_2b	TCAATTCAAGCGCAAACCCATT	TCCCTTTCCTTTCTCCATTCCG	225
Coeu_ilex_(bae_1_to_90151)_2c	TTCAATTCAAGCGCAAACCCAT	TCCCTTTCCTTTCTCCATTCCG	226
Coeu_ilex_(bae_1_to_90151)_2d	CGGAATGGAGAAAGGAAAGGGA	AGCGACAAGGTTCAGTTCAGAT	237
Coeu_ilex_(bae_1_to_90151)_2e	CCAGTCTTCCCATTCATTCCCA	GGCTGTTAACTGACTGGTCGTA	213
Coeu_ilex_(bae_1_to_90151)_2f	TCGAACCGTCATTCCAGGATTT	GAAGTTGTCCCCTCTTCTCTGG	139
Coeu_ilex_(bae_1_to_90151)_2g	TCAATTCAAGCGCAAACCCATT	TCCCTTTCCTTTCTCCATTCCG	225
Coeu_ilex_(bae_1_to_90151)_2h	TTCAATTCAAGCGCAAACCCAT	TCCCTTTCCTTTCTCCATTCCG	226
Coeu_ilex_(bae_1_to_90151)_2i	CCAGAGAAGAGGGGACAACTTC	ATCTGGCCTCTGTACCAGTAGT	77
Coeu_ilex_(bae_1_to_90151)_2j	CTCATGTGCCAAAGTCAAAGGG	ATCTGGCCTCTGTACCAGTAGT	150
Coeu_ilex_(bae_1_to_90151)_2k	CCTCATGTGCCAAAGTCAAAGG	ATCTGGCCTCTGTACCAGTAGT	151
Coeu_ilex_(bae_1_to_90151)_2l	CCAGTCTTCCCATTCATTCCCA	GGCTGTTAACTGACTGGTCGTA	213
Coeu_ilex_(bae_1_to_90151)_2m	CCAGAGAAGAGGGGACAACTTC	ATCTGGCCTCTGTACCAGTAGT	77
Coeu_ilex_(bae_1_to_90151)_2n	CCCACCCGAACCATTCTTAAGA	TCAGGACGATCTAGTCACAGGT	106
Coeu_ilex_(bae_1_to_90151)_2o	CTCATGTGCCAAAGTCAAAGGG	ATCTGGCCTCTGTACCAGTAGT	150
Coeu_ilex_(bae_1_to_90151)_2p	CCTCATGTGCCAAAGTCAAAGG	ATCTGGCCTCTGTACCAGTAGT	151
Coeu_ilex_(bae_1_to_90151)_2q	CCAGAGAAGAGGGGACAACTTC	ATCTGGCCTCTGTACCAGTAGT	77
Coeu_ilex_(bae_1_to_90151)_2r	CCCACCCGAACCATTCTTAAGA	TCAGGACGATCTAGTCACAGGT	106
Coeu_ilex_(bae_1_to_90151)_2s	CTCATGTGCCAAAGTCAAAGGG	ATCTGGCCTCTGTACCAGTAGT	150
Coeu_ilex_(bae_1_to_90151)_2t	CCTCATGTGCCAAAGTCAAAGG	ATCTGGCCTCTGTACCAGTAGT	151
Coeu_ilex_(bae_1_to_90151)_2u	AGCCATCGCTGTTAAAACAACC	CCTATCTTGCTGGGGAAAAGGT	256
Coeu_ilex_(bae_1_to_90151)_2v	AGCCATCGCTGTTAAAACAACC	GGAGCCCCTGTTTTATTCCAGA	231
Coeu_ilex_(bae_1_to_90151)_2w	ACCTGTGACTAGATCGTCCTGA	TGCAAGCTTTGTTATGCCGAAA	78
Coeu_ilex_(bae_1_to_90151)_2x	CCCACCCGAACCATTCTTAAGA	TGCAAGCTTTGTTATGCCGAAA	185
Coeu_ilex_(bae_1_to_90151)_2y	AGCCATCGCTGTTAAAACAACC	CCTATCTTGCTGGGGAAAAGGT	256
Coeu_ilex_(bae_1_to_90151)_2z	AGCCATCGCTGTTAAAACAACC	GGAGCCCCTGTTTTATTCCAGA	231
Coeu_ilex_(bae_1_to_90151)_2a	ACCTGTGACTAGATCGTCCTGA	TGCAAGCTTTGTTATGCCGAAA	78
Coeu_ilex_(bae_1_to_90151)_2b	CCCACCCGAACCATTCTTAAGA	TGCAAGCTTTGTTATGCCGAAA	185
Coeu_ilex_(bae_1_to_90151)_2c	AGCCATCGCTGTTAAAACAACC	CCTATCTTGCTGGGGAAAAGGT	256
Coeu_ilex_(bae_1_to_90151)_2d	AGCCATCGCTGTTAAAACAACC	GGAGCCCCTGTTTTATTCCAGA	231
Coeu_ilex_(bae_1_to_90151)_2e	ACCTGTGACTAGATCGTCCTGA	TGCAAGCTTTGTTATGCCGAAA	78
Coeu_ilex_(bae_1_to_90151)_2f	CCCACCCGAACCATTCTTAAGA	TGCAAGCTTTGTTATGCCGAAA	185
Coeu_ilex_(bae_1_to_90151)_2g	GTTCGTAGACAAAGCGGATTCG	GGGAAGGGATATAACTCAGCGG	251
Coeu_ilex_(bae_1_to_90151)_2h	GTTCGTAGACAAAGCGGATTCG	TGGTGGAAGTCATCAGTTCGAG	211
Coeu_ilex_(bae_1_to_90151)_2i	ACCTGTGACTAGATCGTCCTGA	TGCAAGCTTTGTTATGCCGAAA	78
Coeu_ilex_(bae_1_to_90151)_2j	CCCACCCGAACCATTCTTAAGA	TGCAAGCTTTGTTATGCCGAAA	185
Coeu_ilex_(bae_1_to_90151)_2k	GTTCGTAGACAAAGCGGATTCG	TGGTGGAAGTCATCAGTTCGAG	211
Coeu_ilex_(bae_1_to_90151)_2l	GTCGAAGCCCTTTCTGTCTGTA	AGAGTAGTACCAAAGGCAGCAC	84
Coeu_ilex_(bae_1_to_90151)_2m	GTGCTGCCTTTGGTACTACTCT	CAAAGTGTTCCTGGACTGCATG	222
Coeu_ilex_(bae_1_to_90151)_2n	TTCGCAAAACTCCGTTTCCATC	TACAGACAGAAAGGGCTTCGAC	207
Coeu_ilex_(bae_1_to_90151)_2o	GGGCCAAAGAAATGTCTTCACC	GGTAACGGCTACAAGGGAGAAA	260
Coeu_ilex_(bae_1_to_90151)_2p	GTCGAAGCCCTTTCTGTCTGTA	AGAGTAGTACCAAAGGCAGCAC	84
Coeu_ilex_(bae_1_to_90151)_2q	CTGCTGCCAACAGTCTTTCTTC	AACTCGTAAGGTACCGAGGGTA	181
Coeu_ilex_(bae_1_to_90151)_2r	GTGCTGCCTTTGGTACTACTCT	CAAAGTGTTCCTGGACTGCATG	222
Coeu_ilex_(bae_1_to_90151)_2s	GCATTGGTCATAGCCGTTCTTC	ATAAAGGGGTAAGGCCAATGCA	264
Coeu_ilex_(bae_1_to_90151)_2t	ACGGGACACAGAATAAGACCAC	CACTTAACCCACCTACCCACTC	169
Coeu_ilex_(bae_1_to_90151)_2u	TTTCTCCCTTGTAGCCGTTACC	GGAAGAGGGGTAGTCTTGTGTG	273
Coeu_ilex_(bae_1_to_90151)_2v	CACGGGACACAGAATAAGACCA	CACTTAACCCACCTACCCACTC	170
Coeu_ilex_(bae_1_to_90151)_2w	GCATTGGTCATAGCCGTTCTTC	ATAAAGGGGTAAGGCCAATGCA	264
Coeu_ilex_(bae_1_to_90151)_2x	ACGGGACACAGAATAAGACCAC	CACTTAACCCACCTACCCACTC	169
Coeu_ilex_(bae_1_to_90151)_2y	TTTCTCCCTTGTAGCCGTTACC	GGAAGAGGGGTAGTCTTGTGTG	273
Coeu_ilex_(bae_1_to_90151)_2z	CACGGGACACAGAATAAGACCA	CACTTAACCCACCTACCCACTC	170
Coeu_ilex_(bae_1_to_90151)_2a	GCATTGGTCATAGCCGTTCTTC	ATAAAGGGGTAAGGCCAATGCA	264
Coeu_ilex_(bae_1_to_90151)_2b	ACGGGACACAGAATAAGACCAC	CACTTAACCCACCTACCCACTC	169
Coeu_ilex_(bae_1_to_90151)_2c	TTTCTCCCTTGTAGCCGTTACC	GGAAGAGGGGTAGTCTTGTGTG	273
Coeu_ilex_(bae_1_to_90151)_2d	CACGGGACACAGAATAAGACCA	CACTTAACCCACCTACCCACTC	170
Coeu_ilex_(bae_1_to_90151)_2e	GGGCCAAAGAAATGTCTTCACC	AACTCGTAAGGTACCGAGGGTA	202
Coeu_ilex_(bae_1_to_90151)_2f	GCATTGGTCATAGCCGTTCTTC	ATAAAGGGGTAAGGCCAATGCA	264
Coeu_ilex_(bae_1_to_90151)_2g	ACGGGACACAGAATAAGACCAC	CACTTAACCCACCTACCCACTC	169
Coeu_ilex_(bae_1_to_90151)_2h	TTTCTCCCTTGTAGCCGTTACC	GGAAGAGGGGTAGTCTTGTGTG	273
Coeu_ilex_(bae_1_to_90151)_2i	GGGCCAAAGAAATGTCTTCACC	AACTCGTAAGGTACCGAGGGTA	202
Coeu_ilex_(bae_1_to_90151)_2j	GCATTGGTCATAGCCGTTCTTC	ATAAAGGGGTAAGGCCAATGCA	264
Coeu_ilex_(bae_1_to_90151)_2k	ACGGGACACAGAATAAGACCAC	CACTTAACCCACCTACCCACTC	169
Coeu_ilex_(bae_1_to_90151)_2l	TTTCTCCCTTGTAGCCGTTACC	GGAAGAGGGGTAGTCTTGTGTG	273
Coeu_ilex_(bae_1_to_90151)_2m	GCGTTAGCTTTCCTGCAAGAAA	AGCAATTTGAGTATCCCCCGTT	118
Coeu_ilex_(bae_1_to_90151)_2n	TGCATGAAGGAGTGAGATGCTT	GTGCGATGATTTACTTCACGGG	78
Coeu_ilex_(bae_1_to_90151)_2o	TGCATGAAGGAGTGAGATGCTT	GGTGCGATGATTTACTTCACGG	79
Coeu_ilex_(bae_1_to_90151)_2p	ACCTCTAATGTGACACGTTCCC	GGCCCTACTCACTACAAACGAA	212
Coeu_ilex_(bae_1_to_90151)_2q	AACTGACTCCTCCTACTCCTCC	CTTGAGAGTGAAAAGCAAGGGC	113
Coeu_ilex_(bae_1_to_90151)_2r	AACTGACTCCTCCTACTCCTCC	GCGCTTTGCTTCGCTTTATAGA	151
Coeu_ilex_(bae_1_to_90151)_2s	CGACGAAACAGAAAGTATCGGC	GGGAACGTGTCACATTAGAGGT	124
Coeu_ilex_(bae_1_to_90151)_2t	GCGTTAGCTTTCCTGCAAGAAA	AGCAATTTGAGTATCCCCCGTT	118
Coeu_ilex_(bae_1_to_90151)_2u	AACTGACTCCTCCTACTCCTCC	CTTGAGAGTGAAAAGCAAGGGC	113
Coeu_ilex_(bae_1_to_90151)_2v	AACTGACTCCTCCTACTCCTCC	GCGCTTTGCTTCGCTTTATAGA	151
Coeu_ilex_(bae_1_to_90151)_2w	CGACGAAACAGAAAGTATCGGC	GGGAACGTGTCACATTAGAGGT	124
Coeu_ilex_(bae_1_to_90151)_2x	ACCTCTAATGTGACACGTTCCC	GGCCCTACTCACTACAAACGAA	212
Coeu_ilex_(bae_1_to_90151)_2y	AACTGACTCCTCCTACTCCTCC	CTTGAGAGTGAAAAGCAAGGGC	113
Coeu_ilex_(bae_1_to_90151)_2z	AACTGACTCCTCCTACTCCTCC	GCGCTTTGCTTCGCTTTATAGA	151
Coeu_ilex_(bae_1_to_90151)_2a	TGGTTGAAACGTACCGCTCATA	CTGTTTCCCAGGGTCAGACTAC	120
Coeu_ilex_(bae_1_to_90151)_2b	CTACCACCCCTTTCTCTTCACC	GCAGTTGATGTTACGGATCAGC	207
Coeu_ilex_(bae_1_to_90151)_2c	AACTGACTCCTCCTACTCCTCC	CTTGAGAGTGAAAAGCAAGGGC	113
Coeu_ilex_(bae_1_to_90151)_2d	AACTGACTCCTCCTACTCCTCC	GCGCTTTGCTTCGCTTTATAGA	151
Coeu_ilex_(bae_1_to_90151)_2e	TGGTTGAAACGTACCGCTCATA	CTGTTTCCCAGGGTCAGACTAC	120
Coeu_ilex_(bae_1_to_90151)_2f	CTACCACCCCTTTCTCTTCACC	GCAGTTGATGTTACGGATCAGC	207
Coeu_ilex_(bae_1_to_90151)_2g	AACTGACTCCTCCTACTCCTCC	CTTGAGAGTGAAAAGCAAGGGC	113
Coeu_ilex_(bae_1_to_90151)_2h	AACTGACTCCTCCTACTCCTCC	GCGCTTTGCTTCGCTTTATAGA	151
Coeu_ilex_(bae_1_to_90151)_2i	CCCCAACACACTCTTGATACGA	TTTTTCATCAATGCTGGCCCAG	180
Coeu_ilex_(bae_1_to_90151)_2j	TCCCCAACACACTCTTGATACG	TTTTTCATCAATGCTGGCCCAG	181
Coeu_ilex_(bae_1_to_90151)_2k	AACTGACTCCTCCTACTCCTCC	CTTGAGAGTGAAAAGCAAGGGC	113
Coeu_ilex_(bae_1_to_90151)_2l	AACTGACTCCTCCTACTCCTCC	GCGCTTTGCTTCGCTTTATAGA	151
Coeu_ilex_(bae_1_to_90151)_2m	CCCCAACACACTCTTGATACGA	TTTTTCATCAATGCTGGCCCAG	180
Coeu_ilex_(bae_1_to_90151)_2n	TCCCCAACACACTCTTGATACG	TTTTTCATCAATGCTGGCCCAG	181
Coeu_ilex_(bae_1_to_90151)_2o	GTAGTCATTCCCCCGTTCCTTT	TCGCCTTTGGAATGAAGATGGA	137
Coeu_ilex_(bae_1_to_90151)_2p	GTCATTCCCCCGTTCCTTTAGT	ACTCAATGGAGATGTTCGCCTT	149
Coeu_ilex_(bae_1_to_90151)_2q	GTAGTCATTCCCCCGTTCCTTT	ACTCAATGGAGATGTTCGCCTT	152
Coeu_ilex_(bae_1_to_90151)_2r	CCCCAACACACTCTTGATACGA	TTTTTCATCAATGCTGGCCCAG	180
Coeu_ilex_(bae_1_to_90151)_2s	TCCTTACTCCAATCCTCCCCAT	TGGTGGTAATGATGCGTGGTAA	237
Coeu_ilex_(bae_1_to_90151)_2t	TCCTTACTCCAATCCTCCCCAT	GTTCCGCCGACTACATTGATTG	105
Coeu_ilex_(bae_1_to_90151)_2u	ACCAGCCATTTCACTCGAATCT	ATGGGGTGTAGGCACGTTTATT	239
Coeu_ilex_(bae_1_to_90151)_2v	ACCAGCCATTTCACTCGAATCT	AATGGGGTGTAGGCACGTTTAT	240
Coeu_ilex_(bae_1_to_90151)_2w	TCCTTACTCCAATCCTCCCCAT	TGGTGGTAATGATGCGTGGTAA	237
Coeu_ilex_(bae_1_to_90151)_2x	TCCTTACTCCAATCCTCCCCAT	GTTCCGCCGACTACATTGATTG	105
Coeu_ilex_(bae_1_to_90151)_2y	ACCAGCCATTTCACTCGAATCT	ATGGGGTGTAGGCACGTTTATT	239
Coeu_ilex_(bae_1_to_90151)_2z	ACCAGCCATTTCACTCGAATCT	AATGGGGTGTAGGCACGTTTAT	240
Coeu_ilex_(bae_1_to_90151)_2a	TCCTTACTCCAATCCTCCCCAT	TGGTGGTAATGATGCGTGGTAA	237
Coeu_ilex_(bae_1_to_90151)_2b	TCCTTACTCCAATCCTCCCCAT	GTTCCGCCGACTACATTGATTG	105
Coeu_ilex_(bae_1_to_90151)_2c	ACCAGCCATTTCACTCGAATCT	ATGGGGTGTAGGCACGTTTATT	239
Coeu_ilex_(bae_1_to_90151)_2d	ACCAGCCATTTCACTCGAATCT	AATGGGGTGTAGGCACGTTTAT	240
Coeu_ilex_(bae_1_to_90151)_2e	ACCAGCCATTTCACTCGAATCT	AATGGGGTGTAGGCACGTTTAT	240
Coeu_ilex_(bae_1_to_90151)_2f	GGGCTCCCCATGGTTTAGTAAA	TCAAAGGCATCCAAGCAATTGG	111
Coeu_ilex_(bae_1_to_90151)_2g	ATAAACGTGCCTACACCCCATT	CTTTCATTTGCGCGTTAATGGC	249
Coeu_ilex_(bae_1_to_90151)_2h	ATAAACGTGCCTACACCCCATT	GCTTTCATTTGCGCGTTAATGG	250
Coeu_ilex_(bae_1_to_90151)_2i	AGTACCTGCATACCCAAAAGGG	AATTTCTGTGGATTGCGTTGGG	113
Coeu_ilex_(bae_1_to_90151)_2j	TGCTGGTTGGTAATGAGAGGAC	AATTTCTGTGGATTGCGTTGGG	139
Coeu_ilex_(bae_1_to_90151)_2k	TTTGTCCGGTAAACTACTCGGG	TCAAAGGCATCCAAGCAATTGG	131
Coeu_ilex_(bae_1_to_90151)_2l	TGCTTCTCTCCCTGTAGTCGTA	CACTTTGTACGTTTGCTGAGCA	257
Coeu_ilex_(bae_1_to_90151)_2m	CCCAACGCAATCCACAGAAATT	AGAACAGCCATCGAACCAGATT	184
Coeu_ilex_(bae_1_to_90151)_2n	CCCAACGCAATCCACAGAAATT	TGGTTAGTGGAGAACAGCCATC	194
Coeu_ilex_(bae_1_to_90151)_2o	TGCTGGTTGGTAATGAGAGGAC	AATTTCTGTGGATTGCGTTGGG	139
Coeu_ilex_(bae_1_to_90151)_2p	TGCTTCTCTCCCTGTAGTCGTA	CACTTTGTACGTTTGCTGAGCA	257
Coeu_ilex_(bae_1_to_90151)_2q	GTCTTCGGGTATCTAGGCATGG	ATGTCTAGCCCAGAATTTGCCA	273
Coeu_ilex_(bae_1_to_90151)_2r	GGTCTTCGGGTATCTAGGCATG	ATGTCTAGCCCAGAATTTGCCA	274
Coeu_ilex_(bae_1_to_90151)_2s	AGTACCTGCATACCCAAAAGGG	AATTTCTGTGGATTGCGTTGGG	113
Coeu_ilex_(bae_1_to_90151)_2t	CCCAACGCAATCCACAGAAATT	AGAACAGCCATCGAACCAGATT	184
Coeu_ilex_(bae_1_to_90151)_2u	CGCTTTCTCTTTCTTAGCGCTC	GCTGAGTCAAGTAGGTCAAGCT	102
Coeu_ilex_(bae_1_to_90151)_2v	CAAAACCTTCTTCTTGGAGCGG	CTCTGAAAGCGTCCTTCCTTCT	168
Coeu_ilex_(bae_1_to_90151)_2w	CCGCAAAACCTTCTTCTTGGAG	CTCTGAAAGCGTCCTTCCTTCT	171
Coeu_ilex_(bae_1_to_90151)_2x	CTCCGCAAAACCTTCTTCTTGG	CTCTGAAAGCGTCCTTCCTTCT	173
Coeu_ilex_(bae_1_to_90151)_2y	AGAAGGAAGGACGCTTTCAGAG	GTCTCGGTTGATTTCCCTTCCT	152
Coeu_ilex_(bae_1_to_90151)_2z	GCCCCAAGAAGCATCAAACATT	TTTTACCCCTGCTCGGTAGTTC	183
Coeu_ilex_(bae_1_to_90151)_2a	CCAAAGAAGGTGATAGCCCTGT	TTTCCCTCACGGTACTTGTACG	140
Coeu_ilex_(bae_1_to_90151)_2b	GAGAAGGAAGGACGCTTTCAGA	GTCTCGGTTGATTTCCCTTCCT	153
Coeu_ilex_(bae_1_to_90151)_2c	CCAAAGAAGGTGATAGCCCTGT	CCTTCGACTGATTGTTCGCATC	209
Coeu_ilex_(bae_1_to_90151)_2d	AGAAGGAAGGACGCTTTCAGAG	GTCTCGGTTGATTTCCCTTCCT	152
Coeu_ilex_(bae_1_to_90151)_2e	CCAAAGAAGGTGATAGCCCTGT	TTTCCCTCACGGTACTTGTACG	140
Coeu_ilex_(bae_1_to_90151)_2f	GAGAAGGAAGGACGCTTTCAGA	GTCTCGGTTGATTTCCCTTCCT	153
Coeu_ilex_(bae_1_to_90151)_2g	TCGCGACTGTTGTCATAGTCAA	AAGATAGGAGAGCACCCCTTCT	181
Coeu_ilex_(bae_1_to_90151)_2h	GTCAATCGGGGAAGGTTTTTGG	TCCTTAGGGACCGATTCACTCT	134
Coeu_ilex_(bae_1_to_90151)_2i	CATCACATCCTGGGGTTGAAGA	TCCTCGCAGTTCTCCCTTTAAC	114
Coeu_ilex_(bae_1_to_90151)_2j	TCATCACATCCTGGGGTTGAAG	TCCTCGCAGTTCTCCCTTTAAC	115
Coeu_ilex_(bae_1_to_90151)_2k	TCATCACATCCTGGGGTTGAAG	TCCTCGCAGTTCTCCCTTTAAC	115
Coeu_ilex_(bae_1_to_90151)_2l	CTCATCACATCCTGGGGTTGAA	TCCTCGCAGTTCTCCCTTTAAC	116
Coeu_ilex_(bae_1_to_90151)_2m	ACTGAGGCAATCTTTCCGGATT	CCGAAACAAACAAAAAGGTGCG	160
Coeu_ilex_(bae_1_to_90151)_2n	AACTGAGGCAATCTTTCCGGAT	CCGAAACAAACAAAAAGGTGCG	161
Coeu_ilex_(bae_1_to_90151)_2o	AGCCTCCTCCTCAGAGAAAGAT	TATACCCCAACCCAACTTGCTC	128
Coeu_ilex_(bae_1_to_90151)_2p	AGCCTCCTCCTCAGAGAAAGAT	TCTATACCCCAACCCAACTTGC	130
Coeu_ilex_(bae_1_to_90151)_2q	ACTGAGGCAATCTTTCCGGATT	CCGAAACAAACAAAAAGGTGCG	160
Coeu_ilex_(bae_1_to_90151)_2r	AACTGAGGCAATCTTTCCGGAT	CCGAAACAAACAAAAAGGTGCG	161
Coeu_ilex_(bae_1_to_90151)_2s	AGCCTCCTCCTCAGAGAAAGAT	TATACCCCAACCCAACTTGCTC	128
Coeu_ilex_(bae_1_to_90151)_2t	AGCCTCCTCCTCAGAGAAAGAT	TCTATACCCCAACCCAACTTGC	130
Coeu_ilex_(bae_1_to_90151)_2u	CGGCAAGAACCACTTTTTCGAT	CTATACCCCAACCCAACTTGCT	88
Coeu_ilex_(bae_1_to_90151)_2v	CGGCAAGAACCACTTTTTCGAT	TATACCCCAACCCAACTTGCTC	87
Coeu_ilex_(bae_1_to_90151)_2w	TGGGGGACGTCTAATCCTTTTG	GTCGGTCGCACATTCAACATAG	95
Coeu_ilex_(bae_1_to_90151)_2x	TGGGGGACGTCTAATCCTTTTG	TTCAACATAGCGTTCGGACTCA	83
Coeu_ilex_(bae_1_to_90151)_2y	GGTTCTCAGACAAGGGAATCGT	GTATCTCTCTGGGGATGCGAAG	142
Coeu_ilex_(bae_1_to_90151)_2z	CTATGTTGAATGTGCGACCGAC	GGTAGGAGTACATTATGGCGGG	207
Coeu_ilex_(bae_1_to_90151)_2a	TATGGCCCTCTGTACCCAAAAC	CGGTTTGAGTGTTCATCGATCG	82
Coeu_ilex_(bae_1_to_90151)_2b	TATGGCCCTCTGTACCCAAAAC	TTTGAGTGTTCATCGATCGGGT	79
Coeu_ilex_(bae_1_to_90151)_2c	CGATCGATGAACACTCAAACCG	CTCAGCTGGTTAGAGCAAAGGA	99
Coeu_ilex_(bae_1_to_90151)_2d	TATGGCCCTCTGTACCCAAAAC	GTAGGGCGCTATTCGATGAAGA	234
Coeu_ilex_(bae_1_to_90151)_2e	TATGGCCCTCTGTACCCAAAAC	CGGTTTGAGTGTTCATCGATCG	82
Coeu_ilex_(bae_1_to_90151)_2f	TATGGCCCTCTGTACCCAAAAC	TTTGAGTGTTCATCGATCGGGT	79
Coeu_ilex_(bae_1_to_90151)_2g	TTAGTTATTGGTGGGGGTTCGG	ACGCTGTTGAAAGCTAGATCCA	95
Coeu_ilex_(bae_1_to_90151)_2h	TTAGTTATTGGTGGGGGTTCGG	CATACTTGCCCCATTAGCATGC	165
Coeu_ilex_(bae_1_to_90151)_2i	TATGGCCCTCTGTACCCAAAAC	CGGTTTGAGTGTTCATCGATCG	82
Coeu_ilex_(bae_1_to_90151)_2j	TATGGCCCTCTGTACCCAAAAC	TTTGAGTGTTCATCGATCGGGT	79
Coeu_ilex_(bae_1_to_90151)_2k	TTAGTTATTGGTGGGGGTTCGG	ACGCTGTTGAAAGCTAGATCCA	95
Coeu_ilex_(bae_1_to_90151)_2l	TTAGTTATTGGTGGGGGTTCGG	CATACTTGCCCCATTAGCATGC	165
Coeu_ilex_(bae_1_to_90151)_2m	TTAGTTATTGGTGGGGGTTCGG	CATACTTGCCCCATTAGCATGC	165
Coeu_ilex_(bae_1_to_90151)_2n	TTAGTTATTGGTGGGGGTTCGG	CCGAGACACCAAACAAATTCCC	251
Coeu_ilex_(bae_1_to_90151)_2o	TGGATCTAGCTTTCAACAGCGT	CCGAGACACCAAACAAATTCCC	155
Coeu_ilex_(bae_1_to_90151)_2p	CTCAGCCATACCTCCAAGTTGT	GGACATAGAGGAAGAGTACGCG	112
Coeu_ilex_(bae_1_to_90151)_2q	TTAGTTATTGGTGGGGGTTCGG	CATACTTGCCCCATTAGCATGC	165
Coeu_ilex_(bae_1_to_90151)_2r	TTAGTTATTGGTGGGGGTTCGG	CCGAGACACCAAACAAATTCCC	251
Coeu_ilex_(bae_1_to_90151)_2s	TGGATCTAGCTTTCAACAGCGT	CCGAGACACCAAACAAATTCCC	155
Coeu_ilex_(bae_1_to_90151)_2t	CTCAGCCATACCTCCAAGTTGT	GGACATAGAGGAAGAGTACGCG	112
Coeu_ilex_(bae_1_to_90151)_2u	TTCTTCATCCACCGATGCAGAA	CCTTTGGGTTCCGAACTCCATA	219
Coeu_ilex_(bae_1_to_90151)_2v	TTAGTTATTGGTGGGGGTTCGG	ACGCTGTTGAAAGCTAGATCCA	95
Coeu_ilex_(bae_1_to_90151)_2w	TTAGTTATTGGTGGGGGTTCGG	CATACTTGCCCCATTAGCATGC	165
Coeu_ilex_(bae_1_to_90151)_2x	TTAGTTATTGGTGGGGGTTCGG	CCGAGACACCAAACAAATTCCC	251
Coeu_ilex_(bae_1_to_90151)_2y	ATTTCCCCAGCTTGAATCTCGT	ACCAATTCAAGGTGAGCGGTAT	188
Coeu_ilex_(bae_1_to_90151)_2z	AGCACACCGCAGAAAGATTCTA	TAGAGATGTTTCCACAGGTGCC	274
Coeu_ilex_(bae_1_to_90151)_2a	GAAACTTTGCGCAGAGTTCCAT	ATTGCTGGGCTGGTTATTCAGA	262
Coeu_ilex_(bae_1_to_90151)_2b	CTCGTTGGTAAGGTGAGAGCTT	TAGAATCTTTCTGCGGTGTGCT	272
Coeu_ilex_(bae_1_to_90151)_2c	ATTTCCCCAGCTTGAATCTCGT	ACCAATTCAAGGTGAGCGGTAT	188
Coeu_ilex_(bae_1_to_90151)_2d	AGCACACCGCAGAAAGATTCTA	TAGAGATGTTTCCACAGGTGCC	274
Coeu_ilex_(bae_1_to_90151)_2e	GAAACTTTGCGCAGAGTTCCAT	ATTGCTGGGCTGGTTATTCAGA	262
Coeu_ilex_(bae_1_to_90151)_2f	CACAATAGATCCAGTGCGCTTG	ACGAGATTCAAGCTGGGGAAAT	129
Coeu_ilex_(bae_1_to_90151)_2g	ATTTCCCCAGCTTGAATCTCGT	ACCAATTCAAGGTGAGCGGTAT	188
Coeu_ilex_(bae_1_to_90151)_2h	GAAACTTTGCGCAGAGTTCCAT	ATTGCTGGGCTGGTTATTCAGA	262
Coeu_ilex_(bae_1_to_90151)_2i	CACAATAGATCCAGTGCGCTTG	ACGAGATTCAAGCTGGGGAAAT	129
Coeu_ilex_(bae_1_to_90151)_2j	GAGCAAAACAGCGTTCCATTCT	ATTAGCGAGTTCCGACCCTTTT	220
Coeu_ilex_(bae_1_to_90151)_2k	GAAACTTTGCGCAGAGTTCCAT	ATTGCTGGGCTGGTTATTCAGA	262
Coeu_ilex_(bae_1_to_90151)_2l	GAGCAAAACAGCGTTCCATTCT	ATTAGCGAGTTCCGACCCTTTT	220
Coeu_ilex_(bae_1_to_90151)_2m	AGAGCAAAACAGCGTTCCATTC	ATTAGCGAGTTCCGACCCTTTT	221
Coeu_ilex_(bae_1_to_90151)_2n	AACAGCGTTCCATTCTTTTCGG	ATTAGCGAGTTCCGACCCTTTT	214
Coeu_ilex_(bae_1_to_90151)_2o	AGAGCAAAACAGCGTTCCATTC	ATTAGCGAGTTCCGACCCTTTT	221
Coeu_ilex_(bae_1_to_90151)_2p	AACAGCGTTCCATTCTTTTCGG	ATTAGCGAGTTCCGACCCTTTT	214
Coeu_ilex_(bae_1_to_90151)_2q	GAAGGCGAGCTTATCTGCTTTG	CCTTCGAATGGTGTTGGTCCTA	274
Coeu_ilex_(bae_1_to_90151)_2r	GTGAATGCAACGAAAAGACCCA	ATACCGCAGTTGAAGCACCTAA	258
Coeu_ilex_(bae_1_to_90151)_2s	GAGCAAAACAGCGTTCCATTCT	ATTAGCGAGTTCCGACCCTTTT	220
Coeu_ilex_(bae_1_to_90151)_2t	AGAGCAAAACAGCGTTCCATTC	ATTAGCGAGTTCCGACCCTTTT	221
Coeu_ilex_(bae_1_to_90151)_2u	AACAGCGTTCCATTCTTTTCGG	ATTAGCGAGTTCCGACCCTTTT	214
Coeu_ilex_(bae_1_to_90151)_2v	GAAGGCGAGCTTATCTGCTTTG	CCTTCGAATGGTGTTGGTCCTA	274
Coeu_ilex_(bae_1_to_90151)_2w	GAAGGCGAGCTTATCTGCTTTG	CCTTCGAATGGTGTTGGTCCTA	274
Coeu_ilex_(bae_1_to_90151)_2x	GTGAATGCAACGAAAAGACCCA	ATACCGCAGTTGAAGCACCTAA	258
Coeu_ilex_(bae_1_to_90151)_2y	TCGAGTCCTTGTAAATGGGCAA	ATACCGCAGTTGAAGCACCTAA	95
Coeu_ilex_(bae_1_to_90151)_2z	ACGGTTGCTGGTTAACATCTCT	GTTTCATACGACCAGGTGGAGT	102
Coeu_ilex_(bae_1_to_90151)_2a	TTGGAAAAATGGCAGCGTAAGG	TAGATGACAGCACCCTTTTCCC	253
Coeu_ilex_(bae_1_to_90151)_2b	GGGAAAAGGGTGCTGTCATCTA	GACTTCTTTGTTGGCGAAACGA	90
Coeu_ilex_(bae_1_to_90151)_2c	CGGTAACCAAAGCGTATCGTTC	CTCGGGAAACTGGTCGAGATAG	207
Coeu_ilex_(bae_1_to_90151)_2d	CGACAGCTTTTTCGTACACGTT	GAACGATACGCTTTGGTTACCG	194
Coeu_ilex_(bae_1_to_90151)_2e	AGGATTTGGCCGAAAAAGAAGC	AGCGGGACTTATTTGGGAACAT	150
Coeu_ilex_(bae_1_to_90151)_2f	TCATTCAAGCGACGGTACAGAA	AGCGGGACTTATTTGGGAACAT	259
Coeu_ilex_(bae_1_to_90151)_2g	TTCATTCAAGCGACGGTACAGA	AGCGGGACTTATTTGGGAACAT	260
Coeu_ilex_(bae_1_to_90151)_2h	TCTTCATTCAAGCGACGGTACA	AGCGGGACTTATTTGGGAACAT	262
Coeu_ilex_(bae_1_to_90151)_2i	AGGATTTGGCCGAAAAAGAAGC	AGCGGGACTTATTTGGGAACAT	150
Coeu_ilex_(bae_1_to_90151)_2j	TCATTCAAGCGACGGTACAGAA	AGCGGGACTTATTTGGGAACAT	259
Coeu_ilex_(bae_1_to_90151)_2k	TTCATTCAAGCGACGGTACAGA	AGCGGGACTTATTTGGGAACAT	260
Coeu_ilex_(bae_1_to_90151)_2l	TCTTCATTCAAGCGACGGTACA	AGCGGGACTTATTTGGGAACAT	262
Coeu_ilex_(bae_1_to_90151)_2m	TCATTCAAGCGACGGTACAGAA	AGCGGGACTTATTTGGGAACAT	259
Coeu_ilex_(bae_1_to_90151)_2n	TTCATTCAAGCGACGGTACAGA	AGCGGGACTTATTTGGGAACAT	260
Coeu_ilex_(bae_1_to_90151)_2o	TCTTCATTCAAGCGACGGTACA	AGCGGGACTTATTTGGGAACAT	262
Coeu_ilex_(bae_1_to_90151)_2p	TGTCTTCATTCAAGCGACGGTA	AGCGGGACTTATTTGGGAACAT	264
Coeu_ilex_(bae_1_to_90151)_2q	GGGAGCCATTGAAAGGTGACTA	ATTTTCAAGAAGATCCCGGGCT	176
Coeu_ilex_(bae_1_to_90151)_2r	GTACCTATTATTCGTCGGCGGT	TAATGGGTTTTGGCTACTCCCC	133
Coeu_ilex_(bae_1_to_90151)_2s	GTACCTATTATTCGTCGGCGGT	TAGTCACCTTTCAATGGCTCCC	186
Coeu_ilex_(bae_1_to_90151)_2t	GTTTGTTCCTGAACGACGGAAG	TGGAATCCTTGATTGACCAGGG	93
Coeu_ilex_(bae_1_to_90151)_2u	GGGAGCCATTGAAAGGTGACTA	ATTTTCAAGAAGATCCCGGGCT	176
Coeu_ilex_(bae_1_to_90151)_2v	TAAACTTGGAATGGATGGCGGA	ACAACAATAGCTGCACGGAGTA	149
Coeu_ilex_(bae_1_to_90151)_2w	GTACCTATTATTCGTCGGCGGT	TAATGGGTTTTGGCTACTCCCC	133
Coeu_ilex_(bae_1_to_90151)_2x	GTACCTATTATTCGTCGGCGGT	TAGTCACCTTTCAATGGCTCCC	186
Coeu_ilex_(bae_1_to_90151)_2y	GGGAGCCATTGAAAGGTGACTA	ATTTTCAAGAAGATCCCGGGCT	176
Coeu_ilex_(bae_1_to_90151)_2z	TAAACTTGGAATGGATGGCGGA	ACAACAATAGCTGCACGGAGTA	149
Coeu_ilex_(bae_1_to_90151)_2a	GTACCTATTATTCGTCGGCGGT	TAATGGGTTTTGGCTACTCCCC	133
Coeu_ilex_(bae_1_to_90151)_2b	GTACCTATTATTCGTCGGCGGT	TAGTCACCTTTCAATGGCTCCC	186
Coeu_ilex_(bae_1_to_90151)_2c	GGGGAGTAGCCAAAACCCATTA	ATTTTCAAGAAGATCCCGGGCT	229
Coeu_ilex_(bae_1_to_90151)_2d	GGGAGCCATTGAAAGGTGACTA	ATTTTCAAGAAGATCCCGGGCT	176
Coeu_ilex_(bae_1_to_90151)_2e	TAAACTTGGAATGGATGGCGGA	ACAACAATAGCTGCACGGAGTA	149
Coeu_ilex_(bae_1_to_90151)_2f	GTACCTATTATTCGTCGGCGGT	TAATGGGTTTTGGCTACTCCCC	133
Coeu_ilex_(bae_1_to_90151)_2g	GGGGAGTAGCCAAAACCCATTA	ATTTTCAAGAAGATCCCGGGCT	229
Coeu_ilex_(bae_1_to_90151)_2h	GGGAGCCATTGAAAGGTGACTA	ATTTTCAAGAAGATCCCGGGCT	176
Coeu_ilex_(bae_1_to_90151)_2i	TAAACTTGGAATGGATGGCGGA	ACAACAATAGCTGCACGGAGTA	149
Coeu_ilex_(bae_1_to_90151)_2j	GTACCTATTATTCGTCGGCGGT	TAATGGGTTTTGGCTACTCCCC	133
Coeu_ilex_(bae_1_to_90151)_2k	GGGGAGTAGCCAAAACCCATTA	ATTTTCAAGAAGATCCCGGGCT	229
Coeu_ilex_(bae_1_to_90151)_2l	GGGAGCCATTGAAAGGTGACTA	ATTTTCAAGAAGATCCCGGGCT	176
Coeu_ilex_(bae_1_to_90151)_2m	TAAACTTGGAATGGATGGCGGA	ACAACAATAGCTGCACGGAGTA	149
Coeu_ilex_(bae_1_to_90151)_2n	GTACCTATTATTCGTCGGCGGT	TAATGGGTTTTGGCTACTCCCC	133
Coeu_ilex_(bae_1_to_90151)_2o	GGGGAGTAGCCAAAACCCATTA	ATTTTCAAGAAGATCCCGGGCT	229
Coeu_ilex_(bae_1_to_90151)_2p	GGGAGCCATTGAAAGGTGACTA	ATTTTCAAGAAGATCCCGGGCT	176
Coeu_ilex_(bae_1_to_90151)_2q	CGGATCCTCCCTATCTCCTGAT	CGGATCAAAGAAGAGTGGGGAA	248
Coeu_ilex_(bae_1_to_90151)_2r	TAAACTTGGAATGGATGGCGGA	ACAACAATAGCTGCACGGAGTA	149
Coeu_ilex_(bae_1_to_90151)_2s	CGGATCCTCCCTATCTCCTGAT	CGGATCAAAGAAGAGTGGGGAA	248
Coeu_ilex_(bae_1_to_90151)_2t	AAAGGAAAGAGCGATGCCTACA	TGCTCAACCGTACTTTGGCTAT	165
Coeu_ilex_(bae_1_to_90151)_2u	ACAAAGGAAAGAGCGATGCCTA	TGCTCAACCGTACTTTGGCTAT	167
Coeu_ilex_(bae_1_to_90151)_2v	TGGTTCTTGAGAATGATCGCCA	CCTCAGTAGTGGTGACCCTTTC	264
Coeu_ilex_(bae_1_to_90151)_2w	CGGATCCTCCCTATCTCCTGAT	CGGATCAAAGAAGAGTGGGGAA	248
Coeu_ilex_(bae_1_to_90151)_2x	AAAGGAAAGAGCGATGCCTACA	TGCTCAACCGTACTTTGGCTAT	165
Coeu_ilex_(bae_1_to_90151)_2y	ACAAAGGAAAGAGCGATGCCTA	TGCTCAACCGTACTTTGGCTAT	167
Coeu_ilex_(bae_1_to_90151)_2z	TGGTTCTTGAGAATGATCGCCA	CCTCAGTAGTGGTGACCCTTTC	264
Coeu_ilex_(bae_1_to_90151)_2a	CGGATCCTCCCTATCTCCTGAT	CGGATCAAAGAAGAGTGGGGAA	248
Coeu_ilex_(bae_1_to_90151)_2b	AAAGGAAAGAGCGATGCCTACA	TGCTCAACCGTACTTTGGCTAT	165
Coeu_ilex_(bae_1_to_90151)_2c	ACAAAGGAAAGAGCGATGCCTA	TGCTCAACCGTACTTTGGCTAT	167
Coeu_ilex_(bae_1_to_90151)_2d	TGGTTCTTGAGAATGATCGCCA	CCTCAGTAGTGGTGACCCTTTC	264
Coeu_ilex_(bae_1_to_90151)_2e	CGGATCCTCCCTATCTCCTGAT	CGGATCAAAGAAGAGTGGGGAA	248
Coeu_ilex_(bae_1_to_90151)_2f	AAAGGAAAGAGCGATGCCTACA	TGCTCAACCGTACTTTGGCTAT	165
Coeu_ilex_(bae_1_to_90151)_2g	ACAAAGGAAAGAGCGATGCCTA	TGCTCAACCGTACTTTGGCTAT	167
Coeu_ilex_(bae_1_to_90151)_2h	TGGTTCTTGAGAATGATCGCCA	CCTCAGTAGTGGTGACCCTTTC	264
Coeu_ilex_(bae_1_to_90151)_2i	AAAGGAAAGAGCGATGCCTACA	TGCTCAACCGTACTTTGGCTAT	165
Coeu_ilex_(bae_1_to_90151)_2j	ACAAAGGAAAGAGCGATGCCTA	TGCTCAACCGTACTTTGGCTAT	167
Coeu_ilex_(bae_1_to_90151)_2k	AAAGGAAAGAGCGATGCCTACA	CATGTCGATTGCTCAACCGTAC	174
Coeu_ilex_(bae_1_to_90151)_2l	ACAAAGGAAAGAGCGATGCCTA	CATGTCGATTGCTCAACCGTAC	176
Coeu_ilex_(bae_1_to_90151)_2m	GGGTTCAAATCCTGTCATCCCT	AAGAAGAACGGAATCACGCTCT	174
Coeu_ilex_(bae_1_to_90151)_2n	AAAGGAAAGAGCGATGCCTACA	TGCTCAACCGTACTTTGGCTAT	165
Coeu_ilex_(bae_1_to_90151)_2o	ACAAAGGAAAGAGCGATGCCTA	TGCTCAACCGTACTTTGGCTAT	167
Coeu_ilex_(bae_1_to_90151)_2p	AAAGGAAAGAGCGATGCCTACA	CATGTCGATTGCTCAACCGTAC	174
Coeu_ilex_(bae_1_to_90151)_2q	GGGTTCAAATCCTGTCATCCCT	AAGAAGAACGGAATCACGCTCT	174
Coeu_ilex_(bae_1_to_90151)_2r	TCCTGAGGGAGGAGTTTAGAGG	GTCAGTAGTCTCTGTCGTTGCA	225
Coeu_ilex_(bae_1_to_90151)_2s	GGATCTCTGTCGCATGCAAATC	AGGGATGACAGGATTTGAACCC	165
Coeu_ilex_(bae_1_to_90151)_2t	CAGAGCAAGCAAGTCTTAGGGA	GTCCGTGCTACTATAAGGCCTC	137
Coeu_ilex_(bae_1_to_90151)_2u	TCCTGAGGGAGGAGTTTAGAGG	ACAGACGGCTAGGAACAAGAAG	250
Coeu_ilex_(bae_1_to_90151)_2v	GGGTTCAAATCCTGTCATCCCT	AAGAAGAACGGAATCACGCTCT	174
Coeu_ilex_(bae_1_to_90151)_2w	TCCTGAGGGAGGAGTTTAGAGG	GTCAGTAGTCTCTGTCGTTGCA	225
Coeu_ilex_(bae_1_to_90151)_2x	GAGGTATTCGGGAAGCGACTAG	CTCCAAACAGTATGGGAGCCTT	198
Coeu_ilex_(bae_1_to_90151)_2y	TCTAGGAGTGTGAGCAGTACGA	TTCCATTTAGTCCTGGCTTCCC	200
Coeu_ilex_(bae_1_to_90151)_2z	GTCTTCCTGAATTGGGAGAGCA	TCCTTGCATCATAGGTGTTGCT	160
Coeu_ilex_(bae_1_to_90151)_2a	TCCTGAGGGAGGAGTTTAGAGG	ACAGACGGCTAGGAACAAGAAG	250
Coeu_ilex_(bae_1_to_90151)_2b	TCCTGAGGGAGGAGTTTAGAGG	GTCAGTAGTCTCTGTCGTTGCA	225
Coeu_ilex_(bae_1_to_90151)_2c	TCTAGGAGTGTGAGCAGTACGA	TTCCATTTAGTCCTGGCTTCCC	200
Coeu_ilex_(bae_1_to_90151)_2d	GTCTTCCTGAATTGGGAGAGCA	TCCTTGCATCATAGGTGTTGCT	160
Coeu_ilex_(bae_1_to_90151)_2e	TCCTGAGGGAGGAGTTTAGAGG	ACAGACGGCTAGGAACAAGAAG	250
Coeu_ilex_(bae_1_to_90151)_2f	TCCTGAGGGAGGAGTTTAGAGG	GTCAGTAGTCTCTGTCGTTGCA	225

## Sheet: Frequency Report1
Motif Frequency Report
Motif	Occurances	Percent of Group	Percent of Total	Motif Length
a	2	100	2.73973	1
ag/ct	3	50	4.10959	2
tc/ga	2	33.3333	2.73973	2
at	1	16.6667	1.36986	2
aaag	1	8.33333	1.36986	4
actc	1	8.33333	1.36986	4
accg	1	8.33333	1.36986	4
caag	1	8.33333	1.36986	4
tgct	1	8.33333	1.36986	4
ctgg	1	8.33333	1.36986	4
attc	1	8.33333	1.36986	4
ggtc	1	8.33333	1.36986	4
catt	1	8.33333	1.36986	4
gtag	1	8.33333	1.36986	4
tgaa	1	8.33333	1.36986	4
ttat	1	8.33333	1.36986	4
ccatt	1	50	1.36986	5
actag	1	50	1.36986	5
ttcttt	1	1.96078	1.36986	6
tcttta	1	1.96078	1.36986	6
gatgga	2	3.92157	2.73973	6
tttcct/aggaaa	2	3.92157	2.73973	6
acacga	1	1.96078	1.36986	6
gttttt	1	1.96078	1.36986	6
actttc	2	3.92157	2.73973	6
aagtga	1	1.96078	1.36986	6
tagctt	1	1.96078	1.36986	6
tgttcc	1	1.96078	1.36986	6
aggcat	1	1.96078	1.36986	6
gaaaaa	1	1.96078	1.36986	6
atagca	1	1.96078	1.36986	6
ctttct	1	1.96078	1.36986	6
tataaa	1	1.96078	1.36986	6
ggaaga	1	1.96078	1.36986	6
gccttc	1	1.96078	1.36986	6
gttttc	1	1.96078	1.36986	6
gcttgt	1	1.96078	1.36986	6
ttgctt	1	1.96078	1.36986	6
cccttg	1	1.96078	1.36986	6
aaaggg	1	1.96078	1.36986	6
cgagaa	1	1.96078	1.36986	6
tagata	1	1.96078	1.36986	6
tcggag	1	1.96078	1.36986	6
ctactc	1	1.96078	1.36986	6
gactac	1	1.96078	1.36986	6
catgaa	1	1.96078	1.36986	6
tggggt	1	1.96078	1.36986	6
ttgtca	1	1.96078	1.36986	6
tcttat	1	1.96078	1.36986	6
agggct	1	1.96078	1.36986	6
cattct	1	1.96078	1.36986	6
acaacc	1	1.96078	1.36986	6
actttt	1	1.96078	1.36986	6
aacaga	1	1.96078	1.36986	6
gcatta	1	1.96078	1.36986	6
aaacaa	1	1.96078	1.36986	6
gaacac	1	1.96078	1.36986	6
tccaag	1	1.96078	1.36986	6
ctcgga	1	1.96078	1.36986	6
agagat	1	1.96078	1.36986	6
tctact	1	1.96078	1.36986	6
gaagga	1	1.96078	1.36986	6
gggggt	1	1.96078	1.36986	6
atctga	1	1.96078	1.36986	6
ctctgg	1	1.96078	1.36986	6
tcctgg	1	1.96078	1.36986	6
