# Supplementary material for: Exploring the Genes of Yerba Mate (Ilex paraguariensis A. St.-Hil.) by NGS and De Novo Transcriptome Assembly
Source: PLoS One. 2014 Oct 16;9(10):e109835. doi: 10.1371/journal.pone.0109835 (PMC4199719; doi:10.1371/journal.pone.0109835)
Supplement: Table S10 — Yerba mate miRNA sequence prediction report based in UEA small RNA workbench platform and canonical relaxed mapping of conserved precursor miRNAs to the yerba transcriptome on the CLC Genomics environment. (XLSX) [file pone.0109835.s027.xlsx]

## Sheet: Ilex p SRNAwb predicted miRNAs
putative miRNA name	contig found	Hairpin Sequence	Start	End	Orientation	predicted mature miRNA	Hairpin Length	Hairpin Start	Hairpin End	Hairpin Structure	Minimum Free Energy(MFE)	Adjusted MFE	Hairpin G/C%	Minimum Free Energy(MFE)2	Adjusted MFE3	Hairpin G/C%4	miRBase ID	P_Val	ΔG	ΔH	ΔS	Tm
Ipa-mir167a	Ilex_2_raw	AGTGAAGCTGCCAGCATGATCTAGCCTTGGTTAGAGAGAAAAAGAAGAGATTGCTAACCCTAGCTAGGTCATGCTCTGACAGCCTCACT	112	132	+ [Positive strand]	TGAAGCTGCCAGCATGATCTA	89	109	197	((<<<-<<<<<-<<<<<<<<<<<((...((((((..(.............)..))))))...)))))))))))))..).)))).)))))	-38.82	-43.618	47.191	-38.82	-43.618	47.191	mir167	0.009901	-44.24	-271.5	-764.8	81,8°C
Ipa-mir156a	Ilex_2_raw	CTGACAGAAGAGAGTGAGCACACGCAGGCAATTGTATAGAGAGGTATACCTTTGTTGGGTGCGTGTGCTCACTTCTCTTTCTGTCAG	442	461	+ [Positive strand]	TGACAGAAGAGAGTGAGCAC	87	440	526	(<<<<<<<<<<<<<<<<<<<<((((((((((..(((((......)))))..)))))...))))))))))))).)))).)))))))))	-50	-57.4713	48.2759	-50	-57.4713	48.2759	mir156	0.009901	-56.91	-338.3	-946.96	84,1°C
Ipa-mir396a	Ilex_2_raw	TGGTCCTCCTTGTATTCTTCCACAGCTTTCTTGAACTGCATCTGTCAGATCGATCATCAAGCAGTTGTTGCGGTTCAATAAAGCTGTGGGACGATACAGACAGGATCA	144	164	+ [Positive strand]	TTCCACAGCTTTCTTGAACTG	108	126	233	(((((((..(((((((.<<<<<<<<<<<<-<<<<<<<<((.((((..(((.....)))..))))....))}}}}}}}}=}}}}}}}}}}}}.)))))))..)))))))	-54.9	-50.8333	45.3704	-54.9	-50.8333	45.3704	mir396	0.009901	-64.11	-352.4	-970.18	90,1°C
Ipa-mir172a	Ilex_2_raw	TTGCGGGTGTAGCATCATCAAGATTCACATGCAATTGCAATGTGGCAATTCTCTCTCTCTCTCTCTCTCTCTCTCTCTGCCGAAGTCTTTTTGATATGAGAATCTTGATGATGCTGCATCGGCAA	64	84	- [Negative strand]	AGAATCTTGATGATGCTGCAT	125	57	181	((((.((({{{{{{{{{{{{{{{{{{={{(((((........(((((..............................)))))........))).))))->>>>>>>>>>>>>>>>>>>>).))))	-50.4	-40.32	44	-50.4	-40.32	44	mir172	0.009901	-54.82	-309.1	-855.73	88,1°C
Ipa-mir390a	Ilex_2_raw	GAGCCTGTGAAGCTCAGGAGGGATAGCACCATGGATGGTCGACTCGACTCTTGGTGGTGATCATCCTCATGGGGTGTTTATGGTCTGTAGCGCTATCCATCCTGAGCTTCATGGGTTC	80	100	+ [Positive strand]	AAGCTCAGGAGGGATAGCACC	118	70	187	(((((((((<<<<<<<<<<-<<<<<<<-<<((.((.(((((...))))).)).)))).(((((((((....))).....))))))......))))))).)))))))))))))))))))	-64.7	-54.8305	53.3898	-66.21	-41.3813	44.375	mir172	0.009901	-70.66	-403.5	-1120.11	87,1°C
Ipa-mir403a	Ilex_2_raw	TCTAGTTTGTGCGTGAATTTAAACCCATATCATCAGAGCCGTCCGCAGGGCAGCTCAATCGAATGGCGTTAGATTCACGCACAAACTCGTGA	164	184	- [Negative strand]	TTAGATTCACGCACAAACTCG	92	160	251	((.(((((((((((((((((((..((((.((....((((.((((...)))).))))....))))))..>>>>>>>>>>>>>>>>>>>--.))	-42.1	-45.7609	47.8261	-64.7	-54.8305	53.3898	mir390	0.009901	-49.84	-315.8	-895.04	79,7°C
Ipa-mir156b	Ilex_2_raw	TTGTTGACAGAAGATAGAGAGCACAACTGACCATACTCATGGAAGTTGGGTGTGTATGAACAGTCTTGTTCTCTCTATTCTTCTGTCAACAA	254	274	- [Negative strand]	TTGACAGAAGATAGAGAGCAC	92	185	276	(((<<<<<<<<<<<<<<<<<<-<<(((((..((((((((.......))))))))......))))..))).))))))).))))))))))))))	-43.2	-46.9565	40.2174	-42.1	-45.7609	47.8261	mir403	0.009901	-50.68	-319.9	-906.01	79,9°C
Ipa-mir156c	Ilex_2_raw	GACAGAAGATAGAGAGCACAACTGAACATGCTCATGAAACTTGTGTATGAACAGTCTTGTTCTCTCTATTCTTCTGTC	61	81	- [Negative strand]	GACAGAAGATAGAGAGCAC	78	1	78	<<<<<<<<<<<<<<<<-<<(((((..(((((.((.......)).)))))..))))..))).))))))).)))))))))	-34.9	-44.7436	39.7436	-43.2	-46.9565	40.2174	mir156mir157	0.009901	-38.21	-248.7	-708.36	77,9°C
Ipa-miR5032	comp14287_c0_seq2 len=4306 path=[1:0-927 929:928-971 973:972-4305]	GGTAGAGCGGTCGGCTGTTAACTGACTGGTCGTAGGTTCGAATCCTACTTGGGGAGATTTGATTAATTCTGAATTCTTTAATTCAGAATAAAAGGGCTCGCTTTGACC	965	982	- [Negative strand]	GAGCGGTCGGCTGTTAAC	108	878	985	((((<<<<<---<<<<-<<--<(..(..(..(((((.......))))))..)..)).........((((((((((....))))))))))..)).)))))))))).)))	-31.6	-29.2593	43.5185	-34.9	-44.7436	39.7436	mir156mir157	0.009901	-39.74	-340.2	-1011.14	63,3°C
put-Ipa-miR01	comp15108_c0_seq1 len=237 path=[215:0-78 295:79-160 377:161-171 388:172-176 393:177-201 533:202-236]	TTCTTGGATTTATTGAAGACGAACTACTGCGAAAGCATTCGCCAAGGATGTTTTCATTAATCAGGAA	58	76	+ [Positive strand]	CAAGGATGTTTTCATTAAT	67	15	81	(((((((..(((.((((((((..((...(((((....)))))-->>-->>>>>>>>->>>>))))))	-20.1	-30	37.3134	-20.1	-30	37.3134	NA	0.009901	-26.51	-191.3	-554.57	71,8°C
Ipa-miR168	comp15246_c0_seq1 len=869 path=[1:0-821 823:822-868]	GTTTGCGGCGGTCTCTAATTCGCTTGGTGCAGGTCGGGAACTGCTTCGCCGACGCCGACGTTTTTCTGTGCTGGACTGTATATACATGCATATATGTTAGTGTATGTGCGTGTATGTATAGGTGACCTAGTGTTTTTGGCTGAAATAGGTCCCGCCTTGCATCAACTGAATTGGAGACCGCGGTGAAAC	155	175	+ [Positive strand]	TCGCTTGGTGCAGGTCGGGAA	189	135	323	((((((.((((((((((((<<<-<<<<<<<<<<-<<<<<-(((.((((((((....((......)).(..((((.((((((((((((((((((((......)))))))))))))))))))).....))))..)..))))).))).))).)}}}}=}}}}}}}}}}=}}}}})))))))))).)).))))	-96.2	-50.8995	49.2064	-96.2	-50.8995	49.2064	mir168	0.009901	-103.88	-569.7	-1567.63	90,3°C
Ipa-miR172b	comp18366_c0_seq3 len=1115 path=[4417:0-79 603:80-104 628:105-163 687:164-199 723:200-292 816:293-500 1024:501-658 1182:659-747 1271:748-1114]	AGTCGTTGTTTGCTGGTGCAGCAACATCAAGATTCACATGCAATTGCAAGGTGGCGACTCACTCTCTCTCTATTTGTGTGTCTGTGTGTGTGCCAAAGCTTTCTGAAGTGAGAATCTTGATGATGCTGCATCGGCAATAAACGACT	167	187	+ [Positive strand]	AGAATCTTGATGATGCTGC	146	56	201	(((((((..((((((((((((((.(((((((((((.(((......((....(((((((.(((...(.(.(.....).).)...))).)).)))))..))........)))->>>>>>>>>>>->>>>>>>>))))))..)))))))	-65.74	-45.0274	45.2055	-65.74	-45.0274	45.2055	mir172	0.009901	-76.1	-455.6	-1277.13	83,6°C
Ipa-miR5532	comp18478_c1_seq1 len=7557 path=[1:0-3944 3946:3945-4789 5552:4790-5393 6156:5394-5554 6317:5555-7249 8012:7250-7556]	GGCCGTGAACTTTTTGTACGCCGTATGCCTACTTTTTTTGAAACATTTCCGGTTGTTTTAATAGACGGCGACGGAATTGTTAGAGCC	6160	6177	- [Negative strand]	CGTGAACTTTTTGTACG	87	6092	6178	((<--<<<---<<<<<<-<<((((.............((((((((........))))))))...))))))))))))...)))..)))	-23.99	-27.5747	43.6782	-23.99	-27.5747	43.6782	NA	0.019802	-29.53	-224.5	-656.13	69,0°C
Ipa-miR5368	comp18478_c1_seq2 len=9039 path=[1:0-3944 44071:3945-4665 3946:4666-5510 4791:5511-6271 5552:6272-6875 6156:6876-7036 6317:7037-8731 8012:8732-9038]	GGCCGTGAACTTTTTGTACGCCGTATGCCTACTTTTTTTGAAACATTTCCGGTTGTTTTAATAGACGGCGACGGAATTGTTAGAGCC	7642	7659	- [Negative strand]	CGTGAACTTTTTGTACG	87	7574	7660	((<--<<<---<<<<<<-<<((((.............((((((((........))))))))...))))))))))))...)))..)))	-23.99	-27.5747	43.6782	-23.99	-27.5747	43.6782	NA	0.049505	-29.53	-224.5	-656.13	69,0°C
put-Ipa-miR02	comp19946_c1_seq21 len=4645 path=[23205:0-30 23236:31-66 23272:67-817 24023:818-933 24139:934-971 24177:972-1068 24274:1069-1092 24298:1093-1193 24399:1194-2025 25231:2026-3425 26631:3426-3458 36292:3459-4644]	CGAGCTTGTTGTAGTCGGTCCTAAAGGGAGAACCTTGCTGCTTACTTGCTATATCCCCGCGTCCTTGCACGGCTCGGCTCGTTCTTCGAGCCCTGCTTCTCCCTTCCCCCTCTCCCCGTTCTACCGTCCAAAACAGGCCGTATGGAGTATAGCCAAGTGGTAAGGCATCGGTTTTTGGTACCGGCATGCAAAGGTTCG	3198	3215	+ [Positive strand]	GTACCGGCATGCAAAGGT	198	3020	3217	(((((((.(((((((((((.(((((((..((.((((((..(((....(((((((((..(((.(((.(((.(((((((........))))))).)))....................((......))........))).)))..))).)))))).)))..))))))..))..))))))>->>>>>>->>>>>>>>>)))	-71.2	-35.9596	55.5556	-71.2	-35.9596	55.5556	NA	0.009901	-77.36	-563.2	-1635	71,3°C
Ipa-miR396b	comp4035_c0_seq1 len=210 path=[419:0-85 318:86-209]	TGGTCCTCCTTGTATTCTTCCACAGCTTTCTTGAACTGCATCTGTCAGATCCATTGTGAATCTGCTAACGAAAGTGATACGGTTGTTGCGGTTCAATAAAGCTGTGGGAAGATACAAAGAGGGCCA	163	183	+ [Positive strand]	GTTCAATAAAGCTGTGGGAAG	126	72	197	((((((((.((((((..{{{{{{{{{{{{={{{{{{{{((.(((((((((.(.....).)))))...((....))...))))....))))>>>>>>->>>>>>>>>>>>--)))))).))))))))	-64.9	-51.5079	44.4444	-64.9	-51.5079	44.4444	mir396	0.009901	-73.82	-405.6	-1116.54	90,1°C
Ipa-miR396c	comp4035_c0_seq2 len=232 path=[210:0-107 318:108-231]	TGGTCCTCTTTGTGTTCTTCCACAGCTTTCTTGAACTGCATCTGTCAGATCCATTGTGAATCTGCTAACGAAAGTGATACGGTTGTTGCGGTTCAATAAAGCTGTGGGAAGATACAAAGAGGGCCA	185	205	+ [Positive strand]	GTTCAATAAAGCTGTGGGAAG	126	94	219	(((((((((((((((..{{{{{{{{{{{{={{{{{{{{((.(((((((((.(.....).)))))...((....))...))))....))))>>>>>>->>>>>>>>>>>>--)))))))))))))))	-69	-54.7619	44.4444	-69	-54.7619	44.4444	mir396	0.009901	-77.23	-414	-1133.33	92,1°C
put-Ipa-miR03	comp4467_c0_seq1 len=4120 path=[1:0-4119]	GTCGGGATAGCTCAGCTGGTAGAGCAGAGGACTGAAAATCCTCGTGTCACCAGTTCAAATCTGGTTCCTGGC	1368	1387	+ [Positive strand]	TGGTAGAGCAGAGGACTGAA	72	1351	1422	((((((((((...(((<<<<-<<-<<<<<<<-<---.)))))).))))))))))).....)))..)))))))	-25.2	-35	52.7778	-25.2	-35	52.7778	NA	0.019802	-30.18	-242.2	-713.51	66,3°C
Ipa-miR167b	comp63211_c0_seq1 len=274 path=[1:0-273]	TCGTGCATCATAGGCAGTTGAAGCTGCCAGCATGATCTGAGCTATCTTGCAACACACTGGAAAGATCAGATCATGTGGCATCTTCACCTGTTAATGGGAGCACGA	197	215	- [Negative strand]	TGAAGCTGCCAGCATGATC	105	128	232	((((((.((((..((((.<<<<<-<<<<<-<<<<<<<(((.((.(((...........))).)).))))))))))))))).))))).))))..))))..))))))	-51	-48.5714	47.6191	-51	-48.5714	47.6191	NA	0.009901	-61.02	-349.5	-970.82	86,9°C
Ipa-miR172c	comp60142_c0_seq1 len=390 path=[368:0-389]	GTCAGTTTTTGCAGGTGCATCATCAGCAAGATTCACAACTTTTCTAGGGTTTCATGGGGGTGGTTAAGAGAGTGATGGTGGCTTTTCTTGTCACCTTACTTCACTCCTATGGGCTCTTTGATATGGGAATCTTGATGATGCTGCAGTGGCAATGAATGAC	226	246	+ [Positive strand]	GGAATCTTGATGATGCTGCAG	160	100	259	((((....((((.(.((((.(((((.((((((((....(...((.((((((.((((((((((.......((((((.((((((.......))))))))))))))))))))))))))))..))...)->>>>>>>>->>>>>->>>>-).))))....))))	-66.21	-41.3813	44.375	-66.21	-41.3813	44.375	mir172	0.009901	-76.17	-489.1	-1389.63	78,8°C
put-Ipa-miR04	comp6325_c0_seq1 len=335 path=[1:0-189 191:190-334]	CAGGACAAGGAGGCGGCGATCAACCATCCACCCTCGAGATTCATATTGATCAATCGATCTCCGCGTCCTG	162	185	- [Negative strand]	CAGGACAAGGAGGCGGCGATCA	70	115	184	<<<<<<--<<<<<<<<-<<<<<<-.((((......).))).....))))))..))).)))))..))))))	-23.2	-33.1429	54.2857	-23.2	-33.1429	54.2857	NA	0.019802	-26.95	-185.8	-534.58	74,4°C

## Sheet: Ilex p CLC map predicted miRNAs
putative miRNA name	contig found	Hairpin Sequence	cont lenght	Orientation	Hairpin Length	Hairpin Start	Hairpin End	Hairpin Structure	Minimum Free Energy(MFE)	predicted mature miRNA	miRBase ID	ΔG	ΔH	ΔS	Tm	Conserved secondary structure
Ipa-miR1310	comp17895_c0_seq1	ATTAGAGGCATCGGGGGCGCAACGCCCTCGACCTATTCTCAAACTTTAAATAGGTAGGACGGCGCGGCTGCTTGTCTGAGCCGC	4259	+ [Positive strand]	84	1705	1788	....((....))((((((.....)))))).(((((((...........)))))))....((((.((((.....))).).)))).	-24,3	AGGCATCGGGGGCGCAACGCCC	multiple	-38,78	-264,70	-760,29	75.0°C	No
Ipa-miR1513	comp26986_c0_seq1	TGTTTGGAGACTCATTGCTTTCTCTTGTATCTCACCTACAGTAAATCGTTTCACAAGCCCACAT	4550	+ [Positive strand]	64	2575	2638	(((...((((..........))))(.(((.......))))....................))).	n/d	ATCGTTTCACAAGCCCACATT	gma	-12,94	-141,90	-433,99	53.8°C	Yes
Ipa-miR156d	comp1094_c0_seq1	GACTCGTGGGTCGGTTAATTGAGCCCCAGGGCTGATTTGACAGAAGAGAGAGAGCACAGCTGGAGTTTGATACTCCGACAAAACATTCTCCAGATGGAATA	309	+ [Positive strand]	101	160	260	((((....))))(........((((....)))).......................((.((((((..((..............))..)))))).))...).	-13,00	TGACAGAAGAGAGAGAGCAC	multiple	-33,73	-253,80	-740,60	69.5°C	Yes
Ipa-miR156e	comp12445_c0_seq1	TGAGTCACATGCATGGGGTGATCAAGTGACTTCGGCTCACATGAACCCCAGGAAGTATTTGACAGAAGAGAGAGAGCACGATGAATATTCGATGCTGGATCTAAGG	445	+ [Positive strand]	106	181	286	...((((..(((.(((((.......((((.......)))).....))))).)...))..)))).....(((...(((.(((.......)))..)))...)))....	-17,20	TGACAGAAGAGAGAGAGCAC	multiple	-42,58	-300,50	-867,98	73.1°C	Yes
Ipa-miR156f	comp12445_c0_seq2	ATCAATGGACTCCGGCTCACATGAACCCCAGGAAGTAGTTGACAGAAGAGAGAGAGCACGGTGAATATCCAGTGCTGCATCTAAGGTGCGAGGACGCATGGATTCCTTGGAACCTTGACCAAGAACCTCAGTTGTGGTGCCCTTGAATGACATGATGCTATTGGAATCATGACCAGGAATACTGATGGCATGCGGCAGCTGAATCCCTGGC	445	+ [Positive strand]	211	161	371	.....((((.((((((((...................................)))).)))..)...))))((((((..((....(((((....)))))(.((((((.((........((((.....((((((((...........))))).))).....))))........)))))))).).))))))))....(((........)))..	-29,54	TGACAGAAGAGAGAGAGCAC	multiple	-72,05	-633,30	-1888,78	62.1°C	No
Ipa-miR156g	comp28787_c0_seq1	GTTCTCCAGGATTGACAGAAGATAGAGGGCATCATAGTGATCGCAATGCTAAAGCTTATGTATTTTGGACACA	664	+ [Positive strand]	73	32	104	....((((((((..(((.(((......((((...............))))....))).)))))))))))....	-11	TGACAGAAGATAGAGGGCATC	mes	-23,30	-206,10	-615,18	61.9°C	Yes
Ipa-miR156h	comp34550_c0_seq1	TACATTACCAGTGCAACTATGCTGAGAAACTCCTAGGATGACAGAAGAGAGGGAGCATTGCATGCTTGAGAGGAAACAGTGGAG	872	- [Negative strand]	84	653	736	.((....((..((..(.(((((.(.....(((((................)))))..).))))).)).)..)).....))....	n/d	TGACAGAAGAGAGGGAGCATTGC	multiple	-19,33	-186,80	-563,59	58.3°C	Yes
Ipa-miR156i	comp65036_c0_seq1	CCTAGTTATAGCCGGTGCTGATGACAGAAGAGAGAGAGCACCATCAGAGTCAACCATTCGATTTAACCCATCACAGAACATTCTTTGGCTGCTGCAAGTGATTGCTGATGCAGAATGGGGATCAAGAAGTGATTGACAAACGGAAGCTTCAGGGAGAAT	241	- [Negative strand]	159	38	196	(((......(((...((((((((..................)))))).(((((.(((....(....(((.........((((......((((..(((....))).....)))))))))))....)...))).)))))...))...)))...))).....	-16,6	TGACAGAAGAGAGAGAGCAC	multiple	-53,05	-417,70	-1227,16	67.2°C	No
Ipa-miR160a	comp18483_c0_seq2	GATACCGCAACACCCAGACTTTCCAATTGACGGCCAATTTCCAATGCCGTCGTTTTCAGGCAACCCCCTCGGGCCCAGCAGTCCTTTGTGTTGTCTACCTGACAACATTCCTGCAGGCATACAGGGAGCCAGGCATGCTCAATTTGGAGCACAATTATCAGATCTCCACATTAGCAACAAACTGCAGTTGGGATTGTTTCCA	1200	- [Negative strand]	202	122	323	........(((.((((..(((.....(((((((.(((((..............))))).)))).))).(((((((..((((((....))))))..(((((((.....))))))).........)))))))((((.(((....)))......((((((...........))))))..)))).....)))...)))).)))...	-51,90	GGCATACAGGGAGCCAGGCA	multiple	-80,06	-598,10	-1743,36	69.9°C	No
Ipa-miR160b	comp35183_c0_seq1	AACAGGGTTAAGTAACTCAATGCTGGGGCACTTGAATCCATCGCTGAGGAATTATTCTTTTCCTGCTGGCATGCAGGGAGCCAGGCAAGATCAAATTTGTGTGTTTGG	1955	- [Negative strand]	108	1269	1376	............(.(...((.((.((((...(((((......))))).........(.(((........))).)........))))))..))...).)..........	-10,3	TGGCATGCAGGGAGCCAGGCA	multiple	-31,43	-272,20	-810,26	62.8°C	No
Ipa-miR162	comp35545_c0_seq1	GAGAGAGATAGCGCCGGATGCAGAGGTTTATCGACCGATTCCTGTTCTGTTTACGACGACACAGTTCAGGGAACAGATCGATAAACCGCTGCGTCCAGTGA	261	- [Negative strand]	101	57	157	...........(((.((((((((.(((((((((((...((((((..((((..........))))..))))))...).)))))))))).)))))))).)))	-44,4	CCGGATGCAGAGGTTTATCGA	multiple	-47,71	-269,60	-746,73	87.9°C	Yes
Ipa-miR166a	comp13949_c0_seq3	AGGCTCTAGACCCACGAGGCCACAGGCTCGTGCTGCCACACCTGTGCAACCATGAGAAATAGCAACGATTCCAATGGAATCCGGACCAGGCTTCATTCCAGGCATTTGGACCCACTCAACAGCAGTTCCAGTGGCCTTTGAAAGAAACTCTGTTAAAGTCTCTTCTGCAATGGACAAAAGCCCTGCAGGACTAGCATCTCTCGGCGGATGCTGAGGCGT	1750	+ [Positive strand]	219	831	1049	.((((......(((......((((((..............))))))....................((((((...))))))((((..(((((.(.((..((((..(((((.(............).)))))..))))...)).).(((...)))..)))))..))))...))).....))))........((.((((((......))))))..))....	-36,5	CCGGACCAGGCTTCATTCCAG	far pta	-82,14	-659,10	-1941,65	66.3°C	No
Ipa-miR166b	comp19672_c0_seq1	ACTCCTCAGCATTCTCTCCGAGATGCAAATAACCCTGCGGGTCTCCTTTCCATTGCTGAAGAAACCCTGGCAGAGTTCCTTTCCAAGGCTACAGGAACTGCTGTCGATTGGGTCCAGTTGCCTGGGATGAAGCCTGGTCCGGATTCGGTTGG	3502	- [Negative strand]	152	1324	1475	((..........)).((.(((......((((....))))............(.(((((((............))))))).))))..)).((((((((((........((((...(((((....))))).))))........)))))))))).	-37,1	CTGGGATGAAGCCTGGTCCGG	cln	-65,21	-447,20	-1285,51	74.7°C	Yes
Ipa-miR171	comp18394_c0_seq7	AGCTGGTGATTGAGCCGCGCCAATATCCGTTGCGCGTTTGAGAAATTCCCAGCA	2893	+ [Positive strand]	54	1126	1179	.(((((.((....(.(((((.(((....)))))))).)........))))))).	-13,7	TGATTGAGCCGCGCCAATATC	multiple	-23,60	-160,70	-461,38	75.2°C	Yes
Ipa-miR172d	comp13767_c0_seq2	GAGAAAGGTTTTGCAGGCTTTGCCATTGATTTTCTCATGGGTGGAGTTTCAGCTGCTGTGTCCAAAACTGCTGCTGCTCCAATTGAGCGGGTGAAGCTTTTGATCCAAAACCAAGATGAGA	699	- [Negative strand]	121	228	348	...(..(((((((..(((((((((.........((((....((((((..((((.(............).))))..))))))..))))..))))))))).......)))))))....)....	-26,6	AGAAAGGTTTTGCAGGCTT	egu	-46,67	-322,50	-928,25	74.3°C	Yes
Ipa-miR172e	comp18366_c0_seq3	AGTCGTTGTTTGCTGGTGCAGCAACATCAAGATTCACATGCAATTGCAAGGTGGCGACTCACTCTCTCTCTATTTGTGTGTCTGTGTGTGTGCCAAAGCTTTCTGAAGTGAGAATCTTGATGATGCTGCATCGGCAATAAACGACT	1115	+ [Positive strand]	146	57	202	((((((...((((((((((((((.(((((((((.((((((((..(.((((..((.((.........)).)).))))...)..)))))))).......((((....))))....))))))))).))))))))))))))...))))))	-50	AGAATCTTGATGATGCTGCAT	mes ptc	-76,10	-455,60	-1277,13	83.6°C	Yes
Ipa-miR172f	comp19331_c0_seq13	AGGGCTTCGGAATGTAGTGTTAGTGGAAACTCTTGTTTTGTTCGTTTGGTGGTTGAAGGAAACTTGCCAAGACAGTCGTAATGGGAGAGAATCCTGATGATGCTGCAGCAGAAAA	1757	+ [Positive strand]	115	124	238	............((((((((....(((..((((((((.((.(..((((((((.(.......).))))))))..)..)).))))))))....))).....))))))))........	-17,2	AGAATCCTGATGATGCTGCAG	multiple	-40,58	-296,10	-859,90	71.2°C	Yes
Ipa-miR2086	comp19939_c0_seq2	TAGATCTGTTCTCTCTTCCTGAGGTGATCCATGGTTCCTCTTTGACAAAAGGGGAAATCGTGCAGCAAGAGACATGTAGGCAGAACTAGAAAGATGGTCTGAG	355	+ [Positive strand]	103	161	263	.((.((((((.((((((.(((.(........((((((((((((....))))))).)))))).))).))))))......)))))).))................	-20,8	AGAATCCTGATGATGCTGCAG	mtr	-36,61	-286,10	-839,61	67.6°C	Yes
Ipa-miR2673	comp7177_c0_seq1	ATATTTCCGACCACGACGGCCATGGTGACCCGATAGAGCTGTGGGGGGTGTGGAAGAGGAAGAGGAAGAGGAAG	1125	+ [Positive strand]	74	1052	1125	...(((((..(..(..(..(((((.(..(((.(((....))).))).))))))..)..)..).)))))......	-10,6	GTGGAAGAGGAAGAGGAAGAGG	mtr	-24,34	-164,60	-472,02	75.6°C	No
Ipa-miR2916	comp17901_c0_seq3	TGGGGGCTCGAAGACGATCAGATACCGTCCTAGTCTCAACCATAAACGATGCCGACCAGGGATCGGCGGATGTTGCTTTCAGGACTCCGCC	2103	+ [Positive strand]	91	1008	1098	(((((.((.((((.(((.......(((((((.(((..................))).))))..)))......))).)))).)).)))))..	-16,5	TGGGGGCTCGAAGACGATCAGAT	peu	-31,88	-234,90	-683,22	70.7°C	No
Ipa-miR2931	comp18589_c0_seq4	GTGAACCTTTTGACATCAACAATAAAGATTGATGCAGATCAATCAGATTTGAGATTCTGTTTCAGAATTATCTCACCGACAAAGAACTATACTTTGCAGG	720	- [Negative strand]	100	1	100	((.((((((.......)))))).)).((((...(((((...))))))))).........(((.((.(((((((.......)))))))......)).))).	-17,4	TTTTGACATCAACAATAAAG	multiple	-31,09	-261,80	-776,41	64.0°C	No
Ipa-miR3630	comp14371_c0_seq1	ACAGTTTGCAAGTGATGATAAAATAGACAGGGACATCAGTACTCCATTTGGAGAATGATGACATAGTCTGTTGGGAATCTCTCTGATGCTT	610	+ [Positive strand]	91	315	405	((((......((.(((.....(((((((.....((((....((((....))))...)))).....)))))))....))).))))).)....	-15,4	TGTTGGGAATCTCTCTGATGCTT	han wi	-31,12	-241,90	-709,34	67.9°C	No
Ipa-miR5141	comp19515_c2_seq17	TTGAGTAATGCCTGAGTCGCAGCATCAAGGTCTGACCCAAATTGAGCAAAGGCGGCCACTTCGCGATATTGTGCCAATTCCAGTTTTAAACTACCGCAGACTTGTTTCATAGCTTTCAACTGAGCGGCAGACCCGACGCGACTGACAGATAAGCCGACGTTA	3869	+ [Positive strand]	162	362	523	.((....((((..........))))...(((...))).........))...(((((...........((((...))))...............((((....(((............)))....)))).........................)))).)....	-9,3	AGACCCGACGCGACTGACAGATAA	rgl	-47,28	-424,00	-1267,78	61.3°C	No
Ipa-miR5288	comp18650_c0_seq3	CACGCTCATTTATCCCTATGTTCTTAAGAGCTGTATCAACACGGCGTAAAAATTTAGGAACACCCTTCCAA	3890	- [Negative strand]	71	2224	2294	.....(((.....)))........(((((((...............................))).)))).	-5,67	TTATCCCTATGTTCTTAAGAGCTG	mtr	-16,77	-146,30	-435,91	62.5°C	No
Ipa-miR5538	comp14251_c0_seq2	TCCAATTTGAGTACCTCTACAGGATAGACCTCAACAGAAAACTGAAGAGTAACGGCAGCAAGTGATTGAGTTCAGTAGTTCCTCAT	10138	- [Negative strand]	86	8679	8764	.((((................................(((..(((....)))..)))......(((....)))..)))).......	-11,1	GCAGCAAGTGATTGAGTTCAGT	osa	-21,35	-182,50	-542,32	63.4°C	No
Ipa-miR5658	comp16722_c0_seq3	GAGCCCTTTCTTCTTCTCCCCATGCCGATGATGATGATGATGATGATGAAAGGGCTGAGGATCTTGGTTCAGATTCACTGAA	1335	+ [Positive strand]	82	286	367	.(((((((((.((.......(((..........))).....))....)))))))))..((((((......))))))......	-15,7	ATGATGATGATGATGATGAAA	multiple	-31,11	-221,00	-639,04	72.7°C	No
Ipa-miR6174	comp35153_c0_seq1	GGATTTTCAGATCATTTTCAGAGACTTCAAATCTTCGAACATACTGTTAGATGAGCATTGGAATGCTAAGCTGTCAGACTTTGGATTGGCTAGGTTGGGTCC	857	+ [Positive strand]	102	1	102	(((..(((((......(((.((((.......)))).)))....(((.((..(.(((((....))))).)..)).))).................))))))))	-7,2	ATGCTAAGCTGTCAGACTTTG	hbr	-29,78	-244,10	-721,25	65.3°C	No
Ipa-miR6182	comp17706_c0_seq1	TCTGGTGATGAAATTGCTGGTGGCAACGGATGTATAAGCTTTGGAACCACAACAAGATCTCTACCCAAAACTAAGATTGCACCAGCATTATTTGCTGTGCCACAGTAATTGGTAGCTGAGAAAAGCGTAATTAAATGTCCCTGGGCAAATCGCTCAAAGCCATCCATCACACATTCGTGTGCCCG	3962	- [Negative strand]	185	480	664	.((((((............((((....(.(.((....)).))....)))).....(((((.............))))).))))))......((((((.....)))))).(((..(((......((((.......................))))...)))...)))...((((....))))....	-21,4	AAAGCCATCCATCACACATTCG	hvu	-60,63	-534,40	-1594,38	62.0°C	No
Ipa-miR6189	comp13036_c0_seq1	TCCGCAGAGAATCCGGCAAAAACGACCGAGTGAACAGCACCAATGCGCGCACAAGCAAGCATTGCAATTGGCAGTTCCATAAGCATGGGTAAGTAAATAACAGCAGCATCACCCTT	2633	- [Negative strand]	116	1670	1785	..((((((.((.................((((....))))............((((((.((......)).))))))..))...))))))..((((................)))).	-15,9	AAATAACAGCAGCATCACCC	hvu	-36,76	-285,10	-835,74	68.0°C	No
Ipa-miR6214	comp9965_c0_seq1	AATCAGACGGGGGAGAAAGAAGAGGATTAAGTATCATGTCGTGCTCGTCGTCGTCGGGGTCGT	1646	- [Negative strand]	63	138	200	(((..(.((.......)).)........((.................)).....)))......	n/d	TGTCGTGCTCGTCGTCGTCG	multiple	-11,32	-155,80	-486,22	47.3°C	No
Ipa-miR6280	comp20045_c0_seq3	CTCAGTGTCACTGCCAGTGGTAGTCCCTCTGGAACTGCAACAACAATTATAGTTACTGCAGTAGCAAAGTAGTTCAAAAGTTTCAGGGCATCACTGGAAGACCAATCTGTAAACTTATGGTGAAGTGCTTTCTCCACCAAGAATCTTACTGTCA	1851	- [Negative strand]	154	448	601	..(((((...((.((((((.....(((..(((((((.....(((.......(((((....)))))......)))....))))))))))...)))))).)).................(((((.((......)).))))).......)))))...	-31,7	CACCAAGAATCTTACTGTCAG	ppe	-51,49	-446,80	-1330,34	62.7°C	No
Ipa-miR6284	comp12833_c1_seq1	CACGCTTGGTCTTCATTCATTCTCCAGACGAAACCAGGCATGTCAAACCTAGGCCCTGCAACTGTCCTATATATGTAAAGCTTCTCAACAGGA	1789	- [Negative strand]	93	383	475	.(.(((((((.(((..((........)).)))))))))).).............((((..............................)))).	-10,3	GGTCTTCATTCATTCTCCAGA	ppe	-23,64	-218,80	-656,77	60.0°C	No
Ipa-miR6476	comp8595_c0_seq1	AAATTTTTATAGGAACTCTTTTTGATCGAAACAAAATGCAGGCTAAAAGAAATCACAAGTTGTATACATACGTATCATGTTTCATCTCCACTGATCTGCAACTTCACCGAG	323	- [Negative strand]	111	213	323	...(((.....(((((..(.(.((((((........((((....))))..........))))))..).).)))))(((((.......)))))...............))).	-3	TCATGTTTCATCTCCACTGA	multiple	-26,54	-262,80	-795,09	57.4°C	No
Ipa-miR6482	comp12636_c0_seq1	TGCTCCCACGAATGGTCCCACCCAGAAGATCCAATGATCATCCCAGATTTTGTCATTGTTGTAGATCACTGCAGCACCAAAGCTCCTAGCTGGGTTGATACCAGTACCGGTGATGGGGATGGTGGCC	1225	- [Negative strand]	127	311	437	......(((.(.(((....((((((..((((....)))).................(((((((......))))))).............)))))).....))).)....)))...............	-16,6	GCTGGGTTGATACCAGTACCG	hbr	-42,17	-357,00	-1059,50	63.8°C	Yes
Ipa-miR6483	comp19073_c0_seq1	GTCCAATCATTGATCTCAAAAATTTCTACAATAAATTGGGTAGGTTGCTAGTATAGTTCCCTATCCACGATTCTGCTATGTACTGGAAAAAT	11064	- [Negative strand]	92	7927	8018	.((((.(....((...........))..........((((((((..((((...))))..))))))))..............).)))).....	-11,1	GATCTCAAAAATTTCTACAATA	hbr	-23,31	-236,00	-715,77	56.6°C	No
Ipa-miR6485	comp14251_c0_seq2	ACCTAGGATGTAGAAGATCATAACATGAGTGATTCGGCAGATTTGGATTCCTATATATCCACCCATGTGGTACTTCATT	10138	+ [Positive strand]	79	9059	9137	............((((......(((((.(((((...(..((.......)).)....)).))).)))))....))))...	-6,2	TAGGATGTAGAAGATCATAA	hbr	-18,83	-168,10	-502,34	61.5°C	No
Ipa-miR8051	comp20157_c0_seq1	GCTAGTATGGTAAGAAAGAAATAGATGAAATCTTTCTTTCTACCATACT	3128	- [Negative strand]	49	647	695	...((((((((.(((((((((.(.......).)))))))))))))))))	-17,4	GCTAGTATGGTAAGAAAGAAATA	stu	-25,09	-166,50	-475,89	76.7°C	Yes
Ipa-miR862	comp17709_c0_seq1	CACAGGGTTTTAATATATTCACAATTTCAGCATATGCTGGACTTATTAGAAGACTACTGTA	4775	+ [Positive strand]	61	1939	1999	.((((.((((.((((........(.((((((....)))))).)))))...))))..)))).	-7,8	ATATGCTGGACTTATTAGAAG	ath	-18,86	-161,90	-481,37	63.2°C	Yes
