# Supplementary material for: Exploring the Genes of Yerba Mate (Ilex paraguariensis A. St.-Hil.) by NGS and De Novo Transcriptome Assembly
Source: PLoS One. 2014 Oct 16;9(10):e109835. doi: 10.1371/journal.pone.0109835 (PMC4199719; doi:10.1371/journal.pone.0109835)
Supplement: Table S11 — Predicted SSR summary and frequencies report for the yerba mate complete transcriptome. (XLSX) [file pone.0109835.s028.xlsx]

## Sheet: Summary 
SSR in Yerba mate Summary Report
Selected Motif Type	Min # repeats
dinucleotides	6
trinucleotides	4
tetranucleotides	3
pentanucleotides	3
hexanucleotides	3
Number of sequences searched for SSRs ................... 44907
Nr of unique sequences with at least one repeat 8449
Number of motifs that are unique .................................... 897
Motif Length	Frequency	Frequency (%)
2 bp	4429	40.96
3 bp	3880	35.8827
4 bp	1290	11.9301
5 bp	349	3.2276
6 bp	865	7.99963
Click other worksheets below for SSRs, primers, alternate primers, and motif frequency report

## Sheet: SSRs1
SSR in Yerba mate
Name/ID	Marker ID	SeqLen	SSR						ORF			GC %	Primers			Sequence
			# SSRs	# bp	Motif	# Repeats	Start	Stop	Start	Stop	INORF		Forward	Reverse	Product Size
comp14_c0_seq1	comp14_c0_seq1a	277	1	2	ga	8	261	276	2	208	N	47	TGTCTGCACCATAACAGGGTTT	AGGATCAGCGGTCAAGATCTTC	114	AACCAAGCAGAAATTTAACTACCTCAACCTTATTGTAACCCGCAGAAACATGAAGTGGTGTCTGCACCATAACAGGGTTTCGATCATTGAGAAGAAAAGGGTTATCCCGAATCAACTTCTGCAACCCAGTGAGATCACCAGACTGGGCACAACCATGTATGGTGGTTGGCTTGGAAGATCTTGACCGCTGATCCTGTGGCCTCTGCATCGTCGTCTCTTTTCTCTCCCACAGAAAGAAACAGAATCACAGGGAAGAAAACGAGAGAGAGAGAGAGAG
comp21_c1_seq1	comp21_c1_seq1a	290	1	3	ttg	4	14	25	9	263	Y	51	AATTGTTGTTGTTGTGGGGCAA	CACCAGAAGGAATTCCAGTCCA	131	GTTGAGCAATGAATTGTTGTTGTTGTGGGGCAACACGTTGGAGGTATTCGACAGCGCGGGCGATGGCAGCTGGCACTGGTGGTGGTGTGGGCAAGGCTGATCCTTGTGGCTGGAAGCCGTTTTCATCAGCAACGTATGAGATTTGGACTGGAATTCCTTCTGGTGATGTGTATTGGAATTGTCCTTGGGTGGCGATACCGGCTTCGCTACCGATTTGTTTCAATTGTCCTTGTTCTTGGGCGGCGATACCGTTTGAGGTTTCATAAGCGTATTGGAATGAGTCTGGGTTG
comp125_c1_seq1	comp125_c1_seq1a	315	1	3	ttg	4	142	153	127	315	Y	44	ATGTGTTCCTGTGGTTCTGGTT	GGCTAGGTCTGATACAAGCTCC	225	GATGGTCTGTGTGTGTTGCCGCTCAACATTGTTAACGAAAAAATTTATGTGTTCCTGTGGTTCTGGTTCTTGTTTGTTGCCATCCTCAGTGGTCTCAATTTGGTGTATCGTACGGCTGTTGTAGTGATGCCTAAATTCCGTTTGTTGTTGTTGAGAGCAAGATCTCGTTTGGCTCCTCAGGACGACGTTGAAACCATTACTAAGAAGTGCCAGATTGGTGATTGGTTTGTATTGTACCAGTTGGGCAAGAACATTGACCCCTTAATTTTCAAGGAGCTTGTATCAGACCTAGCCAAGCGGTTGGATGGTAAGCAG
comp128_c1_seq1	comp128_c1_seq1a	285	1	3	cat	5	13	27	93	284	N	42	AATTGTTCCTCCCATGCAAAGC	TACCATCTTAAGCAGTGCCTCC	95	GACCATTCCGTCCATCATCATCATCATCTGGTAAATTTTTACGAATTAGGGTAATATACGCAGCATAAAATGCTGCTGACAGAAGTGCAAGGATGTCTCCAAGAAGAGGATTTGAAGCAATTGCGCTTAATCCGGTAGTTTCTGAGTCACCCAAGCTGACAATAATTGTTCCTCCCATGCAAAGCAGAACGCTAATCAGTTTCACCCAAGTAAATTTCTCACCCAAGAATACAAGAGAGACCAAAAAGGTGAAAAGGCTGGAGGCACTGCTTAAGATGGTATTTG
comp146_c0_seq1	comp146_c0_seq1a	309	1	6	tgttct	3	267	284	65	202	N	39	CTCGAATCTTTATGCGTTGCCA	CATGGTGCTGACAACGATGATC	192	CTTCCAAGTCCTCTTTCTTTCCATTGCTTTCTTTATTATCTCTTGATTCATTTCTCGAATCTTTATGCGTTGCCATACTTTGATTCTCTGTTCCTGTTTCTGTTTCTTCAATTTGTTGGTTTTGAGTCACAGAACTTTCCTCAGAAGTTTGAGTCTCAAGTGCTTTTTGCTTCTCTTTCTCTTCTTCAGATTCTTTCCCTTGTAATCCGTGTGGGTTCTCATCAACCACAGAACCTCTCTCTTTCAGATCATCGTTGTCAGCACCATGTTCTTGTTCTTGTTCTGATTCTTGTTTGTCATCGTTGCTAG
comp174_c1_seq1	comp174_c1_seq1a	310	1	4	cact	3	134	145	68	280	Y	44	GGTGTATACCTTCGAACCGGTT	TGACCAATCAGGCAAAGGAGAA	97	GTTCGCATCTTCTCGGGCCATTTGAGGACTCTTTCATCTTAAATCTGAAAGAGAATTTGCTCGACAAATGTATTCAATGGTGTATACCTTCGAACCGGTTTGTTCAGGGAGTGAAGACCCAAGCGGTCCCTTGCACTCACTCACTCAGAACAATTTTTCTTTGGACTACTTGCCCTTTCTCCTTTGCCTGATTGGTCACACCTTTTTTTCTCCTCACGCTTGCCCTTCGGTCCCTCTATGTAAGGAGTGTATCTTCAACATTCATATAACTTTGTGCCCTTGATCAAAACTTAGTCATAGATTGAGGTGG
comp196_c0_seq1	comp196_c0_seq1a	381	1	3	tca	7	112	132	36	338	Y	44	CTTGTTGTAGGCTTGCATGCTT	AAGCTGCTGGAGGTAAATGGAA	90	CCACAAGAGTTTTTCATCTTCCATGTCAAGGTTTACTCATCTGCTTCGTCCTCCTCCGCACTGCCCTCCTTTTCTTCGTCATCATTGACCTCAGACTTTGATTTGTCAGACTCATCATCATCATCATCATCAGCCATATTTCTACCTTCAGCCAATTTCTTGTTGTAGGCTTGCATGCTTTTTTCATATTCCTTCTTTCGCTTCTCTGCTTTAGCTTCATAGGGAGCTTTCTCAGCATCTGACAAAGACTTCCATTTACCTCCAGCAGCTTTGCCAACAGCAGCAACTGATTTGTTGTTGGGATGTTTCTCTTTGAACTGTTTCCTGAACTCTTCCATGAAAACGAAGAAAGCACTGGGAGGCCTCTTAGGCTTGTTAGGG
comp201_c0_seq1	comp201_c0_seq1a	308	1	5	ttatg	3	74	88	81	239	N	37	GGTCGGTAGATGGCTTATCGTT	AGTGCAGTGAGCTCAAATCTCA	218	GCCACATCAAAAAGGTCGGTAGATGGCTTATCGTTTTTTATGCTTATTGACCTATATAAGCAAAGTTGCAAGTTTATGTTATGTTATGTCAACATAGAAGAACTATCACTGTATTCTTGATTAACTATGAATTGCAACGTGAAGGAGGTCTCTATTGGGAACAAACAAGTATTGACTGTGTGTTGGGTTCTTTTTCCTCCATACCAGAACCTCTATTAGTTTCCCAGTCAGATGAGATTTGAGCTCACTGCACTGTTTCACACACTACAATGTGTCACGCCATATATGATATATCAATTAGTGCTGCA
comp228_c0_seq1	comp228_c0_seq1a	219	1	6	cctctc	3	1	18	61	141	N	42	CTCCCTCTCCCCTATGAACTGA	AGTCGTAATAGGGTTATTCGGGAC	94	CCTCTCCCTCTCCCTCTCCCCTATGAACTGACAAATCGTCCATTAACAACCCTCTGTTCACCTTCTCCATCTGAGCTCTTCAGTTCTCCACTGCCTCGTATCGTCCCGAATAACCCTATTACGACTACGATCTTCTCTCATTAATTTTCAAACAAAAATCTCCATAGTTGTTAATACCCAGCAATTTCAACATTTCACTATCAAAATCGACCTTTTCGG
comp283_c0_seq1	comp283_c0_seq1a	289	1	6	ccacga	3	34	51	55	273	N	45	CGACCACGACTACAACCACATA	AGCATTTCGCATTGCTCATGAA	129	GGAAGAGAGAAATCTGAATAGGGGAAATTATGCCCACGACCACGACCACGACTACAACCACATACACGAGAACCCTATGCTGATGGTGGCCACGATGAAATGTGGAGGAGTGGCTGGATGGAATATTACTTTGTGCAACATTAGCAGAAAGTGCAATATCTGAGGAAGATGATTCATGAGCAATGCGAAATGCTTCAGTGAGTAAGTAACTGAGAAGTTCGGCAAGAGGGATAGAGTCAGGTTGAGTAGATATAGAAGTCTGAAAAGGGCCATATTCTGCTGGGAGTCT
comp283_c0_seq2	comp283_c0_seq2a	496	1	6	cacgac	3	242	259	262	480	N	42	GACCATAACATACCGCCAGCTA	TATGTGGTTGTAGTCGTGGTCG	143	TAATTATCATCAATGAAAGAGTTTAAATTCCTTCATTGTTTCATTGTTCCTGGTCGATATCCATGATCTGTATCTTGTGTGACATAATAATTGTCTTGTCCCTGTGACCATAACATACCGCCAGCTAGTTGAGTATCACCACTATCTCCCATAGTCCCTCCACTACCATTCTTGTTGCCCTCATCATTATCTTCACCATGATTACTAGCATTATTATCATCATTACTACCACTACCACTATCACGACCACGACCACGACTACAACCACATACACGAGAACCCTATGCTGATGGTGGCCACGATGAAATGTGGAGGAGTGGCTGGATGGAATATTACTTTGTGCAACATTAGCAGAAAGTGCAATATCTGAGGAAGATGATTCATGAGCAATGCGAAATG…
comp362_c0_seq1	comp362_c0_seq1a	294	1	5	aagga	3	89	103	18	155	Y	45	GCCCTCCATCTGGTGTCTTTAA	TCATAGCACCTGCCATTTTCCT	124	TAGACCACTCAAGCCAGATGCCAAACTTCATGCCATCATTGATGCCTGTCATAGTGGAACCGTACTTGATTTACCCTTTGTGTATAACAAGGAAAGGAAAGGATGGGATGATAATAGCCCTCCATCTGGTGTCTTTAAAGGTACCAGTGGTGGCCTAGCTATCTCTTTCAGTGCTTGTCTGGATGATCAACTTGCTGCAGATACCGATGCTTTCTCAGAAAAGCGTCTAGCAGCATCCGGAAGGAAAATGGCAGGTGCTATGACATACACTTTTGTTCAAGCAGTTAAGCAGAA
comp375_c1_seq1	comp375_c1_seq1a	284	1	5	aggta	4	1	20	180	284	N	41	TTTTCTATACTGGGGTGGCGAG	GTTGTTGTGGCTTCTGGTTGTT	97	AGGTAAGGTAAGGTAAGGTAAGGTGAGATACGGAACATTCCATGTACCATACTGCTTTGTCATAGGAAATGCCAACATTGGCCATTTTCTATACTGGGGTGGCGAGAGCAAGACAAGAACTCATAAATAGGCCTTGAATTGCATACCTAGGGCTACTCAGAGTGTTAGAAAAGTTTAGCATGAACAACCAGAAGCCACAACAACAGAATAGTATCAAAGAAAAGCCATTCCACTCTTTTCCTAAAATCCTAACCTACAGGATCATAAGTAGTACTAAGCAACCG
comp388_c0_seq1	comp388_c0_seq1a	437	1	2	ct	7	26	39	116	436	N	46	TGTCCACTCTCTCTCTCTCTGG	GGGATTCCCATGATCTCTCGTC	233	CTTCTGCCTAAGCCTCCATTGTCCACTCTCTCTCTCTCTGGATCTTTCTAGGGTTTCAAATTGTTGGACAGCGAGATTCCAGTAGCCAAAAACATATACAGGTAACTCGGGAAGTATGAACAATTTTGAACACAGAGAAATCAACAATGGGGAAGGGAAAAGATATACTCGGGAAGAAGAAATAGAAGAAGACGAAGAAGATGAAGATGAGGGAAACGGGAGAGGTCTTGATGCATGGGAGAGAGCTTATGCAGACGAGAGATCATGGGAATCCCTACAAGAGGATGAATCAGGACTCCTTCGTCCTATTGACAACAAAACCCTCTACCATGCTCAGTATCGTAGGCGCCTGCGTTCCCTCTCATCCACTGCAAGAGCTGCTCGAATTCAGAAAGGCCT…
comp451_c0_seq1	comp451_c0_seq1a	223	1	4	caaa	3	186	197	171	209	Y	36	ATGAGCCGCTTGTTCAGAAAAC	TGAGTGTTTGACATGAGCCACA	109	AATAGCAGAATTTGAAGAGGGTCAGATACATGTATCTTGCTTCAACACAACTTACTTGACGTGATATACGAGTAAATTGTGAACTGATAATGAGCCGCTTGTTCAGAAAACGAGCTTAGAAATTTGATTCATTTTGTAATTTGAACGACCCAAAACCAAGCTGTAGCTCAGATTGTTAAACAAGCCAAACAAACAAATTTGTGGCTCATGTCAAACACTCAAT
comp459_c0_seq1	comp459_c0_seq1a	204	1	6	gacggc	3	170	187	2	97	N	55	ATAAAGAGTCCGGCGAAGTCAG	GGCCATCGACGCCTATTAAGAT	79	GTCCGTACAAGTCTTTGGCCGGTAAAATAAAGAGTCCGGCGAAGTCAGATTCCGATGATCGTCGCCGACTATCCATAGACTCGGCTCGGAATTGCATCTCTCAAGAATCTTAATAGGCGTCGATGGCCTTGCCAATCCACGAGGAGCAGGTGTAGCTCTCCAGCGAGGTGACGGCGACGGCGACGGCGATGGGTGTGGCTTTCT
comp488_c0_seq1	comp488_c0_seq1a	302	1	4	gatt	3	128	139	223	300	N	46	ATATTCGCCGGACAGAGAAGAC	CGTCCATCGCGCTTAGGATATA	96	AGCCTTTGCTATTCTATAGTATAGTCCTCGGCTCTCTTTCATAAGACTCGTGTAGTCCACCCCCAAAAGAGCTCCACTTTTAGCAGGAAGTGCAGATTTCTTCAAGCTTATTTGGAAGCAATAAGCAGATTGATTGATTGCTCGAAAGAGCCGTACCTAGCTAAGGGAAGAAGCTATCTATATTCGCCGGACAGAGAAGACAGGGCTATTGCAGTGGCAGCTATGGAAATTCCTCCTACCACCGAAACCCAGACGCCAAAGGGATGTATCCTATCCTATATCCTAAGCGCGATGGACGAGTA
comp527_c0_seq1	comp527_c0_seq1a	303	1	4	atcg	3	6	17	117	227	N	48	TTCGATCGTCATCTGCTACTCG	GAGACGATCGAACGATGACAGA	88	TGTGTATCGATCGATCGATTGATCTCGAGTGAGAGAAGAATCTGAAAGTGGATTTGAAGAATCCACCGGTGATCACCGGAAGACGGCTAGGGCTGGAGCTGTTGTCTCTGTTACTACGAAGAAGTCATCGTTCGATCGTCATCTGCTACTCGAGTAGTCATCGTTCGATCGTCATCTACTACTGCGAAGTAGATGGAATAGTCTCTGCTAGCCGAGTCCTCTGTCATCGTTCGATCGTCTCTGCTACCTGGGTCCTCTGCAAAGTCAATCAATGATGCTGGTCCTCTTCTGCTGCGAAGAAAA
comp543_c0_seq1	comp543_c0_seq1a	244	1	3	ttc	4	64	75	41	166	Y	35	TGGTCCTAACATGAAAGAGAGCA	CAAAAGGTTTGCTCCTCAACCC	87	AGTCAATCTAAAGGTCATAATGAATTAGGTTAGCAAATTAGGTTCCAATAGCATTCCAATTTATTCTTCTTCTTCGAGCCACTTTAGTAAAGATTGAAATGGGTCTTAACCATTTTGGATTGGTCCTAACATGAAAGAGAGCAAATGTTGCATTTGTTGTTGACATTCGTATTTTTTAAAGATGGATTCAGGCATATTAAGCGTTGGGAGGGTTGAGGAGCAAACCTTTTGTACAAGTCTTTAG
comp544_c0_seq1	comp544_c0_seq1a	385	1	2	tg	9	117	134	80	199	Y	34	TACAAATGTTGGCCTCAAAGGG	AAGGTTGTTACGGACTGAGGAC	132	GTTAAATGATACAAATGTTGGCCTCAAAGGGGCAGTTTTAGTTACCTCTTTTTAAGAATGCTTTGAGTTGTTTTTATCATTCCTTTTCGTTAAAGCTATGGCCACTTATATTTTCATGTGTGTGTGTGTGTGTGTAACTCTGGTCCTCAGTCCGTAACAACCTTTCTTCATGGTGTTGAGATGATTCAAATAGATACATACAGAAGTTAGGAAACTATGTTGAACATTCGAGGGTTCTAAGTAGTGTTTTAAGCATGGATACAAAAAGACTAAACCACATATTCGATTGAAATTGTGTGTCAGTGATAGATTGTAAAGTCCTATTTTTCTTTCCTTTTTCACAGAAATGCTACTTTCTGTACAAAATGATTCGTTTCAATAAAGC
comp580_c0_seq1	comp580_c0_seq1a	334	1	3	ttc	4	48	59	28	168	Y	38	TCCCCCATCTTTCCCCTTATCT	ATGTACCTAAAGCAACGGCAGA	124	CGCAGGTATATGTTTGCTTTCTAGATTATGTTTTGTTATGATTGTCGTTCTTCTTCTTCATGTACTCAGATTCAATTTGCTTGTCATTTATTGTTTGACATATTCTTTTTCCCCCATCTTTCCCCTTATCTCCTTTGTCTGAGTATTGGTGTCACCTGTTTGAAGGTCTAGAACATGAGATAGTTAGTATAGGGTTGAAACAGATGGTGCTCAAGTTAACGTGACATATGGAGGTCTGCCGTTGCTTTAGGTACATCAGGCGGAGTAAGAAGCTTGTTGAACTTTGTTTACCAGGTTTGATTTGTCTGTATTGTAGTTTATGGATTTGTAGCGG
comp624_c0_seq1	comp624_c0_seq1a	405	1	3	aga	4	304	315	275	403	Y	41	AGCTGGTTCTGTGGTTCTTCAA	AGGTTCAGGCTCTACCCATTTG	149	AGAGAATCCAAAGAAGAGTGTCCGTTTGGTAGATCCTGAGTTCTCTCTCACAGCTGGTTCTGTGGTTCTTCAAGACAGAGAAAGTGAGACCGAGTCATCGAAGAACCCAACTCGGAGACGATCAAAGCGGATTCGAAAAGGGGGTTCAGAGCAAAATCAATACAAAGATCAGTACTTAAAAGAACCGGAACTGAAAAAATCCAAATGGGTAGAGCCTGAACCTGTGAGTTCGATCTCAGACACTAGTCCTGAAGAAGATGTCGCTTACTGTTTGATGATATTATCCAGAGACAAGTGGATGAGAGAAGAAGAAGATGATCAAGAGAAAGAAGCAAAAAATCACATTCATGATCAATCTGAGGATTCTGATTTGCTTAAAGTAAGCAAAAATAAGGTTCG…
comp651_c0_seq1	comp651_c0_seq1a	222	1	2	gt	6	210	221	59	106	N	35	TGAGAAACCCTTCACACCAACT	CGCACACACAAACACAGATTCA	114	TTTCAAGTATTCGAATCTTACAACTTATCCTTCCACAAAATTTCGAACAATCAACTCACTCAAAAAATAGATTTGAGAAACCCTTCACACCAACTTTCTTCCACATCAAAGAGTCATAAAATCAGTGACATGACTTTGGAAGTTTGATCCCTTTTTTAATTTCTTCCCACAAACCTAATATACAAGCATGAATCTGTGTTTGTGTGTGCGTGTGTGTGTGTG
comp691_c0_seq1	comp691_c0_seq1a	590	1	3	gat	4	49	60	10	588	Y	40	TCTGGGACATTACCATGTGTGG	AAGAGACTCCGCAGCCTTAAAA	127	TATAGCCAGATGAGGTTGTATATGGAAACTGTGAATGATTTATATGTGGATGATGATGATGTGTCATGTGATTTTCAAATCGATTCTGGGACATTACCATGTGTGGCCTGTGGTATTCTTGGGTTTCCATTTATGTCTCTTGTACAGCCATCTGAGAAAGCGTCACTGGATCTTTTGCCTGTAGATCATCAAATGATTCAAAATCTTGGTGGTTTTAAGGCTGCGGAGTCTCTTTCATCTTTAGACCTCGATGGCATGGTAGAAGGTTCTGTTCCAGAGGGACTTGATTGCCAAGATAAATCTCATAAGGAAAAAATTTCTTCAGCATGCAACGGGCTTATTACAGCAAGTGGAACCCCAAAGTCTGGGAGCGAGTTTAAGTTGACAAAAGATGGTGAA…
comp720_c1_seq1	comp720_c1_seq1a	255	1	2	ag	8	121	136	75	254	Y	44	ACCATAGACTCTGCTGTGAAGC	CTTCCTGCTCTCTCTGTTTGGT	77	AGGTGAAAGCTGTGTGCTCAGCGTGTCAATTCTAAGTAGTTCAAGGATGGGTACATGATGTCTTCTACCTGTCAATGACCATAGACTCTGCTGTGAAGCAAGTCATGCTTAGACAGGGAAAGAGAGAGAGAGAGAGACCGCTACGTGCTGTTGACACCAAACAGAGAGAGCAGGAAGAAAGACCTTCTCCGTTGTTAAATGAGATGGAAACCTTCAGAGCTAAAATGGATCTTAGAGCTTGCATATCTAAGCTAA
comp721_c0_seq1	comp721_c0_seq1a	232	1	4	aaag	3	153	164	2	139	N	41	GTGTTTGGTTCATGCACTGTCA	GCAGAAGAGACTCGTTAGGTCC	79	AGGTGTTTGGTTCATGCACTGTCATTTGGAAGTGCACACAACATGGGGACTGAAAATGGCATTCCTGGTTGACAATGGCAAGGGACCTAACGAGTCTCTTCTGCCACCTCCAAGTGATCTTCCTAAATGTTAACACCATGGATACAAGATCAAAAGAAAGAAAGGGATGGGAAGAGGAAGAAAAGAAAGAGTGATAAAAAGAGTTGGAAACAGGGTCTTTTTTTTTTTGATA
comp789_c0_seq1	comp789_c0_seq1a	339	1	3	atg	4	245	256	3	269	Y	46	TAAGCGAAGGGCCTTTATGTGT	GCTTCATGGCCATGGATTCATC	115	GATGGTTTCAAAATTACAGCCAACTTGCAGAATGACTCGAAACCCAGAAACTCTACTTCTGGGTGGCGTTTCCTCTGATAGTAGTTGTAGAGTAACACGACAGCATGCATCTGTTTTGCCACCGATTGCTGTTGAGTAAGCGAAGGGCCTTTATGTGTCGAGCCCCTTGATGGTAACAATGGTTCGACTAAAAATTCCAACAATGCTTGAATTACGTCCTCAGCTGGACCCACCTCTGATGATAATGATGATGATGAATCCATGGCCATGAAGCTGCTCTAAGTATGCACAGGCCTTCCCTTACCTCCGGCCAGAGAGAAATTCAGAAATCGCAGAGTA
comp918_c0_seq1	comp918_c0_seq1a	327	2	3	ctc	4	260	271	3	296	Y	49	ATCTCCTTGAGAGTGCCTTTGG	GAGGAGGAGGAGAAGAGGAAGT	167	TCATTCCTTTTAGCAGATTTGGTCTTAGGTTTTGCATCCAACACCGGATCGTAACCTGGTGGCACTTCCTGCGACGCCGCCATCTCCTTGAGAGTGCCTTTGGACTGGTAAATGGCGATTTCATCTTGAGGGACATAATTAGCCCTAATTCGAATGGGCTTGCGAAGAGAGCCGTCGGGTCTTCTGGTGGGGGCGAGAATTCTTTCTCCTTCTTTTAGGGTTTTGCCGATCTGAGCTGCTAATTTATTCACTTCCTCTTCTCCTCCTCCTCTTCCATTGGCAGTACTGCTTGCCATAGCTGTACGATTGGAGAGAGAGAGAGAGAGA
comp918_c0_seq1	comp918_c0_seq1b	327	2	2	ga	9	310	327	3	296	N	49	ATCTCCTTGAGAGTGCCTTTGG	GAGGAGGAGGAGAAGAGGAAGT	167	TCATTCCTTTTAGCAGATTTGGTCTTAGGTTTTGCATCCAACACCGGATCGTAACCTGGTGGCACTTCCTGCGACGCCGCCATCTCCTTGAGAGTGCCTTTGGACTGGTAAATGGCGATTTCATCTTGAGGGACATAATTAGCCCTAATTCGAATGGGCTTGCGAAGAGAGCCGTCGGGTCTTCTGGTGGGGGCGAGAATTCTTTCTCCTTCTTTTAGGGTTTTGCCGATCTGAGCTGCTAATTTATTCACTTCCTCTTCTCCTCCTCCTCTTCCATTGGCAGTACTGCTTGCCATAGCTGTACGATTGGAGAGAGAGAGAGAGAGA
comp945_c0_seq1	comp945_c0_seq1a	327	1	3	gtg	4	206	217	2	259	Y	56	GTCCACAGGCATAATCCATTGC	TCTCTCTCCCTTATGCACCAGA	181	TGTCCACAGGCATAATCCATTGCTTCTTGCAATGTCTCTGCTGGCACACTAGGCTTTGCCACACACCACAACTCACTTTGTTCCCCTGCCACCGGAGCCACCACCACACCACCAGTAGATGGATTACAAGGCGGCAAATGGGGCCCGTAAGGCGGGCTAGCCGGATTAGCCATTGGAGGCAGTTCTGGTGCATAAGGGAGAGAGAGTGGTGGTGGTGAGACTTTGCCAACCAAAGGAGGAAGTGGGCTTTTGGCCACATAGGCTGGAACAGAGTAACCAATGGGGGAAGGGGTTGGGGCTAATGGAGTTGGCCTTGCTGGGAAGGGG
comp984_c0_seq1	comp984_c0_seq1a	203	1	2	ag	6	88	99	0	0	N	48	GCTCTCTCAATACGGTCACTCC	ATAATTCCTACCTCTCCCCGCT	90	GCTATCTCTCTCCGCCGCTCTCTCAATACGGTCACTCCCGGAGTCCGCACGCTCAGAGACAACAGAATCCAGTAACAGAAAGACAGAAGAGAGAGAGAGATTAAAGAAGCGGGGAGAGGTAGGAATTATTATTAAAATTGACAGAAGAGAGTATTGTTGAGGAAGGGGGTTTGCGGAAGACAGAAGGGGAGCAGAATCGCGTA
comp1055_c0_seq1	comp1055_c0_seq1a	265	1	4	caaa	3	8	19	31	249	N	45	GTTGAACGGGGATTACTCGACT	AGAGAGCACTTGTTCTTGCACT	90	TTTCAAGCAAACAAACAAACAATTGTCACCATGAAATTCACACTTCTCTTCGCAATCGTGATTTTGAGCTTCTGCTCAATGGCGTCAGCTGCAAACCAAGGAGTAAATAGTCGCGTTGAACGGGGATTACTCGACTCAGTTAAATGCAGCACATTTGATTTTGGTTGCTACAGTCGATGCAGCTGGTTTGGATTGTGCGGTGACGAGTGCAAGAACAAGTGCTCTCTCGAGTGCTTGTGTGTTCGGACATAAGAACCACCGATGA
comp1138_c0_seq1	comp1138_c0_seq1a	812	2	5	tcttc	3	355	369	143	334	N	48	TCTTCTAGAGCAAGATGGGGGA	GTACAAGAACGTATTGTCGCCG	126	TTTAGCAGTCAAGTGACCAGTTCAGTCATAGGTATTCGTTCTTTGAGTCGGTTTAGTTACAATCTCAGTCCACGGTGCATCCCGAGCACCATTAGTCTCTCACTATCTTTTCCCTTTCCTTTCATCTCTCTTCTAGAGCAAGATGGGGGATGGATGGGAGGAAATTTGCTTCTTCGCTAACCTTTGCGAAAGCTCTCTCTTCGCGCTCTTTCTAATCTCTGCTCTCTTCGTCCTCGGGGACTCTTCCGTTAACTGCGGCGACAATACGTTCTTGTACCCGATTCTCAGAGGCGTCGTCTTACCTCTGGAATGCCGTCGATCGGAGCCTCATTCCTGATCTCCTCGATAAGCTTTTCTTCTCTTCTCTTCTCTCTCTGGGTTCCGTTTCTTTGATTTTCT…
comp1138_c0_seq1	comp1138_c0_seq1b	812	2	6	cttagt	3	693	710	143	334	N	48	TCTTCTAGAGCAAGATGGGGGA	GTACAAGAACGTATTGTCGCCG	126	TTTAGCAGTCAAGTGACCAGTTCAGTCATAGGTATTCGTTCTTTGAGTCGGTTTAGTTACAATCTCAGTCCACGGTGCATCCCGAGCACCATTAGTCTCTCACTATCTTTTCCCTTTCCTTTCATCTCTCTTCTAGAGCAAGATGGGGGATGGATGGGAGGAAATTTGCTTCTTCGCTAACCTTTGCGAAAGCTCTCTCTTCGCGCTCTTTCTAATCTCTGCTCTCTTCGTCCTCGGGGACTCTTCCGTTAACTGCGGCGACAATACGTTCTTGTACCCGATTCTCAGAGGCGTCGTCTTACCTCTGGAATGCCGTCGATCGGAGCCTCATTCCTGATCTCCTCGATAAGCTTTTCTTCTCTTCTCTTCTCTCTCTGGGTTCCGTTTCTTTGATTTTCT…
comp1276_c0_seq1	comp1276_c0_seq1a	242	1	3	ttc	4	108	119	15	194	Y	47	TGATCAGGAAACCATCGGTCTG	TTCACCATAACCCTAGCAACCC	174	ACTGAGAAGTGTCGATGGTGGGTGTAAAGCTCTGGGGTTTGATCAGGAAACCATCGGTCTGCGTATCGATTGGGTCAGAGTCTTGGTGGGTCTCGTCTTTGGATTTGTTCTTCTTCTTCTTTTTCTCTGAGCGAGTAATCTCGAGGTCAGACATGGTTGAGAGAGTGTTGCTACTGAGAGTTAGGTCACTTCTCTGAAGTGGAAAGGGTTTTGGGGGTTGCTAGGGTTATGGTGAACGTAAA
comp1487_c0_seq1	comp1487_c0_seq1a	401	1	6	tggtga	3	74	91	8	247	Y	48	GTGGGACCCATATGTTGTGAGT	ACTGGGATTGATACCCTCTGGA	148	GTCTCTAGCAGCGCTTCAGAGGTTCAAAAGCAAAAGGCCCAACAGTGAAGAGCTGGAATGGAGGTGGTCGGTGTGGTGATGGTGATGGTGAGACTGGTGGTTTAGGGCTTGGAATCAAGATGGCACCCTTGTAACCAGCATGGAGATCTGTTGGCTTGTTGCAGGTAGCTATGGGTGATGAGACTATGGTGACTTTGCACTTGTGGGACCCATATGTTGTGAGTTTCTTCTTGTCTCCGTGTGGCATGATGAAGAAGTAGCCATTCTTGTCTGTTTTGGATTCAACCACTAGTGGGTACTTGGTGTTATTGCATTGTAGTCTCACAATGGCACCAGCAAGTGGTGAAGCTTTCCAGAGGGTATCAATCCCAGTGTACTTGCAGGACTTGCAATAAACAA…
comp1654_c0_seq1	comp1654_c0_seq1a	267	1	5	ctttt	3	178	192	33	155	N	41	TAGAGAGTTGCCCCTGATACCA	TCTTCGACATTTTCAGGCTCCA	108	CGTTTAGAGAGTTGCCCCTGATACCATTGTTAAGAAAATACTCTGTATATCCCATTTTTTCCCCACTCACCCAATCCAATGCTCTCAGGATTGGTTTCCGGGTCTCTTCGATTTGGAGCCTGAAAATGTCGAAGAAGAAGATCACCCAACTGCATAATTGAGAATGGCTGGAAGTGGCTTTTCTTTTCTTTTTTTTTGTTGGTTTATGGGTGATTCTGTGGAGAATTTGAAGAAGTGAAATCAAGATTTTGGTGGGTTTTGAGAGGG
comp1664_c0_seq1	comp1664_c0_seq1a	241	1	3	gaa	5	86	100	39	113	Y	35	TGGGTGATGAAGAAGTTTCCGA	CCGCAAGCAATTAATCAGCTGA	99	CTCTTGTGTGGGTGATGAAGAAGTTTCCGATCTAGTGGATGAATACAGATTCACTTGATTTTTTCCGAAAAGATATAAATGAAACGAAGAAGAAGAAGAAAGAGCAATTCAGCTGATTAATTGCTTGCGGAGAAACAAACTTGTATAATGACTTCAATTCAAATGCTTGAAATTTGAGAGGTGCTTATTTCATAGTGATGATTTCTGTATAACTTGACAAGTTGACATTGTTACGTTGGGG
comp1716_c0_seq1	comp1716_c0_seq1a	457	1	2	tg	9	1	18	294	440	N	36	TGGGCTTTGTCTCCTTCTTAGG	CCCAGGACCCTGACCAATAAAA	150	TGTGTGTGTGTGTGTGTGTTTATGAGTTGATTTCGATTGAAATAATTCTTCTGCTATGTCTATTTGAATCATAAAAGCAATACAGGCCTTTTTGGGTTTTAACCCATTTAGGATTTGGTCAACCTTTACGTCTCTTTTTCTTTCGTGTCTTTTCTCTTTTTCTTCATTGGGTAATTATGGGTTTTGAATTTGTGTTTCTGGGTATTTTCCCTTTTCTTGGTTAACTTTGTGTTGGAGGGTCTTTGGGCTTTGTCTCCTTCTTAGGGTTTACCATTCATTTTTATTAAATGTTATTGGGTTTGGGGTTTCATTGGCAAAAAAGAGATGGTTGGTGATAAGAAAGTTAGGGTTTTGAATTGCTGAAAAGTCAATTTCTTTTTTTTTTTCCTCATATTTTTA…
comp1726_c0_seq1	comp1726_c0_seq1a	213	1	6	cgtcat	3	14	31	7	213	Y	52	TCATCGTCATCGTCATCGTCAA	CGGTCAGATAAGTTTGCACGTC	80	GGAAAGATGGCTGCGTCATCGTCATCGTCATCGTCAACGTCCACAGCCGGCGGGGTAACAGGGAGAAGGGGGATACCAGCTGCAGCATTCGTAGAAGACGTGCAAACTTATCTGACCGAATCGGGTCTGGATGTCAACTCTTCTCTTGCCTTCCTCCAAGAAAGACTTCAGCAGTATAGGGTGGTTGAGATGAAACTTCTTGCTCAGCAGAGG
comp1752_c0_seq1	comp1752_c0_seq1a	205	1	5	agaaa	3	47	61	19	204	Y	36	TCTCTGTTTAGTCGAGAGAGAGA	ATCTGTCAACGATCAGCTCCAA	101	AAAAAATTTAACAAAAGAATGTTGTTTCTCTGTTTAGTCGAGAGAGAGAAAAGAAAAGAAAAAGATAAAAGAGTGCAGCTAGGGCACCAACTCAAGATCTCAAGAAGAGAAGGAAAGAAGGAAGAAGGCTTGGAGCTGATCGTTGACAGATTTGGTATGTTTCTTCGTCTTTCCTTTGTCTTTTCTCTACTCTATTCAATCAATG
comp1752_c0_seq2	comp1752_c0_seq2a	233	1	5	agaaa	3	47	61	19	171	Y	38	TAAAAGAGTGCAGCTAGGGCAT	ATCTGTCAACGATCAGCTCCAA	91	AAAAAATTTAACAAAAGAATGTTGTTTCTCTGTTTAGTCGAGAGAGAGAAAAGAAAAGAAAAAGATAAAAGAGTGCAGCTAGGGCATCGAGTCAAGAAGAGTGTAGCTAGGGCACCAACTCAAGATCTCAAGAAGAGAAGGAAAGAAGGAAGAAGGCTTGGAGCTGATCGTTGACAGATTTGGTATGTTTCTTCGTCTTTCCTTTGTCTTTTCTCTACTCTATTCAATCAATG
comp1800_c0_seq1	comp1800_c0_seq1a	259	1	5	gtaat	3	136	150	39	74	N	38	TAGTTTGTTTCGGGGCCACTAA	AACGAGAGCCACTAAACGACTT	89	GGGAGGTTAGTCCATCGAGATCTTAAGTTGAAGTGTTATAAGAGAAAGTGATTGTATTTATCACGAGTTTGCATAGTTTGTTTCGGGGCCACTAATAATAAGAAAGAGGCATCGTTTAGTGGCTCTCGGATGAAGGTAATGTAATGTAATGTTGAAATAATGTAAGTCGTTTAGTGGCTCTCGTTTAGGGGCCACTAATAAGAAATGATGTAATGTTGCCTTATTAAAGCCAGCTCGTTATGGTAGTTGAAACGGACAA
comp1800_c0_seq2	comp1800_c0_seq2a	247	1	5	gtaat	3	136	150	39	74	N	37	TAGTTTGTTTCGGGGCCACTAA	AACGAGAGCCACTAAACGACTT	89	GGGAGGTTAGTCCATCGAGATCTTAAGTTGAAGTGTTATAAGAGAAAGTGATTGTATTTATCACGAGTTTGCATAGTTTGTTTCGGGGCCACTAATAATAAGAAAGAGGCATCGTTTAGTGGCTCTCGGATGAAGGTAATGTAATGTAATGTTGAAATAATGTAAGTCGTTTAGTGGCTCTCGTTTAGGGGCCACTAATAAGAAATGATGTAATGTTGAAGGTTAAGAATTGCCTTATTAAAGCCAG
comp1830_c0_seq1	comp1830_c0_seq1a	226	1	2	ga	8	158	173	119	226	Y	42	CCCACTTGAGCCGTTAAAAAGG	AAACTAGCTTGTTGGGTTCCCA	87	ACAAAACGTGAGAAAACATGGTATCCAATTTCGAACAACCAGGAACTGATAGAGAAGCTGGCCATTCAAGGCATCTTCGATAGGAAAAAAACCCACTTGAGCCGTTAAAAAGGTGTTTATGGAAGAGCTTCAATTCGCACAGAACGACATACACGTTGAGAGAGAGAGAGAGAAAATTATGGGAACCCAACAAGCTAGTTTGAGTGTTCTTATGCTTCCATGGTTG
comp1831_c0_seq1	comp1831_c0_seq1a	204	2	3	ggt	4	38	49	132	203	N	60	GATTTGGGCCTTCGATCGTTG	TAATCGGCTTCTTCCCCCAAAA	112	GTCGCTTTGTGCTGGTGGTCCTCGCTGGGGGTCGCTGGGTGGTGGTGGTCCTCGATGGTGGTGCTTGGATTTGGGCCTTCGATCGTTGCGTGGTGATTGGGTAGTGCTGGGTGGGCGTGGGTGGTGCTGCAATGGTGGTGGTGGTTCTGCAACTGTGGTTCTTCGAGGAGGGCAGTCGGTTTTGGGGGAAGAAGCCGATTAAGC
comp1831_c0_seq1	comp1831_c0_seq1b	204	2	3	tgg	4	133	144	132	203	Y	60	GATTTGGGCCTTCGATCGTTG	TAATCGGCTTCTTCCCCCAAAA	112	GTCGCTTTGTGCTGGTGGTCCTCGCTGGGGGTCGCTGGGTGGTGGTGGTCCTCGATGGTGGTGCTTGGATTTGGGCCTTCGATCGTTGCGTGGTGATTGGGTAGTGCTGGGTGGGCGTGGGTGGTGCTGCAATGGTGGTGGTGGTTCTGCAACTGTGGTTCTTCGAGGAGGGCAGTCGGTTTTGGGGGAAGAAGCCGATTAAGC
comp1836_c0_seq1	comp1836_c0_seq1a	411	1	4	gaaa	3	361	372	111	410	Y	40	AGCCTAACATGGTTACACCTGG	GCTTTCAAGACAGAAGCTTGCA	227	AACACGATTTGGAACGTTGTCAAAAAGTCACTGAAACTGTGCTAGCTGCAGTATACAAAGCTTTGAATGATCATCATGTATACCTTGAAGGTACTATTTTGAAGCCTAACATGGTTACACCTGGACAATCTTCCTGTAAGAAGGCTACTGCTGATGAAATCGCTAAAGCCACAGTGACAGCTCTTCAACGCACTGTACCACCAGCAGTTCCTGGAATTATGTTTTTGTCTGGTGGTCAAACTGAGGAAGAAGCATCTGTAAATTTGAATGCTATTAACAAGTACAATGCCAAGAAACCATGGGCATTAAGTTTCAGTTATGGACGTGCTCTGCAAGCTTCTGTCTTGAAAGCATGGCAAGGAAAGAAAGAAAATATTAAAACTGCACAAGATGAACTTC…
comp1899_c0_seq1	comp1899_c0_seq1a	227	1	6	catctc	3	207	224	108	227	Y	42	AATTTACAAAGGTCGTGCCGTG	TTTTAAGCGGGTACAGGGATGG	86	TGGAAAGAAAACCAACAGATAATCATGTATTTGCGCTCTTTATGTTCTGTAAATTTACAAAGGTCGTGCCGTGTCATTTTGGTTTTGTGTCGTGTTTATGGATGTCAATGGACCGAAGCAAGGGCAGGGGCGTAGTCTCCATCCCTGTACCCGCTTAAAAAAACTCTGTACATCCCCAGTTTACTCCAGTTAACGGGTATAATTATCATCTCCATCTCCATCTCCAT
comp2039_c0_seq1	comp2039_c0_seq1a	305	1	2	ga	6	293	304	1	114	N	42	TGCAGATCTTCCATTCCCAACA	TCTCTCTCGCCTTCTTACTCGA	268	ACGCACAACTGCAGATCTTCCATTCCCAACACGGCCCCCACTTGCAAACCTATTCTGATGTGAAGGAGGAAGGTCATCATCCGTTCCACTACTATCAGACAGCTCGTACTCCATGAACCTTAATTCAAAAACCAAAGCGAGGTAATTTTTAGTTGAATAAAGAAAACAAAAAAGAGGTATTTTCACACCGCATCTAGTTCAGCTAATCGAAGAATGAACAATTCCAAGAACAAGAGAGACCCAATTCAGCAATTCAGTGATATTGGAACTCTGAAGGTTCGAGTAAGAAGGCGAGAGAGAGAGAG
comp2056_c0_seq1	comp2056_c0_seq1a	477	2	3	gaa	5	53	67	32	475	Y	49	AGGCGTTGAAGAAGGAGAAGAG	TCGTTTTCTCTCTCTTCGGCAA	110	ATTTGATCCCCAAATCCAAACCCCTAACGTAATGGCCGAACCAATCGAGATCGAAGAAGAAGAAGAAGTAGAAACCTCGAAATGCGTGCAAGAGGGCGAGACGAGCTCACTGGCTCCTGGAGGAGGTCCGATGATGATGAACCGGAAGGAAAAGAGGAAGGCGTTGAAGAAGGAGAAGAGGAAGGAGAAGAGGAAGGAACTGGCGGAGAAGGCGCGGGAAGAGGAGGAGGCTCGGATCAACGACGCCGAGGAGCAGCGGAGGATTCAGCTTGCCGAAGAGAGAGAAAACGAGAGGATGGAGAGAGAAAGAAGAGAGTTTGAGGAGAGAGAGAGGTTGTTTCTCGAAGCTTTAGCGAGAAAGAAAGCTGAAGAGGAAGAAGAGGAACGGAGGAGAGCTCT…
comp2056_c0_seq1	comp2056_c0_seq1b	477	2	3	gaa	4	401	412	32	475	Y	49	AGGCGTTGAAGAAGGAGAAGAG	TCGTTTTCTCTCTCTTCGGCAA	110	ATTTGATCCCCAAATCCAAACCCCTAACGTAATGGCCGAACCAATCGAGATCGAAGAAGAAGAAGAAGTAGAAACCTCGAAATGCGTGCAAGAGGGCGAGACGAGCTCACTGGCTCCTGGAGGAGGTCCGATGATGATGAACCGGAAGGAAAAGAGGAAGGCGTTGAAGAAGGAGAAGAGGAAGGAGAAGAGGAAGGAACTGGCGGAGAAGGCGCGGGAAGAGGAGGAGGCTCGGATCAACGACGCCGAGGAGCAGCGGAGGATTCAGCTTGCCGAAGAGAGAGAAAACGAGAGGATGGAGAGAGAAAGAAGAGAGTTTGAGGAGAGAGAGAGGTTGTTTCTCGAAGCTTTAGCGAGAAAGAAAGCTGAAGAGGAAGAAGAGGAACGGAGGAGAGCTCT…
comp2078_c0_seq1	comp2078_c0_seq1a	213	1	2	ag	7	5	18	1	171	Y	42	CGGTGCGAGTATTTAGGGGAAA	TACATAATCAACGCCACGGACA	89	GAGTAGAGAGAGAGAGAGAAGAAGAAGGTTTAGTTTAGTTAGTGGGTAGTAATTGCGGTGCGAGTATTTAGGGGAAAAATGAAATGGGGATTTGACTTGCCATGTTATCAGAGCCTCACAGCAACAGAAAAAAGATAGTGTGCTCTGTCCGTGGCGTTGATTATGTAACATGTTGACTCTTCGTTTATATATTTGCAGACACGGCGGGTCTCT
comp2081_c0_seq1	comp2081_c0_seq1a	226	1	2	ct	6	166	177	131	226	Y	40	AAACGGAAGACAAACGCAGAAG	AGGCTTAGAGAGAGAGAGCAGA	109	GTTTTCCTTCGAGATCGTTGTGGTTTGATCTCGTCTCAGCATGAACGCAAAAAACGGAAGACAAACGCAGAAGTTAGCTTGTTGAATCTCACGATCTTCTGTCGTATGTCCTCAAACGCAAAAAATCTGGATGCAATGTGGACTACAAGAACATCTAAATTTCTGCTCTCTCTCTCTAAGCCTTTCTCAAAACATGAGTAATGAATTGATGTTGATTAAGGAGCCT
comp2131_c0_seq1	comp2131_c0_seq1a	220	1	3	ctc	4	66	77	101	136	N	47	ACAAAACTCCTAGCCCCCAAAA	GTTATGGCTTTGAGGGCTTTGG	99	GGAAAAGAAACCAACCCACAAAACTCCTAGCCCCCAAAACCCTCCTTTTATTCTTCTCCACTTCTCTCCTCCTCCTCACCTTCCTTTACCTATCCTCTCAAACCCAAAACCCTACCCCCAAAGCCCTCAAAGCCATAACTTTTGACCGTACAATCAAACCCTTTGATTGCTACAAATCGCCTCAAGCCCACCCAGTAATTGCCAGCATTGTAGAAGGCCT
comp2194_c0_seq1	comp2194_c0_seq1a	894	1	4	agct	3	785	796	262	582	N	44	TGGCACGGATGAATCAGTTACA	TCACCAAGTCTAAGAATGGGCC	145	TACGAATTCAGATTTGCTACTGCCAAAGAGGCCAGGAACGAGCTTCCGCTTTATCTAAAGAGAAAACCTATTCCTTTCTCTCTTCCTGATCAGCGGATTCAGAGTGATCAGGTGAAGCCCCCCTTCTCTTCTCGTTGGCACGGATGAATCAGTTACATCTTGTTCCTACTACTACCGAGTAGAGGACATTTCATTCACAGACCTTGATCTTTAAGGTGAAAGTGGGCCTTAGCTGCAAGTTAATCAAAAGGGCCTGATTTACCCGTTCTCGTTGGATGACCGGCCCATTCTTAGACTTGGTGAACTCCTGTCGCGATGAATTAAACTCCGTTCCATGCCCCGCTGCTTGTCAATCACATCGGAAAGTCGTTGGGTCGGCGGAGACCTCTTTCGGCAAAG…
comp2199_c0_seq1	comp2199_c0_seq1a	312	1	3	tag	4	175	186	38	292	Y	52	GTTGTTGGCCACGGTGAAATAA	TTTACTTCTCAATGCCAACGCC	173	ACCGCAGGGGAATTTTGAGTGTCTGACCAGGTAAGAGATGTCGATAATTGAAGGGGTTCTGAGCTTTGAGGGACTGGCAAGTGGTGAGGCCCTGATAGGAGTTGTTGGCCACGGTGAAATAAGTGTCGGAGGTATTCAAGATGTAAGATGCGTTATGCTGGTAGAACCGGGAAATAGTAGTAGTAGTGCAGGAGCAATTGATGGGCACAACGAGGAGAGTGCCGGAGGGGATGGTAGCGAAGCGGGGGATGTTGTTGAGACGGGCGATTTCGGAGGCGTTGGCATTGAGAAGTAAACCGATGAGGAGAGGGG
comp2289_c0_seq1	comp2289_c0_seq1a	306	1	3	tct	4	184	195	91	306	Y	42	TCAGTGTCAGTTCATCGCAGAA	TGCTCGATACAGAAACAAGCCT	82	TGTGATGTCAACTTTCGAGGAACAAGTTCCAATTTTATAAGCTCTTCTGATGGTTTCAGTGTCAGTTCATCGCAGAAGTTACAAAAAGAGATGGTGATTCTTGGGCATCATATATATGAATCTGAGCCTGCACACAAAAGGCTTGTTTCTGTATCGAGCACAACCTCAACCTGCACAGAGCAGTCTTCTTCTTCTGCATCTGTCACTGCTTTTTCTCAGGGAATGCTCCAGTACACATGGAAGGATGGGTTTCCACATTACAGTTTCTCTGTAGATGATCAGAGGGAGCTTTATGTAGCCAACTTG
comp2311_c0_seq1	comp2311_c0_seq1a	206	1	2	ct	8	86	101	18	119	Y	51	GCCTCACTCTCTCTCTCTCTCT	CTGAAACCCACCCCAACATTTC	89	CCTTCGAGCCCTTATTACTTGAGTATAAAAGCCCCTTCATTTCCTTTTCTCTTTCCCTTTTCCCGTCTTTGTGCCTCTCGCCTCACTCTCTCTCTCTCTCTCGTTGGTGCGCCCTGCATTCTTCAGCAAGAGGAGGGTTTTGAGTGGTTGTTGGTGGTGGGTTTCGGTGGAAATGTTGGGGTGGGTTTCAGGGTGTTGGGGATGGG
comp2335_c0_seq1	comp2335_c0_seq1a	437	1	2	ca	6	1	12	60	314	N	44	TGGCTAGAGGCTGCAACATTTA	TCAAGGCATTCTGGATCAGCTT	244	CACACACACACATACACAATATGATGTATTATCCAAGGGAAAATCTTGGTCTTCCCTTAAAGCATCCATCCAGGTATGAACCCATTGATATTATGGCTAGAGGCTGCAACATTTATCTCATTATCTGAGCCCACATGGTTATATCCAGAATGCAGTGTGGAGTTCAATCCCAGAGGCTGATAAAAGCCCTCTGACTGAGGAAGGAGGTTGCAAGGAATAGTGTGTCCCCCAGCTTCCCATGATATTCCATGAGCAATATCAGCAGCATTTGCTTCCAACATCCTTCTCAAGGCGCTGTTAGATTCAGCTAGCATTTTCTCCCTCCTTTGAAGTTCAGCAAGCTGATCCAGAATGCCTTGAGTCTTAGTTGATCTAATTTGCTTCAAGGACTTCTCCAGC…
comp2338_c0_seq1	comp2338_c0_seq1a	381	1	3	ggt	4	325	336	3	143	N	44	TGTGGTGGAGTATTCAGGAAGC	CACCACCTCTCCTCCCTACTAA	156	ATTTTTTTGGTTCCTTGTTCTTTTTGGTTTTGCTGCAATATTTTTTGTACACTCCTAATTAATAAGATGGGCTTAATATGTGTTGTGATTGAAGAAAGCATGTGGGGGAATGGAATGGGGCTGATGGCAATGGAAATGGTCATGTTGGTGGTTGTGGTGGAGTATTCAGGAAGCTGTAAGGTTGTAGGATGGTAAGAGGGGCAATGAAAGAGTTACCGATGATATTGGGTGGGCCAACTATCGGATTTCGGCCCTATTTTTTTCGAACCGGATAACAAGACCCGTGGGTAATCCGACCCATGGACACCCTTAGTAGGGAGGAGAGGTGGTGGTGGTTATTGGTAGCAAAGAGTTTGGTAATGGCAAAAATGGTGGGGAAGT
comp2407_c0_seq1	comp2407_c0_seq1a	281	1	2	ct	8	9	24	40	279	N	41	TGTGGTTCATTCTGACAGAGCA	TTTTCCTCCTGGCCAGAATACC	136	TGCCATTACTCTCTCTCTCTCTCTAAAATTCTCTTGAAAATGGGTGAAGAGTTCTTAACTGTGGTTCATTCTGACAGAGCAGTTGAACAGGCTATTGTGACTTTAAGGAAGGGTGCACATCTTCTAAAGTTTGGCCGAAGAGGGAAACCAAAATTCTGTCCTTTCAGATTGTCCACGGATGAGAAACTTTTGATTTGGTATTCTGGCCAGGAGGAAAAACAACTGAGATTAAGCTCAGTTACAGATATTGTCCGTGGCGAAAAAACTAAACAACTTCAGCG
comp2540_c0_seq1	comp2540_c0_seq1a	210	1	4	gtga	3	83	94	38	187	Y	38	AGTCACAGGGCATTTGGTAAGT	GCTCCTCAAATCAGGAAGAGCT	87	ATATCATTATTCTTTTTCAATCATATTGTGGAAGTCACAGGGCATTTGGTAAGTCTGACATCATGAGATAAGATTGTATTGTGTGAGTGAGTGAGTAAGCCGTTGTATGGGATAATCGATAGCTCTTCCTGATTTGAGGAGCTAGTATGGTGAAATTAGTTGGTTCTAAATTACGAGAGGCTACCATTACAGTGACCAATGGCCAAAATA
comp2606_c0_seq1	comp2606_c0_seq1a	201	2	2	gt	6	104	115	3	50	N	49	GGTCATTGTGTGTGTGTTGTGT	AGACAGACAACACACACACACT	79	TGTGTGTGCGTCTGTGTGGCCGGGTCATTGTGTGTGTGTTGTGTGTGCATCTGTGTAGCTGGGTCAGTGTGTGTGAGTGTGTGTTGTCTGTCTTGCTAATTCAGTGTGTGTGTGTTGTCTGTCTTGCTAGTTCAGTGTATGTGTGTTTGTTGTGTGCATCTGTGTTGTGGCTGAGTCAGTGTGTGTGTGTGTGTGTGCGCA
comp2606_c0_seq1	comp2606_c0_seq1b	201	2	2	gt	9	179	196	3	50	N	49	GGTCATTGTGTGTGTGTTGTGT	AGACAGACAACACACACACACT	79	TGTGTGTGCGTCTGTGTGGCCGGGTCATTGTGTGTGTGTTGTGTGTGCATCTGTGTAGCTGGGTCAGTGTGTGTGAGTGTGTGTTGTCTGTCTTGCTAATTCAGTGTGTGTGTGTTGTCTGTCTTGCTAGTTCAGTGTATGTGTGTTTGTTGTGTGCATCTGTGTTGTGGCTGAGTCAGTGTGTGTGTGTGTGTGTGCGCA
comp2686_c0_seq1	comp2686_c0_seq1a	556	2	3	ttc	6	1	18	206	430	N	46	TTTGGGACCTGTTGATACCAGG	AATTCAAGTTTGCAGGTACCGC	236	TTCTTCTTCTTCTTCTTCATCCTCCTCCAGTTCAACTTTTCTTCTAGGGCGGGCACGTGGTTTCTTCTTAGACTTTGCCTTGCGTTTTGGGTTGTTTTGTTTATTTCCCCAGAGCTTCTGAAATGCTAAAGAAAGTGCTGACTGCCCAAGTGGGAGTGCGAGGGCCATAAGAAAAGCTTTGGGACCTGTTGATACCAGGAGGGATATGACGGTTGCTGGAAGGAACCATCCAAAAGATCTGAATGCCTTAAAAATCCAAACACCGTCAATGAATTCCTCTACAACCCCACCCAATTGCTCCAAACCGAACGGCGTATCATCATCATCATCGTCACTGCCGTCGTTCCCAGAATTGGAGTCGAAATTAAAATTGAAGTTTTGGTTCCGGAAGGACTCGGC…
comp2686_c0_seq1	comp2686_c0_seq1b	556	2	3	atc	5	316	330	206	430	Y	46	TTTGGGACCTGTTGATACCAGG	AATTCAAGTTTGCAGGTACCGC	236	TTCTTCTTCTTCTTCTTCATCCTCCTCCAGTTCAACTTTTCTTCTAGGGCGGGCACGTGGTTTCTTCTTAGACTTTGCCTTGCGTTTTGGGTTGTTTTGTTTATTTCCCCAGAGCTTCTGAAATGCTAAAGAAAGTGCTGACTGCCCAAGTGGGAGTGCGAGGGCCATAAGAAAAGCTTTGGGACCTGTTGATACCAGGAGGGATATGACGGTTGCTGGAAGGAACCATCCAAAAGATCTGAATGCCTTAAAAATCCAAACACCGTCAATGAATTCCTCTACAACCCCACCCAATTGCTCCAAACCGAACGGCGTATCATCATCATCATCGTCACTGCCGTCGTTCCCAGAATTGGAGTCGAAATTAAAATTGAAGTTTTGGTTCCGGAAGGACTCGGC…
comp2695_c0_seq1	comp2695_c0_seq1a	457	2	6	aacagc	4	1	24	85	378	N	43	TCAATAGACACCGCACACAAGA	CAAAAGCCTTCTTCCTCGCAAA	174	AACAGCAACAGCAACAGCAACAGCTACGGCAGATGATGATGATGAGCCCGCAACTACAGCCTTCAAATCCTTTTGGCAGCCCGTATGGAGCCAATATCCATCCCTATGGCTTGGGTATACCTGCTCAAGCCTACAGCCCATATACAGGCCTTCAATAGACACCGCACACAAGATAACCTCTTGTTTTGTTGGAAATACAAGGAAGAAGATTACACAGTTGTAGATAGTTTCTGTTTTATAATAACAGGGAGATACTTGAAGATAGGCAGATGTCCATCATACGTGGCGCAATTGCTGGAGCTTGGACAAAATCATTTGTTCAAGAATTTGCGAGGAAGAAGGCTTTTGATGGTTGGTTATGTCCATCACTGCAGGTGGTAACAATGTTTTTGATACTGA…
comp2695_c0_seq1	comp2695_c0_seq1b	457	2	3	gat	4	32	43	85	378	N	43	TCAATAGACACCGCACACAAGA	CAAAAGCCTTCTTCCTCGCAAA	174	AACAGCAACAGCAACAGCAACAGCTACGGCAGATGATGATGATGAGCCCGCAACTACAGCCTTCAAATCCTTTTGGCAGCCCGTATGGAGCCAATATCCATCCCTATGGCTTGGGTATACCTGCTCAAGCCTACAGCCCATATACAGGCCTTCAATAGACACCGCACACAAGATAACCTCTTGTTTTGTTGGAAATACAAGGAAGAAGATTACACAGTTGTAGATAGTTTCTGTTTTATAATAACAGGGAGATACTTGAAGATAGGCAGATGTCCATCATACGTGGCGCAATTGCTGGAGCTTGGACAAAATCATTTGTTCAAGAATTTGCGAGGAAGAAGGCTTTTGATGGTTGGTTATGTCCATCACTGCAGGTGGTAACAATGTTTTTGATACTGA…
comp2697_c0_seq1	comp2697_c0_seq1a	732	2	2	ga	6	13	24	24	668	N	54	AACTGGGCCTTCTCATCTTCAG	GGCGGATTTGGCTAGGTTTAAC	174	GTGTGTGTGAGTGAGAGAGAGAGATGGGGACAGATATGGTCCTGCAACTGGGCCTTCTCATCTTCAGCCTAGGCATCTTCTTCGCTCTACAGAATTTCTCCAAACAAGCCCTAACCAAACTCCGAACCAAAAATCGATCCACCGCCGAATGTCACCGCCACTTCGTCCAAGCCGCCCAACTCCTAGCCAAATCCCGATCGTCCCGCAACAAAACCACCTCGTTAAACCTAGCCAAATCCGCCGTCGTCGAAGCCGACAAAGCCCTATCCATCGAGCCCAAGAACCCCGCAGCCCATATCCTCAAGGCCCTGGCCCAAGATCTCATGGGCCACAAGTCTTCAGCCATTAGATCACTCGATATAGCCCTTTCTCCTCCGGCTTTGAAGTCTCTGCCGGAGA…
comp2697_c0_seq1	comp2697_c0_seq1b	732	2	2	ga	6	396	407	24	668	Y	54	AACTGGGCCTTCTCATCTTCAG	GGCGGATTTGGCTAGGTTTAAC	174	GTGTGTGTGAGTGAGAGAGAGAGATGGGGACAGATATGGTCCTGCAACTGGGCCTTCTCATCTTCAGCCTAGGCATCTTCTTCGCTCTACAGAATTTCTCCAAACAAGCCCTAACCAAACTCCGAACCAAAAATCGATCCACCGCCGAATGTCACCGCCACTTCGTCCAAGCCGCCCAACTCCTAGCCAAATCCCGATCGTCCCGCAACAAAACCACCTCGTTAAACCTAGCCAAATCCGCCGTCGTCGAAGCCGACAAAGCCCTATCCATCGAGCCCAAGAACCCCGCAGCCCATATCCTCAAGGCCCTGGCCCAAGATCTCATGGGCCACAAGTCTTCAGCCATTAGATCACTCGATATAGCCCTTTCTCCTCCGGCTTTGAAGTCTCTGCCGGAGA…
comp2699_c0_seq1	comp2699_c0_seq1a	368	1	2	ct	6	211	222	70	312	Y	42	CATCGTTGCCTCTCTCTCTCTC	AGAGGTTGAGCAGAGATGGAGA	77	CAAAAACAAGAAACAAAAAAAAATGTTCTAAAAAGCAAGGCAAAACAGCAACAAGGCGCGCAGAGGCTATGGGGGATAAATGAAATCCAGGCTTTGAGCTTTGTTAGCAGCAAATAATTCTTTTTTCCGTTCAAGTATAAAAACCCTATTTTCATTCTCTCTCTCCTCTCTCTGTATCAAAAGAACGATTTTGCCTCTCTCCATCGTTGCCTCTCTCTCTCTCCTCTGTCTCTCTCTCACAAAACCGAAAACCAGCTGCGAAGGTCTTTCTGCGACGGCTCTCCATCTCTGCTCAACCTCTTTCCAAGCCATCTCTACTCAACATCTCTCTCTTAAGTTCTCCCTCCAAAGACATTTTTCTCTCAAAG
comp2710_c0_seq1	comp2710_c0_seq1a	281	1	2	ag	8	1	16	18	281	N	47	AGAGAGAATGGCTCCAACAGTG	AGTATAAGCATCGATCGCAGCA	98	AGAGAGAGAGAGAGAGAATGGCTCCAACAGTGGATGCCTCTGCAGCGTCAAAACAAGCGGAACAGCTGAGGCAAAACGGCAACCATTACTTCCAAAAAAATCGGTTTGGTGCTGCGATCGATGCTTATACTGGGGCTATTGTTTTGTGCCCTGGTGTTCCCATATATTGGACTAATCGTGCTTTATGCCATAGCAAGCGGAATGATTGGGAAAAAGTGGAGGAAGATTGTCGGAGAGCTGTTGAGCTTGATCACAATTCAGTCAAGGCTCACTACATGCTA
comp2720_c0_seq1	comp2720_c0_seq1a	317	2	2	ag	8	1	16	17	226	N	42	GAGAGAGATGGAGGGAATGCAG	ATTTCTCTCTGAGCTCGGCAAA	84	AGAGAGAGAGAGAGAGATGGAGGGAATGCAGCAGTTAGCCCTTCCCATAGTGGGAATTGTAGCAGTTGCAGCTGTTACTTTCTATGCTGTTAGCTTTGCCGAGCTCAGAGAGAAATCTTTCAGAGACTTAGATGAGTCGGAAGAGTCAGAAAACATGGGATTTAAATCATCTTTAAGCTCCAGAGAAAGGCGAGCAAGAAGAAAGGCTGAGAAAGAAGCCAAATCTTGAATTCATCTTTCTTTCTCACAGATATGTGTGAAAGGATTTTCCATCTTATCTCTCTCTCTCTCTCATGGATTTCAGATTTCAGATTGAG
comp2720_c0_seq1	comp2720_c0_seq1b	317	2	2	tc	8	278	293	17	226	N	42	GAGAGAGATGGAGGGAATGCAG	ATTTCTCTCTGAGCTCGGCAAA	84	AGAGAGAGAGAGAGAGATGGAGGGAATGCAGCAGTTAGCCCTTCCCATAGTGGGAATTGTAGCAGTTGCAGCTGTTACTTTCTATGCTGTTAGCTTTGCCGAGCTCAGAGAGAAATCTTTCAGAGACTTAGATGAGTCGGAAGAGTCAGAAAACATGGGATTTAAATCATCTTTAAGCTCCAGAGAAAGGCGAGCAAGAAGAAAGGCTGAGAAAGAAGCCAAATCTTGAATTCATCTTTCTTTCTCACAGATATGTGTGAAAGGATTTTCCATCTTATCTCTCTCTCTCTCTCATGGATTTCAGATTTCAGATTGAG
comp2736_c0_seq1	comp2736_c0_seq1a	827	1	3	ccg	4	154	165	29	733	Y	46	GTCTTCTCTTCACTCACCAGCA	GGGGAAGGAATATGTGGGGTTT	165	GAGAGAGTGAGGGAGAGGGGTGGAGAGAATGGAGGCTCAAGCAGTGTTAGGAAGGTCTTGTGTTTACTCATCACTGTCTTCTCTTCACTCACCAGCAAAAAAACATGGCAGTTTATCATACACCGCCTCCCACAAGCTTATCTCATGCACCACCCGCCGCCGCCGCCTAGCAGCATTCCAATCACCATCCCATCTTTTCGCATATTCCCCGTCCCGTCCTCATGCCCTCAAGAAACACCACAAACCCCACATATTCCTTCCCCACTTGATTGCTTCTATGGAAGAAGTGGAAGAGACTTACATTATGATTAAACCGGATGGTGTTCAACGTGGCCTGGTTGGAGAAATAATTTCTAGGTTTGAGAAGAAGGGGTTTAAGCTATCTGGCTTGAAGCTTTT…
comp2745_c0_seq1	comp2745_c0_seq1a	1325	1	2	ga	9	1308	1325	3	1001	N	45	ATATCTACTCCTCCGGCATCGA	ATCCCGCCATTACTGACACTTT	258	TTTGCTAAAGCTTGTGTCGCATGCTCCTGAAGAGCTTGGCCACCCTCTCCTTGCATACACTCCTTCGAAGGAGCAACTACAGCTCCAATGAGAACCGGTATGCCATGTGCATCAACAACGGCTTTCTTAGCTTTAGTTGACTTTGAAGAAAGAGCCTCCAAAGCATCAGCAGCACTGGCACGGACGGAAACATCATTTTCTTGACCCAACAGTCTAAGCAAAGCTTCAATGGCTCCGGAATCAATTATTTTGGGGACACTGTCACTGAAAGCCAGCACCAAACGAGCCAACAGAGAAGCCGCATTGGATTGAGCAGCAGCATTGTTGGAAGAAAGAAGCCCCAAAATGATATCTACTCCTCCGGCATCGAGTGTTGCCCTCCAATACCCCTCTTTGTCA…
comp2748_c0_seq1	comp2748_c0_seq1a	1114	1	2	tc	6	141	152	252	1112	N	47	ATGAAGTTTCCCAGGGCAGATT	GGACTCGCATCCTTAGGATCAG	239	CCTTCGGTCCTTCCACCCGGCCCAGGCACCCCTCTGCGCCTCTCTGCCTTGTAGCGACGCCGACGGTCGACGACCCTCCAGCCAGTCAGCCTGAGTGTGCCCTCTCTCTCAGTCTCAGTCTCTCTCTGCGGCTGCGCTATTCTCTCTCTCTCCTTCGATGCAGTTTGAGTTTGAAGAGTGCAAATTGCGTGGAATATGCCTAGATTGATGCATAGTTGGGGCCTTGAACTTTAATAGAGGGCTCCCTTGTAATGGATTCTCCTGAACATGTACGAGATAATGTAAAACGGGACATGGAGGATAAGTCAGAAGGGAGGAGTGATAGGGCCAGAGATGATGCAGAACGAGAGGGAGATGATAAGAGGAAGCACAAGTCAAGCAAGTCAAGAAAACCTGAGA…
comp2749_c0_seq1	comp2749_c0_seq1a	1103	2	6	gaagat	3	859	876	40	930	Y	47	TGCGATTCCGGTTGAAGAACTA	TAGCACTTCTCCATCTCCAGGA	263	TGAAGCGCTAAGTACAACAAACCAGTCCGATTCGAAACCATGAAAGCCGTTCTTGTGCGAACCGGTTCAGTCCCGGTCCTATCTTCGTTTGTGTGCGGTTCACCGAGAGTGTCTCTCTCCGTTCACGACTCGATTTCCGGTGAGAAAAGCCACGTTTCTTCTCCGAAGATTGGTCTGCGTTTGGAGGTCAATCGTCGGAGCGTTATGCGAAGGGCTTTGTCGGAAACAGATGTTGTCAGATTGGAAAGTGAGGCTTCCGATAAGTTCTCGAAGTTGAGCGGCATCGGATCGCTGTCTTTTCCGGGGAAAATACCGGAGGAAGAGTATGTAGAAAGCGAAGATGAGGTGGTTTTTAGAGGAATTGGATCTTTGACTTTGACGGGGAGAGATTTTGATCGG…
comp2749_c0_seq1	comp2749_c0_seq1b	1103	2	2	tg	7	1090	1103	40	930	N	47	TGCGATTCCGGTTGAAGAACTA	TAGCACTTCTCCATCTCCAGGA	263	TGAAGCGCTAAGTACAACAAACCAGTCCGATTCGAAACCATGAAAGCCGTTCTTGTGCGAACCGGTTCAGTCCCGGTCCTATCTTCGTTTGTGTGCGGTTCACCGAGAGTGTCTCTCTCCGTTCACGACTCGATTTCCGGTGAGAAAAGCCACGTTTCTTCTCCGAAGATTGGTCTGCGTTTGGAGGTCAATCGTCGGAGCGTTATGCGAAGGGCTTTGTCGGAAACAGATGTTGTCAGATTGGAAAGTGAGGCTTCCGATAAGTTCTCGAAGTTGAGCGGCATCGGATCGCTGTCTTTTCCGGGGAAAATACCGGAGGAAGAGTATGTAGAAAGCGAAGATGAGGTGGTTTTTAGAGGAATTGGATCTTTGACTTTGACGGGGAGAGATTTTGATCGG…
comp2762_c0_seq1	comp2762_c0_seq1a	595	1	2	ag	9	1	18	25	594	N	50	ATTGCAGTCAATGGGTCAGTCT	CTGTTAGCAGCTCAATGGCATC	114	AGAGAGAGAGAGAGAGAGAAATCAATGGAGAACGCGACACCATCACCAACACCACCAGCTGAGGAGCTTCTAACGAAGATCCAAGAGCTCGAAGCTGGTCATGCTTACTTGAAACAAGAGATGTCGAAGCTCATGATTTCAAGTGATCACAAATCGGACTCACAAAACCGCCAAAGGTCTCACTCTATATCGCCAAAGCGGTCTGCTATGGCACCGAGGTTGAGAGGCGGTGGCGCTGGTGGGTTTGAAGGTAGAGCTCCGGCGGCATGGAAAAAGGGTTCGGCTTCTTTCCGCCAATCGTCGCCGTTGCGGAGGGAAAGTCGGAGTTATCAGGATTACAGTGGCGGCGGCGAAAGCGGTGGTCCGGCGTCGGTGAAGTTTACTGATAGGCAGTATTTG…
comp2777_c0_seq1	comp2777_c0_seq1a	560	1	4	aagc	3	242	253	59	286	Y	40	ATTGGGAAGCAAGCAAGCAATT	TCCCTCTCTCTCTCCCTCTTTG	201	ATTTAGGTTCAAGTTGATCTTTCAAATACAGAGCAATTCGATCAAACCCTCATACTGAATGGCTAATGTGGTAGAGCTGAAGGTGGGTTTGCACTGTGAGGAGTGCATCAAGAAAATCTTGAAGGCCATTAAAAAGATAGAAGATATTGAAACATATAACGTCGATGCACAGCTGAACAAGGTCACAGTGACCGGCAACGTAACAACGGAAGAAGTCATGAGGGCTCTCCATAAGATTGGGAAGCAAGCAAGCAATTGGGAGGAAGGTCCAGTTGCTCCAGTATCATAAACTATATGAGGACTTGCATATAATTAAGCCCACGGATCAAGTAGTTGTTCAATTTCACAAGAGTGATTATGTAGAGATCAAAGCAGAGATTATGGCGAAAGAGAGCAGAA…
comp2778_c0_seq1	comp2778_c0_seq1a	876	1	3	ggt	5	807	821	114	866	Y	43	CAAGTGGAACAATGGCCTCAAG	TTTTCACTTTCCTCCACCACCA	249	CTATAATTACCATTGCAGATAGGAGTGTGCAAATGTGCCAAGAAAAGTTTGGAAGTTGATCCTCTCATCTCATCAGCCGGACAAATGGTGCTTTGAGGTCATTCATACATTCAAACGGGGACTCTGTAAGAGGGATCAACCATTTTCAAAATGAACAAGTTCCCTTTGTCACCTCTTGATGCTCTCAATTCCTCGTCCAAATAAGTAATATCCAACTCACCTCGAGCCCTTCCAGGAGCTTTAACAGGAATCAGACCAAAAATTTTGAAAACATCAAATTTTACAGCCACCTTTCTTGCATTCAGAGGTGTTAAATCTGCTGTCACCTGATTGAAGAATGGCCATGATTCCATATTTTGAGCCCTAAGTGTATCCACGTTGATTGCTTGATAGTTTACC…
comp2787_c0_seq1	comp2787_c0_seq1a	438	1	2	ca	8	8	23	27	437	N	45	GGGTGATTACTGTGATCGTGGT	GTCTCAGAAAACTCCGACCCAT	154	GACCGCCCACACACACACACACACGCATGGAAGGCAAAGTGGGTCTTGCTCAAGATCGAAAACCCACAAAAGAAAGAGTAGTTTGTTGTATAGGTGATGTCCATGGATTCATTCACAAACTCCAGAAACTGTGGTCCAATCTCGAAACCTTAATAGAACCATCTGATTTCGAAACAGCTCTGATTATTTTCTTGGGTGATTACTGTGATCGTGGTCCGGATACGCGAAAGGTGATCGATTTTTTGATTTCTTTGCCATCAAAATACCCAAAACAATCCCATGTTTTTCTCTCAGGGAACCATGATTTCGCATTTGCTGCATTCATGGGGCTTCTTCCTGTGCCACCTGATGGGTCGGAGTTTTCTGAGACTTGGGATGAGTATAAAGCCAGTGAGGAGA…
comp2790_c0_seq1	comp2790_c0_seq1a	695	2	3	acc	4	229	240	18	458	Y	41	CCAAACAGGCCAAAACCAAGAA	TCTTGGCCTGTGAGTTCTTGAA	95	TTTCCATCTAAAGAGATATGGATAACCTACTTAGTGTACAACAAAAAAGGGCAGCCAAACAGGCCAAAACCAAGAAAAAACCAGTCAAGGTTGTGTACATCTCCAATCCCATGAAGGTGAAGACCAGTGCCTCAGAATTCAGAGCTTTGGTTCAAGAACTCACAGGCCAAGACGCCGACATGCCCGTCCCTGCTAGGTTCCCGGAGATTGGTGGTGTCGGTTCCGATGACCACCACCACCAAGAAGTCCCTGAGGGCCCTGGAGATCAAGCAGTACATGAAGTTCCTACAATGAACCCTTGTGGTGAATTGGCTAAGAAATCTGATCTTTCATGTGAGCCTTATGATGATGATGATGTGTTTATGCCTCAGATTATAGAGAATTTTCCTGGAATATTTC…
comp2790_c0_seq1	comp2790_c0_seq1b	695	2	3	atg	5	343	357	18	458	Y	41	CCAAACAGGCCAAAACCAAGAA	TCTTGGCCTGTGAGTTCTTGAA	95	TTTCCATCTAAAGAGATATGGATAACCTACTTAGTGTACAACAAAAAAGGGCAGCCAAACAGGCCAAAACCAAGAAAAAACCAGTCAAGGTTGTGTACATCTCCAATCCCATGAAGGTGAAGACCAGTGCCTCAGAATTCAGAGCTTTGGTTCAAGAACTCACAGGCCAAGACGCCGACATGCCCGTCCCTGCTAGGTTCCCGGAGATTGGTGGTGTCGGTTCCGATGACCACCACCACCAAGAAGTCCCTGAGGGCCCTGGAGATCAAGCAGTACATGAAGTTCCTACAATGAACCCTTGTGGTGAATTGGCTAAGAAATCTGATCTTTCATGTGAGCCTTATGATGATGATGATGTGTTTATGCCTCAGATTATAGAGAATTTTCCTGGAATATTTC…
comp2797_c0_seq1	comp2797_c0_seq1a	805	1	3	gaa	5	189	203	79	804	Y	41	TAAAACGCCATCCAGGTCTTCA	AGTTCAAAGGCTCTAGTCCAGC	187	GACTTTGTCATAGATTGATGAAGATATATGCACTGATATACATAATCAGACATATATGTCTGTTCTGTATATTTATTCATGGCTTCAGAGGAGTTGCAGAGGAATTTGGAAACTGTTGAAATGGAGGATAGAAGATCAGAGATGGGTTCAGATAAACACAAGAACAGAGCGAAGAAGAATGAGATGATGAAGAAGAAGAAGAAGACTCCTTATTTGCCAAGATTTGGGTGTTTCAAATCTAAAGATGATTACCCAACAATTGATGAGTCAAAGGGTGGTCGGAGTTTTGATATGGAGGCCACTACCACCGGAAATGATCGCTCTCCGACCCACCTCGTTATAATGGTTAATGGCATCATTGGCAGTGCTCAAAACTGGAGATTTGCTGCAAAACAGTTC…
comp2799_c0_seq2	comp2799_c0_seq2a	1255	2	2	tc	6	1227	1238	319	1221	N	42	TTGCGATACCCCCAATAGATCG	GCGAGAGAGAGAGAAGACGATG	128	GAAAACTTTCATTTAAACCTGCCCTTCAAATTTCATATTTTGAGTTCTACAACATTGCAATCAACCCAACTATTTGGGGTTTCCATAAAAAAGAATTCTCTCTGCCTATCCAATATCGATCATCCAAGTCAACACTCATCGAAAAAAAAGTATATGCTTTTGCTTTCCTTTCACTTATACATTGACATCTATAATGAATAATCATCAGTATTAAAATGAAGGAGACAGCAGGGCAACAAAATCTGCTGTCCTCTGCGCGCTTTTAGTCTTTTGACAGTCCAACAGGTGATTTGGAGAGTCGGAATCTGGGATCTGCTACCTTCTACGCTTAGACTCCTTCCGCATCTCTGCCATGTAGCTCTCAAAATTGGATTTCTCCCATAATTGTCTCTGAATAAG…
comp2799_c0_seq2	comp2799_c0_seq2b	1255	2	2	ct	8	1240	1255	319	1221	N	42	TTGCGATACCCCCAATAGATCG	GCGAGAGAGAGAGAAGACGATG	128	GAAAACTTTCATTTAAACCTGCCCTTCAAATTTCATATTTTGAGTTCTACAACATTGCAATCAACCCAACTATTTGGGGTTTCCATAAAAAAGAATTCTCTCTGCCTATCCAATATCGATCATCCAAGTCAACACTCATCGAAAAAAAAGTATATGCTTTTGCTTTCCTTTCACTTATACATTGACATCTATAATGAATAATCATCAGTATTAAAATGAAGGAGACAGCAGGGCAACAAAATCTGCTGTCCTCTGCGCGCTTTTAGTCTTTTGACAGTCCAACAGGTGATTTGGAGAGTCGGAATCTGGGATCTGCTACCTTCTACGCTTAGACTCCTTCCGCATCTCTGCCATGTAGCTCTCAAAATTGGATTTCTCCCATAATTGTCTCTGAATAAG…
comp2811_c0_seq1	comp2811_c0_seq1a	236	1	3	tga	7	216	236	127	234	N	41	AAAGGACTGCAAGAGAACCCTT	TTCATTCCCACCCTGTGATCTG	161	GAACATGACCTTGTGTCTATAAAGGACTGCAAGAGAACCCTTAAAGTTGTGTTCTTAAGAGAGTTGGAGGATGCAATTGAGAGTCATCTGATTTTACTCTCCAAAATCAGGGACATCAAAAATTTCATGCCTAGTTCACAATCAAAGGCTTCCGATGAAACAGGGGAGGATGCTTCTGGCAGCAGATCACAGGGTGGGAATGAAAATGATGATGTTGATGATGATGATGATGATGA
comp2819_c0_seq1	comp2819_c0_seq1a	800	1	3	tgg	4	737	748	3	314	N	45	GCCTTCGAAGTTTTCTGCCAAT	TCTCTCAAACGGCCCTCTAAAC	229	TGCAACGAGTTGATGATGTCTTCTACCATTTGAACCTTACGTCTCCTTTCTGGATTGACGGAGTCGACTAGCAACGAGTTGATGATGTATTCTGCATCGTGAGCCAGACCTATGATTTGGGTTACCAGACTTTTCACTTTCTCGTGGTCACGCTGGCATATCAATTCAGTATCCTTGAGGAAGTTTCTCAGAAATGCAAATTCCTTGTACATAAAGTTGATCTGTATAATCTCGATCTGATCAAGAAAACGAAGGCTAGAGTTCATGATCTGGTTCATGTTATCTAAGAGAACATCGACGCAAAAGTCCTCCATCTTGCCCTCCCTCTCTCACTGATTTTATTTTCCTTTTTTTTGGAAGCCTTCGAAGTTTTCTGCCAATGTCTTAGCAGGAGCTTTC…
comp2826_c0_seq1	comp2826_c0_seq1a	1039	1	3	ggt	4	225	236	96	1037	Y	44	ATATTGGCCACAGGAGAAAGCA	ATTCTGGCCAATTCCTCGTCTT	116	GCTTCCGCTTCCAAATCTGGGGTTGGGAGCTGTGTGCTGAACACTTGGGTAATGATCTGAAGTTTCCTTCAGAGAGTGATTTGTATTGGATAAACATGTGTGATTGCGTCTCCTCAACCCTCCCTGCTTATTGTTTCACCAGAACACGAAAATTAGGGGTCACTAGCAGCTTTAATTGGAGAACCAGAATCGTACCTATTCAACAGATTACTGCCCGTAATTCAGGTGGTGGTGGTGGCACAAGCTATAGAAATGGGGAGTTACAGCTAGTCAAGGATAATTTGAAATCAAGTACAGATGAAATTGACATGGCAAAATCCGAGACTTCTGCAAACTCCAGTCGGAATTCGAGCTCATTTGATTCGGAAGAATATGATTTTTATGGCGAATTAGGGTTCA…
comp2836_c0_seq1	comp2836_c0_seq1a	758	1	3	act	4	235	246	515	703	N	36	GCATCGGCATAACGTTCTTTGA	TAAACTGATGCGCCGATTATGC	178	GAGTCAAGGTACATTATGAACTTACCTAGCATGATAAAACTATATGAACATAAGAACCTGCAGTAATGTAAAACACAACGCCTTCAGCATCGGCATAACGTTCTTTGAATCACAATCAAATTATGCAAGCATTCAAAATTTAAGTGAATGCCCAGAGCAAAAAATGACAAAGAAAATATTCTGATTTATCAGATCAATACATGCCCAAGACTGTGTTCTTATTACAAAACCTAAACTACTACTACTTTGCTTGGTAGTCGTAGATGCATAATCGGCGCATCAGTTTATTACATGAGTATACAAACTAGTTTTACAGTTTCAATTAAACAATTGACATTGTGTTATTGACTCTAAGTGGGCCAAGTTTCTCTTTAAGATGCAATTACAGATTAGTTTCGA…
comp2839_c0_seq1	comp2839_c0_seq1a	340	3	2	ga	8	8	23	116	313	N	47	CAGAGGAGGAGGAGGAAGAAGA	GCCTTCTGCTATGCCTCTTACT	140	TGTGTGCGAGAGAGAGAGAGAGAGGGGGGGTTCACGAGATCTGAAAGACAGGGAGTGGTTCGAAATACGAATTATGTAAATATATTGGGTTATTGAGTGGAGAGATACTACCCGGATGGCTGAGTCGATTGGATCACTGGACCATCAGCAGAGGAGGAGGAGGAAGAAGAAGAAACAGAAGAAGCAAAGGACGAGGCGGCATAGAAGATACAGCTCAACATCTGAGTCTTCTGATTCCTATTCTGAGTCTGAATCTGATTCTGAGGATAGGAGGAGCAGCCGGAAGAAGAGTAAGAGGCATAGCAGAAGGCACTAAAGAAGCGTATGGAGCAACTTGTGG
comp2839_c0_seq1	comp2839_c0_seq1b	340	3	3	gag	4	151	162	116	313	Y	47	CAGAGGAGGAGGAGGAAGAAGA	GCCTTCTGCTATGCCTCTTACT	140	TGTGTGCGAGAGAGAGAGAGAGAGGGGGGGTTCACGAGATCTGAAAGACAGGGAGTGGTTCGAAATACGAATTATGTAAATATATTGGGTTATTGAGTGGAGAGATACTACCCGGATGGCTGAGTCGATTGGATCACTGGACCATCAGCAGAGGAGGAGGAGGAAGAAGAAGAAACAGAAGAAGCAAAGGACGAGGCGGCATAGAAGATACAGCTCAACATCTGAGTCTTCTGATTCCTATTCTGAGTCTGAATCTGATTCTGAGGATAGGAGGAGCAGCCGGAAGAAGAGTAAGAGGCATAGCAGAAGGCACTAAAGAAGCGTATGGAGCAACTTGTGG
comp2839_c0_seq1	comp2839_c0_seq1c	340	3	3	gaa	4	163	174	116	313	Y	47	CAGAGGAGGAGGAGGAAGAAGA	GCCTTCTGCTATGCCTCTTACT	140	TGTGTGCGAGAGAGAGAGAGAGAGGGGGGGTTCACGAGATCTGAAAGACAGGGAGTGGTTCGAAATACGAATTATGTAAATATATTGGGTTATTGAGTGGAGAGATACTACCCGGATGGCTGAGTCGATTGGATCACTGGACCATCAGCAGAGGAGGAGGAGGAAGAAGAAGAAACAGAAGAAGCAAAGGACGAGGCGGCATAGAAGATACAGCTCAACATCTGAGTCTTCTGATTCCTATTCTGAGTCTGAATCTGATTCTGAGGATAGGAGGAGCAGCCGGAAGAAGAGTAAGAGGCATAGCAGAAGGCACTAAAGAAGCGTATGGAGCAACTTGTGG
comp2842_c0_seq1	comp2842_c0_seq1a	530	1	4	caaa	3	256	267	25	327	Y	41	TGGAAAGTCGGTCCATAAGCAA	TCCAGACTGAACCCCTTCAATG	144	GTCAAGAATTTAGTTTCTTTAGAGATGCATCCTTGGGTGCTTTCTCTGCAGAAGACACTAGAATCTTTCATCTCGACAGAGCCAAGGATGAAGAAGTTGGCCAAGAATGCATTTTGCTCTTGGGTACGTGCATACACTGCTCATCGCGGGGAACTGAAAAGGATTTTTATGGTGAAGAAACTTCACTTGGGGCATGTGGCAAAAAGTTTTGCATTGAAAGAGCAACCTTCTTTGGTTGGAAAGTCGGTCCATAAGCAAACAAACAAAAGGATGCAAAATCAAAAACAGAAGGGATTAGCTAAGAAGAGGAAGGTTTCAAGTATATCATGAATGCTGAACAGTTATCACCATGTCAAATTGACAAGTTGAATGCATCGCAGACATTGAAGGGGTTCAGTC…
comp2843_c0_seq1	comp2843_c0_seq1a	552	1	3	aag	6	382	399	157	402	Y	39	GAATTGGCAGACAGAGCTGTTG	CGGAAAGTACTTGCATCACACC	238	CTTAGACCAAACCAACCCATGCGAAAATTAGAAGAGGAGAAAGAGAGAGGGGAGGGAATTATTCAGAAGAGGAAAGAGAAAGCGGAAAATGATGACGATGATGCTCTGAAACAAACCCTCAGCCTGATATAAACGAGGTTCAGAAGCAACAATACAATGGAATTGGCAGACAGAGCTGTTGGTTTTCTTTTATCATTCATAAGCTTGTCCATTTTCACTTATTATACCTTCTGGGTCATCATCCTGCCATTTGTTGACAGTGATCATTTTGTGCATAAATACTTTCTTCCTCAAGAATTTGCCATCCTCATTCCTGTTTTTGCCGGTGTGGTGCTTCTCTGCTTCTTGTGTATGTTTATTGGATATGTGATGCTCAAATCCAAGAAGAAGAAGAAGAAG…
comp2846_c0_seq1	comp2846_c0_seq1a	524	1	2	ac	11	1	22	38	523	N	43	AGGGAGGAATTGACTGAGCAAG	TCACTGGGCGGTCATCATTTAA	170	ACACACACACACACACACACACAGGTTCAATTTAGGAATGGACAGGGAGGAATTGACTGAGCAAGAAACCGCATTGTATGATCGCCAAATTAGGGTTTGGGGCGTCGATGCTCAACGACGGCTGAGCAAATCTCACATACTAGTTAGTGGTCTTAAAGGCACTGTTGTTGAGTTTTGCAAGAACGTTGTCCTAGCAGGAGTAGGTAGTTTGACTTTAAATGATGACCGCCCAGTGACCGATGAACTGCTGTCAGCAAATTTTTTGGTTCCTCCCGATGAGAATATGTATGGTGGGAAATCCGTCGCTGAGCTTTGTTGTGATTCTTTGAAAGATTTCAATCCTATGGTTCGTGTTGCTGTTCAAAAAGGTGATGTCTCAAGCTTTGATGTAGACTTCTT…
comp2855_c0_seq1	comp2855_c0_seq1a	742	2	2	ct	9	21	38	110	742	N	45	ACGGATCTAAGCCACTCGATTC	AACTCACTTACGGAACCGACTC	159	ATCGTGTCTTGTTCCCCAAACTCTCTCTCTCTCTCTCTCAGATTTGTATTTTTTGTATGAACTTTCGCTCTCTAAAGAGCTTTATCGAACTCTCTCTTTAGGAGTATCAATGGCGATATTGGATGCACAGGAGAGTGCAGGCACGACGACGACGACGACGGATCTAAGCCACTCGATTCGGAAGAGGCCGAGCGCGAGTACTACGAAGGCTGTGACTCGAGCTGATTCGAGTTCGAAGGCGACCGAGTTGAAGGCAGAGAGCGGGGCGAATAGCTCGGTAAGCAATCAAAATTGGATTGGAACGAATGTTGGTGATGGAGTCGGTTCCGTAAGTGAGTTTAGGAAATCGGAAGATGATTCAAGTAATGGAAGAGATGATGCTGAGAAGGTTGGAATTGG…
comp2855_c0_seq1	comp2855_c0_seq1b	742	2	3	acg	6	143	160	110	742	Y	45	ACGGATCTAAGCCACTCGATTC	AACTCACTTACGGAACCGACTC	159	ATCGTGTCTTGTTCCCCAAACTCTCTCTCTCTCTCTCTCAGATTTGTATTTTTTGTATGAACTTTCGCTCTCTAAAGAGCTTTATCGAACTCTCTCTTTAGGAGTATCAATGGCGATATTGGATGCACAGGAGAGTGCAGGCACGACGACGACGACGACGGATCTAAGCCACTCGATTCGGAAGAGGCCGAGCGCGAGTACTACGAAGGCTGTGACTCGAGCTGATTCGAGTTCGAAGGCGACCGAGTTGAAGGCAGAGAGCGGGGCGAATAGCTCGGTAAGCAATCAAAATTGGATTGGAACGAATGTTGGTGATGGAGTCGGTTCCGTAAGTGAGTTTAGGAAATCGGAAGATGATTCAAGTAATGGAAGAGATGATGCTGAGAAGGTTGGAATTGG…
comp2858_c0_seq1	comp2858_c0_seq1a	470	1	6	gggctg	3	139	156	109	243	Y	56	GAAGGGGCTGAGTATGATGGAG	ACTTGCCTCCAGTCCAAACTAG	143	ACAAGTCCATTTCATCTAAGTCAACTTCTTAAAGGTTGTTTGGGTTGCGGTAGTTGTAGCCATCGCTCTCTGAGAAGGTGGCGGCAGCTGGAGCTGAGAAGCTGGCTGATGAGAAGCTTGGGGCTGAGAATGATGCCTGGGCTGGGGCTGGGGCTGTGTAAGCAGGTGCTGAGTATGAAGGGGCTGAGTATGATGGAGCCGAGTATGATGGAGCTGGAGCTGAGAAGCTTGGTGCTGAGAAGCTAGGGGTGGCAGCGAAGCTGGCTGATGGAGCGGCGAAGCTTGGAGCGGCGGCGTAGCTAGGAGCGGCAGCTGCGAAGCTAGTTTGGACTGGAGGCAAGTAGTTGTTGGTTGGTGCTGAGAAGCTTGGGGCGGCGGCGAAGCTAGCTGATGGAGCTG…
comp2861_c0_seq1	comp2861_c0_seq1a	623	1	2	ca	7	463	476	205	621	Y	40	CTACAATGCAACTCCCACCTCT	TACCTCCTGCAGCATAAACGTT	252	AAACGCAGACACCGACACTGGTTTTATCATCCCAATTTAAGGTGTTATGGAACACTTCGACAGGAAGTTCTCTTTGGGAGATCGACACCCTCCGTCATCAGTACTGCCCACCAGTTTCACGATTTGTTTTGTCGCTTGAGAATGATTTGACAGTCAGAGCCAAAACCACTGAAGTTGCAGTTAAAGATTTCAGTTCTGGTTCATATGGGACAATATTTGGAGAGGAGATTGGACGAAGAATTAAACAGGTACCATTGGCATTCTACAATGCAACTCCCACCTCTTTGTTTTCGGAGTCTGATTTTCCTGGTTGGACTTTCAAGTCCAACTGTGATGAGGAGCCTATTACTACAAATGAAGATGAAAATAGGAAGAAAAGCATGTACGAAGAACATGATC…
comp2861_c0_seq2	comp2861_c0_seq2a	1394	2	6	tggtga	3	713	730	48	1205	Y	40	TAGTGACAAGCCAGGCATTGAT	AGAGGTGGGAGTTGCATTGTAG	266	CACGTATCCCAATCCTAGAAGCATTCGACGAAAAGTCTGAATACCAAATGTTGAATGGGTCAGGCATTTTTATTAAAGAATGCAATGACAAAGAACATTCTGAGCTTCTTAAAGCAGAAGATAAACAGAAGACGACGAAAAAAGCTGCCAATAATGTTCTGCCTCGAGCCAATGTTGGCAAGAAGATGAAATTAAAGTTTACCAAAGCATGGATATCATTTCTTAGCTTGCCGCTTCCTCTTGATGTGTATAAGGAGGTTCTTGTTACTCTCCATCAGGCTGTTATCCCTCATCTGTGTAATCCCACTATGTTATGTGACTTTTTGACACGATCGTATGACCTTGGTGGTGTTATCAGTGTTATGGCACTTAACGGCCTCTATGTTCTTATGACGCAAC…
comp2861_c0_seq2	comp2861_c0_seq2b	1394	2	2	ca	7	1234	1247	48	1205	N	40	TAGTGACAAGCCAGGCATTGAT	AGAGGTGGGAGTTGCATTGTAG	266	CACGTATCCCAATCCTAGAAGCATTCGACGAAAAGTCTGAATACCAAATGTTGAATGGGTCAGGCATTTTTATTAAAGAATGCAATGACAAAGAACATTCTGAGCTTCTTAAAGCAGAAGATAAACAGAAGACGACGAAAAAAGCTGCCAATAATGTTCTGCCTCGAGCCAATGTTGGCAAGAAGATGAAATTAAAGTTTACCAAAGCATGGATATCATTTCTTAGCTTGCCGCTTCCTCTTGATGTGTATAAGGAGGTTCTTGTTACTCTCCATCAGGCTGTTATCCCTCATCTGTGTAATCCCACTATGTTATGTGACTTTTTGACACGATCGTATGACCTTGGTGGTGTTATCAGTGTTATGGCACTTAACGGCCTCTATGTTCTTATGACGCAAC…
comp2863_c0_seq1	comp2863_c0_seq1a	535	1	6	aaccaa	4	1	24	87	323	N	45	ATCAAGCTGCACAATCTCCAGA	CAGACCCACCCCAAAGAGTTTA	269	AACCAAAACCAAAACCAAAACCAAGGTCAAAATCGCCGGTCTCTCCACCGAAGCCCCGTCCACCACCGACTCGACCCACCGGCATTATGAAGTCCGCCCCTCTGTCACCGGCGCTCGGGAGCTTCCTCGGCGTCCACGAGACTTCTCGTTCTGATGCTGTCAAAAAGATCTGGGACTATATCAAGCTGCACAATCTCCAGAATCCCACAAATAAGAAAGAGATTTATTGTGATGCCAAGCTGAAGACACTCTTTGAAGGGCGGGACAAGGTGGGGTTTTTAGAGATCGGGAAGTTGCTATCCCCTCATTTTGTGAAGACTAACTGATTCCAATCATGAAATCAACTGTTAGTGTTTTAGTGTTCAATTAATGCCCCAGCCCTCTGTTGAGCAAGCTCTT…
comp2869_c0_seq1	comp2869_c0_seq1a	360	1	2	tg	6	147	158	14	145	N	45	CCATTGGGGATCTGTCTTCCAA	ACTGCATGTACACAAACAAGGC	218	AAGTTGGAACCTAAAACTGAGGGATAGCTAGCATAGATGTGCTTAAGCCATTGGGGATCTGTCTTCCAAATTTTGAATTACTGCGTATCACTGTTGTAGCTGCAAGCCGAGAAGTGAGAGCTGGGTAAGTGTTTGCTCTGTGCATTTGTGTGTGTGTGGAGATATTCAGTGCGTAGTGAGCCTCAGCATGGTCAATTGAGGATGTTGTGTGTCTATGTGTGGTGGAGATATACAGTGCAGAGTTAAGCCTAGAGCAAGGTTAGTTGGCCTTGTTTGTGTACATGCAGTGCGTATATTAAACGTGTTAGACTAGTATAGTCACTGTGGGCTGGCGTGTGTGTGTGGATTGGTGAATGGTAG
comp2875_c0_seq1	comp2875_c0_seq1a	361	1	2	ga	9	1	18	2	196	N	43	AGAGAGAGAGAGAGAGGAGGGA	CTCTCTCTCTTCGCAAAACCCT	87	GAGAGAGAGAGAGAGAGAGGAGGGAGGGAATTCGTGCGAAGGAAAACTTTGCTTTCTCTGGTACGAGAAAGAGCACGGAGAGGACAAAGCGAGGGTTTTGCGAAGAGAGAGAGATGCAGTGATATAGAAAGAAGAGAAAAAGAATTTGAGATGGAGAGAGAAAGGGTCTAGAGAAAGAAAGAGGGGTTTGGAACATAGTAAGTTAGCTCTTGGTTTTGAAGTTCGAGTTCCGTTCTCTCTCTGAAGCTTGAGCTAGGGTTTCATACGCTGAAAATAGGATTGGCATACTGTCATTTGGCAATTGTGGTTGGAAAGTCGGTCTTTATTAATTATCTTCTCAATAGCGCATTGAAAGAATGGG
comp2878_c0_seq1	comp2878_c0_seq1a	1211	2	2	tg	6	1148	1159	56	1060	N	44	CGAATGGAGTCCGATGCTGATA	TTGGAAAGGACAACCACTCACA	129	GTTGCAGCATTGCACCAGCTTCACCGAATGGAGTCCGATGCTGATAATGATATTACTGCCATTGTAATGCATCTAGAGCTTGAAGGTGGAGCTGTTTGTCACCGGCCGCCACAACATTAAAACTTGATGCATGTGAAATTGAGGAAGCCTCCCATGTGAGTGGTTGTCCTTTCCAATCAGTTATAACTCCACCAGCACCTTCTATGACGGGTATCAGTGAAAGGAAATCGTATGGCTTAAGACCAGACTCAATTACAAGATCCACATAACCAGATGCCAAAAGGGCATAGGCATAACAGTCACAGCCATATAGTGGCACTTTTACCTTACTTCTAACTCGAGCAAATGCTACTTCAGCCTCTCCACTGAACAGATGTGGACTAGTGGTATACAGATAGG…
comp2878_c0_seq1	comp2878_c0_seq1b	1211	2	2	ag	9	1162	1179	56	1060	N	44	CGAATGGAGTCCGATGCTGATA	TTGGAAAGGACAACCACTCACA	129	GTTGCAGCATTGCACCAGCTTCACCGAATGGAGTCCGATGCTGATAATGATATTACTGCCATTGTAATGCATCTAGAGCTTGAAGGTGGAGCTGTTTGTCACCGGCCGCCACAACATTAAAACTTGATGCATGTGAAATTGAGGAAGCCTCCCATGTGAGTGGTTGTCCTTTCCAATCAGTTATAACTCCACCAGCACCTTCTATGACGGGTATCAGTGAAAGGAAATCGTATGGCTTAAGACCAGACTCAATTACAAGATCCACATAACCAGATGCCAAAAGGGCATAGGCATAACAGTCACAGCCATATAGTGGCACTTTTACCTTACTTCTAACTCGAGCAAATGCTACTTCAGCCTCTCCACTGAACAGATGTGGACTAGTGGTATACAGATAGG…
comp2880_c0_seq1	comp2880_c0_seq1a	583	1	2	tg	6	202	213	96	488	Y	43	ATCTCTCCCTGACAAGGCTTTG	TGTACGAATTCCAGTCAGGTGG	273	TTGGGGTAAGGCCAAATGTAAAAACGTATACCACCCTAATACATGGTTGGGCTCGTGCATCTCTCCCTGACAAGGCTTTGAGTTGCTTTCAAGAGATGAAGTTGGCTGGCTTGAAGCCAGACAAAGCCGTGTATCATTGTTTGATGACTTCATTGCTATCAAGGACTAGCATTGCCGAAGAGTACATTTACTCGGGGATACTGTGTGTGTGTGGAGAGATGGTGCAATCTGGACTGACAGTTGATATGGGGACTGCCGTTCACTGGTCCAAGTGTTTGCGCAAGATTGAGAACACAGGTGGAGAGATCACAGAAGCCCTGCAGAAGACTTTCCCACCTGACTGGAATTCGTACAAAACTCTTGATGTAGTTTCCGATACTGAGGATAGTGATGTTGGCT…
comp2911_c0_seq1	comp2911_c0_seq1a	351	1	2	ct	6	248	259	54	272	Y	42	AGGAACCTTGATCAATGCCCAT	TTGGAGGAAAACAAAGGGGACA	136	CGCCATCATCACAGACTAGGAACCTTGATCAATGCCCATATGTGAATTTTTCACACATCAGTCAATGAACCACTCCTAAGCCTTAAAGGTCTTATTGGCTTCCTTGGAGGAGTAGAAGACTTGAAAGCTTCAACCACTGATCTGCATTTAGTAGTGTCCCCTTTGTTTTCCTCCAAGCACTTCCTCAAAGCTTCATCAACATCAACCACTGTCTTTGTCTTCTCTGTACCACCACCAGCACCACCAACTCTCTCTCTCTTCTCTCCATCCATTTGTTCACAACCCAGAAATAGAAATTCTAAGAAATTAACAATCTTGTCTCCTCTGAAACACTCTATCAATGTGTCTCTG
comp2911_c0_seq2	comp2911_c0_seq2a	405	1	2	ct	6	248	259	54	272	Y	43	AGGAACCTTGATCAATGCCCAT	TTGGAGGAAAACAAAGGGGACA	136	CGCCATCATCACAGACTAGGAACCTTGATCAATGCCCATATGTGAATTTTTCACACATCAGTCAATGAACCACTCCTAAGCCTTAAAGGTCTTATTGGCTTCCTTGGAGGAGTAGAAGACTTGAAAGCTTCAACCACTGATCTGCATTTAGTAGTGTCCCCTTTGTTTTCCTCCAAGCACTTCCTCAAAGCTTCATCAACATCAACCACTGTCTTTGTCTTCTCTGTACCACCACCAGCACCACCAACTCTCTCTCTCTTCTCTCCATCCATTTGTTCACAACCCAGAAATAGAAATTCTAAGAAATTAACAATCTTGTCTCCTCTGAAACACCTTCTCTGAAACGCCTCTATCAATGTGTCTCTGTGTTTGACTTGTGTGTGTGCGTGTGGTGAGAGG…
comp2913_c0_seq1	comp2913_c0_seq1a	438	1	3	gac	6	107	124	272	436	N	53	GTACGACGACCAAGTTTATGCG	CGCCTCTTGATACGACGTCATA	86	AGCCTCTTCTGCGCTCTCAGGTACCGACGTTGCCCTGACCTCGACACTCTCCGATTCGCCTTCAGGCACAGGTGACGGACCCGAAATCCACCCATCATTCCCTCTTGACGACGACGACGACGACGAAGAAACTGAAGATGACGACTATGATCAACAAGAAGACCAACCGGAAGAAGACGGCGAGTACGACGACCAAGTTTATGCGCGGTTCGTCACCTCGGGGGATACGATAGCTAGGGTTTTATCGTACAATCGTGGCGGTCGTGGAAATATGACGTCGTATCAAGAGGCGGTGAGTTTTAGCCGTGAGGGTTTGGAGAATGCTGCGGATGAAGCGAATGAGGGGAGTCAGAAAAGGACGCAACGGGGTGAAACGTCGTCGTGCAAGAATGAGAAAGT…
comp2918_c0_seq1	comp2918_c0_seq1a	1077	1	2	tc	9	24	41	60	977	N	42	AAGGCGGATGGAGAAAGATGTT	AGGCTTCTGTCGATTGGCTAAA	83	CTTTTCAAAACCCACATCACTTTTCTCTCTCTCTCTCTCTCTGAAGGAATTTGATCAAGATGAACGACCTCCTCACGGATTCATTTGTCAGTGATGCTAAAGAACATCCTTCAAGAGGACCGGATATTGAAATGGGCACCCGGGTTCCAAGGAGTAACTCGGATTTGGGAATGGAAGCTTTTAACAAGCAGATACAAGAAGTTGAGAAGCATGTGGATAAGCTTTTTGAGTTGCTTAAAAAACTTAAGGATGCTAATGAGGAGTCAAAATCTGTTACAAAAGCATCAGACATGAAAGCAATCCGAAGGCGGATGGAGAAAGATGTTGATGAAGTGGGAAAGATAGCACGAAATGTGAAAGCAAAACTAGAAGGAATAAACAAAGACAATTTAGCCAATC…
comp2923_c0_seq1	comp2923_c0_seq1a	685	1	2	tc	6	98	109	225	395	N	40	ATTCAATGAGTGCGTCTGGTCT	ATTGCAGACAGAACCACCCTAG	86	CAATGGGTCAATCGGAGAACATATGCAAAATCTTTCTTCTTCATCAATGAGCCAAAGTTTTTTTTAGTTGAGCATGGAATCTCCAGAAAAATGGTTATCTCTCTCTCTCCTATCTAAAACACTTGGATTCTTATATTCAATGAGTGCGTCTGGTCTCTTTAAAATATATGGGGTGGTGGGTATAATTTAACTCCTCGTTGGTATTTTAGTGTCAATTTGCACTAGGGTGGTTCTGTCTGCAATTGCGGGTTGTTTTCTCTTGTGGGAGTCAAAGATTGGGCATTGGAAGTGAGTGGGAAAACGGGCAACAAGGTTGAAGTTAGTTTTGTGTCGAAAGAGACGAGCTCTGTTGCTATGGGCACCCCCTTTTCTTGATCATTAATATCAGCTTCCATGGCC…
comp2925_c0_seq1	comp2925_c0_seq1a	1136	1	2	ga	9	1	18	18	1136	N	46	GGGAGCTCAAAGTCCTTCGTTA	CCTTGTCTCCCTCTGCAATTCT	131	GAGAGAGAGAGAGAGAGATGGCAGTTCAAAACAATGGGAGCTCAAAGTCCTTCGTTAAGATCCCTGAAATAAAGTTCACCAAGCTGTTCATCAATGGAGAATTTGTCGATTCAATAGCAGGACGGACATTTGAGACAATAGATCCCAGAACAGGGGAAATCATAGCCAGAATTGCAGAGGGAGACAAGGAAGACGTGGATTTAGCTGTCAAAGCTGCTCGTCAAGCTTTTGATCATGGACCATGGCCTCGCCTACCAGGCTGTGAAAGGAGAAGAATAATGATGAAATTTGCAGATTTGATCGAGGAAAATATAGAAGAACTTGCCACCTTAGATGCCATAGATGGTGGAAAGTTGTTCGGTTTTGGCATGGCCGTAGACATTCCTTCTTCAGTGGAAA…
comp2935_c0_seq1	comp2935_c0_seq1a	405	1	4	acaa	3	103	114	219	404	N	44	TTCTCGGAGTTGCTTCAGTACC	AGGAACAAGACACACACACTGT	206	GTGTTATTTATACTGATGTTTTGTACGTTAAAGTGCTCAGAAAAAATTTCTTTAGTTTCCATCTTTAAGACAAAGAAGTGATCATTCACTCTCTCCTATAAGACAAACAAACAAAGTAATATTGTTCTTCAAAAACCTTGTGAAGCTGCTGCAGCACCCTTCTTTCTCGGAGTTGCTTCAGTACCCTCTCTGAAATTGCTCTTGAACCTGACAGCAGCATGACGGAGGTACCTCATTCGACCAGTTCCAGTGGTCTTCCTTCGGATTGCCTTCATGCTCCAGTTATATTTCCTGATCCGAGCAGCAGGATAGGCACAAGCGGCGCACCTGCTCTTCTGGATGTGGAAGCTACGACGGTCACATCTCACACACAGTGTGTGTGTCTTGTTCCTCCTCTTA…
comp2943_c1_seq1	comp2943_c1_seq1a	1414	2	2	ct	7	137	150	379	1413	N	44	TTCCCCTCTCTCTCTCTCTTGG	AACGCCTCAAACAAACCCAAAA	80	CATTTGGATTGTTTCCCTTCTTTTCGAAGTCAAAGAAGTTTCGGTTTTGTAAGCTGTACGCGTTTTTAGAAAGAAACTCGTTTTCTCGTCTACACAAACACGCGAACTCACTTTCCATCTCTCCATTTTCTTTCCCCTCTCTCTCTCTCTTGGTATTCCACTCGGTTCCTCAAATTCTGGGTTGTTGGGGGGGCAAAAAAAAAATTGGTTTCTTTTGGGTTTGTTTGAGGCGTTCGAGTTCTGCTTTAGCTCGAGTCAACTCGGTTTGTGGTCAGAAGATTGGAGAAGTCTTTTTGGAAGAACATCATCTTGTTCTGGTTTGATCCCAGTTTGCAAGAAGAAAATCTGGGTTTTGATTTTGATTTTGATTTTGCTGCAATGATCGAGCGTTGGAGATTC…
comp2943_c1_seq1	comp2943_c1_seq1b	1414	2	6	ttttga	3	351	368	379	1413	N	44	TTCCCCTCTCTCTCTCTCTTGG	AACGCCTCAAACAAACCCAAAA	80	CATTTGGATTGTTTCCCTTCTTTTCGAAGTCAAAGAAGTTTCGGTTTTGTAAGCTGTACGCGTTTTTAGAAAGAAACTCGTTTTCTCGTCTACACAAACACGCGAACTCACTTTCCATCTCTCCATTTTCTTTCCCCTCTCTCTCTCTCTTGGTATTCCACTCGGTTCCTCAAATTCTGGGTTGTTGGGGGGGCAAAAAAAAAATTGGTTTCTTTTGGGTTTGTTTGAGGCGTTCGAGTTCTGCTTTAGCTCGAGTCAACTCGGTTTGTGGTCAGAAGATTGGAGAAGTCTTTTTGGAAGAACATCATCTTGTTCTGGTTTGATCCCAGTTTGCAAGAAGAAAATCTGGGTTTTGATTTTGATTTTGATTTTGCTGCAATGATCGAGCGTTGGAGATTC…
comp2944_c0_seq1	comp2944_c0_seq1a	1749	1	3	ggt	6	1596	1613	1	1743	Y	45	ATACCCTATGGCCTCTATCGCT	TTCAGGCTTTTCGGGAGAGTAC	115	GCCAACTTTTGGATTCCGCTTCCCATCATTATCAACCTGATCTGGAACTGGCAGAATGGGAAATGATACCCTATGGCCTCTATCGCTCTTGCCAATGAGCTCCGTGTCAGGAGCTCTCTTGTTGGGTCCTTCGACCAACACAAGTTGAACAGTACCAATTTGGGAGTTGAAACATTGCCCAGTACTCTCCCGAAAAGCCTGAATGAGTTCCGTCAGCCTCCTCTGCTTTATCTCATCAGGAACGTCGTCAACATAGTTCCTGTGGGCGTGGGTTTTCTCCCTCATGCTGTATGCAAACATGTATGCCATATCATAACCAACAGCCTTTACGAGGCTTAGTGTGTCTTTGTGTTCCTCCTCAGTTTCACCGCAGAAGCCACATATGAAATCACTACTTAT…
comp2949_c0_seq1	comp2949_c0_seq1a	555	1	2	tc	8	519	534	132	506	N	45	TTTCCAGGAAAAGCATTGCGAG	GCATGGTCTGGTGAAGGAAAAC	97	AAAAGGTTACTACAATGTGATGCTTGCTACTGGTTTTGAAAGTGGTCTGGAAGAAATAACTTGCAAGCTCTAATACAGTTGTTTCCCGACACACTAGAAGAAATGAAACAGGTAGTGGGCATGGTCAATTACACAAGAATTGAAAGACCCTCTTTTTTGGGAGGTACCACTGCCTGCTTGTTTCCAGGAAAAGCATTGCGAGAGATGTCAACCAGGGCCTTGAAGCTATATGGTTCATGCATAGACAGTTCTGACAGAACCTTCCGGTTCAGTTGGATGTTTTCCTTCACCAGACCATGCATAAAGTTACCGTAGTTAACGCCGTGTTGACGAGTGCCGGCGTTGATGCGTTCGATCCAGAGAGAACGCATGTCACGCTTCTTGTTGCGGCGGTCTCTG…
comp2966_c0_seq1	comp2966_c0_seq1a	1138	1	4	gtgc	3	1110	1121	231	929	N	42	ACCACTGCACCACTTAGAGATG	GCTACATCTGGGAAGGAACACA	271	CATCAGTTTTCTGATACAAAAGCAGCACTTATGGTAACAAGGGAGCATACATAGCCCACGTACACAAGAGGTAAACAAACTAACCAACAAAATGAAGAAACAAACATCCGCACTAAGTAGCATTGAGATCGCACTGTTCCAAGACTGAAGAATAATTTTGAAACTCCATTTTAGAAAAATAATGTTTCCGCAGATGGAACATTAAGCATGTTCTGCATACAATACTACTATTCTTGGTCTTCACCTATGCCTTCTAAAATCAGATTCTGAAGAGCTATGGAGTATTTAGCAGCTCTCATTCTCCTTTTGCCGACAGTTCCTGAATTGAAGTCGTTCTTGAGAAGAAACAATCCAGTGCCATCACCTTTAATTGTGTAAATGGATGATACCCATCTCTTA…
comp2974_c1_seq1	comp2974_c1_seq1a	1720	1	3	tca	4	481	492	3	1595	Y	42	ACCACCAGCAGTCTCTACAATG	TACTTCATGCAGTGCTTGTTGC	78	GCCAAGCTAGTACCTATAGCTGTCCTACCTTTGTGATAATTTGAATCAGGTTTACAACATGTACCATGGAAAATAAGTGATTTAAGAAAACTGTTTGGATTCTGAGCCATCCCTTTCCTGCTTCCAGGATCTGGCCGTCCAATTTCAGTTGCACTCACCATTGACGCAAGTGAATCAACCGATTCCAGAGGCGATGTAATCCCCAACAGCCCGTCATAAGATAGAATACAGGCTATTGCACTTATGGAGGCACTAAGAAGTTGAGGAAGAACTTTCCGTGGATGATTCACCTTAAACAATACGGCCGCAGATAGTCTCTCTCTTAGGCAATAGATTTGAGCAACATCAAGTGCTGTTGACTCAAAAGAAAGCCACCTATCAATGAACACCTTAACAGTA…
comp2986_c0_seq1	comp2986_c0_seq1a	250	1	6	gagaag	4	224	247	52	138	N	42	GTGTGCAGGGCTTCAAAAAGAT	CTTTGATTTCGTCGCCACACTT	191	GTTGGTGGTGTGCAGGGCTTCAAAAAGATAATTAACTTCCCATAATAAAGAATGGGACCTACTGTCGCCCGAGACAGACAACACACAAAACACAACACAAGAATTCTTTCATTGTCTGGGGCATTTCGAATGAGTTCTTAAGCCAACAAGATTTCTCTTTCTTGGTCCCCTTTTCAACACCAAGATACCGACAAAAGAGAAGTGTGGCGACGAAATCAAAGAAGAGAAGGAGAAGGAGAAGGAGAAGAAG
comp2994_c0_seq1	comp2994_c0_seq1a	2957	1	6	agcaga	3	425	442	230	2599	Y	43	TGAAGGTTTTCCCACCCAGAAA	AGTCTTGTTGCTATCCTTGGGG	194	AGCTATTGGAGATACAATTCCCAATTCTGTAAGGCAGATAGAGCCCATCATTAAAAAAATTGCAACTTTCCAAGCTCCAGGAAGATATTTCTTAAGACCAGAAGTGGAGTTGGAAAGCTTCAAGAAACCTTTGTCTGAAAGTGGAAGTTCTCCTGAAGATGCTCTTCACCAATCACCTGCCCTAGAAGACAACTGTGATCAACTACCTGCTCCCGAACCCATCTTCTCCATGAAAGACAATACTAAGGAATTGGAAGAACAGGCACAGTTGAATTCCAAACCTGCAGAAGAATCAAATGCTGCCGAAAAAATTGATATTTCACATCATTCACTTGAAGGCCCGGCTGGTAGTTCTAGTGATAGTGGAAGCGACAGTGACAGTGATAGTCACAGCAGTGC…
comp2996_c0_seq1	comp2996_c0_seq1a	809	1	6	aagagg	3	353	370	239	412	Y	42	AGCAAAGGTGATTCTCAGGAGG	CTTTGACAGGGGTTTTAGCAGC	227	AAAAAGGAAGAACTTTCGGCAAAATTATTGGAGTTTCTGGAATCTCCACACTCTACAACTGACACTTTGCTTGCTGATACGCAAAAGAAAGGTAAAAAAAGAAAGAGGAAGGCCACACCAAGCAAAACTACAAGTTCTTCAGAGGTAGCTGCTGGAACACCGGCCAAGAAACAAAAGCAGACAAATCAAGCTGGGGAGAAGCAGAAACATTCATCCAAAGTTGAGGAAGAAGAGGAAGATGATGATAAAGCTGAACCATCAGATAGCAAAGGTGATTCTCAGGAGGATGATGACGAGGATGCAGTTCCAAAAGCAGAGAGTGATGAGGAGGACAGTAAGTTGGAGGAAGACAAAGAGGAAGAGGAAGAGGAAGATGAACCAAAGAAGCAGACACCAAGG…
comp2999_c0_seq1	comp2999_c0_seq1a	1239	1	2	tc	9	5	22	315	1238	N	43	CCAGTAATGGCGTCTGCAAAAA	CAATCAACCATCCTCCTGACCA	107	CCAATCTCTCTCTCTCTCTCTCTATTTCAAATTCTCTCTCTACCAGTAATGGCGTCTGCAAAAAACCCTACTTGGAGTCAGCCGCCTGTACTGTTTGAAGCACGAACTACATAAAGACTTGAAATTTTGCTCTTATGAAGCTTCTGAACCTGGTCAGGAGGATGGTTGATTGCTAGGGCTTTGGAATTGTGTCAGAATAGATCGGTATTTTTCATGATTGATTGAATTTGGAGTTGTTAGAAGTTAAATTTGGTCTTTAAGTGGTGTTTTGTGTAATTTGGGTGGTGGGCTGAGATCAATTGCCTTTTGTGCGAATGGCCAAAGACGGCCTACGGATTGGTGGACTTTCTTCTGGGTTGGCTGTGGTATTGAACGGTAAGCATAAAAAAGAGAATTCTC…
comp3001_c0_seq1	comp3001_c0_seq1a	289	1	2	ga	8	1	16	102	257	N	44	GAGAGAGAGAGAGAGACAGCCA	CTCCAGAAGGCAGAAGAGTTGT	110	GAGAGAGAGAGAGAGACAGCCAACAAAAATGTTTGCTAAACGTTCAGTTGGCAATGTGAACCCAAAAAAAGAAAAAAAGCTGTGAGCACCAGAATTATCTTATGGCCTGTAACAACTCTTCTGCCTTCTGGAGGTCCACATCAGCGTCATCAAAAGCAATGGTCATCATCTTCAGGGCTGAATTAATTTGCCTCGTCATTGCCCTTGTACAAGCTTGCCTCTCAGCAGCCCTGATCATGTCCTCAATAACCTGCTTGTAAGTTTACTGTTTAGACAACCCAAGTGGCAT
comp3001_c0_seq2	comp3001_c0_seq2a	629	1	2	ga	8	1	16	102	629	N	43	CCAACCCTCACATTCGTCCTTA	GCAACATCCATCTGCAAACTGT	201	GAGAGAGAGAGAGAGACAGCCAACAAAAATGTTTGCTAAACGTTCAGTTGGCAATGTGAACCCAAAAAAAGAAAAAAAGCTGTGAGCACCAGAATTATCTTATGGCCTGTAACAACTCTTCTGCCTTCTGGAGGTCCACATCAGCGTCATCAAAAGCAATGGTCATCATCTTCAGGGCTGAATTAATTTGCCTCGTCATTGCCCTTGTACAAGCTTGCCTCTCAGCAGCCCTGATCATGTCCTCAATAACCCTTGACGCCAATTTACCAACCCTCACATTCGTCCTTATGAGTTCAAGCAAGACTTGTACATGCTTCAAATGTAAATTGCAAGCAATCACATTTCCAGCACGCGCACATCTTATTAGCAAACCATTACTCTGCCAGAATGACCCATCAA…
comp3024_c1_seq1	comp3024_c1_seq1a	847	1	3	ggt	5	420	434	15	833	Y	54	TATGGCTATGACCGGGAACATG	ACCAAACCTAGACTGCGAAGAG	148	GGTTTGTCTGAAGGATGGCTGGAAGGGAGCAGAACCGGATATTCGTGGGAGGATTAGGGTGGAACACCTCTGAGAGACACCTCGAAGATGCTTTCAGTCGGTACGGCAAGATTCTGGAGTCTCTGGTCATGATGGAAAGAGATACTGGCCGCCCTCGTGGATTTGGATTTATAACATTTGCAGATCGGCGGGGTATGGAAGATGCAATCAGGGAGATGCATGGCCGGGAGTTGGATGGGCGAGTCATCTCAGTGAATAAGGCACAACCAAAACTGGATGGTGAAGATCCTGGCTATGGCTATGACCGGGAACATGTGTCAGGTGGCAGGGACAGTTACAGAGGAGGGGACAAGACAGTAGGGCGATCTGACTGCTTCAAGTGTGGCCGACCTGGGCACT…
comp3039_c0_seq1	comp3039_c0_seq1a	748	2	3	ttc	4	120	131	42	668	Y	42	TCTACGTTCAGCAGCTTTACGT	AGCGTATGGAGGAAGCTTCAAA	123	TGATGGTGTTAATTATACATTTCCGTTTCATTTTTTATTTATGCTTCAATACCGTCAGCTTCTTCCTTTACCTTAGCATCACCTGGCTTGCCCTTGGACCAGTCTGGTTTTTTCTCTTTTTCTTCTTCTTCCAAGGTGAACTCCTTCTTCTTGACCACCTTAAGTTGGTTACGGAAGTTGAATTCGGCAGCCTTCTTTTGCAACTTGGCGAATTTGTTCTCGTATTTGGACACCTTCTTAAGAGTTGGTTTGACGAATTTACCGCGGAGGTCGTTGACTTGAGCGTTAAGGTCGTTGATCTCAACATCTTTCCGTTTGACAATGTATTCGACGTCGTATTTTTTGTCTTCCAAGCTCTTAATCCGATCATGGTAGGCTTTCAAGATCGACTTGAGTTGT…
comp3039_c0_seq1	comp3039_c0_seq1b	748	2	4	ttct	3	535	546	42	668	Y	42	TCTACGTTCAGCAGCTTTACGT	AGCGTATGGAGGAAGCTTCAAA	123	TGATGGTGTTAATTATACATTTCCGTTTCATTTTTTATTTATGCTTCAATACCGTCAGCTTCTTCCTTTACCTTAGCATCACCTGGCTTGCCCTTGGACCAGTCTGGTTTTTTCTCTTTTTCTTCTTCTTCCAAGGTGAACTCCTTCTTCTTGACCACCTTAAGTTGGTTACGGAAGTTGAATTCGGCAGCCTTCTTTTGCAACTTGGCGAATTTGTTCTCGTATTTGGACACCTTCTTAAGAGTTGGTTTGACGAATTTACCGCGGAGGTCGTTGACTTGAGCGTTAAGGTCGTTGATCTCAACATCTTTCCGTTTGACAATGTATTCGACGTCGTATTTTTTGTCTTCCAAGCTCTTAATCCGATCATGGTAGGCTTTCAAGATCGACTTGAGTTGT…
comp3042_c0_seq1	comp3042_c0_seq1a	1525	1	3	gga	4	431	442	39	1436	Y	45	TGCAGTTGTGTCTATTCAGGCT	GAGACTTCCCCCTCTACTGAGT	94	GAGAGAGAAGATTAGAGAAGAGAGAGAAAGCTTCGATCATGGAGGAAAACCACCAAGTCCTAGTCAAACTCCTTGATGGTAAACACAAAACCCTAAACTTCGCAACCCCATCAATCTCAGTCTCCTCTCTCAAAGCTCGCATTCACGGGTTGACCTCAATCCCAATACACAGCCAACTTCTCCTCTCCGGTAATCACCGCCTCAACGACGACGAAACCCTTATTTCCGATGGGTTCGACGGCAAATTTCCTTTGGTTATCCACCTCCTCCTCCGCCTCCGCGGCGGCAAGGGTGGGTTCGGATCGCTTCTGCGAGGGGCGGCGACGAAGGCCGGGCAGAAGAAGACGAATAATTTTGATGCGTGTCGCGATATGAGTGGACGGAGGCTGAGGCATGTGA…
comp3053_c0_seq1	comp3053_c0_seq1a	465	1	6	ttgtct	4	284	307	1	366	Y	47	TCTTCATCACCCCGTATTGCAA	CGTCTCCTGAAATCAAGGGTCA	162	ACCACCAGCTATGGTTCCTTTGATCAGGGTATCAAGTTCTTCATCACCCCGTATTGCAAGCTGCAAATGCCTAGGTGTGATACGTTTCACCTTTAAATCTTTGCTTGCATTACCTGCCAATTCCAACACTTCAGCAGTAAGATACTCCAAGATAGCTGCAGAGTATACAGCAGCTGTTGCACCAACTCTTCCACTAGCGGTGACCCTTGATTTCAGGAGACGGTGGATGCGACCCACAGGAAACTGAAGACCAGCACGTGAAGAGCGAGAGGTGGGTCTTTTCTTGTCTTTGTCTTTGTCTTTGTCTTTCGCTGCAGTCGATGGGGTTTTCCCCGTTAACAACCCTTTAGCACCTTTCCCTGACATCTTTGAAGATCTGATTAGAGGAACTGCAGCAGA…
comp3058_c0_seq1	comp3058_c0_seq1a	844	1	2	ag	7	804	817	3	770	N	46	GAGTTTGAACAGAAGCGCATGT	CACCTCTCTCTCTCTCTGGGAA	275	CACAATGTATTGGCTCCACCAGAGTTTTGTCGTAACGCAGCTCTCTTCTGAAAGAGAGTGGGCTGTGCTCCAACTGGCGGTAAAGCTTCAAGTGGCCTCAAAACCTTAGACCTGTTTGGAAACAGAGCATTCACGGAACCCTCGAGACCTTCGAAACCAATCGGAGTAAAACCGCTTTCAATGGAGGCGTTGTTGTCTGGTATCGGCAGCAAACGGTTGGCCGCAAACTCAGAACTCGAACTGAATTCGGGGCTGCACAACTGAGTTTGCGAACTCAGACCATTGAAACCCATTAAAACAGGGGAATTCGAACTCTGATTTGCTAAAATGTTGGTTTCATAGCCCAAATCGAAGCTATTGTCAAAGTGGTTGTTGGATAGAACATTAAAGAGCGACGAG…
comp3059_c1_seq1	comp3059_c1_seq1a	347	1	3	ggc	5	69	83	4	198	Y	53	GTTCCGGAAACTGGGGATTTTG	CAGCTTAGACAGTCCAATGGGT	94	AAAATGGGGAAAACAAAGCTGTTCCGGAAACTGGGGATTTTGGTGGGGAGGACTTCAGCTATGGTGGTGGCGGCGGCGGCGGCAAAGATGGAGATGAGGAGAGGGAAAAAGAAGGACCCATTGGACTGTCTAAGCTGGGGTCCAGCTCCACTGCTGAGCTACATCCCAGGGCTGCCGGAGATGATGATACAGTCGCCATAAAACAGATGCCTCCGGCCAGCGTTATGACCCGTCTGATCTTGATCATGGTTTGGCGGAAGCTTATCCGAAACCCCAACACTTATTCCAGCCTCATTGGCCTCATTTGGTCTCTTATTGCATTCCGGTGGCATGTGGTTATGCCCAAA
comp3063_c0_seq1	comp3063_c0_seq1a	736	1	5	ctctt	4	145	164	182	736	N	44	CAGTAAAGTGGTGGAAACGCTG	CCACCCATACCCCAAATACCAA	193	TTTAGGTTGATGATCATTATTGTTTGTTTCAGATCATCGCAAACCCATTTGTTCAATTCCCTAATTCACTTGCCATGTCCTCCTTATGTTTTTGATTTCATTGGGTTTCTGAATTGCCTCTCTGCTCTGCTTTGTTCTGTTCTGCTCTTCTCTTCTCTTCTCTTTCTACTGAAGATTTGTCATGGAAGTGGTGGCTGCAGCCGTGGGTTCGTTATTGGCGGAACCTGCTCGACGCCTCTGCGGTTACATCTACAGCAAGGTAAGGAATCCCTCCAACTTGCAATCAAACTTCACTGCTCTAGAGGAGGAGGTCAGGGCTTTGATGAGTCAGAAAGAAGACATGGAAGAGGAACTCGAGGCGGCGGAGTTGGAGGGAAAAGTACCGAAAGCTGACGTGGA…
comp3075_c0_seq1	comp3075_c0_seq1a	480	1	5	ttctt	3	26	40	134	460	N	40	TGATTTCCTGTCCTCTTGGTGG	TGACCAACCACCAAAAACCAAC	155	ACAGAAGCTTGACAATTCACTGGGGTTCTTTTCTTTTCTTTTGTTTATTCCCTCCTTTTGTAGTGATGGTGTGTAGTTATATGGTTGTGTAATATTGTTCCTTCTTACTGTTTTTGTCAATTGTGGTGGCGGTATGACAGTCGTGCACCTTAGGGGACTGGTTTTTCCTCCGTCTGAAGATGATTTCCTGTCCTCTTGGTGGAAAAGATTACCCCAAGTAGAAAGGTCGGTTCGGTTGAATCATAACTTAATTATGGATTTCGCTGAAGAACTTAATTTTTCAGGCTTACCCCGCCAAAACTCCGGCCATGGAGGAGGAGGTCATATGACAATGGGGTTGGTTTTTGGTGGTTGGTCAGGTGGTTCCAGTGCATTGACTACCATCAAGAAAGCTAATTT…
comp3077_c0_seq1	comp3077_c0_seq1a	1432	1	3	gaa	5	111	125	12	1370	Y	42	GCTGAAAACAGTTCGCAAGGAT	TGAGGGGTCAACTTCATTCGAG	125	GGGAATTTCAGATGAGTCTCATCACAGATTCTCCAGTACATTCTTCGAGCAGTGACGACTTTGCTGCATTTTTGGACACAGAATTAGGTTCTCCTTCAGACATGTCACCGGAAGAAGAAGAAGAAGATGATGTTAATGATTATGACTCAGATCTTGAGAGGATTAAAAGGCGTAAGGTGGAGGTGTTGGAAAGTGTACCAGATTCTGATGGTTCAACATCACATGTAGAACCAACACAAATTTTAGAAATGTCTGTAAAGAAGGATGTATGTATGCATCCAGGTGATATTAGAGGAATGTGCATACGATGCGGGCAAAAGATAAATGATGAGTCTGGAGTCGCATTTGGGTATATCCATAAGGATCTGAGGCTTGCTAATGATGAAGTTGCTCGATTAC…
comp3085_c0_seq1	comp3085_c0_seq1a	217	1	2	ag	10	1	20	2	70	N	44	CTTCCTCTCCTCACCTGCAATT	GCAAATACTGCGCAGATTTGGA	85	AGAGAGAGAGAGAGAGAGAGTATACACTTCCTCTCCTCACCTGCAATTGCCAGAGACAACGACACTCCATGTCGACGATCTCACATACAATGCCCTGACTATATTTTATCTCTCCAAATCTGCGCAGTATTTGCTTTCTTTCCTCTGGAATTCACTCTCTGATTGCCTATTTTTCGAATTTGTGCTTGCTTGATTTCGGCTCAGGAGCTGTGTGGTT
comp3086_c0_seq1	comp3086_c0_seq1a	416	1	6	attttg	3	270	287	15	167	N	47	CACTGGGAGAGAAGGAGAGAGA	CCGTCAAATCAACAGCACCAAT	235	GAGAGAACAGTGTTATGGTTCTCCGAGGAACCGAAGCCAAAGAACGGTTTGCTACTCCATTTCCCATTTTCTCCTCTCCACTGGGAGAGAAGGAGAGAGAAAATCTCAATCTCAATCTATGTTATGCGGGAGACCAGAGTCGGTGTCGTCGTTGGACTAGTAATGGTTGAATCTGAAGAATCCAACATTTTTCATGAATCTATTGCCGATTCCATAGCTGCGATCTTGAGACGAAACCTCAATAGCGATCGCTTGATGCGGTGATTTCCATTTTGATTTTGATTTTGATTTGGTGTGGCGGTTGGTTGTTTTATATTGGTGCTGTTGATTTGACGGAAAATGAACGGTGGTGATGGAGAGGTCGCGGCAGCTTCGGCGGGCCCACCACCGCTGCTCGAG…
comp3096_c0_seq1	comp3096_c0_seq1a	840	1	2	tc	6	92	103	365	724	N	50	GATGAGCAATGTTCAGACGTGG	ACATCTGATTTCAAGGGCCCAT	79	ATTTTTAACCCGAATAACCTGGCAATATGTAAATGCTTAGATCCCCAACTCTAACCCTAAATTCATTTCAATATTTCAATTTTCACATCTGTCTCTCTCTCTCCTCTCCATCCTCTTCTCAGCCTTCCTCCTCCACTTCCACCCTACGCCCACTGCTGGATACTACTTCTACGACACATCCGCCACAACCACCGACACCGCCACCGCCGGCGGTGACACCAATTTCATTCGTACAAGCTGTGAAATAACCCTATACCCAGACCTCTGCTACACCTCTCTCTCCGGCTACGCCAACGCCGTTCAACAAGACCCAGCTCGGCTTGCCCGCATAGCTATATCCGTCAGCCTCTCCAAAGCCAAGCACATGGCCGCCTACGTCTCCAACCTCTCCCGCAAAGC…
comp3106_c0_seq1	comp3106_c0_seq1a	950	1	3	cca	5	392	406	32	739	Y	48	GACCCTTCTTTTTGGCACTCAC	CAATTGCTGCATCTACGCTCTC	188	TAAGGCAGTCCCTTCAAGAATTCTAGAGCTTATGGAAATAGATTGTCTCACTCGCCATAACATTGCCAGCCATCTTCAAAAATATCGATCCCATCGGAAACACATGCTAGCTCGGGAAGCTGAGGCAGCAAGCTGGAGCCAAAGACGGCGACTGTATGGCGACGGCGCCACCGGTAGTGGAAACAAGAGGCAGATGAGCCCTTGGCTAGCTCCCACCATGGGCTTTCCTCCAATGACACCAATACACCATTTTAGACCCTTGCACGTGTGGGGTCATCCATCCGTCGACCAATCGTTAATGCACAAGTGGCCCAAACATCTACCCCATTCACCTTCTCCTCCTCCGCCACCGCGGCCACCTACATGGCCACTAGCTCCAGCTCTTCATCCTCCACCACC…
comp3115_c0_seq1	comp3115_c0_seq1a	479	1	2	tc	9	1	18	24	446	N	45	TGAATGGAAGGACTGAGGAAGC	TCATGGCCTTCTTCACTGAGAC	237	TCTCTCTCTCTCTCTCTCTGTGAATGGAAGGACTGAGGAAGCTAGGGCAGGTACAAAAGCTATTAGAGTTGATGCAATCCCAGGGCATCATCAATTCTTCCAGCAACACCACCAATGCCGACTCCGAGCGTTTCCTTGCAAATCTCTTTCTCCTAATGATCCAGCCATGTGGCGAGCTTGATATGAATACAAAGTGCCAATTGGTTTCTGAACATTTGCCCAAGATTTCAGCTGCTTTTCTTGAGGAAGCATTGCAGTGTCTCAGTGAAGAAGGCCATGAACCAGCAGAGACTGTTTTCCCCCTCTATTGTGATAAAAAAGCAGGTCTTGATTCATTGCAAAATGACTCTGACAGTATGGGTATGGTTGGGCTGGATGCAATGCAACGAGCAAATTCTA…
comp3118_c0_seq1	comp3118_c0_seq1a	3350	1	3	atc	6	1582	1599	349	3243	Y	42	GGTGGGTACTTTTGGCCATCTA	GGGACATTGGGAACTCCTGATT	193	CTATGGTGGATCAATTATGATCAAAATTCTCCTAGATATGAACAACCCAAGACAACACCGTGAAACTAAAAGTGACAAGTGAAAAGTATAAAGGTTTTACCAACAGAAAGTTTTACCAAGAACTGCCACCTTCCAGGGTCACTGGTGTAGAACTTGATTGATCACCAAAGAGTAATGTCCATGAAAGTAGTATTTCGGTTTGAGTAAGTTGTCGAGAGCCCCATGTAGTGTGTTGGGCAAGAGGTTATTTGCTGCACTAGCATTCAAACCGAAAGGAACTTCCAATAATTTGATTGTAAATCAAACACTTGAAGGAGATATTTCCAGCAGAACTAGTCAGACAGCCTACTGTTGCTGCTTTTTCAAAGTAAGAAACAGCTCACCAAGTTGAGATTCGCA…
comp3121_c0_seq1	comp3121_c0_seq1a	355	1	3	aag	4	137	148	77	355	Y	40	CTCAGAATGGGAGTTGGAGCAA	TTGCCTCCACATACCCTGTTAC	206	GAAAATTTGGTAGAGCAGCTTTTGAAGCCTTTCCTCTTTCCCTTTCTTCGTTAGAAGAGGTACTAAGAAACTCAGAATGGGAGTTGGAGCAACTTTGGAATACATCTCAGATTTGATAAGCAGTGCTCATAAACACAAGAAGAAGAAGCAGTTCCAGACTGTGAACCTCAAAGTCAGGATGGACTGTGATGGGTGCGAGCTTAAAGTCAAGAAAACTTTGTTTTCATTAAGTGGAGTTAAAAATGTGGAAATAAACAGGAAACAGCAGAAGGTAACTGTAACAGGGTATGTGGAGGCAAGCAAAGTGTTGAAGAAAGCTAAATCAACAGGAAAAAAGGCTGAGATTTGGCCCTAT
comp3130_c0_seq1	comp3130_c0_seq1a	463	2	2	ga	6	43	54	83	463	N	51	TTGTTTTCATTGCGCCTACTGG	CTCCTCCTTTGCTCCCTTCTTT	210	GTAGGAGAGAGAGAAGCGGGAAGTGTCGAGCTTTTGGAAATTGAGAGAGAGAGAAGAGAGGGACGACGACGAAGGAGAGGGAATGGAGAACAATCACAGCACCGACAACCAGACGGAGAGGGGAGACGAAGCCGTCGCAATCGAGCTTCCAGCCCCTGAAGGCTGGACGAAGAAGTTCACTCCCAAAAAAGGTGGGACCCCTAGGAGGAATGAGATTGTTTTCATTGCGCCTACTGGTGAGGAGATCAGGAGTAAGAGACAGTTGGACCAATATCTGAAATCTCACCCCGGAGGACCTTCGACTTCGGTTTTTGACTGGGGCACAGGTGACACTCCAAGACGTTCTGCGAGACTAACTGTGAAATCAAAAGCAACGGAGTCACCAGAAAGTGAGACTCC…
comp3130_c0_seq1	comp3130_c0_seq1b	463	2	3	agg	7	441	461	83	463	Y	51	TTGTTTTCATTGCGCCTACTGG	CTCCTCCTTTGCTCCCTTCTTT	210	GTAGGAGAGAGAGAAGCGGGAAGTGTCGAGCTTTTGGAAATTGAGAGAGAGAGAAGAGAGGGACGACGACGAAGGAGAGGGAATGGAGAACAATCACAGCACCGACAACCAGACGGAGAGGGGAGACGAAGCCGTCGCAATCGAGCTTCCAGCCCCTGAAGGCTGGACGAAGAAGTTCACTCCCAAAAAAGGTGGGACCCCTAGGAGGAATGAGATTGTTTTCATTGCGCCTACTGGTGAGGAGATCAGGAGTAAGAGACAGTTGGACCAATATCTGAAATCTCACCCCGGAGGACCTTCGACTTCGGTTTTTGACTGGGGCACAGGTGACACTCCAAGACGTTCTGCGAGACTAACTGTGAAATCAAAAGCAACGGAGTCACCAGAAAGTGAGACTCC…
comp3133_c0_seq1	comp3133_c0_seq1a	2203	1	2	gt	11	2182	2203	261	2087	N	42	TGCCTCAGAGGTTTTATCGCTT	TAGAGGTTCAGTGGCCAAATCC	93	GCTTGCTACACATATTGAGCCATTGAATTATCAACAGAAAGATTTATGAGGACAAAAATAACTCGGCACATGACGCCACAAATTGGGGTCACAGTCCAAGCATCATCAAATAAGTTACAACTTAGACACTACTCGAAATTCCAAGAGAATGTAGAGCAATTACACTAATGAGTCTGCAAATTAAGATTAATTTTGCCCATTCTTTGGTTACGAGATTGGAGCTCTATCCGGTTGATATGAACAGGCAGTTGCTAGTCTCAGCCTACTGCATCTAAATCAACCTCCGCATCAGTCTCTCCATCTATCATACCGATATCTGCATCTGCTTCTATTTGGCCTGTCTCTTGACCAATGTCTGTGTCTGAGCTTAGCTTCTGATGCTCCTCTGATGTTGGAGTT…
comp3135_c0_seq1	comp3135_c0_seq1a	286	1	5	gtctg	5	76	100	70	201	Y	43	GGTATGTCTGTCTGGTCTGGTC	CCGTTCTCTTTCTCGTCTTCCA	82	GTTTTGTTGTAAAATTGGCTTTGGCAAATTCTTCTTCCACCAATCCATGGAGAAACTCCTTTTTCTGGTATGTCTGTCTGGTCTGGTCTGGTCTGGTCTGGTATAGAGAGGAAAACCAAGAAAAGGGGCAGAGAGACAAAGAAGGTTCTTGGAAGACGAGAAAGAGAACGGAGAGAGAGGAATGGCGGAAGGGGACGAATCTAATCTGATTTGTGAGAAAGGCTAGAAGAAGAGAGAGAACAATGTTTGTATTGTGTGCCTGATGTATATGGCTATTGGAAACAGA
comp3137_c0_seq1	comp3137_c0_seq1a	1292	1	3	gca	4	607	618	3	1208	Y	43	CCATGCCTGGCAATTACATAGC	TGATTTGCGCCTAGAGGAAAGT	217	GCTGCTTTAGTGAAAACTTGAATGTTGCAGAGGACCACATATTTTGAGGAATTAGATGATCTCAGGAGAAACAAGAGCGGCTTAACAATTTTATTAATGTCCTCCTTTGGTGCCATTATCCAATGTACCCCAGCAGCCGCAAGTACAACTGCACTATTGTGACTCCATAACAATGGTGAAGTACACTGCAGGAGGATCTTCACATCATCGTTACTTTTGGCAGATGTATAACATGAAGAATCCATTCCAGATGTAACCCTTTCTGCATAGCTTGACCTTGATAAATATTTATCTGGTCCTTCCAGGTAGCTACTGGAGATCATACCAGCTAACTCAGAATCATATATCCCATTATCCGGGTCATCAGCGTTTTCTTTTCTAGCAAAACTAGTATCTGAA…
comp3141_c0_seq1	comp3141_c0_seq1a	436	1	6	gcaagc	3	132	149	8	385	Y	47	GTAAGCTCAAGCAAAAGCCACA	CCATTCTCCAAAGCCTCCTTCT	80	ATTGGGGATGACGAAGTTCAACGTGGTACAAAAGTGCAGGAGAGCAGCCATAGCAGAGCGGAAAAGAGCAATACATGGTGATCCTCTGAGCGGTAAGCTCAAGCAAAAGCCACAACCACTCTCCATCTCCGGCAAGCGCAAGCGCAAGCTCCTCAAGAAATGGCGCAGGGATCAGAAGGAGGCTTTGGAGAATGGTCTTGTTACCATGCAAGATGTAGAGATGGCTGTTGCCGAAGGGACATCTGAAGGTGCGGCAAAAATTCCAGTGAAGTTTCACTTGAAGAAGAGTAAGAAGCTTAAACTCCAGCAATTGAAGAAGACAGGGAAGAACAAAAGAAAATCTCATAAACCAGCTGTAAAGGCTTCTGTAGATGTCATGATGGAATAATTGGGGAGCAA…
comp3159_c0_seq1	comp3159_c0_seq1a	375	2	2	tc	8	1	16	137	373	N	47	TCAAGCGAGATCTTCTACGAGC	CGCCATGAACAGAGTCCTTACT	87	TCTCTCTCTCTCTCTCACTTCGGCGAACTTCTCGCTTCTGTAGATACTTCTACGCATATTTTGATTTCTGGAAGCAGATCTGGATCGAGAAGAGCAACAAGGGGCAAATATTTCTCCGGAGTCTGTGGCGCCACCAATGGCGGAGTCGCCGGGGAAGAATAGTCAAGCGAGATCTTCTACGAGCTCCGGCGACGTATCGGTCAAATTTGAAAAGGCAGAAAGTAGCAGTAGTGGTGGTGGTGATGTCGATAGTAAGGACTCTGTTCATGGCGGTCAAATGTCCAATGGTGGCAGTAGCTCTTCAGTGAATAAATTGCCATCGGAGATTATGATTTCTAGCAAAGTAGAGCTACCTTCAAGTCAGATTAAGTTGGA
comp3159_c0_seq1	comp3159_c0_seq1b	375	2	3	gtg	4	231	242	137	373	Y	47	TCAAGCGAGATCTTCTACGAGC	CGCCATGAACAGAGTCCTTACT	87	TCTCTCTCTCTCTCTCACTTCGGCGAACTTCTCGCTTCTGTAGATACTTCTACGCATATTTTGATTTCTGGAAGCAGATCTGGATCGAGAAGAGCAACAAGGGGCAAATATTTCTCCGGAGTCTGTGGCGCCACCAATGGCGGAGTCGCCGGGGAAGAATAGTCAAGCGAGATCTTCTACGAGCTCCGGCGACGTATCGGTCAAATTTGAAAAGGCAGAAAGTAGCAGTAGTGGTGGTGGTGATGTCGATAGTAAGGACTCTGTTCATGGCGGTCAAATGTCCAATGGTGGCAGTAGCTCTTCAGTGAATAAATTGCCATCGGAGATTATGATTTCTAGCAAAGTAGAGCTACCTTCAAGTCAGATTAAGTTGGA
comp3160_c0_seq1	comp3160_c0_seq1a	519	2	3	cca	4	487	498	111	518	Y	51	GACCACCCACCTACTGAAGAAG	GGTGGTGGTGGAATTCTCATCT	238	ATCATTTCTATCTCTACGAAAATCCCTCTCTCTCTCACACACAACTCTATCTGTGATCCAGTGAGGTTTTCTGTTGTTTTAGTTCTCTGTTGATTCAATTTCTCTCTCTAATGGCTCTTGAAGCTTTGAACTCACCCACTACACCAACACCTTCGTTTCAGTATGAGGAATCCCATCTTCGCTATCTTGAGCAGCCCTGGGCTAAAGGGAAGCGCTCCAAACGACCACGTAGTATGGACCACCCACCTACTGAAGAAGAATATCTTGCTCTCTGCCTAATTATGCTAGCTCGTGGCGGCGCTTCCAACACCACCGCCTCCAAGCGAAACCAGTCGGCACCGCCGCTGCCACCGTCAGCACCACCATCCGAATCAAAGCTCTTGTTCAAGTGCTCAGTTT…
comp3160_c0_seq1	comp3160_c0_seq1b	519	2	3	cca	6	502	519	111	518	N	51	GACCACCCACCTACTGAAGAAG	GGTGGTGGTGGAATTCTCATCT	238	ATCATTTCTATCTCTACGAAAATCCCTCTCTCTCTCACACACAACTCTATCTGTGATCCAGTGAGGTTTTCTGTTGTTTTAGTTCTCTGTTGATTCAATTTCTCTCTCTAATGGCTCTTGAAGCTTTGAACTCACCCACTACACCAACACCTTCGTTTCAGTATGAGGAATCCCATCTTCGCTATCTTGAGCAGCCCTGGGCTAAAGGGAAGCGCTCCAAACGACCACGTAGTATGGACCACCCACCTACTGAAGAAGAATATCTTGCTCTCTGCCTAATTATGCTAGCTCGTGGCGGCGCTTCCAACACCACCGCCTCCAAGCGAAACCAGTCGGCACCGCCGCTGCCACCGTCAGCACCACCATCCGAATCAAAGCTCTTGTTCAAGTGCTCAGTTT…
comp3160_c1_seq1	comp3160_c1_seq1a	312	1	3	acc	7	1	21	1	282	Y	57	AAGAGGTGTCACTATGAAGGCG	GTCGGATGAGGACTTTCAACCT	153	ACCACCACCACCACCACCACCAACGTCACAACCACTAGCGGTAGTGGCAGGATCCACGAGTGTTCCATCTGTCACAAGTGTTTCCCAACTGGCCAGGCTTTGGGAGGACACAAGAGGTGTCACTATGAAGGCGGTGTAGCTGCTAACGGCGGTGCCAACAGCGCAGCAACCACGTCGGAAGGTGTGGGGTCCACCAACAGCCACCGTGGGTTTGACCTGAACATGCCCGCTTTGCCGGAATTTTGGACTGGTTTCGGCGACGACGAGGTTGAAAGTCCTCATCCGACCAAAAAATCTCGTCTTTCGCTGCCG
comp3163_c0_seq1	comp3163_c0_seq1a	933	1	2	ga	7	535	548	149	319	N	35	AATTGAGCTCCCTACTCCCTCT	AAGCTAGATCACCCTACTTGCG	234	CAGGCTATTTTTTGATCATCTGAAATTATCAGATTGAGTGTGCTTCTGTTAATTAAAAATTTTGTCATTAAACAACAAAGTGAGGCAAAATTTTTGGCCGATAAACTAAATTGAGCTCCCTACTCCCTCTAACCAAGAAAGTATACATATGTGCATTTCTCCAAGAAGAATGAACTTCTTAACCTGTAGCATTAACAAGCACCAAAATTTCACATGGACAAGCATATCTCAACAGTTTGAATACATTAAATCTTTTGCAGAAGCTAAACAAAAAAACCATGGACTCATCTTAATATGTCACAACCTGCCTTGTGTTTTGTAACAGTCGGTTTTCAAAGCTATACGCAAGTAGGGTGATCTAGCTTTTCTATTTGGTACAATGCATAGATGTATAAAACC…
comp3175_c0_seq1	comp3175_c0_seq1a	296	1	2	ga	9	1	18	111	296	N	44	TGGAAGAGATTACGGAGGGAGT	CAATTGCCATTCCAAGTGCTGA	148	GAGAGAGAGAGAGAGAGAGCTCATATTCGCGCTCGAAACCTTAAAAGTATATTCGCTCTTCGTCAACAATCGGATCTCTCTGGTCTTTAGGGTTAGGGTAAAGCGTTAGTATGGCGATGGAAGAGATTACGGAGGGAGTGAACAATATGAACATCTCTGATTTTCACAAGAAGAACCGCATTCAAGTCTCCAATACCAAGAAACCTCTCTACTTCTACGTCAATCTTGCCAAAAGGTACATGCGGCAACACAATGAAGTGGAGCTTTCAGCACTTGGAATGGCAATTGCCACAGTT
comp3191_c0_seq1	comp3191_c0_seq1a	1234	1	3	gtt	4	1211	1222	11	1192	N	48	GGAGGATGATGTTCAGGTGGTT	ATTATCTTTGGGCTTGCCAGGA	98	GAATTTGGAGATGAAAATGGTTTCGAGCACAGGAAGAAGCAAATGGGTCTGTGTGTTTGTGCTGCTATTGGCTCATTCAGCTACTGTACTGGCAGATGATGGTCTACTAACCAACGGTGATTTCGAGGCCCTTCCGTCTGGAGGCTTCTCCAACGAAGGAATTATAGACGGGCCCACCTCAATTCCCAGCTGGAAATCAAACGGCACCGTTGAGCTCGTCGCGTCAGGGCAAAAACAGGGTGCGATGATCCTCATCGTACCACAGGGTGCACACGCAGTGAGACTCGGCAATGATGCTGAGATCAGTCAACAGGTCAAACTCGAAAAGGGCTCAGTTTATTCCGTCACGTTCAGTGCGGCTCGCACTTGCGCTCAGCTAGAGTCACTGAACGTGTCGAT…
comp3194_c0_seq1	comp3194_c0_seq1a	871	1	3	gca	4	687	698	257	826	Y	44	TGTTCAAGCACAGCATCAACAG	GGTACCAGTGATGAGGCAAAGA	210	GAAAATTGAGACAAGCATTTAATAGTATACATAATGAAGAATGCACCGTCTGTCCCCAACATCTTTTAAGCTTCACATGATACCCCTGACATACGTGAGAAGTGCAGGTTTCTCACCCCTGGCTAACAACATCCGACCCTATGAGCAAATCAGACGGCAGTGCAAAGGCTAATACTTGATTCCCATTTCCTTATCTTGACAAAGCCAAATTGACAAGTTCTTGGTCGGGAAGCAATATAAAGATATCGTACTGTCACGGATCCTCTCGCATATCTGGCTTCCTCTTTGCCTGCGAAAATAGGCGTGCATCCCTCTCTCGCTCAAATTCCCGATAATCTGTCCTCTGCAAGAAAGAAACTCTATCTAAATATTGATTTGCACTCTTCTTGTAAGCATCCA…
comp3200_c0_seq1	comp3200_c0_seq1a	723	3	6	tctttc	3	50	67	9	701	Y	44	CCCACCTCGTAGTTGCTACTTT	TCACCACCACCTTTCTTGTTGA	197	CTTATTCATTTGCAAGACTGTGATAGTAGAACCCTTGCACTTTCATTAATCTTTCTCTTTCTCTTTCTCTCCCTCTCTCCTTGAGCCTCCAACCTCACACCGAACAGCTTTAATGGCCTCTCATCCTCCTCCTCCTCTTTCTCCGAATTCGTATACATGGCCACCAAATCAAGGAGCTCCTTGCACTTCTTTTTCATGCTTGAAAGCTCTGTGCTTAGGACCCCATTCTCTCTCTTGAGTCGTTTATTCTCATCGACAAGGGTTGTGTAACCAAAAGATGATGAAGTTGAAGATGACCTTTGATCTTCGTCCGATTCTTTTGGTGTGGATTGGTTTTGTGCAGCAGTTTGTGTCTTGTTGGTCAATGCTTTTCTACGACGAATTTCGCAGAGGAGATCT…
comp3200_c0_seq1	comp3200_c0_seq1b	723	3	3	tcc	4	124	135	9	701	Y	44	CCCACCTCGTAGTTGCTACTTT	TCACCACCACCTTTCTTGTTGA	197	CTTATTCATTTGCAAGACTGTGATAGTAGAACCCTTGCACTTTCATTAATCTTTCTCTTTCTCTTTCTCTCCCTCTCTCCTTGAGCCTCCAACCTCACACCGAACAGCTTTAATGGCCTCTCATCCTCCTCCTCCTCTTTCTCCGAATTCGTATACATGGCCACCAAATCAAGGAGCTCCTTGCACTTCTTTTTCATGCTTGAAAGCTCTGTGCTTAGGACCCCATTCTCTCTCTTGAGTCGTTTATTCTCATCGACAAGGGTTGTGTAACCAAAAGATGATGAAGTTGAAGATGACCTTTGATCTTCGTCCGATTCTTTTGGTGTGGATTGGTTTTGTGCAGCAGTTTGTGTCTTGTTGGTCAATGCTTTTCTACGACGAATTTCGCAGAGGAGATCT…
comp3200_c0_seq1	comp3200_c0_seq1c	723	3	2	ag	6	712	723	9	701	N	44	CCCACCTCGTAGTTGCTACTTT	TCACCACCACCTTTCTTGTTGA	197	CTTATTCATTTGCAAGACTGTGATAGTAGAACCCTTGCACTTTCATTAATCTTTCTCTTTCTCTTTCTCTCCCTCTCTCCTTGAGCCTCCAACCTCACACCGAACAGCTTTAATGGCCTCTCATCCTCCTCCTCCTCTTTCTCCGAATTCGTATACATGGCCACCAAATCAAGGAGCTCCTTGCACTTCTTTTTCATGCTTGAAAGCTCTGTGCTTAGGACCCCATTCTCTCTCTTGAGTCGTTTATTCTCATCGACAAGGGTTGTGTAACCAAAAGATGATGAAGTTGAAGATGACCTTTGATCTTCGTCCGATTCTTTTGGTGTGGATTGGTTTTGTGCAGCAGTTTGTGTCTTGTTGGTCAATGCTTTTCTACGACGAATTTCGCAGAGGAGATCT…
comp3203_c0_seq1	comp3203_c0_seq1a	1320	1	4	ttcc	3	1167	1178	226	537	N	48	TTGATTCCCCTTCTGCCTTACC	TACGACCAGCACAGAACTTACC	270	CGTGGCAGAGGGACGATTCAAGTTCCATTGGAGATGCCAGAAGGAGAAGATCTCTCATCTGTGCTTTGCAGACGATCTCCTCATCTTCTGTAGAGGTGAAGTTCATTCTATTTCCCAAGTTGCTCAGTGTCTTGACCAGTTCAAGGAGCTGTCAGGGCTTTCTCCGAACCCTGAGAAAAGCAATGTGTTCATTGTGGTATTGCAGCAAGTGTAAGAGAGCAGATAATGTGTACTTTTGGATACAATGTAGGTTCTCTTCCGGTAAGGTTCCTCGGAGTACCGATGATTTCTTCCAGACTCAAGGGATCAGATTGCAAGGCGATGGTGGACAAGATTATTTCCAAAGCTAAAAGCTGGACATGTAGAGCCCTTTCCTATGCTGTGAGGTTACAACTGGTG…
comp3224_c1_seq1	comp3224_c1_seq1a	661	1	2	ct	8	63	78	142	660	N	46	GAAGCTGAGACCCAAAGGATGA	GATTCAGGCATGAGAGAGCGTA	78	AGAAAAGGTGTTGTGCTTTTCTGCTTCAAAGAGTGAGAGAAAAAGAAACGGGCTGCCCGCTGCTCTCTCTCTCTCTCTCCAAGTGCAAGCACTGGGATATTAGGTTTGGTCACTCTAATTTTCCATATATTATGCAGAGAAATGGCGTTGGAAACACTTTCTTCCAATGAACTCCTGAACTTCATCATTTATGACACAATCTCGGCGAACCCATATAGCTGCAATAACTCTTCAGAGACTAATTATCTGCTGCACAATGGTCTGAAACCTCAAGAATTAGGTTGTGGCTCAAATGGCTGTTCTTCAAACACCCAAGGGTGTGGTTCTGTTGGATTGGAAACCACCGAAAGGAGACGGAGTTTGGCGGTGCAAGGGAGGAAGAAGAGGAAGAGAAGGCCA…
comp3228_c0_seq1	comp3228_c0_seq1a	606	1	6	ggtggc	3	585	602	91	606	Y	61	ACTCCCTAACAGGCTTGACTTC	CCGCATCTTGGTTTGGACTTTT	104	ATCTACTACTCCCTAACAGGCTTGACTTCTTCTCGGGGCCTGTCCTCCACATCTTCTGTGGCCGGCTGCAACAACAACGCTGTGAACGGCATGTGCCGGTATCCATTACTGGAAAAGTCCAAACCAAGATGCGGAGGCTGGCATAGGTCCAACCTACAGCTAGGCGGCGCCACCGTGAACATCCCCGCCGGAATGTGCCCACCACCAGGAACCGCTGCCACCGGTTGCACCCTACTCATAGGGGCGGAGACCGAGGGCGGTGACACAGAAAAGGGGAGGGTTCCGGCATTGGTTGATACCGGGACTGCTGGGACAGTGCCGGTGCCAGTGGCGGCGATGATGGAGGGCTCCGCCATGCGTAAGAGCCACTCTACGGTCTCGCCGTCAGAGCGGTGGCCG…
comp3237_c0_seq1	comp3237_c0_seq1a	698	2	3	ctc	4	263	274	13	420	Y	44	TCTGCCAAATACCATGTCCCAA	CCCTTCTGGTGGAGAGAGAAAC	122	TCTTCCACCACCATGGCCTCAAAACTCAACCAAATTCTCTCCTCCATCCTTTCTCTCTCCATACTTCTCAACTCTCTGCCAAATACCATGTCCCAAGTGTGCCCCTATCCATGTTATCCGCCACCGACCGGCACTGGAAACACCCCACCAACCACCACAACACCACCATCCCCACCAGGGTCTTTCACTCCTCCAACGTTTCTCTCTCCACCAGAAGGGTATTTCCCTGACAACCCTCCACCACCTGTTTTCGTTGGTTCAGCTCCTCCTCCTCCAGACCCTATAGTGCCCTGGTTTCCATATTATTACAGAAAGCCTCCTCATCAGTCTGATGTGTCGTCTTCAACAGCGCTCAGAGGATCCATGGCCGTGATCACCACAACCCTTTTAGTTGTTTTT…
comp3237_c0_seq1	comp3237_c0_seq1b	698	2	5	ttttc	3	396	410	13	420	Y	44	TCTGCCAAATACCATGTCCCAA	CCCTTCTGGTGGAGAGAGAAAC	122	TCTTCCACCACCATGGCCTCAAAACTCAACCAAATTCTCTCCTCCATCCTTTCTCTCTCCATACTTCTCAACTCTCTGCCAAATACCATGTCCCAAGTGTGCCCCTATCCATGTTATCCGCCACCGACCGGCACTGGAAACACCCCACCAACCACCACAACACCACCATCCCCACCAGGGTCTTTCACTCCTCCAACGTTTCTCTCTCCACCAGAAGGGTATTTCCCTGACAACCCTCCACCACCTGTTTTCGTTGGTTCAGCTCCTCCTCCTCCAGACCCTATAGTGCCCTGGTTTCCATATTATTACAGAAAGCCTCCTCATCAGTCTGATGTGTCGTCTTCAACAGCGCTCAGAGGATCCATGGCCGTGATCACCACAACCCTTTTAGTTGTTTTT…
comp3242_c0_seq1	comp3242_c0_seq1a	430	1	3	atg	4	283	294	14	247	N	43	GTGTCATGGAGCCATACCTAGG	ACAGTTCCAGTTGACACCCATT	150	AAATTATTTGAGGATGAAACCTCAAAACCTGTCCGGTGATAGCTCTTTGATTCACGAATCGAAGAGAACGATCGGAGAAAAGCTCAGGCAAGCTTGTGGGGCAGCGGTGGTCACCATGGTGGCTGGACATGGAACTTCAAAGGGAAGGGGAGTTTCAATTTCCAAAGAAATTGAGAGACGAAACCAGAGATCTGGTGTAGAAGAACCCATCAGAACTATGATGTTCTTGGTGTCATGGAGCCATACCTAGGAGTAGGAGGCCTTTGATCATCCATTTTTCTAATGATGATGATGCTTCTTGCTCCATGGCAGATCACAGTGTGATTATGAAATTGGGGCTTCGCAGAATAAAAAAAAAACTATCTGTAATCGTTTGTTCAAATGGGTGTCAACTGGAAC…
comp3247_c0_seq1	comp3247_c0_seq1a	819	1	2	tc	6	116	127	175	750	N	41	GGCAGAGGAGTCTTGAGAAACA	GGACTTGTCCATGGTGTCTGAT	266	GGTTGTTTCCCACTGCATAGACAGGAACAAATAACAAGAACAAAGATTGAATAGAAAAGAAAGAAATAAAGATCCTTAGAAATCTGGTGCCCTTTTTTTTTTTTACATCCCCAATTCTCTCTCTCTCGAGCAACTGCAGCAGCAGAGGAGACAGAAGACTATTGCCATTTCTCACTGCCATTTTCTTCCCTGCAAACCACCTGATTTTCCAGAAACTTCTTTACCAGGCCCTGAGGACTTCAAGAAACCAAAGTGCTTTTTTAGTGCAGATTTTCCCTTAGAATGTGTGGCAGAGGAGTCTTGAGAAACACCCTGGACACCCCTCATTGAAGCTTCATTGTTGGATAGATCAATGTTCTTCTTGGAAAAGCTCAAGAAAGGGGAGCTGGCAGTATCATC…
comp3256_c0_seq1	comp3256_c0_seq1a	461	1	2	ag	7	159	172	173	460	N	45	GAGAGAACACCACAGAGCAGAA	AGTTTGAGCTTCGGCAGTCATA	229	CTCTGTACAGCCACCGGAGAGAACACCACAGAGCAGAACTGAAACCCAAACAGCGATCCTGATATTTGGCGGAAATTCCCCACTGTGCTTTACAAATTACATGTAGGAGAAAGCTTTCTCTCTCTCCTCCAACCACAAGAAAAAGCCTTTCTTCTGTTAGAGAGAGAGAGAGATGACGGACGTGACCATGTGTTCTTCATCGGCTCCGACGCCGGAGGAAGAGAAACTGATGATCAGAGACGTTGCTATGACTGCCGAAGCTCAAACTAAGGAAGGCGACACCTTTTATTTAATCACTCAAAGGTGGTGGCAAAATTGGCTTGAGTACGTGAACCAGAACCATACAAACAGTACAAATGACGGATCCTCTTCCGAGCCTCATGATTCAGTTGGTTCGTG…
comp3262_c0_seq1	comp3262_c0_seq1a	2166	1	5	ctccc	3	1268	1282	3	359	N	45	ATGGTTCTCTCTCCATCAGGGA	GAGGTCCTCGCCAAAGTAGAAA	134	ACGCGCTGCCATTCTCCCGCTAAGCATTGAACTTCCCTGATGCTGGTGGGTGACTTCATCATCTCTATGATAGCTCGTACTTTCTCTAGGTTAGCCTCAATTTCTCGGTTGTTTAAGATAAACCCGAAGAATTTTCTGGTTGATGCTCCAAAGGCACATTTGGGTGGATTGAACTTCATCCTATATTGTCGCATGATGTTGAAGGACTCTCGACGGTATTGGATGTGGATCTCGGCTTTAAGGGACTTGACCAGCATGTTGTCTATGTATACCTCCATCGTTGAGTCAAGCTTCTCTCGAAACATGCGGTTAACTAACCTTTGGTAAGTGACCCTGGCGTTCTTCAAATCGAATAGCATAACCTAATAGAAAAAGATTCCTTATTTTATAACGAAGGAG…
comp3265_c0_seq1	comp3265_c0_seq1a	555	1	4	agaa	3	170	181	57	200	Y	39	CCGTTTCTTAAACCCGTGTCAC	TTCTCTGAGCAAAGACCAGACC	91	ACGTTAAATACGTAGCTCCAGAGTTTGGCGTTCCGTTTCTTAAACCCGTGTCACTAAATTGTCTTGTTCTCTGCATCGTAACTGACCCTGTTGAATGAGAGTCCACAATCCCAAAAAAATTCAGGGTCTGGTCTTTGCTCAGAGAAGTACAGAGTAGCTTTTCTCATAGAGAAAGAAAGAAGAAAACCAAGGAAATGCATGCAAAGAATTCTTGGAACCAAGCTACAAAAGATTGTTGTGGTCTGATTCTGCTTTGTGGGTCTTTTTTCCCTTTCATTTTGAGTAGTATTTGGAGGATGAGTGTAGCTGAATTTGCTTAATGTTAATTGGGTTTAGTCACTTCACATGGTTGGTGATATTTGTTGATTATTATGGCAGATTTCTGGGTTTGCTTCGGTA…
comp3273_c0_seq1	comp3273_c0_seq1a	1670	1	4	aaga	3	94	105	119	1540	N	41	TTCTGTGCCATTCAATTGCTGG	TCAGCATTCAGTGTTAGTCGCT	170	AGATCATAATTTTCATTCACTTTTCCCTCTCTTTCTCTTTTTTAAAGCAAAGAAATCTCAAATTCTCTCAGATCGAAACCATTGTTATCGGAGAAGAAAGAAAGAGAAGTTAGAGAAAATGCCGAGGGAAATCATCACACTGCAAGTGGGACAATGCGGGAACCAGATCGGAATGGAGTTTTGGAAGCAACTCTGCCTCGAACACGGCATTAGCAAAGAAGGCATTCTCGAAGATTTCGCCACTCAGGGAGGAGACAGGAAAGATGTATTTTTCTACCAAGCTGATGACCAACATTATGTTCCGCGAGCTTTACTAATGGATTTGGAGCCCAGGGTGATTAATGGTATTCAAAACAGTGAATATCGTAACCTATACAATCACGAGAATGTATTCATTGC…
comp3282_c0_seq1	comp3282_c0_seq1a	961	1	3	gga	4	480	491	46	948	Y	53	ATGTGTGGAGGGAGATAGTGGA	ATCTTCACATCCTCCTCCTCCA	107	GTGAAACTCTGATCGATACCCTACAAGTCCGCAGTGGACCGATTAATGGCGTCGTCGAAGCTGTTGGCTTCTTCGACCTCGCGAAATTCGGATCTCAGACGCAAATCTTCTCTCTCTTCTTCCTCCACAAAATCCTCAACGATCTCACAACTTCACACCAAGCACAACCATACAAATTCAATGACCGTCGACGGATTCTTGCGCAACGTCTACGACACCAATCACGCCTCCGAAAACACATTACTCGACGCCGAAATCACTCTCCTCGACGCCGCCGGTGCCGTCACTGCTATAAGCGATAACGAGGCGGGCCCAACTTCGACGCCGATAATCCGGCGGCAAGAGAGTGTGCCGAGAAAGACTCTGGACGATGTGTGGAGGGAGATAGTGGAGGGAAAG…
comp3287_c0_seq1	comp3287_c0_seq1a	335	1	2	tc	10	315	334	41	310	N	48	GGGTCTGAGTGTACAAATGGGT	GAAGAGTTGGAGAAGGGTGGAG	245	GAGAGGGCTGAATTGGTTAACAAGGGGTCTGAGTGTACAAATGGGTATGAGGAATTACAAACTTTCGCACGGTACGATGATGTTGGAAGGCTTGATCGGGTATTTCCGAGCGTACCGTTCGAACTCGAACTCGAAGATGGTGGATTTGAAGAAGCTGAGACCGATGATTCAGAAGAGAATTGAGAATAGAGCCAAAGATTACCCAGTGATAGCCATAGTACCAGTTGCCCAAGATGTCCTAAAGGCCAGAACCCTCCTCTACCAAGGCGTCTCCACCCTTCTCCAACTCTTCCCTCTCTGGGCCTGCAAGTAATTCTCTCTCTCTCTCTCTCTCT
comp3289_c0_seq1	comp3289_c0_seq1a	269	1	6	caccaa	3	104	121	3	239	Y	39	ACTCTCTCATAGCGTTTGCCTT	GGAGATGCTCTCTACGAACTCG	86	CGTAGAATTACCCCCATTTCACATATATACACTGAAACATATGGGTATGCATGTGATAAGAAATCAAACCAACAAGGCATTATACCAAACCATGTGATACCGGCACCAACACCAACACCAATAGTAAACTCTCTCATAGCGTTTGCCTTGCATGCCATTATTACATTTGCTTCTTGACTTGTCATTTTATCCTGTTTGGATCGGAGAATTTGTTCGAGTTCGTAGAGAGCATCTCCCATTTTTCCTATGAAGACGTAATTTGTGGACAG
comp3295_c0_seq1	comp3295_c0_seq1a	907	1	3	gag	5	748	762	48	839	Y	46	AAGGATGTCACCCCTTCCATTC	AGCCTGGTGAATTCATTAGCCA	257	TATTCTCTCTCATACCCTTAACCTTTGTACTTCTTCAACTCTGGCTAACTCGAGCTAACCGGTGGGACTGCAGATGATATTGCCGGTGGCCACAATTGTGCGTTCTTCACCTTTGACACACTGGAGAGAACACTCAACGGCGTCACATCTCCGACGACCGTCAGCTTCTTTGCCGCAAAGTCTATGTTGAAGGATGTCACCCCTTCCATTCTAGAGATATGTTTCCTCATCTTTCTCTCACAGCCTCTACAGTGCAGTGACACCCTCAAGACAACCACCTGATCAGGAGAGCGAGATGAAGAAGGCGGTTTAGAAGCAGAGGATTCAACTGTTTTAACAACTTGAGGCTTGCTAGGTTCCGCTGGAACCAATTTCAAAATTGGGTCAAAATCTGATAAC…
comp3298_c0_seq1	comp3298_c0_seq1a	1442	1	2	ag	7	11	24	31	1428	N	43	TTATACCTTGACGCTGCCAAGT	TGCCCTCTTCAGAGATACCAGA	151	AGAGAGAGATAGAGAGAGAGAGAGCGAGAGATGGAAGGAACGAAAATGGACAGATGGGGATACGAGGTCAGGACCTCTTCCGATGCCTGCATATCAGCTATCAACTCCTACTATCACCAGGTACTGAGTTATGGAAGAAAGAGGTCTGTGATACTGGAAGCTCCCGTTCATGATCCACACTGTGTTTTGGCCAACATCTTGGCCGCCCATTTCCTCTGTTCCTCCGATCCTTCTCGTGCTCTTTTATACCTTGACGCTGCCAAGTCTCGACTGGAGCAAGCTACCTCGTACGAGAAAGCGGCTTTTGAATCAATCATTTATTTGATTTCACCAGACAGAGATGATGATGTTGCTGTTGAGTTACATTACAAGCTACAAGACAATTTCCCAAAAGATCTG…
comp3308_c0_seq1	comp3308_c0_seq1a	1032	1	2	ag	6	1006	1017	223	990	N	44	TCCTGCAAGGGTTTCCTATGAC	GCAGCACCGCATATCAATCTTT	161	GGGGCAACATGAAACAGCATGTTCTCGCCACGATCGAAATTATTGTGCAGTGTGCCACCTCTCAAGAGATCAGACGCACAATTCCTGCAAGGGTTTCCTATGACAAATTCCTAAACTAAATTGAGTACAATAACTTAACTACATCAGAATTGGAATTGTGTTCTCCCACATGCCACAACAAATCTAGGGTTAAGATCGGCGTGCTTCAGCAAAAAAACATCAATTTAAAACCAGCTTGTCACATAAAGATTGATATGCGGTGCTGCAGACCTTGAATTTCTCTTCAGCAATAGCCTTGGAAGAGCCCTGGTGACGATCTGGATGCCATTTCAATGCACATGCTCGATATGCATTTTTAACATCTTCCAGACTTAGAGGACCTGATACACTCAACCCAAG…
comp3323_c0_seq1	comp3323_c0_seq1a	261	1	2	ct	9	1	18	1	120	Y	39	AGTGAAGGGTGCAATGTGAAGA	GATGACACAAGGGCTTTCATGG	85	CTCTCTCTCTCTCTCTCTCCTTCTGATCACTGAATTATTATAAATGTTCAAGTGAAGGGTGCAATGTGAAGAAAAGGGTTGAAAGAGATAGGGAAGACCAAAGCTATGTGATAACAACATATGAGGGAGTGCACAACCATGAAAGCCCTTGTGTCATCTATTACAATCAGCAGTCTCTCATGATTCCTGATGGATGGACTTTACAAGCTTCCTCATCTTACTCCTCTTCTTCATAAATTTGGTTTTTCATCTTGTTACCAG
comp3328_c0_seq1	comp3328_c0_seq1a	1683	1	4	atca	3	1519	1530	154	1464	N	45	ATCAACAACCTGCGGAAGAGAT	TTTGGTCGAAGAAGCTACCTCC	242	GTCTCCTCAAATCTCCCAGGCCACTGCCAATAGAAAAGGCACGACAGAAGCAATGGCGTTGAATCTCATTGGAAGAAGGGACCCTATATGTACAAACTCAAAAGGCAGCGCTTCAAGGGCAGAGTAGGATCTCCCATGAGAATTCTTAAGCTAATGATCAACAACCTGCGGAAGAGATTTTGTAGCATTTAGGTCGGTTCCATTTAGCTTCGATTTTTCCTTTAAGGGCTTCTGTGCGCCAGGTGACTTTTTGACAGTAGTTCTACCAGGTTGCCTGGCTGTTTGAGGCCCAAGACCTTGTCCGCTACTAGGAAGAGAAAATCGCTTCTTTCCTTGCTTATCTGAAATTGTTGCCCTCTCTTTGGGATTACTGTGGGATCTTGAACCTACACCAGGGCT…
comp3336_c0_seq1	comp3336_c0_seq1a	354	1	4	aaca	3	98	109	10	114	Y	41	GGGGTCAACAAACAAACAACCA	AGCTCAAGGCCTCCTAGTCTAA	222	CTAAAATCAATTAGCCAATAGGTGGAGTGACTCCTCAATTATATAAACCAACCTTGGTGCACCCTTCCTCAGTTGGAACCCAGTCTCATGTGGGGTCAACAAACAAACAACCATGCATATTGGAATTAAATGTATAAGGGAAACCACCTAAGGCCCAGTTCTTATACCATGTTATAACATCCAATCCAAAATCAATTCAGAATGATTGGAGTGACCCCTCTAGTATATAAACCAACTTTGGTGGTCCTTCTAGCAACTTGGGAGAGATAGAAATGGTGGAGACACATCTAGAGAAGACACAGCAGATCAATGGATTAGACTAGGAGGCCTTGAGCTTTAATTATTCGATGTGGG
comp3337_c0_seq1	comp3337_c0_seq1a	326	1	3	cac	4	107	118	86	325	Y	44	CCTGAAAACAATCACCACCACC	CAACGCCAGAGTCATCATGAAC	179	CTAGATTGAACCTTGAAGCATATCCATCTGCAAATACAGCTAAAGTCTCGTTAAGTACCTGAGTGAAATATTTGCATAAGCCCAAATGCAAGACCCTGAAAACAATCACCACCACCACGATGATCAGTCCAACACTGAGGCCCTTAGAAATGATGGAACAACAAACAGTGGTTCGTTGAGCGAACCTCAGAACAAGAAAGGAGGCCAAAATATGACCGATTATAACAGCAGTGGAAGTGATGAAAGTGTTGAGTTAAGCAAAGATACTAGCTTTGTTCATGATGACTCTGGCGTTGTACACGGCGTCAAAACTGCCGGTGGAGCTG
comp3346_c1_seq1	comp3346_c1_seq1a	522	1	4	attt	3	335	346	250	522	Y	44	GGCACAAAACCCAGACTGTTAC	ACAGAGTGCACCTTCCATTCAT	88	AATCCACAGTCCAGAGACTTGATTCTGCAGTTGGTTGAGAGGATTTTATCTCCCCCCAAAGCTCATACTATTCTAGTGAATGGTGCTGTCAGAAAGGGGGAGCGCCTAGTGCCTCCGTCCGCTCTTGAGCTTCTGGTGAGAGCCACTTTCCCAGCACCTTCAGCTCGAGTCAAGGCAACTGAGAGATTTGAAGCTATATATCCCACCTTGAAAGATGTAGCTCTTGCTGTTGCCCCTGGAAGCAAAGCAATGAGACTAGTTACGCAGCAGATAATGCCTTTTTCTGTCAAAGCTGCTGGGGAAGGTATTCCTGATCTATCAAGGGAAGCAAGTGATTTATTTATTTGGTGTTTGGCACAAAACCCAGACTGTTACAAGCAATGGGACGACATTTATTTG…
comp3347_c0_seq1	comp3347_c0_seq1a	881	1	3	cct	4	150	161	137	880	Y	46	GCTGGGGTAGTGAATGGAAAGA	GCATAGGCATCGTAAACCACAC	201	TCCAAATCGGGGTTTTGTTCTCAGAATTACGTTGTGGACTCGATTATGTCAGCCTCTGAGGTACTGGAGCTAGAAGAGTGAGCTGTTGGGATCCCAACTACGGCATTTCTCTACCTCATTGATTGGAACCCAACCAATGACTGATCAGACCTCCTCCTCCTTTTCCAACAACGCGCCGCCATCCAAGTCCAACCCACTACCATCATTACTACTTCCGAACCTCCCAGATGATATTGCACTGCAATGCATTGCCAGAGTCCCCAAGTCATATCACCCCACACTATCTCTTGTCTCCAAGTCATGGTTGTCCGTCATACGCACCCCGCTTCTCTTCACCACCCGATCTCTCCTCCATTGCACTCAACACTTCCTCTATCTCAACATCCGCATCTTCAACAC…
comp3355_c0_seq2	comp3355_c0_seq2a	226	1	2	ga	8	8	23	42	209	N	42	CCTCTGACGCTTCTGAACTGAT	TGGAAAGCCAAGCTGGAATATG	95	TGTGTTTGAGAGAGAGAGAGAGACCAAAAACTTTTCTGAGGATGCTCTTGTTGCCTGCCAGCATGTCCACAAAAAGTTCCTCTGACGCTTCTGAACTGATCTCCCTCATGTCCATAAAACCCACGTTGTTCCTAAATATCTCTTCATTTATTCCAGGCAGGACATCATATGATTCATATTCCAGCTTGGCTTTCCACTTTATCAGATCCTGACGAGAAAGAAATCT
comp3364_c0_seq1	comp3364_c0_seq1a	430	1	3	act	4	43	54	29	430	Y	46	ATCAGAAGTCGGAGATCTTCGC	TCCTTGCCATCTTTAGCCAGTT	244	CTTCTATATTCAAGCACATTGTCATAAGATGGGAATGCTGTCACTACTACTACTGTTTCTTGCATTCATTGTTGCAATCTCCGGTGGATCAGAAGTCGGAGATCTTCGCAAAATTCACTCTCTCCGGCCACAGTTCGGTGCAGCCGGAACTCCTGTTCCTGGCTTATCTTGCCTGAGTTGGCGACTCGGCGTCGAAGCTCACAATATCATTGAATGGAGAACGATACCACAGGTCTGCGAAGATTACTTGGGGCATTACATGATCGGTCACCAATACAAGAAAGATTCAGAAGCTGTTGCAAAAGAAGCTTTTGTCTATGCACAGAGCCTCAAACTGGCTAAAGATGGCAAGGATATATGGGTTTTTGACATTGATGAGACTGCACTCTCTAATCTGCC…
comp3365_c0_seq1	comp3365_c0_seq1a	842	2	3	tct	4	624	635	1	414	N	46	CCATCCTTAGTGACAGCTTGGT	TCAATCAAGTTCTGGATGCCGA	98	GTCACATTCACGAGATAATTCCTCTTTTGCCACCTTCATAGCATTGTCAAGATATAGTTTTTCTGGAATCAAGTTTGTATACTTCAATAGCAACTGCACATTCTCAATGTCACTATCGATGCTATCTGCAATGCCAGGGTACTGAATTTTCATTGCAACCTCTAAACCATCCTTAGTGACAGCTTGGTGCACCTGGCCGATACTTGCAGCAGCTATTGGTTGATAATCAAAACTCATCAACTTAGATGACCAGTCAGGACCTAATTCGGCATCCAGAACTTGATTGAGCTGGCTCCTTGGCATCACATCTGCACCTTGACGGACAATATCCAAAGCAGCCAAGATCGGAGCAGGAACAAGAGATTCATCTTGAATGCTCAACATCTGTCCTAATTTAAG…
comp3365_c0_seq1	comp3365_c0_seq1b	842	2	3	gta	4	662	673	1	414	N	46	CCATCCTTAGTGACAGCTTGGT	TCAATCAAGTTCTGGATGCCGA	98	GTCACATTCACGAGATAATTCCTCTTTTGCCACCTTCATAGCATTGTCAAGATATAGTTTTTCTGGAATCAAGTTTGTATACTTCAATAGCAACTGCACATTCTCAATGTCACTATCGATGCTATCTGCAATGCCAGGGTACTGAATTTTCATTGCAACCTCTAAACCATCCTTAGTGACAGCTTGGTGCACCTGGCCGATACTTGCAGCAGCTATTGGTTGATAATCAAAACTCATCAACTTAGATGACCAGTCAGGACCTAATTCGGCATCCAGAACTTGATTGAGCTGGCTCCTTGGCATCACATCTGCACCTTGACGGACAATATCCAAAGCAGCCAAGATCGGAGCAGGAACAAGAGATTCATCTTGAATGCTCAACATCTGTCCTAATTTAAG…
comp3387_c0_seq1	comp3387_c0_seq1a	693	3	2	ag	7	122	135	187	384	N	39	TGTTTCGGTGTGAGAGATCTGG	GACCAAATCTTCACCAAAGCCC	122	TTTCTCTCTGAATTTCCTTTCACTTTTTAGAGAAAAAGAAACTGAGAAAATCCGAATGATTTAAATGTTGAAGCTGTTTCGGTGTGAGAGATCTGGAGCTTGTGAAGCTTCGATATTGTGCAGAGAGAGAGAGAGAAAGAGATTGGAGTTTTTTAAAGAGTTTTGAAGGGGTTTCCCGAAGGATTAGAGATTGGATTGGGCTTTGGTGAAGATTTGGTCCCTTTTTCGTAAGAACTTGAGGAGGAAAACAGACAACAAAGCTGAGTTAAAGGTGCATTTGCGAGAGATTCGGAGAAGTTTTGAACTAGGGTGATCGGTTTCTGGGGTTTGAAAATTCAGACCAAAGACGTAGATCGAGAATTGAAACTTGGAAATTATTGTCATTTTCTTCAAGAATCA…
comp3387_c0_seq1	comp3387_c0_seq1b	693	3	4	gaaa	4	450	465	187	384	N	39	TGTTTCGGTGTGAGAGATCTGG	GACCAAATCTTCACCAAAGCCC	122	TTTCTCTCTGAATTTCCTTTCACTTTTTAGAGAAAAAGAAACTGAGAAAATCCGAATGATTTAAATGTTGAAGCTGTTTCGGTGTGAGAGATCTGGAGCTTGTGAAGCTTCGATATTGTGCAGAGAGAGAGAGAGAAAGAGATTGGAGTTTTTTAAAGAGTTTTGAAGGGGTTTCCCGAAGGATTAGAGATTGGATTGGGCTTTGGTGAAGATTTGGTCCCTTTTTCGTAAGAACTTGAGGAGGAAAACAGACAACAAAGCTGAGTTAAAGGTGCATTTGCGAGAGATTCGGAGAAGTTTTGAACTAGGGTGATCGGTTTCTGGGGTTTGAAAATTCAGACCAAAGACGTAGATCGAGAATTGAAACTTGGAAATTATTGTCATTTTCTTCAAGAATCA…
comp3387_c0_seq1	comp3387_c0_seq1c	693	3	2	ag	8	677	692	187	384	N	39	TGTTTCGGTGTGAGAGATCTGG	GACCAAATCTTCACCAAAGCCC	122	TTTCTCTCTGAATTTCCTTTCACTTTTTAGAGAAAAAGAAACTGAGAAAATCCGAATGATTTAAATGTTGAAGCTGTTTCGGTGTGAGAGATCTGGAGCTTGTGAAGCTTCGATATTGTGCAGAGAGAGAGAGAGAAAGAGATTGGAGTTTTTTAAAGAGTTTTGAAGGGGTTTCCCGAAGGATTAGAGATTGGATTGGGCTTTGGTGAAGATTTGGTCCCTTTTTCGTAAGAACTTGAGGAGGAAAACAGACAACAAAGCTGAGTTAAAGGTGCATTTGCGAGAGATTCGGAGAAGTTTTGAACTAGGGTGATCGGTTTCTGGGGTTTGAAAATTCAGACCAAAGACGTAGATCGAGAATTGAAACTTGGAAATTATTGTCATTTTCTTCAAGAATCA…
comp3398_c0_seq2	comp3398_c0_seq2a	210	1	3	gat	4	22	33	19	210	Y	50	AGGAGAACAAGACGTTTGAGCT	GAACATCCTCGGCACTCTTCTT	91	TGTGGTATCTCTCACGACATGGATGATGATGATTTCCTGAATAGTACTAGTTGGTGTAGATGGAGTTGGGAGGAGAACAAGACGTTTGAGCTAGCTCTGGCAACGGTTGATGAAGACGACCCTGTTCGGTGGGAGGTGGTGGCGGCTTCTATAGTGGGGGGCAAGAAGAGTGCCGAGGATGTTCAGAGACATTATGTGATTCTCTTGGAG
comp3401_c0_seq1	comp3401_c0_seq1a	509	1	2	ct	6	20	31	13	507	Y	45	ACAAACCCATCTCTCCAATCCC	GACTCTTTCGGGTCACTGGAAT	97	CAAGACAAGAAGATGGAAGCTCTCTCTCTCTACCCACTATCTCTTTCTTTTCCTCTCCATACCCATCACTCCTTTTCACAAACCCATCTCTCCAATCCCATTCTCTGGCCGAAACTCTCCTCAATCACTCTCCAATCAAGTACTCCTCGCAACAAAACGGTAGTTCTTGGGAGCAATTCCAGTGACCCGAAAGAGTCGGCGTTTCTCGACGAAAATGGCGCTGTTGATGACATGGATGGTTACCTCAACTACCTTTCTCTTGAGTATGACTCTGTTTGGGATACCAAACCTTCCTGGTGTCAACCATGGACAATAACATTGACTGGAGTATTGATGGTTACCGCTAGCTGGCTAGTTTTGCACTCAGTAATAGTCACCACAGTAGTTCTCTCTTTAATT…
comp3405_c0_seq1	comp3405_c0_seq1a	296	1	3	cac	4	2	13	92	277	N	52	CACCACCAAGCTCTAGTGACAT	TCGTAGTCGAAGATTGCTGGTC	118	GCACCACCACCACCAAGCTCTAGTGACATCAGGGCCTCAGGCGACTTCTGGACTTTGACTGCGATTAGCGACCAGGGAGGGATCTTCGACTATGACCAGTGATCTTCGACTACGATCAGTCATTGTGACCAGCAATCTTCGACTACGATCAGCGAACTCAGATTGCGATCAGCCACTGCGACCAGCGATCTTGACTGCAAACCAGCGAACCCAGACTGCGATCAGCAACTCAGACGAACCAAGCGAACCAGCGAGCTCAGGCGTCATCTCCTCCTTTTAAGGTAAAAACTTCCTTT
comp3421_c0_seq1	comp3421_c0_seq1a	619	1	2	ga	8	14	29	38	619	N	48	AGCAGCAAAGCCATTGAGAAAG	TGAAAACCAAGTGTCACCTCCA	187	GTTCCAGTTCCGGGAGAGAGAGAGAGAGAAGCAAAGAATGAGTAGGTTAATCTCCTTTCTGAAGAGGAATCCAGCATCACCAGTATCGAGTTCGGCGAAGTCGGTGGAGGAAGGGACTACCAGATCATGGGGTGTTCGTAAGGTGGTGTCGGGCGCCTTGATTTGTCTAATGGGTGGTGTCGCTTTGAGTGCTCTCGATGACCTTGCCATCTATCATGGCTGTAGCAGCAAAGCCATTGAGAAAGCCAGTAAGAACAAGGCAATGATAGATGCTATTGGGGAGCCTATTGTTAGAGGTCCTTGGTACAATGCATCACTTGCAGTAGCTCACAAGAGGCATTCTGTATCTTGTACATTTCCTGTTTCTGGACCGCAAGGCACTGGAATCTTTCAGTTGAG…
comp3423_c0_seq2	comp3423_c0_seq2a	479	1	4	cacc	3	230	241	135	410	Y	44	ATCGGTCCCTCTGAAGTAGACA	CTTTGAAGGTGCTTGGTTTGCT	257	GGGACAGAAAAATATATACCATTAGAAGTAATACCACAAGAACTCGTTCAGAGGCTCTGGGAGTTGCACCGTCCTTGCAATCACAACTTCAAAGCCCGGGAAGCCATGACCCATTTTCCATCAATCCAATCCTGATGTGGCCTCAAATCAGAGTGTCTGAACTCCATTTTGTCATCGGTCCCTCTGAAGTAGACAACATACCTTTGGCCACCAAGAACTTTGGAAATCACACCCACCCACCACCCATCATTATACAGAGCATCAACTTCTTCAAGCAATATGAAATGGTCAACCACTCCAGTGTCGGCTGGATACGGCCGTATGTGCAAGTTATCAACCTCTTCTTTCAAGAAATCTGTATCATCCTCATTCCTCAGGCTTTTGTACTCGATCAGGAAT…
comp3428_c0_seq1	comp3428_c0_seq1a	236	1	4	acaa	3	11	22	7	162	Y	43	TGCTGTGTGCTGTTTATGCTTC	GGTGACGCTTTGGAAGTCAAAA	80	TCTTACATGTACAAACAAACAAGACATCCCCAATTGGGAATTTTTCCACTCAAGGCTTCCCGGCCTTTTTCTGGTATATGCTGTGTGCTGTTTATGCTTCCTTTCCTGGTCACTTCCCCAAGAACTGATTTACTCATGGGCAGATCTTGTCTTTGTTCTTTTTGACTTCCAAAGCGTCACCCATTGTTCGCTTGCTCAGATTTTCAGTCGTTGACTTGTAACCAACCATTTTGCAG
comp3435_c0_seq1	comp3435_c0_seq1a	277	1	3	aag	4	1	12	23	277	N	43	AGAAAGGTGGCTCAGAAGACTG	AATAACCCCTGGGATACGGAGA	119	AAGAAGAAGAAGTAATTCGGTCATGGAGGGATCTCAGTCTACAGAGATGGAGTCAGATATTTCAGAGGTACTTAAAGAAGAATCTCAGGCATCCAAGAAAAGAAAGGTGGCTCAGAAGACTGTGGTCACAGTGAAGATTGAAACAAATGATGGAAAGCAGAAAAGTGATCCTTCTGATCGTTGTTCGTGGCGGAAGTATGGGCAAAAACCCATTAAAGGATCTCCGTATCCCAGGGGTTATTACAGATGCAGTACATCAAAGGGTTGTTCAGCCAAA
comp3451_c0_seq1	comp3451_c0_seq1a	1475	1	3	ttc	4	301	312	439	1239	N	39	ACAAGCGGACTGAATGTATGGT	CCACGGTTGTTCCATTCAATCC	243	GGGAAGAGAGACATTGTGTTAGCCCCACTATATGTTTGAATTCCCATTTTGTCCCTTGTCTGGTTCCTTCCTTTATCAAAATGAATGAATCATCTTATTCATTCCTTCGGTTGGGGATTCCATATCGAATACGCCAGAAAATGCATATTGATTGAACTTATTGTTGTTGATATGTTGTTATTGCCTTTGGTATTGATTACTTCACATTTCTCAAGTGCCCTTTTTGCCTTCTACATTACACAATGGAATGCTCGTGATTTCTGTAATCTGTTGGTGGGTGATTTGGTTTCTTAAATCCCTTTCTTCTTCTTCAAATGTCCATACATTTCTGCGTCAGGATTGTATGCAGATAGTACATGTGGGGGATTATTGTGTTGTACAAGCGGACTGAATGTATGG…
comp3451_c0_seq2	comp3451_c0_seq2a	353	1	3	ttc	4	301	312	85	291	N	38	TTCATTCCTTCGGTTGGGGATT	CCCCCACATGTACTATCTGACG	233	GGGAAGAGAGACATTGTGTTAGCCCCACTATATGTTTGAATTCCCATTTTGTCCCTTGTCTGGTTCCTTCCTTTATCAAAATGAATGAATCATCTTATTCATTCCTTCGGTTGGGGATTCCATATCGAATACGCCAGAAAATGCATATTGATTGAACTTATTGTTGTTGATATGTTGTTATTGCCTTTGGTATTGATTACTTCACATTTCTCAAGTGCCCTTTTTGCCTTCTACATTACACAATGGAATGCTCGTGATTTCTGTAATCTGTTGGTGGGTGATTTGGTTTCTTAAATCCCTTTCTTCTTCTTCAAATGTCCATACATTTCTGCGTCAGATAGTACATGTGGGGG
comp3474_c0_seq1	comp3474_c0_seq1a	315	1	2	tc	7	253	266	1	282	Y	38	AATCTTGATGGAAGCTGCCCTT	TACCAAGATTTCCCATGCCGAT	82	AGGGATTATCATAACTAACACATAATCTTGATGGAAGCTGCCCTTCTCAATTCTGTTGATGGTTGTGGAAATAGTTTTCCTGTTGAGCAGCTGACTTGACAGGATCATCGGCATGGGAAATCTTGGTATACCCCACAAGCATCTCTGAATGTCAAATTGATCCAAGGAGGAAATTATTTTGAAATTGATGACAGGAAACCATGCAATCATCTTGTTTACAAGTATGTTTTGTAGTCTATGGAAGACTATCAGTCTCTCTCTCTCTCCAGTTTGAAATAACATAGTTGATTGAGATGTGCAGTGCTTAAATTTGAG
comp3482_c0_seq1	comp3482_c0_seq1a	328	1	2	ga	6	308	319	27	86	N	40	ATATGGGCGGTGATTGGATCTC	GTTACTGGAGCTCTTCCTCACC	87	TTCTGATACAAACTCATTGAAATTATATGGGCGGTGATTGGATCTCCTTCTCTACCGCTCTCTCCAACAATCCGGCCATAAGGGTTTGAGTTATGAACCAAATCTGGAGGCTGGTGAGGAAGAGCTCCAGTAACTGGATCTAAAAATAGAGATCTCGGAAAACTTTGTTGAGGAAGAGCTCTATGGAGCAAACATAAGAAGTACGAATCAGAGAAAAAAAAGAAGAGAAAAACGAGAGAAAGAGAGAGGGATGATAGTGGTTGTTGGTCTGTTGAAGAGACGAAGAAGATTATGAGTATTCTGTTAGGAGAGAGAGAGATTACATTTA
comp3483_c0_seq1	comp3483_c0_seq1a	1233	1	3	cac	4	958	969	77	1102	Y	42	AAGAAGGCATGGAAGGGTACAG	AAGCTGTTCAGGCCATTATGGA	82	GGGAATAAAGAGTAAATGATGTGGACTAAATAACGGTTTAAGAAGGCATGGAAGGGTACAGGGAGGCACCATATTAGCTCCATGGATCATCCCACCCTTTGGGTCCACCTCTTTTGATAAAGTCCATAATGGCCTGAACAGCTTCATTAACTCTGTTAGATAAAGAATGGTTTCCCCATTCAATTTCAACTTTATCTGCACTGCCCATTGCTCTGCACAATCTCTCAACCAATGCCTTCTTGTCAACATAATCTGGCACATATTCATCAGCCATAGAAAAGATAACCTGGCAAGGTGTGTTGGACATGTGTCCAAGTCTCAATCTCAGCTGGTCATCGCTAAGGTCAGAACTGAACATGTCATCATCTCCCATATATGCACAAAGGGAGTGATACCTGT…
comp3484_c0_seq1	comp3484_c0_seq1a	465	1	2	ga	8	1	16	164	430	N	53	CGCATGTCACATCTGAATCCAC	GGGTACTCTGTTGGGTCAGAAG	230	GAGAGAGAGAGAGAGAGGAGAGAAAAGAGAGAGATGCTTGTGCACCAACGACTCACCACCTAAGGAGATCTCTATACGGTAGGGGAGGTTGCACTATTTCTTAGGTGGACCAACAAAACGTCCAACCAATGAAATCCTTCCACGTAATCCCACGCGCATGTCACATCTGAATCCACCGAGCGAGTTGCGTAGGGTTGACAATCCCCGGTATGTGGACCCCATCCCCATCACTCTTCATCAAATTCGCCACCTCAGCATAAGTCTGACTCGGACCCGGTTTTACTCTCCCGCTCGGCTCGGCCTCCGAACTCTGACTCTGCACCTGCTTATGCCTCCTCAGCTCAGTTGCGACAACCGGCACAGCCCCGGCTCGAGCCGGGTCAAACTTCTGACCCAACA…
comp3492_c0_seq1	comp3492_c0_seq1a	247	1	2	ag	6	36	47	3	176	Y	47	AGCAAAACGAAACCCATCGAAG	GCCTCAATCGATCGATCTCCTT	123	GAAAATGAGAGACAAAGAACGAAACCCATCAAAGCAGAGAGAGAGAGATCTCCATCGAAGGAGATCAAACCAGAATGAAACCCATCGAAGCAAAACGAAACCCATCGAAGGAGATCGATCTGCGAAGTCGAAGGAGAAATAAATTGATCTGGGATGGGAACCACACCAGTCTTCATCTGCAAGATGCGAAGTCGATGGAGAGAGAGGGAGAGAAGGAGATCGATCGATTGAGGCAAACGAACGCGAT
comp3507_c0_seq1	comp3507_c0_seq1a	794	1	3	gct	4	110	121	32	610	Y	42	GCATCAAAAAGTGGTCACCGAA	GTGTATTGGGCTGTGTTCACAC	258	ATTTCTCAACGAGACACTGGTATTGAAAGATATGGATTGGGCTCCATCCGTTTTTAGTATTCTTTTACTACTACTTCGTGATTCTTCCAACTTCAAGATCAGGATTCAGGCTGCTGCTGCTTTGTCTGTTCCGGCAACAATAATTGATTATGGGCAATCGTTTTCAGATGTTATTCAAGGGGTAGAGAATGTACTTGAGAACCTAAGTTCAGATCAGATTTCAACACCGTCTAGTTTTCAATACAGGGTGGCTCTCGAGAAACAGCTAACCACAACGATGTTGCATGTGCTTGGCCTTGCATCAAAAAGTGGTCACCGAACTATACAAGATTTCCTTGTCAAGAAAGCATCATTTCTTGAGGAGTGGCTTAAGGTGCTATGCGCATCTCTGAAGGAGCC…
comp3557_c0_seq2	comp3557_c0_seq2a	447	1	6	cacacg	3	180	197	75	143	N	43	ATGCCCTCACCACTTTATCGTT	CATCAAGATAAGCAGCCATGGC	192	GCCATCCAGGAAGAGCTGGATAATTTTGCCAGGAAATGCCCTCACCACTTTATCGTTTACCATGTTCTGAATCAGTACAACCTATGCCACCAGAATGATGGGGTCCATATCCAAGGAGATGATTCAATCATATTGCCCTTCATGACGCCTGAGTTTCAGGTAGAATCCTCTCTCTCTCACACACGCACACGCACACGCAATCCAGCCTGACAAATTTGGAACAACAAAGCCATGGCTGCTTATCTTGATGCTCTGGGATACACTTCCCTGATGCAGATCTAGTTCTGCGCCTCTGTTGGTCTCTTCTGTGTTATGTCTCTGTTAATATCAACATGAGAATGTATTGGTTCTTCACAATATTGTGCCTACAGGCCTTTAGTAACCTAGAAGAGTAGATCT…
comp3571_c0_seq1	comp3571_c0_seq1a	1328	2	4	catt	3	1141	1152	132	1049	N	41	AATGGTTTCAAACAGGAGCACG	TTGATGGAATGGCCTTGGATCA	192	TGATTACCCATTTGCCAAAAAGGGTTCTTCACAGACTCATGTGCAAGTTTCTTCTGTGAAACTTCTCTGCAGATAAAGCGAAATTAAGGCATTCAACAATTTTTTGGAACGACTGACATTTAACATCAAGGATGGGATCTGGTGATTGGATTAAGAATATACTCAGCTTAAAGAAAAAAAAGGATGACAGGTCTAAGAAATTGAAGGAATCTTCAGCACCCAAAAAGTCAAATGGTTTCAAACAGGAGCACGCCTCTCAGAAAGAATATGCTAAGATTACCAATGGTGCTTCTAATGGAAATCCTGGAGTTCTTGGTATGCATGTCAAAGATATAGCAGCAACTCATATTCAAACTGCATTCCGAGCATACATGGCGAGGAAAGCTTTAAGGCGTTTGA…
comp3571_c0_seq1	comp3571_c0_seq1b	1328	2	4	ttct	4	1285	1300	132	1049	N	41	AATGGTTTCAAACAGGAGCACG	TTGATGGAATGGCCTTGGATCA	192	TGATTACCCATTTGCCAAAAAGGGTTCTTCACAGACTCATGTGCAAGTTTCTTCTGTGAAACTTCTCTGCAGATAAAGCGAAATTAAGGCATTCAACAATTTTTTGGAACGACTGACATTTAACATCAAGGATGGGATCTGGTGATTGGATTAAGAATATACTCAGCTTAAAGAAAAAAAAGGATGACAGGTCTAAGAAATTGAAGGAATCTTCAGCACCCAAAAAGTCAAATGGTTTCAAACAGGAGCACGCCTCTCAGAAAGAATATGCTAAGATTACCAATGGTGCTTCTAATGGAAATCCTGGAGTTCTTGGTATGCATGTCAAAGATATAGCAGCAACTCATATTCAAACTGCATTCCGAGCATACATGGCGAGGAAAGCTTTAAGGCGTTTGA…
comp3581_c0_seq1	comp3581_c0_seq1a	710	1	3	gat	4	96	107	97	639	N	46	GCTACGCTATGCACAGGTAGAT	GGGTCCCACAAACCATCAGTAT	94	AAAAAAAAAAAGGAGAAGAAAGAAAACAAAACAAAGAAGGGTTAAAGAAAGAGAAGAAAAGTGATGAATGGACGAAGCTACGCTATGCACAGGTAGATGATGATGATGGAGTGCAACAGCAGCGTCAATGGCGATAGCAATTGCAGGAAGACGGAAGTAGGGAAGCCATTGATACTGATGGTTTGTGGGACCCTCGTTTACTACCACTGCGCTTATGGAAACTCCAGCCTAGTCTCTTTGGTCTCCGACGTCTTCATCGTCATCCTCTGCTCTCTTGCCATCCTCGGCCTCCTCTTCCGCCAGATGAACATCTCGGTGCCTGTGGATCCCCTAGAATGGCAGATATCTCAGGATACTGCCAACAGCATATTTGCGTGCCTGGCTAATACCATAGGTGCA…
comp3587_c0_seq1	comp3587_c0_seq1a	265	2	3	cac	4	76	87	53	199	Y	52	AACGATGTGGAGTCGTCTTCTC	ATTGTGGTATTGCTGTCGGAGT	114	TTCTCCACTGAGTAGGGTTTCAACTAAACTCTAACACCACTAATACCAACTACGCTTCACACCTAACACAAGCCGCACCACCACCACGACACCAACGATGTGGAGTCGTCTTCTCCACTGAGCAAGTTTCGACGATGTGACACCACCACCACGCAGCGACTCCAACAGCAACACCACGACGACAACGTGACACCACCATCACACAGAGACTCCGACAGCAATACCACAATCACGATTGAGATCTGCACCAACTGGTTCAGCGAGG
comp3587_c0_seq1	comp3587_c0_seq1b	265	2	3	cac	4	141	152	53	199	Y	52	AACGATGTGGAGTCGTCTTCTC	ATTGTGGTATTGCTGTCGGAGT	114	TTCTCCACTGAGTAGGGTTTCAACTAAACTCTAACACCACTAATACCAACTACGCTTCACACCTAACACAAGCCGCACCACCACCACGACACCAACGATGTGGAGTCGTCTTCTCCACTGAGCAAGTTTCGACGATGTGACACCACCACCACGCAGCGACTCCAACAGCAACACCACGACGACAACGTGACACCACCATCACACAGAGACTCCGACAGCAATACCACAATCACGATTGAGATCTGCACCAACTGGTTCAGCGAGG
comp3601_c0_seq1	comp3601_c0_seq1a	1668	1	4	agca	3	597	608	160	1668	Y	43	AGATGAATGCCAAGAGGAAGCA	AGCCAAATGATCACCGTCTTCT	90	TTGCTCGTTTAATCAAAAAAGTCAGCTTGGGGTTCGTACGAACAAGTCCCGTTTGAGCATTTCCTTTTTTGGATTTTTTTGATATTATGTCTGACATGAGGTGTAATATCCACCTAATGGAGGCAATTTGAGTTAGGTTCTTTGGTTTCTGGATCAGTGATGGAGTGCAACAAAGAAGAGGCCATCAGGGCCAAAGAGATCGCTGAGAAGAAGATGGAGAACAAGGATTTTGTTGGGGCTCAGAGGATTGCACTTAAGGCCCAGCAGCTCTATCCTGATCTGGAGAATATTTCACAGATGATTTTGGTCTGTGATGTACATTGCTCTGCTGAGAACAAGGTCTTTGGAAAGGATAGGGATTGGTATGGCATCCTCAGGATTGAACCAACCTCGGATGAT…
comp3606_c0_seq1	comp3606_c0_seq1a	211	1	2	ag	6	59	70	1	198	Y	47	ACGAGAGACAGAGAACGAAACC	ATCGATCTGCTTCTCCTTCGAC	120	AGAAAACGAGAGATAGAGAGAAAGAAAACGAGAGACAGAGAACGAAACCCATCGAAGCAGAGAGAGAGAGATCCATCGAAGGAGATTGAAGCAGAACGAAATCCATCGAAGCAGAACGAAACCCATCGAAGGGAGATCGATTTGCGAAGTCGAAGGAGAAGCAGATCGATCTGGGATGAGAACCACACTAGTCTTCATCTGCGAGATGCGA
comp3613_c0_seq1	comp3613_c0_seq1a	427	1	2	at	6	15	26	275	424	N	39	GAGATCATTCGGTGGCTACACT	CAAACTGAGTGCACTCGAGTTG	93	TGAGATTACAGGACATATATATATATACACCCACTTTTTTCTGTGATGAATGTTTACATATACAGAAATGCAGAAGCAAATTGGAGGAAAGAGAATGCAAATTGGAGGAAAGAGATTGCAAATTGAAGAAGGAACCAGTTTGTAGGTCAATTGATCAATGAATAGAATATTAAGAAGGCTACATGAATTTTTGAGGGTGGGTGATTAATCTCGAGCATATATACAGGATTATATGATTCTGGAGGAGATCATTCGGTGGCTACACTAGAGGCATATGCTTAAAGCCAACCACCCCACCCGCATGAGAAGCTCCTGCAAGTGGCAATGGTATAAAGAGACAACTCGAGTGCACTCAGTTTGTCTGGGGTCTTCAACAGTTCCACCAATTGTGTTGGAGAT…
comp3621_c0_seq1	comp3621_c0_seq1a	536	1	3	aca	7	466	486	41	535	Y	48	ATCTCTGACTTGGCCTCAACAG	TGCTCGTTGTTGTTGTTGTTGT	149	AGAAGCTGAGTCTGACATAGAGAATGTTTTCAAAAGAGGCATGCCCTGGCTTGGAGATGACTTTGGCATAAAGGATGCCTCAAACTCAATCTTCCCTGGTTTGAGTTTAGTCCAGTGGATGAGCATGCAACAGAATCATAAGTTCTCTACTGCTCAATCAGGGCTATTTCCTCCCATTGTTTCCTCAAATGTCCTGCACGGTAACCTTAGGGATGATGACCATTCTAAGTTGTTGAACTTTCAAGCCCCTAACCTTGCTGCACCAACCCTCCACAGCGAAGTGAATCCACAAAATCAACAAGTTGGTAAGCTCCAGCAGCCATCTCTGACTTGGCCTCAACAGCAGCAGCTCCAGCAATTGCTGCAGTCTTCTGTCAATCCACAGCAACAGCAACAAGC…
comp3625_c0_seq1	comp3625_c0_seq1a	205	1	2	ga	6	8	19	2	193	Y	46	GTGAGAAGAGAGGGATAGGGGT	CCCATTTCCCCATGGTAGTCTC	84	AGAAAATGAGAGAGAGAGATGTACCTGAGAGCATAGGCGACGTGTGCAGATAGATAAGTGATGAGTGTTGCAAGAGATTTTTCGGTGTCGTCGTGTAGTGAGAAGAGAGGGATAGGGGTATAATGTGCGTGATAGATGCAAGGGTGAGATATAGTAGTGAGGGACGAGAGAAATCAAGGACAGAGACTACCATGGGGAAATGGGG
comp3649_c0_seq1	comp3649_c0_seq1a	429	1	4	cttt	3	284	295	59	178	N	47	GGGATGATATGAACCGCTGTCT	ACTCAGACACCCACCAATTACC	80	TATGACCCGTCAAGCTGTTCGTCAAGAATGACTGTTACAAGGGATTGTCCTCCATTCATCTTGTAGGTTTTTGATCCACCTGATCTACTGATTGATTTGTAGTATCAACGTCCTCCAGCTCCATGTTTGAAAACAAGCGGCCCTTCGCTCCATGGCTATTGATGCCTCCATAGGTCATCGGACCTTCCACTCTGGGCTTGAGAAATACCAAAGAATGATGGCACACAGAACCAGCAAAACTGGGATGATATGAACCGCTGTCTCCGCAGATCTGAGGCGACTCCTTTCTTTCTTTGCTACTTCCGATAGGGGATTGTAAGTGGGTAATTGGTGGGTGTCTGAGTTTGGGTTGAAACTCTGATATGGCGAAGATGAAGATGAGTTTGAGAAGAACTCGTC…
comp3649_c0_seq2	comp3649_c0_seq2a	466	1	4	cttt	3	321	332	59	223	N	46	GGGATGATATGAACCGCTGTCT	ACTCAGACACCCACCAATTACC	80	TATGACCCGTCAAGCTGTTCGTCAAGAATGACTGTTACAAGGGATTGTCCTCCATTCATCTTGTAGGTTTTTGATCCACCTGATCTACTGATTGATTTGTAGTATCAACGTCCTCCAGCTCCATGTTTGAAAACAAGCGGCCCTTCGCTCCATGGCTATTGATGCCTCCATAGGTCATCGGACCTTCCACTCTGGCAACAATTGAATCAGCTTTATTCACCATATCAACTGGGCTTGAGAAATACCAAAGAATGATGGCACACAGAACCAGCAAAACTGGGATGATATGAACCGCTGTCTCCGCAGATCTGAGGCGACTCCTTTCTTTCTTTGCTACTTCCGATAGGGGATTGTAAGTGGGTAATTGGTGGGTGTCTGAGTTTGGGTTGAAACTCTGAT…
comp3650_c0_seq1	comp3650_c0_seq1a	609	1	3	acc	4	485	496	156	500	Y	50	ACTCGGTGTTCTTCAGGAGTTC	GGGAATGGGACCCATAAACAGT	188	CTGAGGAGCTGGAACCGGAAGATCCATTCAAGAAAGGGGCGGTGGTGGAAGTGAGCTTCGAGGACGAGGGTTTTCGAGGCTCATGGTACTCCGCCACTGTTCTGCGAACGGTTTCCAAGAAGAACAAGAAGATTTTCTTGGAGTTTCACAACCTCATGGCCGATGACAAGGGGACTAAACCTCTGAGGGAGTTCATCGATATCATTCTGGTTCGACCAGTGCCGCCTCGGGAGCCGAAGCGGAGTTTCAAGCTTAGCGAAGAGGTCGATGCTTTCCACAACGATGGTTGGTGGGAGGGTGTGGTTACTCATGTCTTGGAAGGGAGCTCTACCAGGTACTCGGTGTTCTTCAGGAGTTCTCGAGAACAGATTGAATTTCAAGATTCTGACCTTAGGTTGC…
comp3663_c0_seq1	comp3663_c0_seq1a	489	1	2	ag	7	476	489	1	459	N	49	CATCTTCTGCCGGAGATACCTC	TCGAATTAGGGCTGGCTATGTC	219	TGCATAAATAGTGAGCTCATTTATCTGGGAAGTCACCGACTCAGCAGATTCTGATCCCTGACTTGCATCTTCTGCCGGAGATACCTCATTATTGCCCAAATGCTTATCCTTATCGAGAGCAGCCTGTAGACGCTTTTCCTTCTTTCTTTCATTCCTTTTAGCAGATTTGGTCATAGGCTTGACATCCACCACCGGATCGTAACCCGGAGGCACATCTTGCGACGCCGCCATCTCTTTCTTCCACAGAGCGCCTTTGGACTGGTAAATGGCTACTTCATCTTGAGGGACATAGCCAGCCCTAATTCGAATAGGCTTTCGAAGAGTCCCGTCTGGTCTTCTGGTTGGGGCGAGAATTCTCTCTCCTTCTTTTAGGGTTTTGCTGAGCTGTGCTGCTAATTT…
comp3667_c0_seq1	comp3667_c0_seq1a	1418	2	4	agaa	3	1332	1343	83	1294	N	44	ACAACCGAGCTGTAATGGTGAT	TGGAGCACTAATAGCAACAGCA	84	GTTTTCCTCTCTTTTCCTCATCACTCTCCTTATCCACCCCCGAGCTCTCCTTTCTTCGATAGTCCTTAAGCTTAGAAGAAAAATGGAGGGAAAAGGATGTTTTAGCAATTTTTTCGAGAGAGCTAAGCCATACATAGCCATGATTTCTCTGCAATTTGGCTATGCGGGAATGAATATCATAACCAAAGTGTCCCTCAACAGAGGAATGAGTCACTACGTCCTAGTTGTCTATAGACATGCTTTTGCTACTGCAGTCATCGCCCCCTTCGCTATTGTCCTTGAGAGGAAAGTGAGGCCAAAGATTACATTTCCAATATTCATGCAGATTTTCGTATTGGGTCTTCTTGGGCCAGTGATTGATCAAAACTTTTATTATGCGGGGTTAAAATTCACTTCTCC…
comp3667_c0_seq1	comp3667_c0_seq1b	1418	2	2	ag	8	1344	1359	83	1294	N	44	ACAACCGAGCTGTAATGGTGAT	TGGAGCACTAATAGCAACAGCA	84	GTTTTCCTCTCTTTTCCTCATCACTCTCCTTATCCACCCCCGAGCTCTCCTTTCTTCGATAGTCCTTAAGCTTAGAAGAAAAATGGAGGGAAAAGGATGTTTTAGCAATTTTTTCGAGAGAGCTAAGCCATACATAGCCATGATTTCTCTGCAATTTGGCTATGCGGGAATGAATATCATAACCAAAGTGTCCCTCAACAGAGGAATGAGTCACTACGTCCTAGTTGTCTATAGACATGCTTTTGCTACTGCAGTCATCGCCCCCTTCGCTATTGTCCTTGAGAGGAAAGTGAGGCCAAAGATTACATTTCCAATATTCATGCAGATTTTCGTATTGGGTCTTCTTGGGCCAGTGATTGATCAAAACTTTTATTATGCGGGGTTAAAATTCACTTCTCC…
comp3673_c0_seq1	comp3673_c0_seq1a	664	2	3	gaa	4	89	100	86	664	Y	40	ATTAGCCCCAATCGGTGTTTCT	CATGGGAACGAAAACTTGGTCC	86	TTAATTGGATTTCATTTCAATTCGAATAGTTATTGAAAAAAAACTAGGGTTTAATCCAGAGCTCAAGCTATTGTACGTTTGAGCAATGGAAGAAGAAGAAGATAACATGATTATGTGGAAACCATTATCATCATCATCGCCATCGAAGTCGGATTCGATGCTTTCGTTAACTGTTGGCCGAGTGATGACCACTCTGCTTAGTGCTCGCCCCAAGAAGCTACAGAATGCTATTTCTCGTCTCGATTCTGCTCCTAAATTAGCCCCAATCGGTGTTTCTTTGGAACAGTCACTGTGGTTTCTTCACAAGTACGTTAGAGATGCAATTGAAAAGGAGGAGTCTTTGGACCAAGTTTTCGTTCCCATGATTGAGCATTCACTGAAATGCAAGGAGTCAAAGCA…
comp3673_c0_seq1	comp3673_c0_seq1b	664	2	3	atc	4	127	138	86	664	Y	40	ATTAGCCCCAATCGGTGTTTCT	CATGGGAACGAAAACTTGGTCC	86	TTAATTGGATTTCATTTCAATTCGAATAGTTATTGAAAAAAAACTAGGGTTTAATCCAGAGCTCAAGCTATTGTACGTTTGAGCAATGGAAGAAGAAGAAGATAACATGATTATGTGGAAACCATTATCATCATCATCGCCATCGAAGTCGGATTCGATGCTTTCGTTAACTGTTGGCCGAGTGATGACCACTCTGCTTAGTGCTCGCCCCAAGAAGCTACAGAATGCTATTTCTCGTCTCGATTCTGCTCCTAAATTAGCCCCAATCGGTGTTTCTTTGGAACAGTCACTGTGGTTTCTTCACAAGTACGTTAGAGATGCAATTGAAAAGGAGGAGTCTTTGGACCAAGTTTTCGTTCCCATGATTGAGCATTCACTGAAATGCAAGGAGTCAAAGCA…
comp3696_c0_seq1	comp3696_c0_seq1a	587	1	3	gtt	4	487	498	2	541	Y	42	TAGGGTTCCACCTCTAGTCCAG	CAACAACCACCCCTCAAATGTC	112	GGTTGAACCCATTTCGATAATCATAATTGTCAACCTCGCAACCCATTACTCCTGATGGAAACCCTAATCCAATAGCATTTAACTGAGGTTGAAGATCGTACCCCGAGACTGTATCAGCGTTGGAAACCCTAGAATTGAACCTAGAATATGGAAGATTTAGCTCAGAAAGACTAGAGGGTAAGCTATAAAACAAAGGATTTATATGGTTTGAAGTTGAAGAAGATAGATCCATCTGGGTTTGAAGAACACTAGGGTTTGAAGTTGCAGTACAAGCTGATGTTGAACTTGAAGGTGCATCAATGGCGGCTCTCCTGACCTTCTTGTTCTTTCTACAACCACCACCAACTGGAACGTTTCTTAGGGTTCCACCTCTAGTCCAGTAACGTTTACAAGCCTTGC…
comp3701_c0_seq1	comp3701_c0_seq1a	557	2	4	tgag	4	75	90	129	557	N	48	TGGAGGAATGTTGTACCACGAG	CTTGAAGATCCCACACCTCCAA	246	TTTTAGTGTCAATGGAATTATTGAGGAAAATGTACTACTGATTATATACTGCTGTCTAGTTAGCTGTGTCTGTCTGAGTGAGTGAGTGAGAGAGGAGAGAGAGAGAGAGAGGAGAGACAGAGTTTTCAATGGAGGGACCGAGCAATGGAGGAATGTTGTACCACGAGGTGCAAGAGTCGAAGCTGTGCGCAGTGCATTGCGTGAACACGGTGCTTCAGGGACCCTTTTTCTCCGAGTTCGATTTGGCGGCTCTTGCCTCCGATCTCGATCGAAAGGAGCGTCAGATGATGCTCGAAGGCAGTGGTTCAGTCTCCGCCTACGTTTACCTTCCCGAGGAGTCCCACAACGTGTCCATGGACGGCGATTTCAGTATTCAGGTTTTACAAAAAGCGTTGGAGG…
comp3701_c0_seq1	comp3701_c0_seq1b	557	2	2	ga	8	95	110	129	557	N	48	TGGAGGAATGTTGTACCACGAG	CTTGAAGATCCCACACCTCCAA	246	TTTTAGTGTCAATGGAATTATTGAGGAAAATGTACTACTGATTATATACTGCTGTCTAGTTAGCTGTGTCTGTCTGAGTGAGTGAGTGAGAGAGGAGAGAGAGAGAGAGAGGAGAGACAGAGTTTTCAATGGAGGGACCGAGCAATGGAGGAATGTTGTACCACGAGGTGCAAGAGTCGAAGCTGTGCGCAGTGCATTGCGTGAACACGGTGCTTCAGGGACCCTTTTTCTCCGAGTTCGATTTGGCGGCTCTTGCCTCCGATCTCGATCGAAAGGAGCGTCAGATGATGCTCGAAGGCAGTGGTTCAGTCTCCGCCTACGTTTACCTTCCCGAGGAGTCCCACAACGTGTCCATGGACGGCGATTTCAGTATTCAGGTTTTACAAAAAGCGTTGGAGG…
comp3716_c0_seq1	comp3716_c0_seq1a	1265	1	3	gaa	7	1243	1263	232	1263	Y	45	GGTTCCCTTAGTGGTGGTACTG	ACTAGGCTCACTTTCCAGCTTC	163	GAACCACATAAAGCCAATAAATCTTCAGCTAAGGTATCTGGTAGTGTTTCTCAGAAAAAGGTTCCAACTGGGCCTTATAAGGGATCTGAAGTGGTTTCTAACGCCTTGAATTATACTCGTAATCAAGCAACAATTGAAAAAAGTAAACCAATTTCTTCTGGGGAAAGACAAAAATCTACTCCAAAATCAAATTTACGGGTAAATGATTCTTCTCTTGTAGCTGGAAATCCAATGGAATGTAAATCACTATCCATTGACAGGCTGGAAGCCGGAAGAGAAGATAAGACAAGCTCAATGATTGACACGCAGATTTCAGACTCTGTTACATCTATGAAGCATCTCATAGCAGCTGCTCAGGCGAAAAGAAGACAAGCTCTTTCACAAAGTCTCTCTCATGGT…
comp3716_c1_seq1	comp3716_c1_seq1a	1865	1	2	ag	6	1825	1836	3	1571	N	46	CCCTGGACTAAGAACAGCATGT	GGAACTTATACCCCCTGCCAAA	89	GCTTTATGTGGTTCAAATACTGGTTTTGTGGCAAAGGGAGAATTATTAGGGGAAAACAAAACTGGTTTAGCCTCTGCTGATGATACTTTATCAGGTCCCAAATTCCCTGGACTAAGAACAGCATGTGAATCTGTTGACTTTTTAGGCCTCTTCTCTACAGTCTGTTGAGGATTAGGTGATGAAGACCCATTCAGTTTGGCAGGGGGTATAAGTTCCTTTGAAGGACCATTCTCAAGTATACCTGAATCTCTTACACATGGCCGATCATGTATAGAACCCTCAACATGTGCATCAGTGTTCTTGACATATTCTGAGACATGTGAATGTGCATGAACCTTCTTCACAGATCCTGCATGTATTGGAGTTCTGGGCTCGTCATCATCATCGCCACCATATAGC…
comp3725_c0_seq1	comp3725_c0_seq1a	918	2	2	ga	7	2	15	129	755	N	44	AAAGGAGACTGGGCCAATAAGG	GAAATCCGCCATAAGTTGCCTC	114	CGAGAGAGAGAGAGAAGAGCAGAGGAGAAAGAAAGGAGCAGAGGAGGAGGAGAAGAAAGGGAGGGAAGAGGAAGACTAAGCTGCGACTGCATTTCCTGCCCAGTCTCCTACAGAAAACAGAGAAAACAATGAAGCAATCCAAGGATCCTTTCGAAGTCGCATTTGAGGAGCAAGATGAATCACCGCCTGATTCCCCAGATGAATTGGAGACTGAAAATCAGGCTGTGCAACTACCTGTTAATGTTCAAGGAGATGATGATGTCAACAATAGTATTCGTTCTGCAAATCGTTTAACATCCACAATTGCTTCAATTGCTGTCGGGACCGCTGCCCCAGCCAACAAGACCAAAGAGGACGATGACGAGGAGGAAGAAGAGAACATGGATGTTGAGCTTGAAA…
comp3725_c0_seq1	comp3725_c0_seq1b	918	2	3	gag	4	41	52	129	755	N	44	AAAGGAGACTGGGCCAATAAGG	GAAATCCGCCATAAGTTGCCTC	114	CGAGAGAGAGAGAGAAGAGCAGAGGAGAAAGAAAGGAGCAGAGGAGGAGGAGAAGAAAGGGAGGGAAGAGGAAGACTAAGCTGCGACTGCATTTCCTGCCCAGTCTCCTACAGAAAACAGAGAAAACAATGAAGCAATCCAAGGATCCTTTCGAAGTCGCATTTGAGGAGCAAGATGAATCACCGCCTGATTCCCCAGATGAATTGGAGACTGAAAATCAGGCTGTGCAACTACCTGTTAATGTTCAAGGAGATGATGATGTCAACAATAGTATTCGTTCTGCAAATCGTTTAACATCCACAATTGCTTCAATTGCTGTCGGGACCGCTGCCCCAGCCAACAAGACCAAAGAGGACGATGACGAGGAGGAAGAAGAGAACATGGATGTTGAGCTTGAAA…
comp3729_c0_seq1	comp3729_c0_seq1a	987	2	4	ttgc	3	397	408	51	806	Y	48	TTGCTTGCTTCTTAAGTTCGCC	TCACAATCTCGAACACAAACGC	78	GTTTTGCAAAAGCTCTGAGGTTAGAGAGGGAGAGAGAAGATAACTTGAAAATGCCGATTTACAGAATCGCGGTGGGGACGCCGGGTGAGGCGAGTCACCCAGACGCCCTCAAGGCGGCGCTTGCAGAGTTTTTTTCAATGGTCATCTTTGTTTTTGCCGGAGAAGGCTCTGGCATGGCTTTCGACAAGCTAACCAACAGTGGCTCAACAACTCCTTCGGGTCTTATAGCGGCGGCATTAGCCCATGCGTTCGCCCTTTTTGTGGCGGTTTCCGTTGGCGCAAACATTTCCGGTGGACACGTCAATCCTGCCGTGACATTTGGGGCTTTCCTTGGAGGAAACATTACACTGTTAAGAGGAATTTTGTATTGGATTGCACAGTTGCTAGGTTCGGTGGTTG…
comp3729_c0_seq1	comp3729_c0_seq1b	987	2	3	gaa	4	885	896	51	806	N	48	TTGCTTGCTTCTTAAGTTCGCC	TCACAATCTCGAACACAAACGC	78	GTTTTGCAAAAGCTCTGAGGTTAGAGAGGGAGAGAGAAGATAACTTGAAAATGCCGATTTACAGAATCGCGGTGGGGACGCCGGGTGAGGCGAGTCACCCAGACGCCCTCAAGGCGGCGCTTGCAGAGTTTTTTTCAATGGTCATCTTTGTTTTTGCCGGAGAAGGCTCTGGCATGGCTTTCGACAAGCTAACCAACAGTGGCTCAACAACTCCTTCGGGTCTTATAGCGGCGGCATTAGCCCATGCGTTCGCCCTTTTTGTGGCGGTTTCCGTTGGCGCAAACATTTCCGGTGGACACGTCAATCCTGCCGTGACATTTGGGGCTTTCCTTGGAGGAAACATTACACTGTTAAGAGGAATTTTGTATTGGATTGCACAGTTGCTAGGTTCGGTGGTTG…
comp3731_c0_seq1	comp3731_c0_seq1a	1586	2	2	ga	7	63	76	139	1317	N	43	AAACACATTTGATGGCTGACCG	GCAAGCTGCACAAACTAATGGA	179	CTGATAGCCATAATATATAGTGAGTAACTAGAGGCAGAAACTAAATAACCCTAGCCACCAACGAGAGAGAGAGAGACCTAGTTCCAACGCTAGCTAGGAAAGAATACACAACAATTCCATAGTTCCACTATTAACCTAGAAGATATACTTATCTGGAGGTGCTTCTTCTGGAATCTCTCCAGGATTCCACACTTCTTTCAACCAAATACTATTATCACCAGCATCACTCTCCCTCGGCATGTTATTCATAGAGTTGACATTGACAGTTGATTGTGCAACAGCATTAGAGGCAGAATCAGGGCCAGCTGCAGAACGAAATGGATTCTCAGCACTTGTGACACTGCTGCCGAAGCTTGCTGGGCCAAAGGTAAAGGAGCTTCCATGTGACTGGGTTTGGCT…
comp3731_c0_seq1	comp3731_c0_seq1b	1586	2	2	ga	7	1553	1566	139	1317	N	43	AAACACATTTGATGGCTGACCG	GCAAGCTGCACAAACTAATGGA	179	CTGATAGCCATAATATATAGTGAGTAACTAGAGGCAGAAACTAAATAACCCTAGCCACCAACGAGAGAGAGAGAGACCTAGTTCCAACGCTAGCTAGGAAAGAATACACAACAATTCCATAGTTCCACTATTAACCTAGAAGATATACTTATCTGGAGGTGCTTCTTCTGGAATCTCTCCAGGATTCCACACTTCTTTCAACCAAATACTATTATCACCAGCATCACTCTCCCTCGGCATGTTATTCATAGAGTTGACATTGACAGTTGATTGTGCAACAGCATTAGAGGCAGAATCAGGGCCAGCTGCAGAACGAAATGGATTCTCAGCACTTGTGACACTGCTGCCGAAGCTTGCTGGGCCAAAGGTAAAGGAGCTTCCATGTGACTGGGTTTGGCT…
comp3738_c0_seq1	comp3738_c0_seq1a	1015	1	3	tgg	5	793	807	254	985	Y	45	GAGGAACCAGTTACCTCATGCA	AGAGAGACATTGGGGATGGAGA	177	GGGGAACGAAATGTATATTTGTATATTGGTCTAAAACAAGCTCCTCGTGCTTGGTTTGAGAAGTTTAGCACCACATGACCAGCATCCCTTCGCCCAGTTCTGAACCAGTATGAGCATCAAATACAGCAGGTCAGGGTCCTTATGACACAGTATTCACCTCTTGCTTGGTAACTGTGCAGTGATGCATGCTAGAAGAGCCACATAGTAAGAAGTTCATTATGTAGACAACAAATTGATTGCTACTCTGAAATCAACTCCGAGATTTAAACCTGCGACACCATTTTACTAGAAGCTCTTCGACATCAGCATCCATTCGAGTCCCGATACCTCCCCAGACTAACATGTGGGCAAGGTCTCCAACTGAGGAACCAGTTACCTCATGCACAACCTTGAACCCAA…
comp3740_c0_seq1	comp3740_c0_seq1a	350	1	2	ga	10	1	20	175	348	N	47	GTGCAAGATCCTCCAAAGCTTC	GGGGAGCTGAGGGTAGATTAGA	153	GAGAGAGAGAGAGAGAGAGAAATGGAATGGATTACGGCATAAGGTAAGGGAGGGAGATTGAAGAAGAGATCTAGGTATCTGTGCCGTGCAAGATCCTCCAAAGCTTCGATACCTTCTCTCTACTCTCTTCGTATTCCTCTTTCCTCCTTTTTTCCTACATTGCACGTTAACTACATGTATTCTCTCATTATTTTATCCCTCAATAATTCTCTCTCACAAGGAACCCCCGTCTCTTTCACTCTAATCTACCCTCAGCTCCCCAGTATCTCCAGCAACCTCCAGTCGGAATTTATGGAGTTCCCGACGAGCGACGGCGAGAGATTCCGAGCCCTCGGTCGCTCGCTTGCTCT
comp3747_c0_seq1	comp3747_c0_seq1a	463	1	5	aaaac	4	441	460	68	229	N	36	TTCCACCGGAACCATTGTCTAG	AAGCAAAGTTCGAACTCCTTGC	154	ATTTATTTTGATAGGTTACTTAGAAAGCATTTTTACCAATTTCTTAACATGCTCAAGATGGTCACAGATGAATATGTTCAAGTGGATTGCACATCTTCCACCGGAACCATTGTCTAGTGGTCGTAAAAGTGTCAAACTCAAATCTCAAAGGCAACCACTTTGTACAACTAATGCAAAGGGTAGATGTATCCAGCCCACACCTCCCACCACTCCCAAAATCATGACACGTTGAACGTCTTCCATCTCATGGGCAAGGAGTTCGAACTTTGCTTTGGTTCACAAGCTTTCATTTTCAAAATTTGAAAAAACTGAGTAAGCAAGAATAGCTCTAGTGTTCATACAAGTTAGATAACAGCCTTAAGTAAGATACCTGAACAACTGGACATTCTCCTTAGTGTT…
comp3753_c0_seq1	comp3753_c0_seq1a	909	2	3	acc	5	424	438	515	796	N	46	TGATGGAGAGATGGTGGTTTGG	TCTTCTTCTTCACCGTCTGCTC	78	AGTGGGAGTTATAAGCTCAGCATTGTCATTATTTTTCTCATCTGCTGACGAAGGTGGATCCTTTTCATCTGTAACATCATCAAAATTTAAATCATTCCCACTGCTAACAGGAGAAGTGACGTAGTGTTCAACGTAGGGACTTGATGATGCCACTCTCTCCAAACTATCCACATTAGATACTTGTCCGTCATCAGACTCACTCAAATCCCCAATTCTATCTCCACCTCCTGTGGACAACGCCCCACTAGCATCTAGTTTTGGGATCACTTCCACTGCTGCAGATTGGAAGTTGTCCAATTCCACATTATCTTCTTCAACAAATTTCTCATACGACTGACGAATTTCAGAACCAACCTGGTCCGCAGCATTATTTGGACCTCCTAACCCCTCAAAATCAGC…
comp3753_c0_seq1	comp3753_c0_seq1b	909	2	3	gaa	7	887	907	515	796	N	46	TGATGGAGAGATGGTGGTTTGG	TCTTCTTCTTCACCGTCTGCTC	78	AGTGGGAGTTATAAGCTCAGCATTGTCATTATTTTTCTCATCTGCTGACGAAGGTGGATCCTTTTCATCTGTAACATCATCAAAATTTAAATCATTCCCACTGCTAACAGGAGAAGTGACGTAGTGTTCAACGTAGGGACTTGATGATGCCACTCTCTCCAAACTATCCACATTAGATACTTGTCCGTCATCAGACTCACTCAAATCCCCAATTCTATCTCCACCTCCTGTGGACAACGCCCCACTAGCATCTAGTTTTGGGATCACTTCCACTGCTGCAGATTGGAAGTTGTCCAATTCCACATTATCTTCTTCAACAAATTTCTCATACGACTGACGAATTTCAGAACCAACCTGGTCCGCAGCATTATTTGGACCTCCTAACCCCTCAAAATCAGC…
comp3763_c0_seq1	comp3763_c0_seq1a	799	1	3	tcc	4	10	21	2	649	Y	45	TTCACATTTCGAACTGCAGCTG	AGAGACAGGTACTCAGGATGCT	94	TCTTCTTCTTCCTCCTCCTCCTCTCCTCCTCTGAATCAGATGAACTATAACTCGAGTCACTTTCCCCAGAAGAGTTATCTGATCCCGTGACCGATGACGTGCCACTGTCAGACTCAAACACTGAAGCTTCACTGTCACTATCAGATTCAGTATCTGACTTATGCTTCCTTTTACTTTTCTTTGTACGTTTCTCAACTTTTGCCTCCTTTTCAATATCAGGGTTACCATCGTAGGAGATCTTAAACTCCATCCTCAATTTCGGGTTTTTCAGTTGCTGGCTACGAGAAGGCCGTGCAATATAAACCCTTTCATTCTTGCACTCGTATGTCCAGTGTCCACTTTGGAAGCACTTCTGACATTGTGAAGCTGTTTTAATGGTAGACATTGAGGACTTGAGGT…
comp3779_c0_seq1	comp3779_c0_seq1a	851	1	5	ggttt	3	97	111	128	805	N	44	AGGCAAGACATGTGTAGTCTGG	TAGCGACAGAGTTTGAATGCCT	123	GTATTAGCACTTTGAATGTAGCAGCTTCAAAAATTTGTGGGATCATTCGTGGTTATGAAACCCGCTGCTTCCGGCCTGCATATCTGTATATATCAGGGTTTGGTTTGGTTTGGACGTGGAGATTATCATGTCAGCTATTATAGCAAGAACGGGTAGACACCGGCAACGTTATGAAGACAATCTTCGACTTGTTTCTGGGTGTATTCCTTACCGGCTGGCAAAATATAATGAAAATTGGAGCAGTGGTTTAGAATACAGAATAGAAGTTCTAATGATATCTTCTCCAAAGCGCGATGATCTTGTGTTTCCAAAGGGTGGATGGGAGGATGATGAGACTGTTGAAGAAGCTGCATGTCGTGAAGCATTAGAGGAAGCAGGAGTGAGAGGAATTCTTAAAGA…
comp3780_c1_seq1	comp3780_c1_seq1a	299	3	3	tca	4	80	91	30	299	Y	45	GTGCCTTGTTCATCTCAACCAC	GGAGGTTGGCTAGAAAGGTCAA	114	CTCCAGCATCCACAGCCATATGCTCGAGCATGGATCATCGTAGCATTATCCGCCATGGCACGAGACCAATCGATCATGGTCATCATCATCATAAGCAGCAGCAGCAGCATCATCATCATCTGCGTGATCGAAAAAACCGAGCTCTTGTGCCTTGTTCATCTCAACCACCCTTTGATCCTAAGCCCAATTATTATCAAACAAGTAGAAATAGTACTTCTTCCAAGCAAAGTGAAGTAAGAAGAAAAAGTTCAGCAGACATACTTGACCTTTCTAGCCAACCTCCTGGTTCCTCCTCTAGG
comp3780_c1_seq1	comp3780_c1_seq1b	299	3	3	agc	5	94	108	30	299	Y	45	GTGCCTTGTTCATCTCAACCAC	GGAGGTTGGCTAGAAAGGTCAA	114	CTCCAGCATCCACAGCCATATGCTCGAGCATGGATCATCGTAGCATTATCCGCCATGGCACGAGACCAATCGATCATGGTCATCATCATCATAAGCAGCAGCAGCAGCATCATCATCATCTGCGTGATCGAAAAAACCGAGCTCTTGTGCCTTGTTCATCTCAACCACCCTTTGATCCTAAGCCCAATTATTATCAAACAAGTAGAAATAGTACTTCTTCCAAGCAAAGTGAAGTAAGAAGAAAAAGTTCAGCAGACATACTTGACCTTTCTAGCCAACCTCCTGGTTCCTCCTCTAGG
comp3780_c1_seq1	comp3780_c1_seq1c	299	3	3	atc	4	109	120	30	299	Y	45	GTGCCTTGTTCATCTCAACCAC	GGAGGTTGGCTAGAAAGGTCAA	114	CTCCAGCATCCACAGCCATATGCTCGAGCATGGATCATCGTAGCATTATCCGCCATGGCACGAGACCAATCGATCATGGTCATCATCATCATAAGCAGCAGCAGCAGCATCATCATCATCTGCGTGATCGAAAAAACCGAGCTCTTGTGCCTTGTTCATCTCAACCACCCTTTGATCCTAAGCCCAATTATTATCAAACAAGTAGAAATAGTACTTCTTCCAAGCAAAGTGAAGTAAGAAGAAAAAGTTCAGCAGACATACTTGACCTTTCTAGCCAACCTCCTGGTTCCTCCTCTAGG
comp3781_c0_seq1	comp3781_c0_seq1a	341	2	6	agaagc	3	72	89	71	202	Y	39	GCAGAAGCAGAAGCAAAATCCA	TTTGGGCTCCTCTTCTGTGTTT	213	GGCGAAGCGAAGCAAACAGTAAAAAAAGCAAGTAAATATTTTAGAGCAGCAGGACAGAAGCAGAGAATCAAAGAAGCAGAAGCAGAAGCAAAATCCAAATCAAAGATGCAGCAGTAGAAGCCATAAACATAAGCAGAATCAGACTCAGAGATGCAGCAGCAGAAGCCATATACATAAGCCGAATTACAAACAGAATCAGCATAAGCAGTACATACACAGAAGCTGCATAAACAGAGAAGAAGAAGAGAAGAAGAATCTCAGCCAAAATAAAACAGTAGCACAGAAACACAAACACAGAAGAGGAGCCCAAATAAAACAGAAGCAGAGAAGAAAAAGAAGAA
comp3781_c0_seq1	comp3781_c0_seq1b	341	2	3	aga	4	235	246	71	202	N	39	GCAGAAGCAGAAGCAAAATCCA	TTTGGGCTCCTCTTCTGTGTTT	213	GGCGAAGCGAAGCAAACAGTAAAAAAAGCAAGTAAATATTTTAGAGCAGCAGGACAGAAGCAGAGAATCAAAGAAGCAGAAGCAGAAGCAAAATCCAAATCAAAGATGCAGCAGTAGAAGCCATAAACATAAGCAGAATCAGACTCAGAGATGCAGCAGCAGAAGCCATATACATAAGCCGAATTACAAACAGAATCAGCATAAGCAGTACATACACAGAAGCTGCATAAACAGAGAAGAAGAAGAGAAGAAGAATCTCAGCCAAAATAAAACAGTAGCACAGAAACACAAACACAGAAGAGGAGCCCAAATAAAACAGAAGCAGAGAAGAAAAAGAAGAA
comp3786_c0_seq1	comp3786_c0_seq1a	789	1	2	ag	6	6	17	24	704	N	47	CTTGCCTAGTCTGCCCTAACAA	TGTGCCAATGTACCATTGCAAG	170	TCGGAAGAGAGAGAGAGACAGAGATGAGTGTGTTCGGAGGAGATAGTTGGGCTCGAGAGGCGCAGTACAAGAAGACAAGAGTCGATGAGCTTCTAGTCGACGGCTTCGATTCTTCCTCGTACAAGAAGCTCTCTAGCGGCAAATTCGCTTGCCTAGTCTGCCCTAACAATCCCGTCCTCGATACCCCTCTCATGCTCTCTATGCATGTGAAAGGATCACGCCATCGTGTCGCAGAGTCCAAGCTTAAGGAAAGAGAACTATCACGGCAAGATGAGATAAATAAGAGGATAGCCTTGTCAGATGGTTCTATCTCCATTGCTTGCAATGGTACATTGGCACAAGCAGGCAATGGTACATCGGCACAACAACATAGTTGGGCTAGCAAACCACTGATTGAAT…
comp3807_c0_seq1	comp3807_c0_seq1a	455	1	2	ct	6	1	12	68	181	N	33	GGTTTTCGTTTCGGCCAATACA	ACAGCTAATCATGGGATTAAGCCA	147	CTCTCTCTCTCTGCCGATTTAGGGTTTTCGTTTCGGCCAATACAAGTTCACTTGTCTCTCTTACTCAATGTATCTGTCTCTTCGTTTATTGCTAGTAAGCTTTAACTTGTTTTTTCGTTTTGGTGATTTGAAATCATTTGATGAGAAAAAAAAACTGCAACAATATGATGGCTTAATCCCATGATTAGCTGTATTTAAGTCTCTGATGATTTCTACATATCTGGTTTAGCTCTATTGCCTTTATTTCTTTTTGTTTGAACTTTTTTTTCTAGTTAATTTTGTTTCCGAAATCTGACAAAATCAATTGATAAATGAAAATGAGGAGATGTGATGAGTAATATATTTGGTCCGTGTTTCAGATCTAACCGTGACCGATAAACCTTTACCAACCTCTGATCT…
comp3825_c0_seq1	comp3825_c0_seq1a	392	1	2	ca	6	362	373	19	327	N	46	GCTGTACCTCTTTCAGAGCCTT	AGCTTGACTTTGCCCGAATCTA	231	AAAAATCATTGCACCTCACTTGGATTCTAACTGGCGATCAGCCTCCTGTACTGCTCGGACAAGATGCATTACACGATATTGGAGCTTTGCATTCTCTGCTGCAAGCTGCTGTACCTCTTTCAGAGCCTTTTCTCTTTCTGAAACCTGCTCAGCTTTTACATCTTCCAACTTTGACTGAAGGTCACTAACCATCTTGAGTAATTCCTCATTTCCTGATTCTCCCTTACTAGCAAGTGCAGCTTCAAGTCTTGCCAAGCGGTCCTCTGCCTCAGAAGCTTTTTGGTAGAATGGTTTCAACAGGTCTTGAAGATCATTTGGCGCCGCCATTTTGCACTGCCCTAGATTCGGGCAAAGTCAAGCTCACACACACACAGACAGACACACACACAGAG
comp3838_c0_seq1	comp3838_c0_seq1a	943	1	3	ttg	6	642	659	278	889	Y	44	CTCTCTGGGGCCTGATTTTCTT	TTTCCCAAAGCCAAAACAGCAA	257	TCACTTCATTCAATGGTAAAAAATATGATCCAATCTCTGAGTACACAGTACTATTACAAATTGTAGTTACTCCTGAGGGAAAGCAACAATTGAAGACAAACGTCACAAGAATGAGCCGCGTGAACTCACTTACCCAATGCAACTTGCAGCACAATAGAAAGCCTATATGGGAACTGCTCTTTTGGACTATGCTCAAATGGAGTTCAGTATTTTTCACTTCCTGGCGCCAGAATTTAATGAGAAAACGTGTCCCAACAATACTGGAGTTTACTCTCTACAATTGACCATTTTTAGACTGATTTGTTTTTGAGTCAGTGTCGTTGTTGCCATCATGGCCGTTCAAGCCCAAACTCAAATCCAAAGTGCTTTCATTTAGATCTTGCCTTGCTAGTGAATTAC…
comp3849_c1_seq1	comp3849_c1_seq1a	474	1	2	ag	6	367	378	232	474	Y	45	ACAAATGGACTGGCCTCATCAT	AAGTAAGGCCCAAGATCTGTGG	200	CTCTTCCAGAAGATATGCATAAACCTCGTCACCTGGGACTATCCTGGGACTATGTTGTTTTTGCTGCCAACCTCCTCGACCACAACTTTTTGGATGGCCTCTGTTACGGTCCGGGGAAATTCTGGCACTAAGGTTCAATGAATCCAATAAACATTTTCCCCTTTTTCTTTTTGCCAAGTCCATGGGTGGGCTTGTCACCATGTTCATGTACTTTTAGTTGAAGCCAGACAAATGGACTGGCCTCATCATCTCAAATTTTGGAAAAGGTACTCACTTCCCATTATCTCTCGAAAATATTGTACCAGTTATTGGGCCAGAGTCATCATGGAGGTCGATTTTGAACCTGCAACTTATAGAGAGGGTTATAGAGAGAGAGAGTTCGATGGAGAAAAAGCGCTT…
comp3853_c0_seq1	comp3853_c0_seq1a	441	1	2	ga	10	2	21	49	441	N	45	TATGCCATGGGAACTTCAGCTT	CCTGAGAAGAAAGGGAAGGTCC	264	GGAGAGAGAGAGAGAGAGAGAAATTTTGGACTGATAGTGCAAGTGGAAATGGACGCGCCTCCGGAGAACGATTGCTGTTCGATATGCCATGGGAACTTCAGCTTTCCATGCCAAGCGAATTGCTCTCATTGGTTTTGCGGTAATTGCATTTTACAAGCTTGGAATCATGGACCTGTACTTCAGCCATGTAGATGCCCTCTATGTCGTCGCCCCATAAATTTACTGATTCCTAGTGAGGCTTCATCACGGCAGCGCCTTAATTCTGAAGTTTCTGAGCTTCTAGGAAGGGTTGAAACTTATAATCGATTATATGGTTCGCGCACAAATGGTTTCATTCAGAGAGTTCAGGACCTTCCCTTTCTTCTCAGGAGGCTGTTACGAGAAATGATGGATCCTCAA…
comp3858_c0_seq1	comp3858_c0_seq1a	1709	1	3	aga	4	858	869	11	1708	Y	43	GAACCGGGTGTGTTTTCAGAAG	TACCCACAACATAGACAGCACC	95	TGGTGCTGCCATGCTTACTTTTGAAGCACTTTCTGAAACATCTGAATTTGCTAGGAAATGGGTACCCTTCTGCAAAAAATTTAGTATCGAGCCACGGGCCCCGGAATGGTATTTTTCTCAGAAGATTGACTATCTGAAAAACAAAGTTCACCCAGCATTTGTGAGGGAACGGCGTGCAATGAAGAGAGAATATGAAGAATTTAAAGTTCGGGTTAATGGTTTGGTTGCTGCAGCACAAAAGGTTCCTGAGGAAGGTTGGACAATGCAGGATGGAACTCCCTGGCCTGGGAACAATGTCCGGGACCATCCTGGTATGATCCAGGTATTTCTTGGTCACAATGATGTTCGTGATGTTGAAGGAAATGAGTTACCTTGCCTGGTTTATGTTTCTCGTGAAAA…
comp3863_c0_seq1	comp3863_c0_seq1a	674	1	3	gtg	4	236	247	68	178	N	49	GGTTGGTGACGTGAACTTCAAG	CGATCCGACCTGACAATAGGAG	208	GTTTCGTGCCTTCACTGGTTCTTTACCGGTGTTTAATGGGTCTGCACTGAAACTGTGCATTCCCTTAGGTGTGGCTTCGGATTGAAATCGTTGTTGGTTTCTGTGGTTTTTTGGCTGAGTTGATCTTGGTATTTGCGGTGTTTATGGTGGCGATGGTGTTCTTGTTGTTCGTCGTCATTGGCTGACTATCATCACTGGTTGGTGACGTGAACTTCAAGATTGATCATTGCTGGTTGTGGTGGTGGTGGTCATGTCGACTTCTATTGGTGATTTTGGGTGGATCTTGTGATCGTCATGGGTGGCTGTTGCTAGAGTTGGTGTGGTTGTCGCAATTTGGTTGTGACGTGTGCGTGATCCACTGTTGGAGCTAGGGTTTCGTTGAAACCCTTCCAGTGAAGA…
comp3864_c0_seq1	comp3864_c0_seq1a	955	2	4	gaaa	3	200	211	220	927	N	42	TCCATACTGCCAATAGAGTCGC	TGTAATGGGTTGGGCTTATGCT	78	GGAAATTTTAAAATTTTGTCAACAAAAAATTGGAACAGTGAACATAATTTACAATAATTACACATTGGATGACCTGAAAGAAATCAAATTCCAAAGAGAATGAACTCCACTGGTCGAATTTTAATCTCGTAGCTACCTTCTGCATGTTCTGATTCCCTGATAGTCACAGGTTAGACTATATCCAATACAATCAAAATCCGAAAGAAAGAAATCCCTTCAGTCCAGTTTTCTAGTCTTCATGTTTTCCTTTCCTTCTTTCAGTGGCTGGACTAGCAACCTAAATGTCCATACTGCCAATAGAGTCGCCTCAATTGGGGCAAGCCAATAAACAAGTATATGCTCCTTGGTTATATGATCCCCACGAGCATAAGCCCAACCCATTACAGAGGCTGGGTTCAT…
comp3864_c0_seq1	comp3864_c0_seq1b	955	2	2	tc	10	935	954	220	927	N	42	TCCATACTGCCAATAGAGTCGC	TGTAATGGGTTGGGCTTATGCT	78	GGAAATTTTAAAATTTTGTCAACAAAAAATTGGAACAGTGAACATAATTTACAATAATTACACATTGGATGACCTGAAAGAAATCAAATTCCAAAGAGAATGAACTCCACTGGTCGAATTTTAATCTCGTAGCTACCTTCTGCATGTTCTGATTCCCTGATAGTCACAGGTTAGACTATATCCAATACAATCAAAATCCGAAAGAAAGAAATCCCTTCAGTCCAGTTTTCTAGTCTTCATGTTTTCCTTTCCTTCTTTCAGTGGCTGGACTAGCAACCTAAATGTCCATACTGCCAATAGAGTCGCCTCAATTGGGGCAAGCCAATAAACAAGTATATGCTCCTTGGTTATATGATCCCCACGAGCATAAGCCCAACCCATTACAGAGGCTGGGTTCAT…
comp3865_c1_seq1	comp3865_c1_seq1a	663	1	2	ga	8	647	662	2	421	N	44	TGCTCTGCCAACTGTTATCCAT	TCGATTTGGTCTCGATGTGGTT	157	TCCGATTGTAAAGATTTTGTGATAATAGCCCGTTAGGAGCCACTGAAACCCCACTTCCAGCAGCACTAACTATGACACTGCTGCTATTTACTGGAACTTTACTAGAGGTGCTGAATGACTTCGGATTTGACAGGTCCTGTAAATCACATTGCAACAATGATGGTGGTCCAGAAAGGAGAGATAAAAAAGAACTTCCCAGCTCAGTATGGCTCAAGTTGTTTGAATGCCAGGGAATTATGGGCTCTTGAATCATCCCACGGGCTGATGAACTCGGTTCTTGTGCAACATGTGGATGAAAAATATGACCTGCAGTAAAGATCTGATTCCGAGATTCAAGTGGCTGAACCTGCGACGAAGAAGCCATTGACGGCGTCGAAAATGACCACATCGAACCACATT…
comp3872_c0_seq1	comp3872_c0_seq1a	787	1	3	ggt	4	370	381	94	765	Y	46	CACAGAAATGGTCACCACAACC	TCTAATGGCAAGACTGTGGCTT	145	GGCGGAGATGGAAGAGGAGGTGATATTTATTCATTGATTTCATCTCCTACAACTTCTGGTGAAATATCCACAAGCACCGTGGAAGATGAAGACATGGCCAATTGCCTAATTCTTTTGGCTCAAGGTGGGTGGCCAAGACATATTGAAGAAGATGAAGTTAAGATTGAAAAGTTTAACAGTCGGAGATTCACAGAAATGGTCACCACAACCACCGGTAAGGCTGGGTTTTATGTCTACGAGTGCAAGACTTGTAACCGGACTTTCCCTTCGTTCCAAGCTCTTGGTGGCCACCGAGCAAGCCACAAGAAGCCTAAGGCCATGGTGGAAGAGAAAAAAGCCACAGTCTTGCCATTAGATGGTGGCGGCAGCGGTGGTGGTGGTTGTGGTGGAACAGGAAGG…
comp3873_c0_seq1	comp3873_c0_seq1a	790	1	2	ag	10	1	20	24	788	N	44	GCTACAGGGCGAATTTGATCAC	TCTTCACGTTGCCTTCTCCTAC	157	AGAGAGAGAGAGAGAGAGAGACGATGCCAATCACACTGAAAGCGCCCGATTGCTTCTCCAGTTCCATGATTTTTTCTTGCTGTTCTTCTTCGTCTCGTGACAAACCACCAAGCTTATTCAGGAGCTTTAATTTGAACACGCGTATCAAAGCTCCGCGAATGTTCAGACGCTACAGGGCGAATTTGATCACGAATCCAGATTCCTTCGAAGTAGGAAGGCTCATTGGGAGTTATGGCTTCATGAACATCACTAGTTACTCGGGCTTTCAGTCACGATTGGACATTGAGTATCCATCAGAAGATATGAGGATATTGAGAGTTCAAGATGTAGGAGAAGGCAACGTGAAGATCAGGCTTTATGAAGGAAGAATAGCTCAGGGCTCACTTAGGGGTACTCCGG…
comp3873_c0_seq2	comp3873_c0_seq2a	801	1	2	ag	10	1	20	24	380	N	44	GCTACAGGGCGAATTTGATCAC	TCTTCACGTTGCCTTCTCCTAC	157	AGAGAGAGAGAGAGAGAGAGACGATGCCAATCACACTGAAAGCGCCCGATTGCTTCTCCAGTTCCATGATTTTTTCTTGCTGTTCTTCTTCGTCTCGTGACAAACCACCAAGCTTATTCAGGAGCTTTAATTTGAACACGCGTATCAAAGCTCCGCGAATGTTCAGACGCTACAGGGCGAATTTGATCACGAATCCAGATTCCTTCGAAGTAGGAAGGCTCATTGGGAGTTATGGCTTCATGAACATCACTAGTTACTCGGGCTTTCAGTCACGATTGGACATTGAGTATCCATCAGAAGATATGAGGATATTGAGAGTTCAAGATGTAGGAGAAGGCAACGTGAAGATCAGTGCTTCTGCAGGCTTTATGAAGGAAGAATAGCTCAGGGCTCACTTAG…
comp3888_c0_seq1	comp3888_c0_seq1a	1171	2	3	aga	4	502	513	123	1169	Y	45	AAGAAAGATAATGGGGCCAGCA	CACACCATGGAAGGGATTGAGA	118	AAACCAACAAGGGGCAGGCAAGTTCCTTTACCCAACCTGTTTATGTGGAGGGTTCTTCGGCATTTGCAGCTGGTGAGTACGTGTTGCAAAAGAGAGCTTCAGCGGTCTCTGTAAGGCCTGAGATGTCAGCTAAACATGAACATACGGGAACTATTTCTAAGAAAGGTGCTTCATCTCTGAGTCGAGATGTAACTGCCAAAGAAGCTGAGAAACATGCAGTTACAAAATTTAGCAGACCTGGCTTGGCAGATGACATGCCCTACCGTTCTCAATCAAGTACTCTTGAAGGTTTCCAGCTACCTTCCACTCTACCAGCTGCAGTTGAAGAATGGGATAGACACAAACAAGTTCAATATGTTCACAGTGGTGCACATGTTTTAGCGGCACCTGAAACTCAGC…
comp3888_c0_seq1	comp3888_c0_seq1b	1171	2	4	agaa	3	513	524	123	1169	Y	45	AAGAAAGATAATGGGGCCAGCA	CACACCATGGAAGGGATTGAGA	118	AAACCAACAAGGGGCAGGCAAGTTCCTTTACCCAACCTGTTTATGTGGAGGGTTCTTCGGCATTTGCAGCTGGTGAGTACGTGTTGCAAAAGAGAGCTTCAGCGGTCTCTGTAAGGCCTGAGATGTCAGCTAAACATGAACATACGGGAACTATTTCTAAGAAAGGTGCTTCATCTCTGAGTCGAGATGTAACTGCCAAAGAAGCTGAGAAACATGCAGTTACAAAATTTAGCAGACCTGGCTTGGCAGATGACATGCCCTACCGTTCTCAATCAAGTACTCTTGAAGGTTTCCAGCTACCTTCCACTCTACCAGCTGCAGTTGAAGAATGGGATAGACACAAACAAGTTCAATATGTTCACAGTGGTGCACATGTTTTAGCGGCACCTGAAACTCAGC…
comp3888_c1_seq1	comp3888_c1_seq1a	328	1	3	acc	4	133	144	45	164	Y	43	TGATGACACTTATGCACAGGCT	GGGGAGCTCTTTTTCTTACCCA	124	GGATAATGAGCATGGGAGTATTCAATTTATTGAGAACAAGTTTACTGTTTTAGCTTATCGCAAGTCAGTATTTGAGGAGTTTGATGACACTTATGCACAGGCTTTTGGTGCTCAGCCAATCCGCCCTTCACGACCACCACCACCAGATCAACTGGCTCATCCATCTAGAGTTCCTTTGAGTGGCCCTCTAGTGATCGCTGAAGTTTTGGGTAAGAAAAAGAGCTCCCCAAAACCTAATAAAGACAAGGACCAAGCAAAGGACAGATATCTTTTTAAACGTAGAGATGAATTAAATGAGTTTAGAAGCCACCAAACCAACAAGGGGCAG
comp3906_c0_seq1	comp3906_c0_seq1a	913	1	3	tta	4	300	311	2	844	Y	45	TGTATTCCACCACCACTGAAGG	CAGGAGAGTCTTTGAGGGCAAT	83	GTTGTATTCCACCACCACTGAAGGAATGCCCACAAGGCAATATCATTGCATCATCCATAAGTGTTCCTGTCAGAGGGTCTGAGAGAATTGCCCTCAAAGACTCTCCTGATTCACTTCTTCCACTAAATCCATAGCCGTTTTCCACCAACATATCCTTCTGCCCAGCGTTTGACCCTTCCGGTCCCTGCAGATATTGAGAATAATACAAATCTCCATCTGGGTCCGCGATTGTAACTGCATTCTGGTATGAACCAACTCTTTCTTGCAGATGATTCCCACTCGAGCTCGCTCTCAAATCGTTATTATTATTACTATTATTTCCAGACTGACCAGTATTTCCTTCTTTCAAACCAAAAGAAGAAAGGCATTTCGACTTTCCATTTCCAATATTGTCCGTAG…
comp3908_c0_seq1	comp3908_c0_seq1a	328	1	2	ag	10	1	20	209	328	N	48	TGGACTTCGATTTGCTGTACGA	CTTTCATTGCCACCACCTCTTG	133	AGAGAGAGAGAGAGAGAGAGGACGCCTCTGTGAGTATCTAAAATTGCCCTGATTTGTTGGTTTTCATTAATTTCTTCGACTTGGGTTGGACTTCGATTTGCTGTACGAGGAGAAAAGTGCCGTATAAGAGAGGAAGCGTGAGAAAGAAAGAGAGTATAGGCTGGCTGTGACACAGCTTATTTCGGAAGAGGAGACCACAACGCTCTTAGGAGGAGAAGAGCAAGAGGTGGTGGCAATGAAAGGCCAAGACGACGACGTTGCCGATTCTAGCTACCGGAAGGTCTACAACGACGATCAGTTGGCTGTTGAAATCCCCGAAACTGCCCAT
comp3915_c0_seq1	comp3915_c0_seq1a	679	1	2	ct	8	1	16	45	677	N	47	AGAAATGGCCACAGACATAGCA	ATGGCATTTTCCCGCTTTTCAA	217	CTCTCTCTCTCTCTCTCCCCCTCTTGTTCCAAAACCCAGGAGAAATGGCCACAGACATAGCAATCAACCCCGATCGATTCCAAACCTTCTTCGGCGAACTCGAAAAACGCAAAACCCTCTTAACAAAGATCACTGACCTCCACAAAACCATAACTACTCATTTCGAATCAATAGACCAATCTCTCTCCAAAAAATCCCAAACCCTAGACTCCCAAATCGAAGCCTTCAATGTCGAAACCAAAACTGCATTCGAAGAACTTGAAAAGCGGGAAAATGCCATACCGGAACGCGAATCGGATTTGGCGGCCAAAATCGACGAGCAAAAGGCGTCGGCGATTGAGGACATTGTGAATTTTGATCATTCGGTGAGTGTAGGAGAGAAAAGTTTATCTGATATAT…
comp3926_c0_seq1	comp3926_c0_seq1a	227	1	2	tc	9	1	18	1	129	Y	37	TTGCAGCCATGTTTTCGATTGT	AACAAATCCACAGTAGGTCCCC	82	TCTCTCTCTCTCTCTCTCTTTCTCCTTTTTTAGTTCTACAGATACTTCTGATTTCTTGGTGTTTGTTCGTCCATGATATGATGGTTTCCGACATAACCTTTTCAGAAATCTTGGAAATCTTGCAGCCATGTTTTCGATTGTGATTTGATTTCGAAAAGAAAAAGAAAGAGGGTTGAGTTCTTTGACTTTGTAATGTGAAAATGGGGACCTACTGTGGATTTGTTGAG
comp3928_c0_seq1	comp3928_c0_seq1a	303	2	2	ct	7	43	56	113	301	N	43	AATGGTGAGCCTCTCTCTCTCT	ACGCAGAAGAAGAAGAATCGGT	124	AAATTTTCCCAAAACCTTCGTGAGCTATCAAAAATGGTGAGCCTCTCTCTCTCTCTAAGTCTCTGTGTACACTTTCATCTCTGAATTGCCTGTGTTGAATTCGATCTTAGAGATGAGTTTCTTCCAAGGATTGATCGAATCTTTAGGGTCTCTTTTCACCGATTCTTCTTCTTCTGCGTTTGATTCTCGGAAAAATTCTGAAAATCAAGCAATGGAAGGTGTGGCTACTGGGAATGAACGGACAGCGGTTAAGCTGAAAGGGTACTTCGATTTGGCCAAAGAAGAGATCGCCAAGGCCGTTAG
comp3928_c0_seq1	comp3928_c0_seq1b	303	2	3	ttc	4	163	174	113	301	Y	43	AATGGTGAGCCTCTCTCTCTCT	ACGCAGAAGAAGAAGAATCGGT	124	AAATTTTCCCAAAACCTTCGTGAGCTATCAAAAATGGTGAGCCTCTCTCTCTCTCTAAGTCTCTGTGTACACTTTCATCTCTGAATTGCCTGTGTTGAATTCGATCTTAGAGATGAGTTTCTTCCAAGGATTGATCGAATCTTTAGGGTCTCTTTTCACCGATTCTTCTTCTTCTGCGTTTGATTCTCGGAAAAATTCTGAAAATCAAGCAATGGAAGGTGTGGCTACTGGGAATGAACGGACAGCGGTTAAGCTGAAAGGGTACTTCGATTTGGCCAAAGAAGAGATCGCCAAGGCCGTTAG
comp3939_c1_seq1	comp3939_c1_seq1a	750	1	2	ct	6	6	17	46	750	N	49	GCTTTGGAGACCCATTTGGAAC	CTCGTCTCTGATGAGCTGACTC	139	ATAGACTCTCTCTCTCTCGATCTCTCTCGTCATATTCGATCCTCCATGGCTGTTCTCATCGTCTATTTCTTGCTCTCCACAGTTCTATACCAATCATCGTTATGGGCTTTGGAGACCCATTTGGAACCAGCGATGGCCAGTGAGCTACTGGAATCGGCGAGAGAGCCCGAGTTCTTCGAGTGGGTGAGAAGAGTCAGAAGGCAGATCCACCAGTACCCAGAACTGGGTTTTGAAGAGGAAAGGACGAGTCAGCTCATCAGAGACGAGCTTGACTCGCTTGGAATCCAGTACAAATGGCCAGTGGCCAAGACTGGAGTAGTGGCTTCGATCGGAAATGGGGAGCGTCCTTTCTTCGCTCTCCGGGCTGACATGGATGCCCTCCCTCTTCAGGAACTAGTT…
comp3960_c0_seq1	comp3960_c0_seq1a	896	1	2	tc	10	1	20	147	743	N	46	AACAGCACTGCAGGTAGCTATT	AGGATTGAGCTTGAAGGAGCAA	119	TCTCTCTCTCTCTCTCTCTCTTTGAGGGTTTAGGGTTAGGGATTGAAATACAGGAAATCTGCGATCACATCAAATCGTTGCTTAATTGACTCTTTTTCGCTGTTGATTTTAGAAACTTGGAATTTTTCTCTTTCGGATTTTCCATAATGCCTCGGTATTATTGCGACTACTGTGACACTTACTTGACACATGATTCTCCTTCCGTCAGAAAGCAGCACAATGCAGGTTACAAACACAAGGGAAATGTCCGGGCTTACTATCAAAAGTTTGAAGAGGAACAAACCCAGACTTTGATTGATCAGAGGATAAAGCAACATCTTGGGCAGAACCCAGCATTCCAGCAAGTTGGTGCAGCTTATAATAAACATCTTGCTTCTTTCCCCGGACAACGACCCTACC…
comp3968_c0_seq1	comp3968_c0_seq1a	1118	1	2	ga	9	1100	1117	2	1030	N	46	TGACTTCCGATTTTCGACACCT	TGTTGATCGGGTGAAAAATGGC	128	CTGGATGTAAACAGAACTTTGAGGTGTGCATCCCTTGTGAAGCCATACGGCGACTCTCTCTGGACTGTGCACCATGCTTTATAATGACATCTTCTTCTTTCTCAAGTACTTTAAAAAGCATATCACGAATTTTTCCTCCCTCCTTTCGATATCGGTTTCCCATAAAGAACAATAATGACTTCCGATTTTCGACACCTACACCGCCATGAAACGTATTAATCCGATGCGAATACGGCAAGATCACATCCTTCACCAACGATGCCTGATCACGACCCAACCTTCCAAAATCCGAAACCAGAAACACGCCATTTTTCACCCGATCAACAATCTTGTACAACGCATTCGGATCCTGACATATAAATACATGATCCCACCCATTATTCCTCTTCCAATACACCT…
comp3995_c0_seq1	comp3995_c0_seq1a	225	1	3	tgg	4	137	148	16	219	Y	47	GGAAATTCTCGATGAAGGCGTC	GCTTGGCTTCCAAAGGTACAAG	136	GCCAAACTTTCTGAAATGACCACTCGGAAATTCTCGATGAAGGCGTCGACGCTCTCGGGTTTCTTGTTTTCATTGAAGCCGTCATTAACTGATTCGATCTCTACTAAGTTGGGTCGGGCTTGCATGGATTTGCTAATGGTGGTGGTGGTGACAAGAGTGGCCCTTGTACCTTTGGAAGCCAAGCGCTTAGAGAACTGCAACATTGGATTTATGTGGCCTTGAATG
comp4005_c0_seq1	comp4005_c0_seq1a	694	1	5	ctgct	3	488	502	2	670	Y	44	ATTCCCTGCCATGGTAATGTGT	ATCGCATGGAAGCATACAGGAT	103	GGTTCCAAGTATCCGGGACACCAGCAAGACACCAATGACTGCAGTCCAAGCCACCATTGGCATATTTGGAAGGGTGTCCATCTTTTCTCAATTGAGTGAGGAATGTGATGTCAAGCAAATACACAGGCTTTGTCATGTTACTCAGTACACTCTTCACAACAGCTTCTCCTGGATATCTCTCACCTGGATAATCTGATCCCTCAACTGGTTTTGTTTGTCCACTGCAATCTTTAGCTGCTGGTTCATTCCATTCCCTGCCATGGTAATGTGTGGCAGAAATTCCTTGGAAAAACACTCTAGTCTTCATAGGATCAATGTTGGAATCAACCCAATTAGCCCAAGTTGTTAAAGCTATCCTGTATGCTTCCATGCGATCCATTTCTTTGGACATCTTGTCAC…
comp4006_c0_seq1	comp4006_c0_seq1a	294	1	2	tc	6	257	268	2	247	N	52	CCGTTAGAGTGGTGATTTCCGA	ACAGAGAGAAACGGGAGAGAGA	137	GCTTAACCGAGGCATAAGTGGAGAATTCTTGAAGAGACAAAGTTTGTGGCTTCTTTTTCTTCGCTTTGGTGGATGCAGCGGTGGCGAGAGAGGGAAAGTCGGCTAGCGCCGCCGTGTCACCACCGTTAGAGTGGTGATTTCCGATGAAGGACTCTTCTTGCTTTTGTTGTTGGAGTTCAGCTTCGAGGTCTTCGGAATCGAGTGCCCATGCGCCTGGTTTTGCCCATGCGCTCACTGCAGCCGCCATTGTTGGTTATCTCTCTCTCTCCCGTTTCTCTCTGTAGAATGCGAAAG
comp4009_c1_seq1	comp4009_c1_seq1a	383	1	2	ga	6	1	12	115	273	N	43	TGGACCCTCTATTGCAATCCAC	GGCGAAAGAAGCTAGTACTCCA	174	GAGAGAGAGAGAAACAAACATCCGGTCGTCGCCGGAATCTGACCCAACGGTGCCGGTATCACTGGCTGGACCCTCTATTGCAATCCACTCTTTTGAATTTGTTCACTTACTTTATATCTCCTTAATTTTGTTGTTGTATTCCTTAATCGGAAATCGCCGGAAGAGGTTGACGGAGCTGGGTAAGGTGGTTCGCATGATGGGATGTTGTATCTGTCCTTTGGAGACTCCGGCGAGGTTACTGTGGAGTACTAGCTTCTTTCGCCACAAGCTCATGCTCTTCTGAAATTCAACGTAATACTTCGCATCAATCAAACGTATAATATATATCACTACAAGTTCTCCAACTCTAATCTATTTAGAGTTTTCAGTTCGCCAGAAAGTAT
comp4017_c0_seq1	comp4017_c0_seq1a	570	2	3	acc	4	36	47	2	226	Y	46	TTTGGTTCGATTCACGCCTTTC	CAACAGTCAAATCTCCATCGCC	207	CTTTCCTTTGCTCAACTCGACGATCAGCTCCATCAACCACCACCACCGTCCCCAACATAGCCTTCACCAAGCAATCAACACCACCACCGCTGCCCCCCAACACAGCCTTCACCAAGCAACTACCACTACTACCAACAGCTACCAAATCAAACAACACCCACCTGATACCAACCAACCAAAAAGAAAAGAGAAAACCAAGAAAGAAGAAGTCCATTGCAAATGTCATCTACTACCTATATCCACCATGGTTGCTGTAAAATTCCCAAGACCCATAGCAAATGAGAGAAATCTTTGGAGAGAGAGAATTCATTGACACCGAAATGAGTTTGGTTCGATTCACGCCTTTCGTTCGATGTTCTTCCTCTATTGACGCCGAATGGGTTTTGTGTTGGTAGCAGG…
comp4017_c0_seq1	comp4017_c0_seq1b	570	2	4	acca	3	167	178	2	226	Y	46	TTTGGTTCGATTCACGCCTTTC	CAACAGTCAAATCTCCATCGCC	207	CTTTCCTTTGCTCAACTCGACGATCAGCTCCATCAACCACCACCACCGTCCCCAACATAGCCTTCACCAAGCAATCAACACCACCACCGCTGCCCCCCAACACAGCCTTCACCAAGCAACTACCACTACTACCAACAGCTACCAAATCAAACAACACCCACCTGATACCAACCAACCAAAAAGAAAAGAGAAAACCAAGAAAGAAGAAGTCCATTGCAAATGTCATCTACTACCTATATCCACCATGGTTGCTGTAAAATTCCCAAGACCCATAGCAAATGAGAGAAATCTTTGGAGAGAGAGAATTCATTGACACCGAAATGAGTTTGGTTCGATTCACGCCTTTCGTTCGATGTTCTTCCTCTATTGACGCCGAATGGGTTTTGTGTTGGTAGCAGG…
comp4021_c0_seq1	comp4021_c0_seq1a	538	2	3	gtc	7	1	21	1	528	Y	49	AGGAGGAGAAGGATCAAGTCGA	TCAGCAGTTCCTCTACGAAACC	259	GTCGTCGTCGTCGTCGTCGTCATCGTCGCTATCATCATTATCAGAATTATCGGAAGGAGGAGAAGGATCAAGTCGAGCAGCATCAATAGCCCACTTAATCACCTTCTCAACCTCATCGGTATCACTGTTCTCCTCCTCCTTCTCCTCACCTTTCGATTGCCGCTGACTATCGTTGAAAGCGACAGAAGATGATAAATAAGAAGGAATCGAGCCCTTGAGAGCAGAAAATCTAGCTAACAGATCATCATCATCAACCTTCGTCTCCTCATGATCACCACTCTCTCTCATCGAACCTGTCGGCAATTCTGGTGGTGGGTTTCGTAGAGGAACTGCTGATGGATTTGTTGATGGCTTGATCTTCGATGGTTTTGGCTTGGATTTGAGGGCAAGGAAGCGACG…
comp4021_c0_seq1	comp4021_c0_seq1b	538	2	3	atc	4	241	252	1	528	Y	49	AGGAGGAGAAGGATCAAGTCGA	TCAGCAGTTCCTCTACGAAACC	259	GTCGTCGTCGTCGTCGTCGTCATCGTCGCTATCATCATTATCAGAATTATCGGAAGGAGGAGAAGGATCAAGTCGAGCAGCATCAATAGCCCACTTAATCACCTTCTCAACCTCATCGGTATCACTGTTCTCCTCCTCCTTCTCCTCACCTTTCGATTGCCGCTGACTATCGTTGAAAGCGACAGAAGATGATAAATAAGAAGGAATCGAGCCCTTGAGAGCAGAAAATCTAGCTAACAGATCATCATCATCAACCTTCGTCTCCTCATGATCACCACTCTCTCTCATCGAACCTGTCGGCAATTCTGGTGGTGGGTTTCGTAGAGGAACTGCTGATGGATTTGTTGATGGCTTGATCTTCGATGGTTTTGGCTTGGATTTGAGGGCAAGGAAGCGACG…
comp4029_c0_seq1	comp4029_c0_seq1a	786	2	4	ataa	3	58	69	343	582	N	36	ATTCCGTGGAAGCTCTAGCAAA	TTGATCCTTCGCTTCCTTGTGA	166	GCCATTAATAATAAATATGATTCACAATTCAGTCAGCTAGAAGCCAAAACAGAGACGATAAATAAATAAATCTACAGCTTGCTATTCCCGCCAAAATTCCGTGGAAGCTCTAGCAAAGCACACAGCCCATTTAGTAAATATTCAAAATGCTCATATATATGCAAGTTGTCTCCTAGCCAACCATATCCAAAAGTCTGAGCAAGCATGACGCATATATTTCCTTCCTTGAGCATATGACAACCATGAACCACCGATAAATTTATCACAAGGAAGCGAAGGATCAAAAGCCATACTCAGCAATTACTAGTGCTATAAGATACTTGATGTTGGTGACTTGTACTAGAACCAACAACTAAATATCCACAAAAAGCTAATAGGCATAACCATCACATAGGCGAT…
comp4029_c0_seq1	comp4029_c0_seq1b	786	2	4	aaat	3	754	765	343	582	N	36	ATTCCGTGGAAGCTCTAGCAAA	TTGATCCTTCGCTTCCTTGTGA	166	GCCATTAATAATAAATATGATTCACAATTCAGTCAGCTAGAAGCCAAAACAGAGACGATAAATAAATAAATCTACAGCTTGCTATTCCCGCCAAAATTCCGTGGAAGCTCTAGCAAAGCACACAGCCCATTTAGTAAATATTCAAAATGCTCATATATATGCAAGTTGTCTCCTAGCCAACCATATCCAAAAGTCTGAGCAAGCATGACGCATATATTTCCTTCCTTGAGCATATGACAACCATGAACCACCGATAAATTTATCACAAGGAAGCGAAGGATCAAAAGCCATACTCAGCAATTACTAGTGCTATAAGATACTTGATGTTGGTGACTTGTACTAGAACCAACAACTAAATATCCACAAAAAGCTAATAGGCATAACCATCACATAGGCGAT…
comp4047_c0_seq1	comp4047_c0_seq1a	811	2	2	tc	7	3	16	33	797	N	44	TTCAATGTTGTGGTCACCCTGA	CTTCTAGGAGCCATGGATCGTC	202	GTTCTCTCTCTCTCTCCAAGAACTAGGTTTTAAGATTCTTGCTGAATTACAGACGCAACAGTTCTTGCCCAATACCTAATATGTTTCTTCATCTCTGCAGCTGTAGTGACTCTTGGTATTCTGAAGTTTAGCAGTGGCGAATCAGGTCTCCTGATAAGCCATGCCTCTGATAAATATGGCCTCATTACGCCTCTCTCCTCTCCATCTTCTTCTTCTTCTTCCTCTTCAATGTCATCATAATTATCCGCTTCGTTACCATCGATGTCGAGGGGTTTTTGTTCATCTTTGATCCCTCCGAGTCTTTGCAAGCCGGGGACTACGCTCATCATCCTTGAAGTAATATTCTCTTTCTTGAATATGAACCCTAAATCCATGAAACCATGAACTTCTTCGAGTTCA…
comp4047_c0_seq1	comp4047_c0_seq1b	811	2	3	tct	5	205	219	33	797	Y	44	TTCAATGTTGTGGTCACCCTGA	CTTCTAGGAGCCATGGATCGTC	202	GTTCTCTCTCTCTCTCCAAGAACTAGGTTTTAAGATTCTTGCTGAATTACAGACGCAACAGTTCTTGCCCAATACCTAATATGTTTCTTCATCTCTGCAGCTGTAGTGACTCTTGGTATTCTGAAGTTTAGCAGTGGCGAATCAGGTCTCCTGATAAGCCATGCCTCTGATAAATATGGCCTCATTACGCCTCTCTCCTCTCCATCTTCTTCTTCTTCTTCCTCTTCAATGTCATCATAATTATCCGCTTCGTTACCATCGATGTCGAGGGGTTTTTGTTCATCTTTGATCCCTCCGAGTCTTTGCAAGCCGGGGACTACGCTCATCATCCTTGAAGTAATATTCTCTTTCTTGAATATGAACCCTAAATCCATGAAACCATGAACTTCTTCGAGTTCA…
comp4055_c0_seq1	comp4055_c0_seq1a	1057	1	3	gga	4	994	1005	3	1040	Y	46	TCCTGATTTGATCCCTACCCCT	GGGCAGTGACCGAGATTATCAT	162	GCCCCTGTTTCAAGAAAAGCTATAGTATTTTTCTTCTTAGCCTGTTCGAGAACATCCAACTGGTATTGGCGTGCCTGCTCCTCTGGAAGTTTCTCCTTGGGATCTTCAGTTTTATTCTCCTCCCCTCCTCCATTGTCTTCATGGTTTTTCTCAGAGGGTGTCTTGCCTTCTCTGTTTCTAGCAGCTTCATATGCACCCAACCGGAAAACCATCTCATTTGAACCAGATCTATCCCTCTCCCAGTAACCCCTTCCTTCTCTCCAATCCCTATCCCTACCATCCCTTCTACCATAGCGTTCTCTTTTCCTGATTTGATCCCTACCCCTCTTATCAATCTCCTCCCAATAGCAAAGCCTCTTCCTACCAGGAGGTCTTTCCCGAGGGTAATATTGTCCTGTG…
comp4075_c0_seq1	comp4075_c0_seq1a	793	1	2	ct	6	781	792	120	689	N	45	CTGGTCAGCAGATCTGTCAACT	TGGAGATATGGCAACGTTTGGA	260	GAGGCAACTAAGTCTCTCTCCTTTTATACTCTTAACCGTCGCATCTGACTCTCTCTTCAGAAATTTTCGATGTGATAGAAGATCAACACATTAGGATGAAGCTTCTTCGGCAAAACTCAGGCTGCTGTGTTCTCAGTCACCACTTCAACTTGCTCGTGCTTGACCAGTTGGCTAAAGTTTCCCTTTTGCTTGAACAGCTGGGAGTGATGATGCCTACAGTAGAGTCGATGCTCATGGGCTACATAGTTTGATGGGCTGATCACACAGCCTCCGTGGGCACACTTGAAACAAGCCCTATGGTATGAAGTGCCATCAACCGCCACCTTTTCAAGCGGATACACAGTTTTCTTGCAAGCAACGCACTTATCTTGGGTTCCAGCAAACATACTTGAAACTTTG…
comp4098_c0_seq1	comp4098_c0_seq1a	1003	1	3	gaa	6	762	779	241	795	Y	44	GTGGGAGAACGTTGGGATTTTG	ATTCGCTTTGTCCGCTTTGAAA	129	AAAGAAGAAGATGGAGATGTACCAAAAAAAAAAGAAGAAGATGGAGATGAAAACAAGGACAAGGAAGGGAACAATCTGCTGGGCCCGCCGACCTTCAAGAAACTTGAGAATGGCAGGTTCAAGTGCGTGGAGACGGGCCACGAATTGCCGAGCCACGCCAGGGACTCCTACGCTCAGAGCAAGCATTGCCGTCTGGGCCTCATCGACGCCGCCTTGGCCCGAAACAAACCTCCTCTCAACATGTTCCAACAAGACCCTCAGTCCCGTTCGAAGTTAATTTGTAAGCTAACAGGAGTTACCATCAATAAGTCTGAGGAGCATATATGGAAGCACATCAATGGGAGGAAGTTCTTGATCATGTTAGAGAAAAAGGAAGCTGAAAAGCAAACACCCAATGGA…
comp4098_c0_seq2	comp4098_c0_seq2a	760	1	3	gaa	6	519	536	7	552	Y	41	GTGGGAGAACGTTGGGATTTTG	ATTCGCTTTGTCCGCTTTGAAA	129	TGTTTGATGTGGGCTTGTTGTAGTTCGAAGTTAATTTGTAAGCTAACAGGAGTTACCATCAATAAGTCTGAGGAGCATATATGGAAGCACATCAATGGGAGGAAGTTCTTGATCATGTTAGAGAAAAAGGAAGCTGAAAAGCAAACACCCAATGGAATGATAGGTGAGCAGAATGAGGTGGCACAAGAGAAGAAATCAAAGCCTAAGGCAGATGGTGCAAAGAAAAGAAAGAATAAGAAAGAGAAAAATGTTGGACAAATTGCTCAAGAAGCAAGGGATTCTTCTGATAAGGAAAGTGATTTGGGAGAAGCTGAGTTCTGGATGCCTCGGGTGGGAGAACGTTGGGATTTTGAGGATGGAGGAGATCGCTGGGGTTCTGGGTCAGAGGTGGCTCCAGAA…
comp4111_c0_seq1	comp4111_c0_seq1a	280	1	4	agaa	4	218	233	1	165	N	46	TGTGAGGCTATGCTGGTGAAAT	AGAGAGAGAAATGGGGCAACAG	88	GAAGGTGTGGCCATCGCAGTTGTAGGTGAACTTATTGTTTGTCGCCGGAAGTTTTTGAAGACACTGTGAGGCTATGCTGGTGAAATTCCCCGTGAATTCGGTGAACTCTGAGAGGATCACCGTCCCCCGTGCAACAAAGCTGTAGATCAGTGACTGTTGCCCCATTTCTCTCTCTCACCAAGCCCTAGCGCTTCGAGTAGAGAGAGACAGAAAGTAGAGAAAGAAAGAAAGAAGATCTATCAACAATATATGTGATTGCCTGATTGGACGTATATGCTTG
comp4115_c0_seq1	comp4115_c0_seq1a	1375	2	2	tc	6	7	18	611	1231	N	45	GAGAAGCGAAAGACGATCAACG	ACCAAATCCACCCCCACTATTC	196	CAACCTTCTCTCTCTCTCCTCTTTCCTTCCTCAAAGTCTCCTTCCCAAGTCGTTTTTTCCCGGCACCGAGAAATTTGCCGGAGAGCTTATCTACTTCTGTTTTCCTGAGTCTCCCTCACTCCTAAGCGTTAAATCTCTCTAATTAGAGTGGAGACGGAAGATTCTTTTGATAACTTGGTAGTTGTAGAAGTCAAAACTCAAAAACCCTAACTAACATCAGCCAGTTCATCTTCCTTTCTATTTGCTGAATTTTGTGTATTGACCTTCAACTTTTATCTCCTAACCGGTACGATTGAAAATCGCGACACTTCATCCTCTCGTGGATTTCGTTCTCAGACTTCTGAAATAATTCTGACTTCTTACTCTGAATTGAACATCTAATTTGATTTCTTGAACATT…
comp4115_c0_seq1	comp4115_c0_seq1b	1375	2	3	atg	4	1088	1099	611	1231	Y	45	GAGAAGCGAAAGACGATCAACG	ACCAAATCCACCCCCACTATTC	196	CAACCTTCTCTCTCTCTCCTCTTTCCTTCCTCAAAGTCTCCTTCCCAAGTCGTTTTTTCCCGGCACCGAGAAATTTGCCGGAGAGCTTATCTACTTCTGTTTTCCTGAGTCTCCCTCACTCCTAAGCGTTAAATCTCTCTAATTAGAGTGGAGACGGAAGATTCTTTTGATAACTTGGTAGTTGTAGAAGTCAAAACTCAAAAACCCTAACTAACATCAGCCAGTTCATCTTCCTTTCTATTTGCTGAATTTTGTGTATTGACCTTCAACTTTTATCTCCTAACCGGTACGATTGAAAATCGCGACACTTCATCCTCTCGTGGATTTCGTTCTCAGACTTCTGAAATAATTCTGACTTCTTACTCTGAATTGAACATCTAATTTGATTTCTTGAACATT…
comp4124_c0_seq1	comp4124_c0_seq1a	1821	1	3	aac	5	918	932	384	1685	Y	42	CCCACTTGACTCAGAGAGAACC	AATCCCGCATTGTTTGGTCTTG	95	TTCATGGTTTCTTGAATTTTAGTTAAAACCAAAAAGAAATAAAAGAAAATTTCACTTTTGTTCTCTAATCGTAAATTCTGTTGGTTTTGTTTTTGGAATATGGGGTTGGACAACTGGAAGATGACAGTGGAGATTTTGTGTGCAGTTGATTTACTTACTATGAGAGTTTGTTCATGTGATGATACTGGATGTTTTTGTTTAATTCACTTAGCTTTCCTTTTCTTGTTTAATAATGTTTCTGGAATGAAGAAAGCAAAGGCAAAGGATATTTAAGACTGTTCATCTGGTTGAGTTGTTTGCCAGATCTACTTCCTGTTGCTTGGATATCTAAGAGAATCAGTTTGGACTTTGGATCAATTGTTACCTCTCCTTTGAGTTCTTGAATGATGGGTTCTTATA…
comp4127_c0_seq1	comp4127_c0_seq1a	1203	1	2	ga	9	4	21	22	903	N	44	CTAAGGCTGAAATGTGGGGAGT	AGTCTTTGCTCTGGATCAAGGG	153	AGGGAGAGAGAGAGAGAGAGAATGTACCTGAAGAAGCCGTTTTGGAGTGATGGTCTGAACTCGAATTCGCAGACTCAGTCGGAATCGCCAGTGTCAGAGCTGGTGAACGCGCTGGATAAGCAGAGACTCTACAGAGAGGTCACTCTCGCACTCCGAACTGGACTCAGAGACGCACGTGCCGAGTTCTCGTTTCTCCGCGTCCGTGGCCTTAAAAGTATACTCAAGTTCCTCCGATCTGTTGCCAAATCTGACTCCACCATCAATCTCTTCTGCCATAGCCAATCCATTACTGACCTTCAAGTGATTCCAGTTCTGTTTGAGCACTCATTGAAAGAGTCGGAGGATCAGAGGGTAGCAGATCTGAATCATATATTCACTGTTGAACCCTTGAAGATAACT…
comp4127_c0_seq2	comp4127_c0_seq2a	720	1	2	ga	9	4	21	22	603	N	43	TCCGATCTGTTGCCAAATCTGA	GGGCCAAAATTGTGCTTTCTCT	235	AGGGAGAGAGAGAGAGAGAGAATGTACCTGAAGAAGCCGTTTTGGAGTGATGGTCTGAACTCGAATTCGCAGACTCAGTCGGAATCGCCAGTGTCAGAGCTGGTGAACGCGCTGGATAAGCAGAGACTCTACAGAGAGGTCACTCTCGCACTCCGAACTGGACTCAGAGACGCACGTGCCGAGTTCTCGTTTCTCCGCGTCCGTGGCCTTAAAAGTATACTCAAGTTCCTCCGATCTGTTGCCAAATCTGACTCCACCATCAATCTCTTCTGCCATAGCCAATCCATTACTGACCTTCAAGTGATTCCAGTTCTGTTTGAGCACTCATTGAAAGAGTCGGAGGATCAGAGGGTAGCAGATCTGAATCATATATTCACTGTTGAACCCTTGAAGATAACT…
comp4130_c0_seq1	comp4130_c0_seq1a	1330	2	2	tc	9	44	61	91	1134	N	44	TTTACCCTTCATTCCTGGCTCC	AACCAGGGCCATATGTGATGTT	206	GAAAGATAGAAGCCGAAGGAACTGAAAAGCCCTAGAACTAGAATCTCTCTCTCTCTCTCTCCTACCGGGAAAAAAATTCAAAATCACTCAATGGAAGCTCTACTCTGCAGAAAAATCGGCGACCCCACACAACCCCCAAACTCATCGGGAAGCTCCGCACTGGCTGTCTCAACCTCGCACCCAATCCCAAAGCTGAACTCTTTAACTTCAGTCAGAGTGAAAGTCAAAGCCACAAGCTTGAACTACGCCAATTACCTCCAAATTCTGGGCAAGTACCAAGAAAAACCACATTTACCCTTCATTCCTGGCTCCGACTACTCCGGCATCGTCGAATCCATCGGTCCCAATGTCACCAAGTTCAAAATCGGTGACCCGGTTTGTTCTTTGGCCGCCCTCGGC…
comp4130_c0_seq1	comp4130_c0_seq1b	1330	2	4	ataa	3	1295	1306	91	1134	N	44	TTTACCCTTCATTCCTGGCTCC	AACCAGGGCCATATGTGATGTT	206	GAAAGATAGAAGCCGAAGGAACTGAAAAGCCCTAGAACTAGAATCTCTCTCTCTCTCTCTCCTACCGGGAAAAAAATTCAAAATCACTCAATGGAAGCTCTACTCTGCAGAAAAATCGGCGACCCCACACAACCCCCAAACTCATCGGGAAGCTCCGCACTGGCTGTCTCAACCTCGCACCCAATCCCAAAGCTGAACTCTTTAACTTCAGTCAGAGTGAAAGTCAAAGCCACAAGCTTGAACTACGCCAATTACCTCCAAATTCTGGGCAAGTACCAAGAAAAACCACATTTACCCTTCATTCCTGGCTCCGACTACTCCGGCATCGTCGAATCCATCGGTCCCAATGTCACCAAGTTCAAAATCGGTGACCCGGTTTGTTCTTTGGCCGCCCTCGGC…
comp4132_c0_seq1	comp4132_c0_seq1a	742	1	4	tccc	3	437	448	173	670	Y	44	TCATAGTCACAGTTCCCTCCCT	AGAGAGAGAAGAGGGAGGCATT	265	GCAAAAAGTCATTACTAATATCAAGACAAAATAATTACAGTTTAACATGCTGCAAGAAATTTTTCCAACCGCAACATAATGCAATCAATCTTTTTAACATTGATTGCAAGAACTAATAAGTCTGCCCAGTTCCCCCATTATATACCAGTTAGATGTAACCAGAATAACACTACTTCGCTACATTGAAAGTGGCACGGAGATTGGAAATCATGACTGGGCACTCTCCCTTCTCATCATATTCAGCGTATTCGTTTCCCGATAAGTCAATGCCGTCAAATTTTGTTCCTGCAATAGATTCCGCTTTCCAACCTTCGCGAAACACAAAATCCACAGGCTCATAACCTCTGCAGTCAAACAACATCAGAGGGGCATACTTCTCTGTTTGACCATGTGTCTGAG…
comp4134_c0_seq1	comp4134_c0_seq1a	1083	1	3	agg	4	348	359	90	1055	Y	41	GCTTCCATCTTTCTTCTCCCCA	GGTGATAAAGAGGGACAAGGCA	268	CAAACTTACAAGATGAAACTTCAGGAGACTGCACTAATATCTTTTCCCAAGCCAAAAATACAAATCAAATGGTAAAAATAAAGAAACTACCTAGATACTTTCTCAGCTTCCATCTTTCTTCTCCCCATATGACTTGCACTATTTGGCTTATTATTTCTGTTTTCTGTGTTGTCATGTGGTTCATCATCCACATAAATAATACCATCTTCATCATCATTATAGTTGGCTATATCTATCTCACCCTCATCAACCCAATCTTCTTCGCCATCCTCTTCATCATCGTACTCTACATCGTCCTCTTCATCTTCTTCCTCATCATCCGTACCAGCTCGCAGGCTGTGGAACTCAGGAGGAGGAGGGCAATCTTCTGTTTCTGCCTTGTCCCTCTTTATCACCAGA…
comp4135_c0_seq1	comp4135_c0_seq1a	1770	2	4	aaag	3	20	31	72	1610	N	50	GGAAGACCCTGAGACCTTCAAG	AACACATCATCCGTGGTAAGCT	205	AGAAAAAACAAAAAAAGAAAAAGAAAGAAAGAGAAGCACAGAGGGAGAAAGAGAGGGGAGAGAGAAAGATAATGGAAATGGATTCTCTTCTCCAAGCTCTGAAACCTATCCCCATATCAGTCTTCTTTATTGTCCCACTTCTATTCTTGTTTCTTTTGTCTCGGTTTCGCAGGAAACCTTATCCTCCGGGACCCAAAGGCTTACCCATCATTGGAAACATGATGATGATGGACCAGTTAACTCACCGGGGACTCGCCAAACTTGCTAAGCAATACGGTGGCCTCTTCCACCTCCGCATGGGCTTTCTCCACATGGTGGCCGTGTCGAGCCCGGAGATAGCCCGCCAAGTCCTCCAAGTCCAAGACAACATCTTCTCCAACCGGCCCGCCACCATCGCCA…
comp4135_c0_seq1	comp4135_c0_seq1b	1770	2	3	atg	4	219	230	72	1610	Y	50	GGAAGACCCTGAGACCTTCAAG	AACACATCATCCGTGGTAAGCT	205	AGAAAAAACAAAAAAAGAAAAAGAAAGAAAGAGAAGCACAGAGGGAGAAAGAGAGGGGAGAGAGAAAGATAATGGAAATGGATTCTCTTCTCCAAGCTCTGAAACCTATCCCCATATCAGTCTTCTTTATTGTCCCACTTCTATTCTTGTTTCTTTTGTCTCGGTTTCGCAGGAAACCTTATCCTCCGGGACCCAAAGGCTTACCCATCATTGGAAACATGATGATGATGGACCAGTTAACTCACCGGGGACTCGCCAAACTTGCTAAGCAATACGGTGGCCTCTTCCACCTCCGCATGGGCTTTCTCCACATGGTGGCCGTGTCGAGCCCGGAGATAGCCCGCCAAGTCCTCCAAGTCCAAGACAACATCTTCTCCAACCGGCCCGCCACCATCGCCA…
comp4148_c0_seq1	comp4148_c0_seq1a	1047	2	3	gat	4	810	821	101	949	Y	44	CTTGGAAGAACATGGGAGGTGA	ATGCTGATTTGATATGGCGTGC	178	GTCAGAAAGAAGGTGACAATATAAAAAAAGCGAGGTTATGAAGTTATGCCCTCTCTGCTATTACACAAAATGAAATATTCAATCTAAGAAGCAGCGGCTATGGGAGGAGGAGAAGTGGTGGTGGAGCTCCTTGGAAGAACATGGGAGGTGATAAATCAATATTGCTAGTATCTTCTCTCTCATCACCTTCGTCTTCACTGTCGGCATCCCAAAGGAACTGAGCATAGGAAGCCAAAACATAGCAATCATCTGGGGCAGCCTGAATGGCTTGATCAAAGTAAGACTCAGCACGAGGAGCATCCTTATGCGCACGCCATATCAAATCAGCATACAATGACAGCACATCTCCATCACTGGGGTTGGCAAGTATTGCTCTCTCACAGTACTCCTCAGCCTTCA…
comp4148_c0_seq1	comp4148_c0_seq1b	1047	2	2	ag	8	980	995	101	949	N	44	CTTGGAAGAACATGGGAGGTGA	ATGCTGATTTGATATGGCGTGC	178	GTCAGAAAGAAGGTGACAATATAAAAAAAGCGAGGTTATGAAGTTATGCCCTCTCTGCTATTACACAAAATGAAATATTCAATCTAAGAAGCAGCGGCTATGGGAGGAGGAGAAGTGGTGGTGGAGCTCCTTGGAAGAACATGGGAGGTGATAAATCAATATTGCTAGTATCTTCTCTCTCATCACCTTCGTCTTCACTGTCGGCATCCCAAAGGAACTGAGCATAGGAAGCCAAAACATAGCAATCATCTGGGGCAGCCTGAATGGCTTGATCAAAGTAAGACTCAGCACGAGGAGCATCCTTATGCGCACGCCATATCAAATCAGCATACAATGACAGCACATCTCCATCACTGGGGTTGGCAAGTATTGCTCTCTCACAGTACTCCTCAGCCTTCA…
comp4155_c0_seq1	comp4155_c0_seq1a	2938	2	2	ga	7	1	14	282	2807	N	43	ACGGTAGATAGAAGGTCCCCAA	ATTCATCAAGTGCTTGCGCTTT	149	GAGAGAGAGAGAGATTACTTGTGTGGCCACTCTAGTCCAGAGACAGAAGAACACCAACCCAAATAATTCTTCTGTAAATTCTTCTCTCCCATCAGTACTACGAACTCTGCTTACCATACTTGGATACATCTATGATCTGAGAAACCTTCTCCCCTACATTCTCTTGTATGATAATGCCAGCAATATAGCAGCAACCCCCCACCCCCTCCATAGTCCACACACCCATTCAGCGAATTTTGATTCTTCTTCCATCTGCAGCGACATCTACTTTCCCTTCCATCATGTCTACCAAATCCAAATCTACTTCCTCTGAAACTGCCAACAACAACAAAGCATCACCAGCAACTCCGAGGGTCAGCAAACTGAGCAGGGGAGTGATTAAATCTGAGACTGATTCAC…
comp4155_c0_seq1	comp4155_c0_seq1b	2938	2	3	caa	4	320	331	282	2807	Y	43	ACGGTAGATAGAAGGTCCCCAA	ATTCATCAAGTGCTTGCGCTTT	149	GAGAGAGAGAGAGATTACTTGTGTGGCCACTCTAGTCCAGAGACAGAAGAACACCAACCCAAATAATTCTTCTGTAAATTCTTCTCTCCCATCAGTACTACGAACTCTGCTTACCATACTTGGATACATCTATGATCTGAGAAACCTTCTCCCCTACATTCTCTTGTATGATAATGCCAGCAATATAGCAGCAACCCCCCACCCCCTCCATAGTCCACACACCCATTCAGCGAATTTTGATTCTTCTTCCATCTGCAGCGACATCTACTTTCCCTTCCATCATGTCTACCAAATCCAAATCTACTTCCTCTGAAACTGCCAACAACAACAAAGCATCACCAGCAACTCCGAGGGTCAGCAAACTGAGCAGGGGAGTGATTAAATCTGAGACTGATTCAC…
comp4156_c0_seq1	comp4156_c0_seq1a	1092	1	3	gtg	5	776	790	268	921	Y	43	CCACCCAATTTTCTGGCTTCTG	TGTATGAGAGGCTTCGCAACTT	250	AACTCAGCAAGGTCTTGAAGTTAGAACTAATTGGGATCGTTTACACACAACAATTTTCAATCTTCTTCGGTGAAGTCATACATTCCTTCCTCTGCAGTAGTCTGCAGTCCTATAACTGTGCTTCTAGATAGCATACTACAAAATCCAGTAACCTTTGATATGGAACATCAAATGTCTTCATTAACTCAACAATTATGCAGAGCTTCACCAACTTCAAGTTGTAGGTACTGCTGGAATCTCAAACAAGGCTTAAAAGGTCTAAATTTATACTTCAGACGTCTTAGATCCAGGGGGCAAGAAGGGCTCCCACCACCCAAATTCATATTTTGGGTATGGTGCCACCCAATTTTCTGGCTTCTGAAACTCGAGATTCACAGGATTAGACGCCAATGCTTCATC…
comp4160_c0_seq1	comp4160_c0_seq1a	1493	1	2	tc	8	55	70	103	1413	N	44	GACTTTGATGGGGCTCAGAGAA	CCATGTCAATGCGCTGATGAAT	161	CGTCGCTTCGGTTACACGGTCTGAGCTTTCAATCGATCACAAGCTCTCTGTCTGTCTCTCTCTCTCTCTCAAACACACGCACATACACACAGAGCAGCGGCCATGGCAAACTACGACCTGACACCACGAATCGCTCCCAATCTGGATCGGCACCTGGTATTCCCACTGCTGGAGTTCCTACAAGAGCGCGCACTGTACCCAGACGAACTCATACTTAAAGCGAAGATCGAACTGCTCAACAACACGAACATGGTCGACTACGCCATGGACATCCACAAGTCTCTCTACCACACAGAAGACGTTCCTCAAGATATGATTGAGAGGAGGGTTGAAGTGGTGGCAAGGTTGAAGGCTTTGGAGGAGGCGGCTGCACCATTGATCTCATTCTTGCAGAACCCA…
comp4165_c0_seq1	comp4165_c0_seq1a	672	1	3	gac	4	620	631	204	578	N	48	AATTTCAGCAGCGCACAAAGAT	GTGTGGAGGTTTGAGCTGTTTC	237	GAATTATATCGTAAAAACTAACAGAAGCATGTCATAAGCATAGACCCAATTCAGCTATTTGGTTGAACATGTCAATTTCAGCAGCGCACAAAGATGATTCATTATTTCTCTCTGTTCCAAACTTCAAAAACCAAACAATTAAACAGGAGAGGACACGCCTGTGAAACACAATTCCAGTATGGAGTACCACAATCAGATGCCTAGGGTTCTCCACCAAGCTCCACTCGTAGATTGTCGTATGGGTAGACCTTCGGTGTAAATGGTATCTTAGAGGCTTTGTCATTCCACACAGCTAGCAGTCCAAGCATAGCGAAACAGCTCAAACCTCCACACAACCAACCCAATGCTTCATACTTCCCGACGGTATCGGCAATACGGTCAATACAAGGCTCCGGATAT…
comp4166_c0_seq1	comp4166_c0_seq1a	386	2	3	gtg	4	174	185	165	359	Y	46	GCTGGTGGTTGTGATGAGTTTC	CCATCACAACCACCCAAGAAAC	80	AACTTCCACGATCTCGCCGCCGGAATTTCTTAGCCCCAATCTTGACGACGTTGCCCGGTGGTGGTGCTGGTGGTTGTGATGAGTTTCTTCCATTTTTTCTCCCAATTTAGCATATTCGTCGGCTGAGAAAGTAGGAAAGTTAGAGCGTTTCTTGGGTGGTTGTGATGGTGGCTGTGGTGGTGGTGATGATGAATCTAATCTTCCATACAAAAAATGCTCTCGCAGTAGGTTGTGGTGTCCAGGGAAGGTTTGTTGCTGTAATATTTCAAATGGGTATTGTTCTTCATCTTCCACTTGTTCTCCTTCCTCTTCTACATGTCTCGAAGGTGGAGCCTGTTGGTTCTGATGATGATGATTACTAAGAGGATCCAGACTCAGACCCTTGT
comp4166_c0_seq1	comp4166_c0_seq1b	386	2	3	tga	4	344	355	165	359	Y	46	GCTGGTGGTTGTGATGAGTTTC	CCATCACAACCACCCAAGAAAC	80	AACTTCCACGATCTCGCCGCCGGAATTTCTTAGCCCCAATCTTGACGACGTTGCCCGGTGGTGGTGCTGGTGGTTGTGATGAGTTTCTTCCATTTTTTCTCCCAATTTAGCATATTCGTCGGCTGAGAAAGTAGGAAAGTTAGAGCGTTTCTTGGGTGGTTGTGATGGTGGCTGTGGTGGTGGTGATGATGAATCTAATCTTCCATACAAAAAATGCTCTCGCAGTAGGTTGTGGTGTCCAGGGAAGGTTTGTTGCTGTAATATTTCAAATGGGTATTGTTCTTCATCTTCCACTTGTTCTCCTTCCTCTTCTACATGTCTCGAAGGTGGAGCCTGTTGGTTCTGATGATGATGATTACTAAGAGGATCCAGACTCAGACCCTTGT
comp4171_c0_seq1	comp4171_c0_seq1a	362	1	2	at	6	17	28	68	316	N	49	ATCGATTGGCGCTTGAAGATTG	CATTCTTCGCTTCACTCGAACG	102	GGTACATATATGCAGGATATATATATATCAAAAAACACATATCTGTGAGGACCTGATCGAAGAATCAGACAGGGAGGTTATCGACGGAGGTAGGGTAGTTCGCAGTTGTGGGGCTATCGATTGGCGCTTGAAGATTGGTGAGCATGAGAGGGCGAACTTTGGCCTCTTCATCGTCCTCGTCGTCGGTGTCGGAGGTTGTTACGTTGACGCACGAGAAACGTTCGAGTGAAGCGAAGAATGCAGAGGCCACGCTCGTGCCCAACCATTTCACCAAGCCATCCAGCGTCTCGTATGACACGATGCTTGAATTCTCCATCTTGTTCGATTCAATCGGGAACTCTGTTAGTTGAAATGGTTTCGAG
comp4173_c0_seq1	comp4173_c0_seq1a	1660	1	3	tct	4	1592	1603	174	1541	N	41	TCAAGGGTTGTTTCAAGGGTGA	GCAGAAGACACAACAACCAGAC	247	AAAAAACCACTTTCAATTTTCCTGTTTCCTTTGCCGCCTCCGCCATTGGAAGAATGCTCTTCGACCTCGACCTCCTCTGCAACTCTCTCTCATCCTTCCTAGCAGAGAGAGCAACAACAGACCTCAACAATGAAACCTCCATCAAATCAATTTACTACCAGTAACTGACATCCATGGACGGCTACAACAATTACCCTAAAGCAAACTCATACTCGTCTCTGCTTCAGTATTTTCTCTCTCTTCAGTACTTGCAGAGAAGCAAGAGATCATTCTTCGCTCTTCTGTCTCTCTTTTTGGTTTTCCTCTTAGCCTATAATGGTGCCACTATGTTCTGTATCTACATCCCTTTTCCGGCCAAAACCCCGCCGGACCCCGGCAATTTCTCGCCGGAAACTGTCC…
comp4174_c0_seq1	comp4174_c0_seq1a	707	1	2	ag	7	691	704	168	641	N	46	TATTTCTGGAGGACTTGGGTGC	GTGACTGACTCGACAGGAACAT	219	TCTAGCTAGAATAGCAAGCAATAAGCAAATTTGAGGCCACAATTAAGGAACTCCACAATGGAACATACATTACTCATCAAACCAAAGAGCCCAAAGTAATAGTACCACCAACCAGCATTGGTAACACATAATAATATATGAAAAAGGCTAGTACCAATTATTTTCTATTCATCGGTTTCCTGGTATTTCTGGAGGACTTGGGTGCAACTAGCCAAAGGCTCATTCTTCAGAAATCCCATGGCATTGGCGATGCGGGTGTCGGAGTTCATGCCATTGTATCGGGTGAGGAATACGCGAGCACGGTCACGTCCTTTGTCTGGTGTAGCACACTCTGAATCTGGGCTGCTAACGAGCATCGCATCAGCAATGTCATCGCCGCAGTCAGCATTCACCATAATT…
comp4176_c0_seq1	comp4176_c0_seq1a	483	1	6	ttttta	3	459	476	16	408	N	40	CCCCATGGCTTTTTCTCTCTCT	GAAGCTGCTGTCTTCAACGTTT	220	GTACTCTTTGGCCCCATGGCTTTTTCTCTCTCTTCCACCCCAAAACTTCCATGTTCAAGGCCAAACAACATCTCAATCTTCCAACTTAACAACTCAAACAGTACTCACACCCAAAGCCAGAGTGTAGTCACCAAGTGTGATCTAAAAGAGTCATCATCAGATGCTGGAGTTGGTGCAAAAGGGTCAAGAAGACTTGAAATTGGGTCTCCCATTATTGTTGTTGAGGCTCCCAAAACGTTGAAGACAGCAGCTTCTGTTCCATGTCTCAGGGCTAATTCTGGCTTAGTTAATCCTGGTGATGTTGGAAGGATTGTGTCAAGGAAGCCCAAGGATGTCTGGGCAGTTCGTCTTACTATAGGTACTTATCTCTTAGATGGGAAGTATTTCAAACCCTTGGAG…
comp4179_c0_seq1	comp4179_c0_seq1a	2091	1	4	agaa	3	1134	1145	158	1963	Y	48	CCTCCAGTGAAATCGACTGGAA	TTCCTCCCCATATCAAGAGGGT	207	CGGCCCCTCAATATCCAGAGACGCCACATCCATATCTTCTCGCTTAGCTCTTGCCCTAGCATCTCAACGCGCTCTCTCTCGCTCTATTCAATAGGTTTAAGTTTTGGAGGTGGTCAAAGTCACGTCCTTTGTTGGGTTTTCCGAGTAAGGGTTTCCTATGGCCGCTTTGAAGGAGCTTCTTCCTCCAGTGAAATCGACTGGAACTACACATTATGACCACTCGAATGATCCATGGTTCAAGCAAAGGTATACTGCAGCGGAGGCCGAGAAAGCTGCCACAATCAAGGCCAATCCAGTGCCTCCATACTTGAAAAGGCAGGGCTTTCGGCCAACAAAGCTTGAGGATTATGGTGATGGCGGGGCATTCCCAGAGATTCTCTTTGCTCAATACCCTCTTGA…
comp4180_c0_seq1	comp4180_c0_seq1a	1028	1	2	tc	9	965	982	374	955	N	41	CTTGGAAGTCGTTTTGAGGCTG	GTAAGTCACTCATCCCTGTGCA	135	CATCAATCTTCAAGCACCTAAACATTTAAACAATTGCCTCTTCACATATTAAAAACTCCAATAACTCGTCACTATGAAGGTATAAACTAATATAGCAAGAATTAAACAAGAAGTAAACCGGCTATGTTGTACATAAACATCTTATTTTTTACCATACGCAACAAAAGGTAAACGCACATAGTTTACTCTCCAAATGATGCAGCCATTACTGCATGCTTCATGGCTTGATCTGCCATGTTGAGGAATTGTTAATTGGCTTTTTTATAATTTCAGTACCTGCTCTGCCTCCATATGTAACTTAGCTAAGAAGTTGCTTCACCTTGGCTACTATTCTGAAAATAAGCATCAGCATAAGCTGAAACTGCTGCACTCATTTTACTCCAGCCTTCTGCTTCAACA…
comp4182_c0_seq1	comp4182_c0_seq1a	2814	1	3	agc	4	524	535	2	2383	Y	42	ATATGGCCTTCAGTTTCCTGCA	ATCAAGGGGAGTCTCCAGATGA	269	GTTGCTTGTCACCCGTCAAAACCCACACTTTAATTCCCGCCGTTCTTAAAGACTCAATTGCTTCTGGTACACCATGCTGCAGTTTATCTTCAATCCCAGAGGCACCCAATATGCTGAGGTTGCTCTCTATGCTGTTAGCAACCTTACGAAGTAAAGCCACCCTTCCAATCAAAGCATTGCTTGCTGTCTCATAATTAGACTGCCATTGCTCAAATTCAGGGACGCTCAATTCCCGCATTCCAACAACTAGGGTTCTCAAGCCAATAGAGGAATAAGAGTGAATATGGCCTTCAGTTTCCTGCACTATGTTCAAGTTCAGTGATCTATCTATTACACTGAACATGGACGAGTCAGCACCTTTTACAAAGATTTTTACTGTCTTGTCAGGGCACCCCAATA…
comp4191_c0_seq1	comp4191_c0_seq1a	268	1	4	gagg	4	210	225	0	0	N	37	ACCACAACCATTTTTGTTGGCA	TAATTTCGGCTTCGTCTCCCTC	98	TTCGGAAAGATCACCAAAAACCGATCTAATCCCGTCCGAAAAATAGAAACAGATTAGTAATTAAAACCTAACCAAAAATCAAATCAATCCGAACAGATCAGAATTAATCAACTAAAATTCTAACCACAACCATTTTTGTTGGCAGATCCAAGCTGATCAAATCACAAAAACAAGATTAACTAGCCAGATCAACGAGAATAAAGCACAAAGAGGGAGGGAGGGAGGGAGACGAAGCCGAAATTACCTTGAGAGAGATAATTTCAGAGAA
comp4192_c0_seq1	comp4192_c0_seq1a	868	1	2	tc	10	848	867	189	761	N	43	AACCTGGTGACCATGGCATATT	CACCTGATCTGCCACCTAAGTT	204	GATACTTTTATCATTGTCCAATTCATTTCAAAATGATACCTTGGCAAATGATCCCTAAGGCCAATTATTGGGAAACCAATACCAAACAGGTAAATAAAAAGTTCCAAATACACACAGATGATGATGTCGTATGCATTATGGTCAATTGTAGAAAGTGTATAAAAATCAAGCTATAAACCTTCTGATCAATGAGCAGAGGGTGCTGTTGCAGTGGTCTTCTTGAAATCAATCTTGTCAACCTTAACCTCTCCGTCAATAAGTTCATAAACATAGACCACCACACGCAGGCCATCGATGTCCATGAGAACAAAGCTAGGGTTGACATCGTAAGTGATGCTACTGTGTGCACCAGTGGCAGATCCTGGGTTTATAACCACTCCAGCCTCATGCTTGTAAGCC…
comp4198_c0_seq1	comp4198_c0_seq1a	489	2	2	at	7	1	14	232	444	N	41	CTTATCCCCCACATCATCCAGG	CTCTATGCGATTCTGTGCGTTG	187	ATATATATATATATCAATGTCAACAACCTTATTTCCAACATATTCAACCATCTGTCAAATAGCACTTAATATCATCTAATTCTTATCCCCCACATCATCCAGGTCACGTTCCTCCACAATTAAACAACAAACACATACATCAAATTGAAAAACAGACACATACAAAATACACACATCTAATTGAACAGACGGGCGCAACACTGAAATGGAGAGAGAAAGTGAACATCACTAGGCAAGTTGACGGTATTCTCCACGGCTTATATCGGGGTCAACGCACAGAATCGCATAGAGAGCGTAGATGATTCCAGGAATGTATCCCAAAATTGTCAACACCAAGCATAAAAAGAACTCAACAGTGCAGCAACCGTGTCTGAGGCAAACACCAACAGGAGGAAGCAA…
comp4198_c0_seq1	comp4198_c0_seq1b	489	2	2	ga	11	468	489	232	444	N	41	CTTATCCCCCACATCATCCAGG	CTCTATGCGATTCTGTGCGTTG	187	ATATATATATATATCAATGTCAACAACCTTATTTCCAACATATTCAACCATCTGTCAAATAGCACTTAATATCATCTAATTCTTATCCCCCACATCATCCAGGTCACGTTCCTCCACAATTAAACAACAAACACATACATCAAATTGAAAAACAGACACATACAAAATACACACATCTAATTGAACAGACGGGCGCAACACTGAAATGGAGAGAGAAAGTGAACATCACTAGGCAAGTTGACGGTATTCTCCACGGCTTATATCGGGGTCAACGCACAGAATCGCATAGAGAGCGTAGATGATTCCAGGAATGTATCCCAAAATTGTCAACACCAAGCATAAAAAGAACTCAACAGTGCAGCAACCGTGTCTGAGGCAAACACCAACAGGAGGAAGCAA…
comp4199_c0_seq1	comp4199_c0_seq1a	2015	2	3	cca	4	977	988	249	1904	Y	46	AGCCAATGTAGAGTGAACCAGG	CATCAAGAAATCAGGGACCCCA	90	GCGCATCAAAAACACTCTACCACCATATTATAACCAAATATGATTCAGTCATTTACCCTTAAAGATGCTACAACATTGAAAAGAGAATTACAAATCAGTACATCCACAAATGCAGAGAAATAGGCAATGAGATACTTCTTGTGGAATAAAGTGGACAGCTAATTCTCGGCTAATCCAGGATGGGATGTCACTGGGAAAAAAACTCCTCCATCCTTGCACACGTTTTTCCTCCAATTGGGCTGGGATTATGAGTGGCGATCAGTTACTGCCATCGACTTCTTTGACTTCCAGCTTGTATAAATCTTTGAATAAACGTTTTTCGTTCTAACAGCCAGTAAAACATCTAGACCAAATCCAATAATGCATGCAATGGTCATGACGATAAAAACAAGCCTGTAA…
comp4199_c0_seq1	comp4199_c0_seq1b	2015	2	3	aga	4	1913	1924	249	1904	N	46	AGCCAATGTAGAGTGAACCAGG	CATCAAGAAATCAGGGACCCCA	90	GCGCATCAAAAACACTCTACCACCATATTATAACCAAATATGATTCAGTCATTTACCCTTAAAGATGCTACAACATTGAAAAGAGAATTACAAATCAGTACATCCACAAATGCAGAGAAATAGGCAATGAGATACTTCTTGTGGAATAAAGTGGACAGCTAATTCTCGGCTAATCCAGGATGGGATGTCACTGGGAAAAAAACTCCTCCATCCTTGCACACGTTTTTCCTCCAATTGGGCTGGGATTATGAGTGGCGATCAGTTACTGCCATCGACTTCTTTGACTTCCAGCTTGTATAAATCTTTGAATAAACGTTTTTCGTTCTAACAGCCAGTAAAACATCTAGACCAAATCCAATAATGCATGCAATGGTCATGACGATAAAAACAAGCCTGTAA…
comp4204_c0_seq1	comp4204_c0_seq1a	772	1	3	gtg	4	540	551	65	463	N	44	ACTGTGAACTCTATGGCACCAG	CCACCACGAAAGAGTGAAACAC	108	CTTCAATACACTTGCTTGGCACCCACATAAACTTCTTTTTCTCTTCTCTTTAGCTACCATTCTAATGGCTTCTAGGTCTGTCTTCATCGTTCTCGCGGTTCTTTTTCCGACGGTCGCCTTTGCCACGGACTTTATCGTGGGAGATGATGGAGGGTGGACCATAAATTTCGATTATCAAACCTGGGCAATGGGCAAAAATTTTATGGTTGGAGACAAACTAATTTTCCAATATCCAAAGGGAGTTCATAATGTCTTCAAGGTCAATGGAACTGGCTTTCAGTACTGCACAAAGCCACCATTGAAGGAAGCTCTAACCACCGGAAACGACACGATTGTGCTCTCAACGCCGGGGCAGAAATGGTACATCTGTGGTGTTGCTCAACACTGTGCTCTTGCGGG…
comp4205_c0_seq1	comp4205_c0_seq1a	761	1	2	tc	7	73	86	126	710	N	46	ACCCCTTTCTCTCTCTCTCTCC	AGAGACCCACAAATACCGCAAT	206	TTCCCTTCCGCTCTAGGGCATAGAAAAACAAGTCCACCAAGCAACCACACCCCCCCGTGAATTAAACCCCTTTCTCTCTCTCTCTCCCTCTCTCATTTGAGACCCAACGAGTTTAACATTCAATCATGGAAGAATCTGAGACATACCCAAAAGACAATTACGCCGCAGCAACTGGAAGAACCATATCCGCGCAATCTTCATCATCAACCTCGACCACCAGCGTTCACGTTACAGCCCTTGATGGCCTTGTGAGCGTGAACTCTCTCTTCACAATTGCGGTATTTGTGGGTCTCTCTCTCACCACTCCAGGTCAACGTAGCCTCGAGAACTCTTCCTGTGATGCCAGCATTGACGTAGCCAAGAAACTCCTGGTCTTTGAGGTTATTGCTTTCAGTTTCT…
comp4206_c0_seq1	comp4206_c0_seq1a	940	1	2	tc	6	922	933	304	819	N	41	CGAATAGTGGCCAAACGCTTAG	CCATGACCAAGGAAGACGAAGA	134	CAGCTGAAAAATCCATTCTTCCTTCAAAGACACTAGATATATTACAGACACGAAGATCGTAAAAGTTGAATGTAAGAACAAATTGAGAAGAGAATCAAAGTTGAGACCTGTTTAGTTACAAACATGTTTACAGGGCGTTACCCCTTTCCTAAATTAGCAAATGGTCCATCAAAAGCCTAATCAAACACCAAAGAAAACCATGGAATACAACCAAACCCAAAACACCCATATATAAATAGAGAGAGAGGTCTTCGTAAATTCATCACAAGAACCTAATCAGTCATCAGCATTTTGGTTATCTCAACGTATAGTTTCTATGCTCTTGCTTAGCTCTTCCAGCTTCTTCATCCTCAATCTCTCACTTTCCCCCACCAGCTCCATCAATCTACCAATTAGCTG…
comp4207_c0_seq1	comp4207_c0_seq1a	2465	1	3	cga	4	2384	2395	3	2249	N	44	AAAATCCTCTACCCAGTGCCTG	TTGGAGGGGAACTAAATCAGCC	127	ATCTCGTTTGGTTGAACTGCAGTGAAACAACACCAATCTACCTTAATTGCTAATTCTCCAATTGCCCAACATGCATTATTTGCCGCGGAAACATTTTCCTTCAGCTTGGGGGTGTTCAGTTGCTTAGCGGCAACGTCAAGAAATTCAGATAATCGTGGTTGCAAATGGATGGGACAAACCCTTGCAAGGTCGCCAAGCAATGCAAAGGCACTTTGTTTTACATCAGGAGCATCATCCATGCAACATTGCAGAAGCAAGTCTCTCAAATTACTCTGTGAAACCAAACTCTCAATTCCACTACCAAGACCTTCAACAAGTCCAGAAAGAAGGTCCAAAGAACAAACAATGAACTCTTTATCATACTGAACGCCAGCTGAAACAGGATCAACCTTTGCCAAT…
comp4207_c0_seq2	comp4207_c0_seq2a	3622	1	3	cga	4	3541	3552	740	3406	N	43	AAAATCCTCTACCCAGTGCCTG	TTGGAGGGGAACTAAATCAGCC	127	TGACACCAAAACAAGAGCTTAGAAGGGGGTGCAAAATGAAAAATGATACAACAGTTGTTTCCTTAAGTACAATTTATCAAATCCAAAGAGCAGACGATTTCTATCAAACACAAGCCAATGCTAAAGCATGTTCGTTGTTCCCACCCTCCAATTGCTAGCTGCAACAGTAATTTGGCTCCCACTTCAAATTGAAATAACAAGAACTAGATCCAAATATGAACACATGTAAAAACACTTCTCATCAACATTCACAGCCCTTTTGACAAAATCTGCGGAGCTTATAGACTGTAACCTATCTACCAGAACCTCATAAACAAATTAATTTAAAAAAAAATGACCTGGTACAGAAGACGCAAACGTAAACCTCAAATGGAACCCTTTCACTAAATTCAGGAGAAG…
comp4210_c0_seq1	comp4210_c0_seq1a	599	1	2	ga	6	586	597	313	555	N	43	ATCAAGATTCTGCACGTGGAGT	GGATGACAAAAAGAACGGTGGG	114	AATAATTTTAAGAGGGGAATTAAACATAGAACCAAAAGCAAAAGCTCCAGGGACCACAGCACAAGAACGGTATAGACAAACAAAAAGAACTTAGCTTCTAATAATAACCCAGCAAATGAGTCGATAGATATACAACCAAGTTTCTGTTGTCTTTCATCTTCTCTTTCCTCGCACAACTGTAACTTTACAGCACACAAAATGGATTCCAAGCAGGACCCATCACCACTCTACAGCTCCTAAAGCTAGATTATAATATAGGAGGAGCTCTTAAAACAGGGATGACCTTATCAAGATTCTGCACGTGGAGTTTGCATGCAGCAAAACCAGTTTTTAGCCGGAGGCTTCATGGGATCCACTCCATTCCTAGTATTAGGTTCTGCCTTTGTTGGTGACTCGGGC…
comp4215_c0_seq1	comp4215_c0_seq1a	727	1	2	ct	10	1	20	28	714	N	57	ACAACTACAGCTCCGACATCTG	AAGGCGCATTGTGCTTTTTAGT	263	CTCTCTCTCTCTCTCTCTCTCGTGGATATGGATCGGAGTAATGTGTGTGCATTTGCATTTCTGTGCATTATAGTCGCCGGAGTCGGAGCACAGTCTCCGGCGTCGGCACCAACCAAAACTCCTCCAGTGACGGTGATGACGCCTGCTGCATCGCCTTCCACTGCGACAGCTCCGTCCAAGCCTAAGTCGGCAGCTCCGACAACTTCTCCGACTTTGGCTCCACCAATAGCGGCTTCACCTCCCACAACTACAGCTCCGACATCTGCTCCACCGACCGCTGTTTCAGCTCCCCCAACTACGGCCCCTACATCAGCTCCACCGGCGGCGAAGACCCCTGTCAGTTCGCCTCCTGTGGCTTTAAGTTCTCCGCCATCGCCTGCGCCTGTGCAATCTCCACCT…
comp4217_c0_seq2	comp4217_c0_seq2a	1444	2	2	ct	10	1	20	54	923	N	43	GTGCTTGGATCTTTTGCCACAT	GAATTACTCGCGACTGCAGAAC	152	CTCTCTCTCTCTCTCTCTCTCAACACACACGCACAAGCACAAGCACAAGCACAATGGCAGCCTCTCTTCCTACCACCGGTCCGTCGTCATATCTACAATCCAGAACTGGAGTTCCTCGACCTTCCCTCAGCTGTGGAAGCAAGGTTTTTGTAGGGTTAAGGCTTCAATCTCCAAATTCTTGGGGAAGTGCAAAACCCAACCTGAATGTTGAATTTTACAATAAAGTACATAGGAGTATCGAATCCAGGACTTGTGATGGTAAAGCAACACGAGCCCGAGTTGCAATGATGCCTATAGGGACACCAAGAGTGCCCTATAGAAATCCTACTGAAGGAACCTGGCAATGGGTTGATATATGGAATGCCCTTTATCGGGAACGTGTTATCTTCATTGGGCAAA…
comp4217_c0_seq2	comp4217_c0_seq2b	1444	2	6	gcacaa	4	31	54	54	923	N	43	GTGCTTGGATCTTTTGCCACAT	GAATTACTCGCGACTGCAGAAC	152	CTCTCTCTCTCTCTCTCTCTCAACACACACGCACAAGCACAAGCACAAGCACAATGGCAGCCTCTCTTCCTACCACCGGTCCGTCGTCATATCTACAATCCAGAACTGGAGTTCCTCGACCTTCCCTCAGCTGTGGAAGCAAGGTTTTTGTAGGGTTAAGGCTTCAATCTCCAAATTCTTGGGGAAGTGCAAAACCCAACCTGAATGTTGAATTTTACAATAAAGTACATAGGAGTATCGAATCCAGGACTTGTGATGGTAAAGCAACACGAGCCCGAGTTGCAATGATGCCTATAGGGACACCAAGAGTGCCCTATAGAAATCCTACTGAAGGAACCTGGCAATGGGTTGATATATGGAATGCCCTTTATCGGGAACGTGTTATCTTCATTGGGCAAA…
comp4220_c0_seq1	comp4220_c0_seq1a	1015	1	2	ct	11	994	1015	373	885	N	45	CGGCATTCCACCAGAATCAATC	GAGGAGAGAGGGAGAGAACAGT	274	CCTACCATTCACATTACAACGTACTTTTAGGCACATTTTAACCCCAGTAAATTACAAAGCTCAACGTCTACTTGGGTTCGTCCACTATCACAAAGATACCAAATGCCCATTTGACACAACGCTTGAATATCGATGCTGCAGCACAACTTGCTAATTGAACTGAACGAATATTCAATATAGGATTCGAGGACACGGGTATTTTCAGTCTGCTACTCATATCAATGGTTCTTATTTAAAATCAACGGGGGACCATTCGCATTCCAACCCTCCCATACCATTTTACAAGCTTTCAGCAGAATACACCTGCTGCACATCTACATCAGCCTATTGATGATGAGGTGAAAGAATCGATGTTGATAATACGATGCATTAATTGGAATTTTTCATCAAATAAGCTAC…
comp4224_c0_seq1	comp4224_c0_seq1a	1410	1	2	ag	10	1391	1410	259	1311	N	43	AGATAAAGTTGTACCCGCGGTT	ACACTAGGCCATTGCTTGATCA	193	TCCCACATAAAATTTTATTAAACATGTTCAGAAGAATTACATAGAGGAAAGAGACCTTGATGTCAAATTGCAATGTTAAACATTACAAACCCATATCTGAATCCTTCCTATACATCACTCCTATGTATGACATTCTTTATTGTGATGATTTCTCTCAGGAGAAGAAGATTATGTAAACGCTTACTCAAAATCTCACTTATCAGATACTATCGTGGAATATATCGAGGAGCTCTACCAAAAACTGAAAAACCAGTGCTAACTCAAAGTATTGTTGGACTCGTGCCATGAATGCATGCAACCATTGTGCCTGGACCAATGAAAGCCACTTGTATCATTACTACTAGAGTCCTTGAACCCCTTCCAATCTCCGAGCACCGCTCTCAAATCGGCCACCTTGGC…
comp4233_c0_seq1	comp4233_c0_seq1a	894	1	2	gt	10	872	891	213	473	N	45	TAGCCGAACTTCACTGTCCTTC	CGTTGTGTTCCGACCTTTCAAA	188	GCCTTGTCTATGTCTAATGGTTGCACTTGAAATTGAACCAGAATTCCAACATCCAAAGATGGGCCAGTGAGATTCTTAAGGGTAAAACAGCCTTATAAGTAATGTCGACCAAAAACAGTACCATCAACAATTCTACTATGAAGTTGGGAGAGTGTATAGAAGCTTAGGCAAAGACATCCATGGAATGAAGAACACCACCACCAATTCTATTAGGAAGTTGCCCCGGGATCACTGATCACACCCAAGAAATCATCCTTTATGGTACCAATGCAGAAAATTTCTGTAGCATCCACTCGAGTTCCAATAATCTTTAGCCGAACTTCACTGTCCTTCTGAATCTTAACTGATCCATCTGAGGTTGTGTAATTGGGAATATCTCCAGATTGGAACTCCATGTCA…
comp4233_c0_seq2	comp4233_c0_seq2a	804	1	2	gt	10	782	801	213	743	N	46	TAGCCGAACTTCACTGTCCTTC	CGTTGTGTTCCGACCTTTCAAA	188	GCCTTGTCTATGTCTAATGGTTGCACTTGAAATTGAACCAGAATTCCAACATCCAAAGATGGGCCAGTGAGATTCTTAAGGGTAAAACAGCCTTATAAGTAATGTCGACCAAAAACAGTACCATCAACAATTCTACTATGAAGTTGGGAGAGTGTATAGAAGCTTAGGCAAAGACATCCATGGAATGAAGAACACCACCACCAATTCTATTAGGAAGTTGCCCCGGGATCACTGATCACACCCAAGAAATCATCCTTTATGGTACCAATGCAGAAAATTTCTGTAGCATCCACTCGAGTTCCAATAATCTTTAGCCGAACTTCACTGTCCTTCTGAATCTTAACTGATCCATCTGAGGTTGTGTAATTGGGAATATCTCCAGATTGGAACTCCATGTCA…
comp4240_c0_seq1	comp4240_c0_seq1a	594	1	2	ct	6	97	108	175	546	N	52	GCAGCAGGAAGGTATATCAGCT	ATGAAAACTCTCAGGTGCGTCT	143	AAGCTTCCCCCCTCCTCCACCATCAACCAACCCTCATTTCTCTCTCCCTCCTTTAACAGGAAGGGCAGAGAAATTCAACACAAAAACACCCTCAACCTCTCTCTCTCTCCTCATTCCATTTCTCATACTTCTTCATTCCTAAATCCGTCCTACATCAGTTACGGTGTTACCTTAATGGCTATTCGCCTCGGGTTACTTCTCCTCCTCCTGGCCTCGGCCATGGTGGCGGAGTCATCATCCTCGCCATTCCATTGGGGTGTCACCGAATTGTCCCGAGAATCACGTGGTGACGGTGGGCTACCGGCATTGCAGACATGCAATGGGCTTGTTGGGGACTGCATAGATGGGGACGAGGAGATGATGATGGAGTCGGAGTCAGCCCGACGAGTACTCGCAGCA…
comp4247_c0_seq1	comp4247_c0_seq1a	1953	1	2	gt	9	1873	1890	536	1768	N	43	GAAACGGAGCACCCAAACTTAC	AAGCACAGCTCAATCTGGATGA	253	GTTAATTCTACTTCATAATTAACATAAACAGTACAATATCCACAGTAGATAAGAAATAAGATTTTACAGCACAAGAGAGAGAGAAAAAAGCAAGGAAGGGGGTAGAGATCCTTGGCAGGCGCTACTGTACAACATTTCCCGTAGCCAACACACTCTTATCAACAACCATATTTATGCAGAAGTCCAACACTGATCTACTCACTTCTTTCGGATACGATGACTGTACACCATAACATACTCATCGATTACTAATACCTTACAACGTAAACTACTTGTAGCCCGTCAGATCAACGGATTAAGGGATGAACATCCTTCAAACACACACATCACTCTCTGCACATATAATGTTTCTTCATTCTACCTGTACACTTGATGCCACAAACTCGAACCATCAAAGCA…
comp4251_c0_seq1	comp4251_c0_seq1a	401	1	2	ga	10	381	400	185	289	N	40	TCTCTCCCTGCTCACCAAATTC	CCTAGCCGGGATATGGGAGATA	176	CTTGGTTGGAATTTACAATTTTCAAACTTGACGTAGTCAAAGTCTCTCCCTGCTCACCAAATTCACGACTTTGTCATCTCCTACATCAGAGGTTGAAAGAACACTCGAGGACGAATGGTTTCTTGGTAATAGCTTGTTTGTATGTTACTCATCCGAGAAGTTGCAATTTCGAGTCCGAAAATCAGTCTCCCCTAATTGAGTGTATAATTGCATACCACGTATCTCCCATATCCCGGCTAGGATAACCAAATAGGTGTAAATCACACACACAATGCTGACCAAAAATCATCTGTATAATCTAGAAGGTTTTAAAACAGGTCTAAAGACAAGAAAGAGATGAGAGAGACTTGAAAACTGAAACAGAGCCTTGGTTGAAACTTGAGAGAGAGAGAGAGAGAG…
comp4256_c0_seq1	comp4256_c0_seq1a	3095	1	2	ag	6	29	40	295	3093	N	43	ATGCCATGTTAGTTGCTCCTGA	CCCAATGGTCAGTGCTAAGAGT	196	GAGAGTATGTGTGCGTATATCGACAGTTAGAGAGAGAGAGAATCGACATTGACGCTTAGAGAGAGAAACCTCCACTCTTTCGTTTTCTCCTTGGTACATAACAAAAGACAAACCCTAGAAATTAGCTTCAAACGTTTTTTATTCAAGAGAGACGTACTGTTCGCGATAGTCATTCATTAGAAAAAGATTCATCACTATTTCGTCTCTAATTGTGCGAAAAAAAATACAAAATCATTCGCTTTCAAATCCCTAAATTCATTCATTTCTGGCGGAGCTTCGAATTATCGCCGCAGAATGAGTTCTTCAAGTACGACGTGGTCTCCGAGCTCGTTTCAGCTTCGATTGGCCTTGAATTGCAGAAAACCCTCGTCAGTTTTTGTACGGATTGGTGTTCAGAAG…
comp4260_c0_seq1	comp4260_c0_seq1a	3744	1	2	ag	6	3536	3547	165	3452	N	42	AGGAGGTCCATCTCATCAGACA	AGTTGGATGTTTTGCGTGATGG	239	TTTTTTTTCTTGTTCTTTTCCCCTGTTATTGAAGAGCCCCATAGAAGTAAAGAAAATACAGCAATTTACCTTTTGAACAGTTACATACAGTTTGACTAATAAAAGAATGGCATTGGGTATTACATCAAAAATAGGAAGCAGGTGAATGATCACACATCCCTTCAAGAAGCGAAAACAAAAATTCTATCTGCAATCTTTGTACGGCAAATTGGACACTCGGAACACGCAAGAGAACAAGACTTGCACAAACAAAAATGCCGGCAAGGAAGAAGCATTGCTGCAGTTGTTGATTCAAAACATACTTTACATACATGAGAGTTTGCATCTCCATTCCCCATAAGCTTGAGCTCTTTTTCCTTCATCTCTTGCATACGGGCCTTCAGACGAGCAACTAGTGGC…
comp4260_c0_seq2	comp4260_c0_seq2a	1757	1	2	ag	6	1549	1560	2	1465	N	42	CCAACCATCCCCTTCTTTAGCT	AGCGCGTTGAAATCTATGCATC	101	AACCAATCTCACCATCAAACAGAAAACCAAAGGAATTCACAGAAAAAACCTTTTGTCTTAAGCTCATAATTTCCTCATGATTGACAGCACCAACCATCCCCTTCTTTAGCTGATCAAGTTCTTGTTTGAGAATTGATATTTCTCTTTGATACTTCTTAATCAATGATTTTTCATCAATAATCTTATTACGCGATGCATAGATTTCAACGCGCTTTGCCCTGCTTGCGAATTTTAAGGTGTTATGAGTTTCCTCCATATTACTAGATGCAGGTGTAACTGTGCATATAAGCGAAACATGTCCATGGCCACCAAGTGAAGACTGCAGTAGGCGGGTAAGCTTAGAGTCTCGATATGGAACATGAGATGCCTTCCCCTCACTTAGTTTTCCAATTACAGTTC…
comp4261_c0_seq1	comp4261_c0_seq1a	1399	2	3	acc	5	242	256	125	1309	Y	51	TCCACTTCTACCCATGAACTGC	CCACATCTGGGTTGATGGGTAA	189	AAGAGGTCGCCGGAAGTGGAAGCTTCTGGACTTGTACAACAATGAAAAGAGAGAGAGACACACACAGACCCTCTGAACCCAGAAAATATGTGAATTTTCTTGTTTTCCCCTACAAACTTTCTCATGGTTTTGAGGAAGTAGCTTGACTTTTCTGTTGAATTCCACTTCTACCCATGAACTGCAGCTCCTGTTTATCATAAATCTCCAACGAAAAATCCCTTAACATCTGCGCCGCCTTAGGACCACCACCACCACCGCTACCACTCACACTCGCCGGTGCCATACTTGATTTCTTCGTTCCCCACTTTGTCGCCACCGTAACCGCCACCGTATTCGAACTAATTCCGCTATTACCCATCAACCCAGATGTGGTGTTCATCACCGCCACCGTCTCCGCCG…
comp4261_c0_seq1	comp4261_c0_seq1b	1399	2	3	ctc	5	742	756	125	1309	Y	51	TCCACTTCTACCCATGAACTGC	CCACATCTGGGTTGATGGGTAA	189	AAGAGGTCGCCGGAAGTGGAAGCTTCTGGACTTGTACAACAATGAAAAGAGAGAGAGACACACACAGACCCTCTGAACCCAGAAAATATGTGAATTTTCTTGTTTTCCCCTACAAACTTTCTCATGGTTTTGAGGAAGTAGCTTGACTTTTCTGTTGAATTCCACTTCTACCCATGAACTGCAGCTCCTGTTTATCATAAATCTCCAACGAAAAATCCCTTAACATCTGCGCCGCCTTAGGACCACCACCACCACCGCTACCACTCACACTCGCCGGTGCCATACTTGATTTCTTCGTTCCCCACTTTGTCGCCACCGTAACCGCCACCGTATTCGAACTAATTCCGCTATTACCCATCAACCCAGATGTGGTGTTCATCACCGCCACCGTCTCCGCCG…
comp4263_c0_seq1	comp4263_c0_seq1a	389	3	4	acat	3	127	138	6	98	N	37	TTTTAGAACAGAGGAGGGGTGC	TCTTCTCTCCTTTCGTCTTGCC	199	TGCTACTTGAAGTGATTGTGAGCTGCAATTCCAACTCTATATCGGTGCACTCTTTCTTCTTCATTATCACTCTCTGAAACCCTTTCATAAACCTTCATTTTCAAGCTCTAAGTTATATATTCACACACATACATACATATCTATGTTTCTGTTTTAGAACAGAGGAGGGGTGCAACTCCTATGGGTGCTGCTTTGCTTGGATATTTAATGCAGCATTAAAGACACTTCTCTATCAATCCTTAAGTTCTTGTACTTGTCAAAAATCTTCAACTCTGTTATATATATATATATCTGTCATATCAGGCATACTTGAGAGACTTGAAAATGGCACCTAAGAACGGTAACGGTCGTGGCAAGACGAAAGGAGAGAAGAAGAAGAAGGAAGAGAA
comp4263_c0_seq1	comp4263_c0_seq1b	389	3	2	ta	7	277	290	6	98	N	37	TTTTAGAACAGAGGAGGGGTGC	TCTTCTCTCCTTTCGTCTTGCC	199	TGCTACTTGAAGTGATTGTGAGCTGCAATTCCAACTCTATATCGGTGCACTCTTTCTTCTTCATTATCACTCTCTGAAACCCTTTCATAAACCTTCATTTTCAAGCTCTAAGTTATATATTCACACACATACATACATATCTATGTTTCTGTTTTAGAACAGAGGAGGGGTGCAACTCCTATGGGTGCTGCTTTGCTTGGATATTTAATGCAGCATTAAAGACACTTCTCTATCAATCCTTAAGTTCTTGTACTTGTCAAAAATCTTCAACTCTGTTATATATATATATATCTGTCATATCAGGCATACTTGAGAGACTTGAAAATGGCACCTAAGAACGGTAACGGTCGTGGCAAGACGAAAGGAGAGAAGAAGAAGAAGGAAGAGAA
comp4263_c0_seq1	comp4263_c0_seq1c	389	3	3	aga	4	368	379	6	98	N	37	TTTTAGAACAGAGGAGGGGTGC	TCTTCTCTCCTTTCGTCTTGCC	199	TGCTACTTGAAGTGATTGTGAGCTGCAATTCCAACTCTATATCGGTGCACTCTTTCTTCTTCATTATCACTCTCTGAAACCCTTTCATAAACCTTCATTTTCAAGCTCTAAGTTATATATTCACACACATACATACATATCTATGTTTCTGTTTTAGAACAGAGGAGGGGTGCAACTCCTATGGGTGCTGCTTTGCTTGGATATTTAATGCAGCATTAAAGACACTTCTCTATCAATCCTTAAGTTCTTGTACTTGTCAAAAATCTTCAACTCTGTTATATATATATATATCTGTCATATCAGGCATACTTGAGAGACTTGAAAATGGCACCTAAGAACGGTAACGGTCGTGGCAAGACGAAAGGAGAGAAGAAGAAGAAGGAAGAGAA
comp4268_c0_seq1	comp4268_c0_seq1a	2990	1	5	accaa	3	2609	2623	277	2553	N	41	CTGAGCTACTGGCAGAGATAGC	TGACTGGGTTTTTCTGGTTCCA	78	CACCCTTATTTAATATCAAACATACAACATAAATTCCCTACAGTAGAACTTAAAAAGCTTGTAACTAGCCTTTTTACTATTGCTGGATAAGACGAATACAAAACGTGAACTATGCCCTTGTTCATTTTACAACTTTTTTTCATTTTATCGATAATGTTTGTCATCTAATCCATTAATGTAGATTGAGAGTACTCAAAAACCTTACCAACACAAAAGCACTCCAGCAGCCAACACTTGGAATTCCACACATCAAGATACATCTTATCAGACACCTCAAGCAGCAATTGATGAATTCATCTGGGCAAGAACACTGCAATATGTATTGTGATCTGACGTGTTTTTAAAGTCAGGAATAAAATCAGAGAAGAATCTCAAAACTGCAGCTAGATGTTGCGAATC…
comp4273_c0_seq1	comp4273_c0_seq1a	1369	1	6	gccggt	3	268	285	51	1337	Y	51	TGAAAATGCAGAGAGGTGTCGA	AAGGATTGCCAGATCTGAGCAA	232	GAAAAAATAAAATAAATATACATCAACAGAACTGACGAAATGACAATTCAGACCAAGAAAGATGAGATAATAACCGAGGCAGCCACTGTTGTTGTCAGCAGGGCTTTCAAAAATGCCAAAGCTTTCACATCTCCGGCGGCATTGTCTGTCGTGCTGTTCTGTGACTCGCCGGCCGGTGCCTCTGCCGGAGATTCCAATGGAGGGGCTGGTGGCGAAAGAAAAGGTGAAGGCGCCTTTGCTTCTGGAGCCGGAGCTGGTGACGTCGAAGCCGGTGCCGGTGCCGGTGCCGGAGATGGTGACGTCTCGGGCGTCGGCGACGGCGCTGGAGAAGGAGATTTCCCGAACAACTCAGCCGGAAGAAGAATACTATCGATGGTGAAAATGCAGAGAGGTGTCGAG…
comp4274_c0_seq1	comp4274_c0_seq1a	1048	2	2	ga	6	66	77	109	999	N	44	GGAATCTTTACCCCACTCTGCA	ATGGTTCTGAGGTGTCCTTGTC	171	GGCGCCCAAATTTACAATGCACCAAGAAACACAGATCAATAATTACATAACAGGCGAGAAAGAGGGAGAGAGAGAGAGGGCTCCTAGCAGACAATTACCACCCCTTTACCTTATCAACTCCCTGAACTCTTCATCAGTAGCCTTAAGCATAAGTGGCAAAGGAATCTTTACCCCACTCTGCACAATCTCCATGTGCCTAGGCTTTATCCTCTTCTCCAAACTAAAGGCAAAATACTGAGGAAACTCTTTCAACTCCTCCAACGTACCCTCCATCTGCTCACTAAAATACTGAAACTTTGGCCTGAAATTATTCTCAACACTAAAGGTGAAAAGACAAGGACACCTCAGAACCATTCCAATTGCGTCATTCCTTGAATACCCCAATTCCACCAAGAACTC…
comp4274_c0_seq1	comp4274_c0_seq1b	1048	2	3	gga	5	1032	1046	109	999	N	44	GGAATCTTTACCCCACTCTGCA	ATGGTTCTGAGGTGTCCTTGTC	171	GGCGCCCAAATTTACAATGCACCAAGAAACACAGATCAATAATTACATAACAGGCGAGAAAGAGGGAGAGAGAGAGAGGGCTCCTAGCAGACAATTACCACCCCTTTACCTTATCAACTCCCTGAACTCTTCATCAGTAGCCTTAAGCATAAGTGGCAAAGGAATCTTTACCCCACTCTGCACAATCTCCATGTGCCTAGGCTTTATCCTCTTCTCCAAACTAAAGGCAAAATACTGAGGAAACTCTTTCAACTCCTCCAACGTACCCTCCATCTGCTCACTAAAATACTGAAACTTTGGCCTGAAATTATTCTCAACACTAAAGGTGAAAAGACAAGGACACCTCAGAACCATTCCAATTGCGTCATTCCTTGAATACCCCAATTCCACCAAGAACTC…
comp4279_c0_seq1	comp4279_c0_seq1a	767	1	2	ga	9	19	36	37	552	N	41	GCTTGTGTGGCCGAGATTAATC	GTAGCGCTTCAGCAATCTTGAG	77	ATTTAAACATTTACCCACGAGAGAGAGAGAGAGAGAATGCACCAAAGGAACCCTGGAAATGGGAGGCCGTCTGGAACGGACGGCTTTGATTATTCCTACCGCATGGTGGTTGACTCCAGGTATACGAAGGTTGCTCAAGGAAAGTCCCGTCTCTCCAAACTCATCTTCACTCAGGGCATCCTAGTATTGTTAGGTGCATTAAACATTTGCATATCTATTGCAAAGGAGGATCATGTAGACACACTTACTGTTTCAGCAACCGCTATTTGCTTCATTTCTCTCCTGATTGGAGAATTAGGTCGGAAACGCAGCCGAGCGAGTTTGTTGAAATTTTACATATTTGGCTCATCTATCGGAGTACTACTCTATATTGCTTGTGTGGCCGAGATTAATCTCTTA…
comp4280_c0_seq1	comp4280_c0_seq1a	2935	1	3	tga	4	1603	1614	99	2642	Y	44	TTGCTGAGCTTGGAGTGATGAT	ATCCAACTTCCGTCTACCACAC	146	GTTTAGTTTTGGGGAGAATGCGGTTATTTGTTGTTCGATGTAGGATCGAAGGATTGTAGAGAGAGGTGGTGTTGAAGGTGTGGAGAGCGAAAGTGAAAATGGCGGAAGAGGGATCACCGGAGAGGGACAATGGAGGGTTAGCGTCGATGGATTCGATGGAATCGAGGTGGGTGTTTCAGGACGACGAGGAAGATTCGGAGATCGATGGCAATGATGATGACGAGGACGATGACGATTTGCCACCTCGGAATGAAATGGACTCCGAAGATGACGAGAATGCCGAGCAAAGACTGATTCGTACTGGGCCTCGGATTGATTCATTTGATGTTGAAGCCCTCGAGGTCCCCGGTGCTCAAAGGAACGATTTCGAGGACATTAGTATGGGCAGGAGAATCATAC…
comp4286_c0_seq1	comp4286_c0_seq1a	799	1	2	ga	7	776	789	241	765	N	43	CCAAGCTCCGGATAGTCAATCA	CATGACCAAGATGATGGCGTTC	133	TCAACTCAGAAACACCAAGACCCGAAATTCTACTACAAAAATACGAAAACCTGATCAAACTCCTCATAAATGTTGAAGGTTACAACTAACAAGTCTTTTACACTTCACGGGCTAATAACATAATGTATGAATGCAACTCTACGAAGAGGAACTTGCATCTTAGGGATATAGATGCAGAACTCTCAATTCCCTCATTCACTCCCATACTATAACAACTTGGACCCAAGCTCCGGATAGTCAATCATAACTAGCATTTAAGAATTTCAACAATTCGGTTCGTTTATTTTCTGCCAACTTATCCTCCTTTGATTTATCGAGCTTCAACAGAATCTTTTTACCAGACACAGCACTGCGACGAACGCCATCATCTTGGTCATGCTGTAGAAACTTTGAAAGCTG…
comp4286_c0_seq2	comp4286_c0_seq2a	1115	1	2	ga	7	1092	1105	572	1081	N	42	GAACGCCATCATCTTGGTCATG	CTTGCCTGGATGTTGTTTCTGG	108	TCAACTCAGAAACACCAAGACCCGAAATTCTACTACAAAAATACGAAAACCTGATCAAACTCCTCATAAATGTTGAAGGTTACAACTAACAAGTCTTTTACACTTCACGGGCTAATAACATAATGTATGAATGCAACTCTACGAAGAGGAACTTGCATCTTAGGGATATAGATGCAGAACTCTCAATTCCCTCATTCACTCCCATACTATAACAACTTGGACCCAAGCTCCGGATAGTCAATCATAACTAGCATTTAAGAATTTCAACAATTCGGTTCGTTTATTTTCTGCCAACTTATCCTCCTTTGATTTATCGAGCTTCAACAGAATCTTTTTACCAGACACAGCACTGCGACGAACGCCATCATCTTGGTCATGCTGTAGAAACTTTGAAAGCTG…
comp4289_c0_seq1	comp4289_c0_seq1a	682	1	2	ga	9	27	44	50	508	N	42	ATTGTAGGCCATTCCTTCAGGG	TTGGACGAAATTTTGAGGCCAC	105	AAAAAAAAAAAGAAAAGAAAAAAAGCGAGAGAGAGAGAGAGAGAGTACCATGGGAACAATTACAGCAACAACGGGTCTGATTGTAGGCCATTCCTTCAGGGCACAGTTCTCATTATCATCCAATAGACCATTGTTGGAGACGAAGAAGGTGGGTTCAGAGCTAAGGTTTGTGACTTCTCAGCTCAGTGGCCTCAAAATTTCGTCCAATCAATATGGTGACTTTGCCAAACCCATCATCTCTTCTTCACCTTTCAGGCCTCCACTTCAACCCGTGGCCCGTAGGATTTGTCCCTTCACGGGAAAGAAAGCCAACAAGGCCAACAAGGTTTCCCACTCTAACCACAAAACAAGAAAATGGCAATATGTGAACCTACAATACAAGAAAATTTGGTGGGAGGC…
comp4296_c0_seq1	comp4296_c0_seq1a	2293	2	4	acaa	3	39	50	376	2196	N	43	ACCTTACCCAACAAGCAGAGAG	GTGATGGGGTTCTAGGCAAAGA	154	CTGAAGGAAGAAACAAGCCAGTGAAAAGACCACATTTCACAAACAAACAAAAACCAAACCTACAAGATAATGTAACGGAGAGACTAAACCCAAGGCTACATCAAAACATGGTAGCAAATTTTACATGACCAAAAGCTGCTGATGAAGAGGGAATCAGACCTTGAGCTTCACCGTTGGCATAATCTGTGTAATATTCTCTAGCAGTTCACTTTAAGGCCAAAGTATGGAAAACTTTCCTTAACTGTTGGTAAAAAGGCGTACTCAATGCACAAGACTCCTACCATTGCGGGTCTGAAGAAGGTTAGATGTACGCAACCTTACCCAACAAGCAGAGAGGCAGTTACCGTTTTGTCAAGGCCTGCCCTCTTTTCCTTAACTGTTGATATAGTTTGAAATGCA…
comp4296_c0_seq1	comp4296_c0_seq1b	2293	2	4	cctc	3	2182	2193	376	2196	Y	43	ACCTTACCCAACAAGCAGAGAG	GTGATGGGGTTCTAGGCAAAGA	154	CTGAAGGAAGAAACAAGCCAGTGAAAAGACCACATTTCACAAACAAACAAAAACCAAACCTACAAGATAATGTAACGGAGAGACTAAACCCAAGGCTACATCAAAACATGGTAGCAAATTTTACATGACCAAAAGCTGCTGATGAAGAGGGAATCAGACCTTGAGCTTCACCGTTGGCATAATCTGTGTAATATTCTCTAGCAGTTCACTTTAAGGCCAAAGTATGGAAAACTTTCCTTAACTGTTGGTAAAAAGGCGTACTCAATGCACAAGACTCCTACCATTGCGGGTCTGAAGAAGGTTAGATGTACGCAACCTTACCCAACAAGCAGAGAGGCAGTTACCGTTTTGTCAAGGCCTGCCCTCTTTTCCTTAACTGTTGATATAGTTTGAAATGCA…
comp4299_c0_seq1	comp4299_c0_seq1a	772	1	2	tc	6	1	12	54	620	N	46	TTGCAGAAGTTCTTGGGGTTCT	AATCGACCAACTCCTTCTGCAT	106	TCTCTCTCTCTCCCTCTCCAGTCCAGGTCACGAAATCTACCCTTCAAAGAGCGATGGCCGCCACAATATTGACCAGTTTCAGATACTCCGACAGCCTCACGGTGGTCGGAATCTCAGTCTGCACCGCCATAGTTTGCGAAGCCATATCATGGGTACTGATCTACCGAACTACTTCTTACAAATCCCTCAAATCCACCATCGACAAAGCTTCCAAAAAGCTCGAGACCATGAAAACCGAACCCACCAGCAAAACCTCCTCCAAAAAGAAGAAAATCGATCGCGTCGAGACCTCTTTGAAAGAGTCCAGCCGCGATTTGTCGATGTTTAAGTTCAAATCTGGGGCCGTGGTGGCTTTGGTTTTGTTTATCGTTTTTGGGTTTCTGAACAATTTATTTGAAG…
comp4302_c0_seq1	comp4302_c0_seq1a	1206	3	3	acc	4	995	1006	98	1138	Y	49	CGTGTTCAAGGTTTGGATGCAT	TGGTTGTCGTCCTTGTCATCAT	169	ATAAGCTTCATTTTTTTTTTCTCTTTGTATGGACAAAGATATATCTGTTTTGCTCAAAACCCTAACCTCTAATCTAATCATATACTCTTAAAAGTCTATGTTCTTAACCCTAGATGTTTCAGCCATGGACTTAACAGCCACTGCCATAGCCACCAACACAACCACCGCCGCTATCAAAACCCCAGAAGTTGAAAGTGAAACCCCAACTCGGATCCAAACCAGTAAGCCCTTATACTTCTCCAACGGCGTCCTCAAGCGCCACCAACGCTTCCGCCACAACCCACCGTTGGTGGTCACTTATAGAGAATGTCTCAAGAACCACGCAGCCAGCTTGGGTGGTCACGCGGTGGACGGCTGTGGAGAATTCATGCCCTCTCCAACCGCCACCCCCACAGACCC…
comp4302_c0_seq1	comp4302_c0_seq1b	1206	3	3	tct	5	1124	1138	98	1138	Y	49	CGTGTTCAAGGTTTGGATGCAT	TGGTTGTCGTCCTTGTCATCAT	169	ATAAGCTTCATTTTTTTTTTCTCTTTGTATGGACAAAGATATATCTGTTTTGCTCAAAACCCTAACCTCTAATCTAATCATATACTCTTAAAAGTCTATGTTCTTAACCCTAGATGTTTCAGCCATGGACTTAACAGCCACTGCCATAGCCACCAACACAACCACCGCCGCTATCAAAACCCCAGAAGTTGAAAGTGAAACCCCAACTCGGATCCAAACCAGTAAGCCCTTATACTTCTCCAACGGCGTCCTCAAGCGCCACCAACGCTTCCGCCACAACCCACCGTTGGTGGTCACTTATAGAGAATGTCTCAAGAACCACGCAGCCAGCTTGGGTGGTCACGCGGTGGACGGCTGTGGAGAATTCATGCCCTCTCCAACCGCCACCCCCACAGACCC…
comp4302_c0_seq1	comp4302_c0_seq1c	1206	3	2	ag	8	1177	1192	98	1138	N	49	CGTGTTCAAGGTTTGGATGCAT	TGGTTGTCGTCCTTGTCATCAT	169	ATAAGCTTCATTTTTTTTTTCTCTTTGTATGGACAAAGATATATCTGTTTTGCTCAAAACCCTAACCTCTAATCTAATCATATACTCTTAAAAGTCTATGTTCTTAACCCTAGATGTTTCAGCCATGGACTTAACAGCCACTGCCATAGCCACCAACACAACCACCGCCGCTATCAAAACCCCAGAAGTTGAAAGTGAAACCCCAACTCGGATCCAAACCAGTAAGCCCTTATACTTCTCCAACGGCGTCCTCAAGCGCCACCAACGCTTCCGCCACAACCCACCGTTGGTGGTCACTTATAGAGAATGTCTCAAGAACCACGCAGCCAGCTTGGGTGGTCACGCGGTGGACGGCTGTGGAGAATTCATGCCCTCTCCAACCGCCACCCCCACAGACCC…
comp4303_c0_seq1	comp4303_c0_seq1a	1165	2	5	tcttc	3	1042	1056	1	897	N	42	ACCAGATCATACCTCCCCTCAA	GGCTCCATTCACTACCCAAGAA	135	TCCACCATGGTACATATAGTAATTGAAAAAGGAACCGTTGTTCTGTATAAACCTTGCAACTGAAAATGCCAAGTCCTCTGCAGGTCTATGAGGAACAGGGCCCCCAAATTGCGTGTACCAGCCACTCCAGACTTCTGTCCACATTTTGGGTTTATAGGGCTTGTTAGGAAGGAAACCTTCACAGTAGAAGCCATTGCAAGTGTCTATAATTGGATCAGGGGCATCCTCTTGTTTGCACATGATCCATGGCACACCAGTGCCAAGACCCACAGCCATTTCTGCCGCCCATTTCGTGTAAGCTTTACCAGGAGCACCAATTTCCCACTCCACTGGTCCATATTCATTCTCTATCTGAGACATGATAATTGGGCCTCCCTGAGATTCAAACAATTTTTCTGC…
comp4303_c0_seq1	comp4303_c0_seq1b	1165	2	2	ga	6	1131	1142	1	897	N	42	ACCAGATCATACCTCCCCTCAA	GGCTCCATTCACTACCCAAGAA	135	TCCACCATGGTACATATAGTAATTGAAAAAGGAACCGTTGTTCTGTATAAACCTTGCAACTGAAAATGCCAAGTCCTCTGCAGGTCTATGAGGAACAGGGCCCCCAAATTGCGTGTACCAGCCACTCCAGACTTCTGTCCACATTTTGGGTTTATAGGGCTTGTTAGGAAGGAAACCTTCACAGTAGAAGCCATTGCAAGTGTCTATAATTGGATCAGGGGCATCCTCTTGTTTGCACATGATCCATGGCACACCAGTGCCAAGACCCACAGCCATTTCTGCCGCCCATTTCGTGTAAGCTTTACCAGGAGCACCAATTTCCCACTCCACTGGTCCATATTCATTCTCTATCTGAGACATGATAATTGGGCCTCCCTGAGATTCAAACAATTTTTCTGC…
comp4304_c0_seq1	comp4304_c0_seq1a	847	3	2	ta	9	20	37	113	745	N	43	AGACCTAGCAAAGCCAGAGAAC	AGCTACTGGTGGTGGTAGATCT	240	GTCAGAGAAATCAAGAACCTATATATATATATATATAACTGCATGGTAAAGTACTGGTGGGTGGGATTGAAACTGAGAGTTGGAGAGTATTTGGAAAGTCAGAGAGAGAATAATGGGTTCTTCTTTTTTCAACCAACAAAGCAACCATGGGACTATGGATGATCAAGGTCTACTGGAATATTCAATCTCATCATCTTCTGAAGTTTCGAGTCTTGGGTCTGACTCTGAGTCCATGGAAGAAGTAGCCTCTTCTGCTTCTGAGTTGTCGTCTTCTTCTTCTTCACCCACATCACCATCCTCTGGTTCTGCTTCATCATCTGGCCAACTTTCAGGTTCTGGAGCTCTGGGGGACATGTCTTCTCTCCTCCAACAACTTCCCTTCAAGAGAGGGCTGTCAAA…
comp4304_c0_seq1	comp4304_c0_seq1b	847	3	3	tct	4	269	280	113	745	Y	43	AGACCTAGCAAAGCCAGAGAAC	AGCTACTGGTGGTGGTAGATCT	240	GTCAGAGAAATCAAGAACCTATATATATATATATATAACTGCATGGTAAAGTACTGGTGGGTGGGATTGAAACTGAGAGTTGGAGAGTATTTGGAAAGTCAGAGAGAGAATAATGGGTTCTTCTTTTTTCAACCAACAAAGCAACCATGGGACTATGGATGATCAAGGTCTACTGGAATATTCAATCTCATCATCTTCTGAAGTTTCGAGTCTTGGGTCTGACTCTGAGTCCATGGAAGAAGTAGCCTCTTCTGCTTCTGAGTTGTCGTCTTCTTCTTCTTCACCCACATCACCATCCTCTGGTTCTGCTTCATCATCTGGCCAACTTTCAGGTTCTGGAGCTCTGGGGGACATGTCTTCTCTCCTCCAACAACTTCCCTTCAAGAGAGGGCTGTCAAA…
comp4304_c0_seq1	comp4304_c0_seq1c	847	3	3	ctc	6	678	695	113	745	Y	43	AGACCTAGCAAAGCCAGAGAAC	AGCTACTGGTGGTGGTAGATCT	240	GTCAGAGAAATCAAGAACCTATATATATATATATATAACTGCATGGTAAAGTACTGGTGGGTGGGATTGAAACTGAGAGTTGGAGAGTATTTGGAAAGTCAGAGAGAGAATAATGGGTTCTTCTTTTTTCAACCAACAAAGCAACCATGGGACTATGGATGATCAAGGTCTACTGGAATATTCAATCTCATCATCTTCTGAAGTTTCGAGTCTTGGGTCTGACTCTGAGTCCATGGAAGAAGTAGCCTCTTCTGCTTCTGAGTTGTCGTCTTCTTCTTCTTCACCCACATCACCATCCTCTGGTTCTGCTTCATCATCTGGCCAACTTTCAGGTTCTGGAGCTCTGGGGGACATGTCTTCTCTCCTCCAACAACTTCCCTTCAAGAGAGGGCTGTCAAA…
comp4307_c0_seq1	comp4307_c0_seq1a	1042	1	6	ctatgg	3	25	42	27	821	N	42	TGTGCTTCTTCCTCATGTCTCC	ATCGTTCTCAGGTGATGCAACT	221	GTGGTATCTGAAAAGAGCATTAGCCTATGGCTATGGCTATGGCTGCGCCTGTTTCGTCTTTGTCTTCGCAGTTCTACTGTCGCTCTGTGCTTCTTCCTCATGTCTCCGACTTGTTCACTGCTCAATCCCGCTCTCATTTTCATCAAAGAGGCTTCAACAAAAACAGGAACCTCAATGTTTTCTGCTGCCAGAACAACGCAATAGCTCAAAATCCATGTCTAAGCACTGAAGATCATTCTCAAACTAGAAGGAGAGAGATCTTGTTCCACACGGTCTTCACTGCCATTTCTCTCCATGCCAATTTTTCAGTTGCATCACCTGAGAACGATTTGCAGGAGGATTTCCGCATGTACTCTGATGATGTAAACAAGTTCAAGATAATGATTCCTCGAGATTGGC…
comp4312_c0_seq1	comp4312_c0_seq1a	277	2	2	gt	7	240	253	1	201	N	47	AGCTTCATACCCGAAAGCATCA	CTCTATCCGTCACACACACACA	199	TCCAGCAGCAGCAACTTTGTCTGCGAGCTTCCTCAAGTTCGGAGCTTCATACCCGAAAGCATCAGAAACTAAAAGGATGGCAAGCTTGGAATCTTGTGACCCAGTGACGTAAGTTTTGAAGCCTCCAAGTTCTTGAACACTCCCTGCTCCACAGGTTGAGCTGACGATTGGTGGATTCTCAAAACACTGAGAGCCAGACATCTTCAGTGTTTGTATAGTTAAACAGCTGTATGCTGTGAGTGTGTGTGTGTGTGACGGATAGAGAGAGAGAGATAGG
comp4312_c0_seq1	comp4312_c0_seq1b	277	2	2	ag	6	261	272	1	201	N	47	AGCTTCATACCCGAAAGCATCA	CTCTATCCGTCACACACACACA	199	TCCAGCAGCAGCAACTTTGTCTGCGAGCTTCCTCAAGTTCGGAGCTTCATACCCGAAAGCATCAGAAACTAAAAGGATGGCAAGCTTGGAATCTTGTGACCCAGTGACGTAAGTTTTGAAGCCTCCAAGTTCTTGAACACTCCCTGCTCCACAGGTTGAGCTGACGATTGGTGGATTCTCAAAACACTGAGAGCCAGACATCTTCAGTGTTTGTATAGTTAAACAGCTGTATGCTGTGAGTGTGTGTGTGTGTGACGGATAGAGAGAGAGAGATAGG
comp4318_c0_seq1	comp4318_c0_seq1a	897	2	4	tggc	3	752	763	261	407	N	41	TAAAGGAGCCCTCGAGCTTTTT	CACAAACCCTTCCTCCTCTCTC	259	CTACAACTCCCAAAATAATAGAAGAAACAAAAATTTAGTTTTTCAGACAAATAATTGACCAAACCCCAAGAATTCAATTGGAGCAAAACATAGCTCAACCCAAGCTATCAAAGAATGTCCACCTTGTGACTGGCCTCCAATCAGTTGTGCAATTAAGTTTGTCCCATCCTCTTTCATGCTAAGTTGCAAAGAACAAATCAATGTCAAAAAAAAAAATTGCCACAAAAAAAATTAATTCAGGAAAATAGATGGTAAAATTAACAAACAAATGAGAGAAAAATGAACAAATGAAGTGGTTCAACAAATAATATTAAGCTAATAAACCGCATTCGGTCAAACCTAATTGCAGTTGGAATCAATTGCTTGATCTGAGGCTCCGTAGCTCTTTGAGGAATTTCG…
comp4318_c0_seq1	comp4318_c0_seq1b	897	2	2	ag	10	878	897	261	407	N	41	TAAAGGAGCCCTCGAGCTTTTT	CACAAACCCTTCCTCCTCTCTC	259	CTACAACTCCCAAAATAATAGAAGAAACAAAAATTTAGTTTTTCAGACAAATAATTGACCAAACCCCAAGAATTCAATTGGAGCAAAACATAGCTCAACCCAAGCTATCAAAGAATGTCCACCTTGTGACTGGCCTCCAATCAGTTGTGCAATTAAGTTTGTCCCATCCTCTTTCATGCTAAGTTGCAAAGAACAAATCAATGTCAAAAAAAAAAATTGCCACAAAAAAAATTAATTCAGGAAAATAGATGGTAAAATTAACAAACAAATGAGAGAAAAATGAACAAATGAAGTGGTTCAACAAATAATATTAAGCTAATAAACCGCATTCGGTCAAACCTAATTGCAGTTGGAATCAATTGCTTGATCTGAGGCTCCGTAGCTCTTTGAGGAATTTCG…
comp4325_c0_seq1	comp4325_c0_seq1a	7264	3	3	agc	4	3219	3230	337	7092	Y	45	TGGACCGCTATTTGATTTCCCA	TCAACTTCATCCCTCAGACGTG	277	GAGAGTGTGAGAGAGAGAGTCCAACCAGACGATTCCGGCAACTTCGGGGGTCGCCGGCCATAAGATCGATCTCTTATTGGCCCCACAAATTTGCGCTAAAACCAATTTCTCTGGAGCAAATTTATCGGTTTTTTGTAGAGAGGGAGTGAGAAACTGGGATTACATTTAGAGAGGGAAAGTGGGTTGAGATTTTTTTTTATATATGTGGAGGGAGAAAGAGTCAAATGTTAATTTGAACGTTGGGATCGGAGTGGCGAAGAGCTTTAAACAACAGACCGCGAGAATTTTGGAGGGTTCTTGATTTTGTGTGATTTATTTAATTTTTGTTTTCTACGCATGCAATCTGGTGGTGGGGCCCAGCAAGGCGGCCTTGGCGGGGGGGCCTCTGCTGGGCATGGG…
comp4325_c0_seq1	comp4325_c0_seq1b	7264	3	4	gaag	3	6939	6950	337	7092	Y	45	CGAAGTTCCTAAGTGGCTGAGT	CTTGCTTCAGAGAACTCCCCAT	199	GAGAGTGTGAGAGAGAGAGTCCAACCAGACGATTCCGGCAACTTCGGGGGTCGCCGGCCATAAGATCGATCTCTTATTGGCCCCACAAATTTGCGCTAAAACCAATTTCTCTGGAGCAAATTTATCGGTTTTTTGTAGAGAGGGAGTGAGAAACTGGGATTACATTTAGAGAGGGAAAGTGGGTTGAGATTTTTTTTTATATATGTGGAGGGAGAAAGAGTCAAATGTTAATTTGAACGTTGGGATCGGAGTGGCGAAGAGCTTTAAACAACAGACCGCGAGAATTTTGGAGGGTTCTTGATTTTGTGTGATTTATTTAATTTTTGTTTTCTACGCATGCAATCTGGTGGTGGGGCCCAGCAAGGCGGCCTTGGCGGGGGGGCCTCTGCTGGGCATGGG…
comp4325_c0_seq1	comp4325_c0_seq1c	7264	3	4	ttct	4	7210	7225	337	7092	N	45	ATGGGGAGTTCTCTGAAGCAAG	CTGTCCGATGATGATCCTGAGG	215	GAGAGTGTGAGAGAGAGAGTCCAACCAGACGATTCCGGCAACTTCGGGGGTCGCCGGCCATAAGATCGATCTCTTATTGGCCCCACAAATTTGCGCTAAAACCAATTTCTCTGGAGCAAATTTATCGGTTTTTTGTAGAGAGGGAGTGAGAAACTGGGATTACATTTAGAGAGGGAAAGTGGGTTGAGATTTTTTTTTATATATGTGGAGGGAGAAAGAGTCAAATGTTAATTTGAACGTTGGGATCGGAGTGGCGAAGAGCTTTAAACAACAGACCGCGAGAATTTTGGAGGGTTCTTGATTTTGTGTGATTTATTTAATTTTTGTTTTCTACGCATGCAATCTGGTGGTGGGGCCCAGCAAGGCGGCCTTGGCGGGGGGGCCTCTGCTGGGCATGGG…
comp4328_c0_seq1	comp4328_c0_seq1a	913	1	3	act	4	89	100	19	771	Y	43	GCCATTGCTTCCTTGCTATCAG	CACCCTCTCCAATTTCTCAGCT	205	TTTTGATCCAACGAAGAAATGCTTCCACAAACCACAAACAGCTTCACATCGCCATTCCTATCCACCTCCCCCACTACCATTACCAACAACTACTACTACTTCAAGAATATGAGCCCTACAACCACTGTTTTTCTACCCAAAACCCTGTTTCCTAGCCTTGAGAAAACTGGGTTTTACTCTTCGAGTAGAATCAGATCATCCAATACGAGGTTCTCTTCTGCTAGAGGCATATATGCTTCTTTGCTTGAAGCTCCTGTTTTGTGGGCTAGCAGGGTTTGCATCTTCTATGCTCTCTTGAAGGCTGGCTTGGCTGGGTCTCCTGCTAACCCACTTGTCTCAGATTTGGAAGCTGGTGGTGATGATTTGGGATTCTCCAATTGGTTTGAGGAGCTACAAGGC…
comp4342_c0_seq1	comp4342_c0_seq1a	2309	1	4	gaat	3	213	224	356	2140	N	43	GTATACTGTTCCAAAGCCCCCA	ATGTCAGTGGAGGTGCATCAAT	108	GCTCGCACCACAAGTAAAAATTTCATACACGTGGATAATGAAAAGATTGACAACTGTGCAAAATGAGGGCACCAAAAGTAGGTAATGGCACTTTGAACCCATCTACGCTAGCCCAATTGCTGATTTTGATGAGAATGAGTACACATGAAGCGGTTCAAAAAGGAAAAAAAAAAACTACACATGAAGGGGACTGACTCGTACATCTGCTGAAAGAATGAATGAATATTGTGGGAATGAGTCATTCAAGATTCTCAGTCCCTCAGTTATTGCATCACTTCTCCAGTTTGTCCCAAGCAGCAGCAGTGGCATAAAGTCGAAGCATAAATTGATCTTCATTGTCTCCTGGAGGCTTTCAGTCTGAGTTGGAATCATAGAAGTCACTTGGGCATGGGGTCATGA…
comp4346_c0_seq1	comp4346_c0_seq1a	795	2	6	tcatcg	4	439	462	177	737	Y	43	AGATCACTGTCGCCATCAGATC	TCTTCGGACAACAACTCCTCAG	270	CCCAGATTAATTTGAAACGACATCGTCGAAATAATAAGTTAAGTTTACGGCATACGTTTGCGAACACTATAGCATTGATGAAATTAGCATCCGAGTCTCATCAAAATAGCACTTCCTCTTCATCAAACTGAACAAAATATATTTGCACTTCAGTTTTACTAACCTCAGTTCAATTAAGCATTGCCATCATCACCATGGAAGTCCTTGCGGATATCATCAGAAATATAAACCCCAGGCTGAACCGCTCGCCGTCGAGTCCTCGACGGAAGAATGTTATCCATATCAACCTCCGCAAGCGGATCATCGGAGAGATCACTGTCGCCATCAGATCCAATAGAATCGTCTGATTCTTCTATCAATTTTCCTTTACCTCTATCCTCCACTAGAATCCCCTTGCCC…
comp4346_c0_seq1	comp4346_c0_seq1b	795	2	3	tct	4	526	537	177	737	Y	43	AGATCACTGTCGCCATCAGATC	TCTTCGGACAACAACTCCTCAG	270	CCCAGATTAATTTGAAACGACATCGTCGAAATAATAAGTTAAGTTTACGGCATACGTTTGCGAACACTATAGCATTGATGAAATTAGCATCCGAGTCTCATCAAAATAGCACTTCCTCTTCATCAAACTGAACAAAATATATTTGCACTTCAGTTTTACTAACCTCAGTTCAATTAAGCATTGCCATCATCACCATGGAAGTCCTTGCGGATATCATCAGAAATATAAACCCCAGGCTGAACCGCTCGCCGTCGAGTCCTCGACGGAAGAATGTTATCCATATCAACCTCCGCAAGCGGATCATCGGAGAGATCACTGTCGCCATCAGATCCAATAGAATCGTCTGATTCTTCTATCAATTTTCCTTTACCTCTATCCTCCACTAGAATCCCCTTGCCC…
comp4346_c0_seq2	comp4346_c0_seq2a	740	2	6	tcatcg	4	384	407	122	682	Y	44	AGATCACTGTCGCCATCAGATC	TCTTCGGACAACAACTCCTCAG	270	AAAGGGTTGGCCCCAACTATTAAGTGCAAGAAATAAAGTTTCACACAAATTGTCGATTTTTCTTCTTGAAAGATCTTGTAGTCCTCGTCCTAAGAGAAAGAAATCAACCTCAGTTCAATTAAGCATTGCCATCATCACCATGGAAGTCCTTGCGGATATCATCAGAAATATAAACCCCAGGCTGAACCGCTCGCCGTCGAGTCCTCGACGGAAGAATGTTATCCATATCAACCTCCGCAAGCGGATCATCGGAGAGATCACTGTCGCCATCAGATCCAATAGAATCGTCTGATTCTTCTATCAATTTTCCTTTACCTCTATCCTCCACTAGAATCCCCTTGCCCTTACGATCAACGTCAGCTTTCTCATTCGAATGCTCATCTTCATCGTCATCGTCAT…
comp4346_c0_seq2	comp4346_c0_seq2b	740	2	3	tct	4	471	482	122	682	Y	44	AGATCACTGTCGCCATCAGATC	TCTTCGGACAACAACTCCTCAG	270	AAAGGGTTGGCCCCAACTATTAAGTGCAAGAAATAAAGTTTCACACAAATTGTCGATTTTTCTTCTTGAAAGATCTTGTAGTCCTCGTCCTAAGAGAAAGAAATCAACCTCAGTTCAATTAAGCATTGCCATCATCACCATGGAAGTCCTTGCGGATATCATCAGAAATATAAACCCCAGGCTGAACCGCTCGCCGTCGAGTCCTCGACGGAAGAATGTTATCCATATCAACCTCCGCAAGCGGATCATCGGAGAGATCACTGTCGCCATCAGATCCAATAGAATCGTCTGATTCTTCTATCAATTTTCCTTTACCTCTATCCTCCACTAGAATCCCCTTGCCCTTACGATCAACGTCAGCTTTCTCATTCGAATGCTCATCTTCATCGTCATCGTCAT…
comp4353_c0_seq1	comp4353_c0_seq1a	3743	1	2	ct	8	78	93	191	3382	N	43	CGGAGGATGTGGATATTCAGGG	CACCAGGCCTATCTCCGTATTC	96	TTATAACGAAGATAGGGCAGATCTCGTTTTCGATTCTCTCACTCCACTGTTTCCACAGAGAGAAATCAAAGCCTCAGCTCTCTCTCTCTCTCTGAACATCAACACTTCCACAATACTGGTGAATTGTGTGGCTTTGTCAAATTATTTTGGTCGATTATTTGGGGAATTCTGTTGATTTTTTTGAGTATAAATGGGGAAAGGAGGGGAAAATTTTGGGAAAAGAGAGAATTTAGGGGAAAAACGATCATCTGATCGGGAGGTTTTCGCGGCGTGGTCAAAAGATGTGAGAGAGTGTGAAGAGAAGTTTCAGGTGAATAAAGATTTTGGATTGTCGAGCGATAACGTTGAAAAGTTAAGGAAGATCTATGGATGGAATGAGTTGGAGAAGCATGAAGGGCA…
comp4358_c0_seq1	comp4358_c0_seq1a	1768	1	2	ac	9	1	18	185	1672	N	44	AGAATTGCTGAGTGGGAAGGAG	AACCCCTCACATCAGTTCCATC	254	ACACACACACACACACACAGAGTTTGTACTGTTTGTCTGTTCTTTCTCTCTCCACCCTCCTCGCTCTTTCTCTGGCAAATTCAACTGGCCCTTGCACTGTTCGTTAGGTCTCTGTCTCTCTCCATCTTCCTCTTTCGCTCTCTGACACCCACCCAGCCACACACAGAGACTCGGTGGAATTGAAATGGAGACAAGGGGTTTGGAGAAGAAGAGGTTAATCGAGGAGGATTGGAACTCCATAGCCAAACGACCACTCTCACGAACTGACTTTCCTCCGGATTTCCTCTTCGGTGTCGCCACTTCCGCTTACCAGGTTGAAGGAGCTTGTAATGAGGGTGGTAGGGGTCCTAGTATTTGGGATGCTTTTTCACATACTCAAGGCAAGATTTGTGATGGAAG…
comp4361_c0_seq1	comp4361_c0_seq1a	1295	1	2	tg	6	58	69	104	1105	N	42	TTCTTGGTCATGGAGTGAGAGC	CTGGGTCTTCAAAGGAGCTGAT	157	AAAAAACCCTCTAGCCCACTACAGAAAATTCTCTGACCATTAATCGATCCTTAAGTTTGTGTGTGTGTGGGTATACACTAGTAGCGATATCATTGTAGTGAAGATGGCCGTAAGAGCACCCTTGACGGGCATAAGCTTGGCTTCAACACCCTCAGCCTCGTTACATTCTCCCTCCTGTAACAAGGTAGTTGCAGTGAGGGTCCCACCTTTCAGATCATCTTTTCTTGGTCATGGAGTGAGAGCTCTGAAAGTTGCACGGTCACAGCTAGCTCATTCCAATAGATCCAAGTGTAATGATCATGGTGGTGGCGCTCTTGGTGCTCGGATGAACCTTTTTGATCGATTTTCTAGAGTTATCAAGTCATATGCAAATGCAATCATCAGCTCCTTTGAAGACCC…
comp4362_c0_seq1	comp4362_c0_seq1a	513	1	2	ag	7	18	31	34	513	N	45	ACAGAGTGGATAGAGACAGCCT	TTACCAAGAGGACATCCAGCAC	145	CAACTATCCGTCCGTTTAGAGAGAGAGAGAGAAATGGGTTTGCTCTCCAACAGAGTGGATAGAGACAGCCTCAAACCCGGCGATCACATCTACTCCTGGCGCTCTGTTTATATTTACGCTCATCATGGTATCTATGTTGGGGATAATAAGGTCATTCATTTTACTAGACGCGGCCAAGAGTTAAGAATAGGGACAGTGCTGGATGTCCTCTTGGTAAGCTCAAGATCATCCCGAACCCATGTGCCGTGCTCCACGTGCAATCCGCAAGATGAAGATCATGGAGTAGTCTCCTCGTGCCTGAACTGCTTCCTTGATGGTGGCATCCTGTACCGTTTTGAGTATGCTGTTAATCCTACTCTCTTTCTCGCAAAAGCACGTGGCGGAACTTGTACTCTTGCC…
comp4363_c0_seq1	comp4363_c0_seq1a	322	1	2	ca	6	12	23	58	321	N	49	CTCACTCTCTCACACACACACA	GATGGTAGCCTTGGAGTCCAAA	180	TCTCACTCTCTCACACACACACACGCACTGAGATCAGTCGTGTTTAGTTCAGAGAAAATGGCAAGTGGGGGTGGGTATGATGCTAGCCAGAAGATAGACTATGTGTTCAAGGTGGTGCTAATTGGTGACTCGGCTGTCGGCAAGTCTCAGATATTGGCAAGGTTTGCTCGAAACGAGTTCAGTTTGGACTCCAAGGCTACCATCGGTGTCGAGTTCCAGACTCGGACCCTTGTTATCCAGCACAAGTCCGTCAAAGCTCAGATCTGGGACACTGCTGGCCAAGAACGGTATATCCATGTATCTATATGTGTGTGTGAGTGTG
comp4363_c0_seq2	comp4363_c0_seq2a	888	1	2	ca	6	12	23	58	732	N	44	TTTGGACTCCAAGGCTACCATC	CAACTCTTCTAGCCATCGGGTT	194	TCTCACTCTCTCACACACACACACGCACTGAGATCAGTCGTGTTTAGTTCAGAGAAAATGGCAAGTGGGGGTGGGTATGATGCTAGCCAGAAGATAGACTATGTGTTCAAGGTGGTGCTAATTGGTGACTCGGCTGTCGGCAAGTCTCAGATATTGGCAAGGTTTGCTCGAAACGAGTTCAGTTTGGACTCCAAGGCTACCATCGGTGTCGAGTTCCAGACTCGGACCCTTGTTATCCAGCACAAGTCCGTCAAAGCTCAGATCTGGGACACTGCTGGCCAAGAACGATATAGGGCTGTCACGAGTGCATATTACAGGGGAGCAGTTGGGGCTATGTTGGTTTATGACATAACTAAACGACAAACGTTTGACCACGTAACCCGATGGCTAGAAGAGTTG…
comp4369_c0_seq1	comp4369_c0_seq1a	877	1	2	ag	10	1	20	219	677	N	46	TTCCTTGAGCCTGTTCATCGAA	GGATTCTTACTGTGGCAGGACA	113	AGAGAGAGAGAGAGAGAGAGAATCTGTTTACAAGGTCAAGGGAGAAGGAACCAACCCCCATAGATTCATTGAACTTGGAACCTTTGTTGCCTTTTGATCTTCGTGTTGATTACTACGGTCTACAAGATCAAGACTTAGTCGAAGAAGACGAAGCAAAGCGAGAGAGAACTAAATACCAACACTATGATGACAACAACAGAGGTTGGTGTGCTCCACCAATGGCACACTCTCTAATCTACCCTTCTCATAATTCTCACCATCTTTATTCTCTTTCTCTCTCTCGATCCACAGTTCCACACTCTTTTCTATACAGCATGAAGTTTCTCTTGGAACTTGTCTCCTGCTGTGGAACTATATCTCGCCCATCGGTCCCTACAAGTCCACCGCCGGCGGATGAGA…
comp4371_c0_seq1	comp4371_c0_seq1a	378	2	3	tcc	6	1	18	3	347	N	49	AACATCTCCATCGCCTTCACTT	AGCGAACTCGAAGGAGGATTTT	133	TCCTCCTCCTCCTCCTCCTCAACCTTCTCTTCAACCTCACCACCAGACCCAACATCTCCATCGCCTTCACTTCGCTTCCGTTTCTTTGATTTCGTCTTCTCTTTCAACCTATGCTCGTAATTTTCTCTCTCCGGTTTCAGAACTTCTAACCCGTACTCCGATTCATCAATCTCTTCAAGTGTTAAAAATCCTCCTTCGAGTTCGCTTGGGCCGATGAGGAGAGAGAAAAGGTCATCGTCGTTGTCGTTGGGAAGCGAGGAATTCCATGGGAGTGAGTCGAGCCGTTCGAGTTGTTCCGAGTCAACTCTGGTTCGCTTTTTCGCCTTCCTTGAAGGCTGAGAAGCCATGATTGGTTAGAGATTCGTGAGTGAGTGAGAG
comp4371_c0_seq1	comp4371_c0_seq1b	378	2	4	gtga	3	364	375	3	347	N	49	AACATCTCCATCGCCTTCACTT	AGCGAACTCGAAGGAGGATTTT	133	TCCTCCTCCTCCTCCTCCTCAACCTTCTCTTCAACCTCACCACCAGACCCAACATCTCCATCGCCTTCACTTCGCTTCCGTTTCTTTGATTTCGTCTTCTCTTTCAACCTATGCTCGTAATTTTCTCTCTCCGGTTTCAGAACTTCTAACCCGTACTCCGATTCATCAATCTCTTCAAGTGTTAAAAATCCTCCTTCGAGTTCGCTTGGGCCGATGAGGAGAGAGAAAAGGTCATCGTCGTTGTCGTTGGGAAGCGAGGAATTCCATGGGAGTGAGTCGAGCCGTTCGAGTTGTTCCGAGTCAACTCTGGTTCGCTTTTTCGCCTTCCTTGAAGGCTGAGAAGCCATGATTGGTTAGAGATTCGTGAGTGAGTGAGAG
comp4374_c0_seq1	comp4374_c0_seq1a	254	1	2	ag	7	83	96	99	254	N	50	GGCCGTTGATTTCTCAGTATGC	TCCCTCCTCATAATTGCCTTCG	98	CTTTCGCCTTTTTTCTCGCACGTTGCACCATTGGAGGTTCTGGTTTGCCTCACCTCGATAGATCCAGATTTCGACAATCCACAGAGAGAGAGAGAGATATGGAAGTAGAGAGGAGAGTTGGTGTGGCCGTTGATTTCTCAGTATGCAGCAAGAAGGCGCTTAAATGGGCCGTGGATAACGTTGCCCGGAAAGGGGATCACCTTATCCTGGTTGCCATACTCCCCGAAGGCAATTATGAGGAGGGAGAGATGCAG
comp4375_c0_seq1	comp4375_c0_seq1a	250	1	2	ga	9	232	249	2	79	N	40	CATCCCAAACCCTCCTCTTCAA	TGCAAGCACAACTAAAACGCTT	84	CATCCCAAACCCTCCTCTTCAAATTACCTTTATCTTCTACTTCAGATCCAAGTAGCCGCTCTTGCATTCCTTTATCCATAATTTGAAGCGTTTTAGTTGTGCTTGCAGAATATCGATTCCTTCACGGTTCAATACAGCTTGGTTGATTTCTACAGCCTCATATGCATCACTTTTGCTAAAGCATTTCAGTTATGCATACAGAATATGGATCCCTTCTTATTTCCCCTATGTGAGAGAGAGAGAGAGAGAG
comp4379_c0_seq1	comp4379_c0_seq1a	1728	1	3	tca	4	1394	1405	250	1650	Y	42	CTTGGACTTTCTGTCTCCCTCC	TTGATGTTCTCTTCCCTCCTGC	261	GAAGCAATATTCATTTGAATTAGAGAATTGATGCAATGATCTATACATCCAGTAGCAGCACTGTCCTCATTCATAGAACAGCCCAACTTATCTACACCTGTTTTAGAGTCTCAAATATACTCCTATATATAAGTCCGCACCCATGCAGTATCTTCAAAAACAGAAATAAAAGGAGGAACTTACAAAGGCTAATCTCAAAAGTGTCATCCTCAAGATCAGCTTAGCCATGCTTGCAAATGATTCAACTCAGCTGGGCAGACGAAACTGCTCACAGTCCTTCGCCCCATTCTTAATGAAGTTCGAAACGAGACCATTCATCATTCTACCTATTGCTGCCTTAAATTCTCTTGGGCAATCCTTTGCAACCTCATAACCATCCTGGATTCTTCCGCTGACCAC…
comp4391_c0_seq1	comp4391_c0_seq1a	673	2	2	ag	11	1	22	68	625	N	51	CCCAAGTAACTACCACTGCCAT	ATCTGTGGTGTAATGGGCCATT	200	AGAGAGAGAGAGAGAGAGAGAGCACTGCCTCTATCCTGGCTAGGGTATGGAACCCTTGCCAAACTTATGAGAGAACCAACTTAAACATTACTACAACCCAAGTAACTACCACTGCCATAAATGGAGAGAGAGTCCCGGCTGAAGATGATCCTGTAACAGTGGACGAAGGTGGGGTCTTCGTAGTGCCGGTTGGAGTTGCCGGAGAAGTAGTAACGCCAGAAGGTGGAGCGGTACTTCCCGACGGCGAAGTGGTGGCTCCTCCGGCGACGGTAACGGCTATTTTCATGCCATTGCCACAATGGCCCATTACACCACAGATGAAGTAATGGGTTCCGGCAGTCTTTAGAGGGATGGTGGTGGCGCCACTGCTGTCTGTACTGATCGAATTGCCCACAGTGC…
comp4391_c0_seq1	comp4391_c0_seq1b	673	2	4	caaa	3	593	604	68	625	Y	51	CCCAAGTAACTACCACTGCCAT	ATCTGTGGTGTAATGGGCCATT	200	AGAGAGAGAGAGAGAGAGAGAGCACTGCCTCTATCCTGGCTAGGGTATGGAACCCTTGCCAAACTTATGAGAGAACCAACTTAAACATTACTACAACCCAAGTAACTACCACTGCCATAAATGGAGAGAGAGTCCCGGCTGAAGATGATCCTGTAACAGTGGACGAAGGTGGGGTCTTCGTAGTGCCGGTTGGAGTTGCCGGAGAAGTAGTAACGCCAGAAGGTGGAGCGGTACTTCCCGACGGCGAAGTGGTGGCTCCTCCGGCGACGGTAACGGCTATTTTCATGCCATTGCCACAATGGCCCATTACACCACAGATGAAGTAATGGGTTCCGGCAGTCTTTAGAGGGATGGTGGTGGCGCCACTGCTGTCTGTACTGATCGAATTGCCCACAGTGC…
comp4392_c0_seq2	comp4392_c0_seq2a	739	1	2	ga	11	718	739	204	707	N	50	GACAGCACTGAGTAAGCTTCCT	TGCTACTACTCTGTTCTCGGGA	150	ACGCAATGACAAAGGTTCCATGCCTTTGACCACCAGCAACAGAACTTCAAGGCCAAAGAACATTTCAACATATACCAAAACTAGCTCCAAGTAAACAGTTAATTCCCCCCCACCCCCTAAAGTAGTCTTCATAATAAAAGAACAGAGTAACCAATGAATGGTACAAAAACAGGGGCGGCAACGATCATCTCCTTCCCAATCTAACAGCGAAAAGAGGTAGCAGTGGCATTAGCATTGCGTTTTGGTGCCATATTGGGGGCGGCGTGCCGTGCCCTCTTTTTGGCCGTTGGATCACTTTCCTCCGTCATCTTCGCCAAATCTCCACCGAACATCTCCAAGAAAGTCATCTGGAGGTCCTCCAAACTCTCTTCCTTGCCTCCAACGTTCTGGTTCTGGGTC…
comp4394_c0_seq1	comp4394_c0_seq1a	2001	1	3	ctg	4	1301	1312	221	1942	Y	43	TAATCTCCGGAACCCCTTTTGG	ATGCCAGCAAGGAAAGATCTGA	143	CAAGCAATCCGTATTATAAGCTAAGATTTCTAGCATTGTTAACATTAAGACCATACACGCATTATTCCATTGTAAACATTTATGTTCGAGTATACAAACACATTAGAAGTGATATTAATAGTTTCGCTGAAATGGTCTCTCACAGAACGACAAATAGCATAATCAGAATTTACTAAACCAAACACACAAAACAACCTACGTTCTCTGGCTTCTCATCTTACTGCTGTACCTTCTTCTGCACAGTGATCAAATCCAAAGTAGAGCCATAAGTTCTGTGTAGAGCTTCAGTGCACCAGCCTTGCCCGTCATCCAAAGTTGGCATCCTAACTTCCATAAATGGAGCTACTGGATTTTGTGTCCCAGGCATTGCGACACCAGCAAACACTCTAAGCACATTTG…
comp4396_c0_seq1	comp4396_c0_seq1a	1750	1	2	tc	10	1730	1749	94	1725	N	45	TTGTCCCAGATACCTTGAAGGC	AGACCTCCAAGAAATGAGCTGG	163	GCATGTTATTTCATGGGTTAAACTTGTATGTTACACCATAAACCTGATACATATACAACCTTCAAGCACAAAGTTCAGGCCATGGCTTCTCTAATTGAATTGCTCTGTCCCATCAGAAGGAAGAAGTGGAATGCTTTGTTCATTTCTGAAGAAGTTTGTCGGATCAACCATGCTCTTCACTTTAGCCAACCTCTCAAAGTTGCCCTTAAAGTACGTCTCACCCCAAACCTTAGCCTGAGCATAGCTTGTGTTACCCACCTGGTTAGTACCCAAATCCAAATCCTTATAGTTCAGATATGTAGCCCTTGGAGACTGTGAAACATATGGGGTCATGTACTGATATAGCTCCTTCATCCAATTTTCATGGTTTTCATCAGTGGTCACATTGTTATGGTACCA…
comp4403_c0_seq1	comp4403_c0_seq1a	848	1	5	tggag	3	545	559	1	777	Y	53	CTACGTCCCAATGTTCACTGGA	TCTCCGTCATGTACTTCCTCCT	172	GTCGAGCAACAACGGCCCGGCAATCCCCACCGGAATTTGCACGTACCCCACCGGCATTTCACAGCACTGTCCCAGTATTGACTCGTAGTCAAAACCATCTAGTGGAAGCCCGGACAAGGATTTCCCGGTCAGCCGTTGTAACGCTTCCCGTCGTATCGCCGCTGCTCTTTTACAGTCTCCGAGCTTGGATTCCAAGGAGTACGACGTAGTTGTCCCGGCCACCACCGACTTAATAATCTCCTCGTCCTCCACTGAAGATTGTGCAGTTGCTGCGGCCACCTTTTCCACCTCCTCCACCGCTACCTTGGGAGGCAGAGGAACCATGGGGACGGCGCAACCAATAGTTGTTGAGGCGGAGCATGGTCCACGGCGACTGTCTTCCTCTAGGATGAAATCTCC…
comp4407_c0_seq1	comp4407_c0_seq1a	1861	1	3	tcg	4	51	62	100	1734	N	46	CGAGGCATGCTTCGACTATTTG	GCCAACACCAAATATTGCCACT	110	GCAAGCAAGGAGTAAAAAAAGTGTTCTGAGCGAGGAGACGCAAGAGATCCTCGTCGTCGTCGTCTTTGGTCGTCGGTGTATCGGTCGCATTGTTCCAAAATGGAGTTTCAATACGTGTTAGGTTCAGTGTTGGCTTTATTGCTGTGGTTTGTATTCCTCTACAGTGTGTTTGAGAAGAAGGATAGCCGGAGAGGTTCTCAGGAGGCCGCAGAGAGCACAAACACCACCACCAACACCGCCGCTATTAATGGAGAATGTGGATCTAAGAACAGTGAAGACGACGTCGACGTGATCATCGTAGGCGCCGGCGTTGCTGGTGCGGCTCTAGCACACACTCTCGGCAAGGATGGACGTCGGGTGCGTGTGATTGAAAGGGATTTGACAGAGCAAGACCGAATT…
comp4413_c0_seq1	comp4413_c0_seq1a	1775	1	2	tc	6	39	50	122	1357	N	44	TCTCTCTCTCTCAACCGGGAAT	AGCTCGTTTTTGATCCCCATCT	209	TTGCAAGTAACAATTTGGGTCTCCCTATATACCCTTATTCTCTCTCTCTCAACCGGGAATTGCATTTTCTGTGAATTGAAAGCAGAGAGATTCTATATACGTACATAGCCAGAGAGATTTAATGGCGGCAGCGACGGCGGCTGGGACCTCTGTGGTGCCGGCGAACAGGGGACGCCGTCCGACGATGGACGACGAAAAAATGGTTTTCGAAACAACCAAGGGCGTGGAGCCCATCATGAGCTTCGACGAGATGGGGATCAAAAACGAGCTTTTGCGAGGCATTTATCAGTACGGGTTCGAGAAACCCTCGGCCATTCAGCAACGGGCTGTTCTGCCCATCATATCGGGCCGTGATGTCATCGCCCAAGCCCAGTCCGGTACCGGCAAGACCTCCATGAT…
comp4417_c0_seq1	comp4417_c0_seq1a	637	2	2	tc	11	1	22	353	514	N	42	AATTGCTGAGAACCCCATGGAT	ACCCATCACCACCCAGTATAGA	108	TCTCTCTCTCTCTCTCTCTCTCTAGAGTATTGTGTATAAGGGGCTGATAAAAGGAAGGCTAAATGGGGTGAATTGGACTTTACCAGGAGGTGAAGGAAAATGGGGTTATGATTCTTGACTCGGAATGATTATTTTTAAGCTTTTGGGGGTTAAAGAAAGTCGCAGATTTGAACGCATGGTTACAGTAGTGGTGGGCTGTGCTGTAAATGAGGATATCGCTTTTCTGAAATTGCTGAGAACCCCATGGATCGAGTGCATGCGTGTTAGGTAATCAGGTCCCACTCTCCACCTCTCTTTGCCTCTTTCATTTTATGCTTTCATCATTCTCTCTCTCTCTCTATACTGGGTGGTGATGGGTCATAGGAGGAGAAGAGATGAGGTGGGACCCTCAAAGATTCA…
comp4417_c0_seq1	comp4417_c0_seq1b	637	2	2	tc	7	325	338	353	514	N	42	AATTGCTGAGAACCCCATGGAT	ACCCATCACCACCCAGTATAGA	108	TCTCTCTCTCTCTCTCTCTCTCTAGAGTATTGTGTATAAGGGGCTGATAAAAGGAAGGCTAAATGGGGTGAATTGGACTTTACCAGGAGGTGAAGGAAAATGGGGTTATGATTCTTGACTCGGAATGATTATTTTTAAGCTTTTGGGGGTTAAAGAAAGTCGCAGATTTGAACGCATGGTTACAGTAGTGGTGGGCTGTGCTGTAAATGAGGATATCGCTTTTCTGAAATTGCTGAGAACCCCATGGATCGAGTGCATGCGTGTTAGGTAATCAGGTCCCACTCTCCACCTCTCTTTGCCTCTTTCATTTTATGCTTTCATCATTCTCTCTCTCTCTCTATACTGGGTGGTGATGGGTCATAGGAGGAGAAGAGATGAGGTGGGACCCTCAAAGATTCA…
comp4419_c0_seq1	comp4419_c0_seq1a	1367	1	2	ga	9	1349	1366	222	1337	N	42	TCTTAACAGTTCCTCCCATGCC	TGCAACCTACTGCTAGCATCAA	253	GCCTGTTTAGGTTGAAGTATAAGAACCAATTTCTTACAGAAGGTTCATCTCTGAAATAGCAACTAATTGTTCAGACTTAACAACCAGTATCAGGATTCAAGAACATGCATCCCACATATTAACACACATTCAGAAGTACAAAAACTACATGAGAACTTCAAGAGAGCACATTTTTACAAGATGTTTCTGTAAGGAAAGATTTTGGGTAATATTTGGCACTAATCAACTGCGACTGGCTGCATGTTTTCGGCTTCTTTCCTTAGCTCTTGAAATAGAACAGATGATAGGTACCGCTCTCCAAAACTCGGATGAACAGTCACAATGAGTTTGCCTTGGTTTTCTGGCATTCGGGCGAGTCTAAGTGCTGCAACTGTATTAGCTCCTGAGGATATTCCAACC…
comp4420_c0_seq1	comp4420_c0_seq1a	264	2	2	ag	11	1	22	170	229	N	35	TGTGTTGTGTTGTGTTGCGATT	CACATCTACCTGTCCATCTTGGA	107	AGAGAGAGAGAGAGAGAGAGAGCTTATTAATATGTTGAAGCTGGGCAGTATAATTTTTGTCTTTTAATTTGTTTCAATTTTCCATTTGTCCGTGTTAGTACTTTAGTTTTGTGCGAGTTGCCCAGATCTTGTGTTGTGTTGTGTTGTGTTGCGATTTTCAGAAGTTTACATGGACAATAATGTTCTGTTTATTTTACGTGGTTGTTTCTTGAACTACTATTTCAAACATTAATGCTTCTTGTCCAAGATGGACAGGTAGATGTG
comp4420_c0_seq1	comp4420_c0_seq1b	264	2	5	ttgtg	4	129	148	170	229	N	35	TGTGTTGTGTTGTGTTGCGATT	CACATCTACCTGTCCATCTTGGA	107	AGAGAGAGAGAGAGAGAGAGAGCTTATTAATATGTTGAAGCTGGGCAGTATAATTTTTGTCTTTTAATTTGTTTCAATTTTCCATTTGTCCGTGTTAGTACTTTAGTTTTGTGCGAGTTGCCCAGATCTTGTGTTGTGTTGTGTTGTGTTGCGATTTTCAGAAGTTTACATGGACAATAATGTTCTGTTTATTTTACGTGGTTGTTTCTTGAACTACTATTTCAAACATTAATGCTTCTTGTCCAAGATGGACAGGTAGATGTG
comp4423_c0_seq2	comp4423_c0_seq2a	890	1	2	tc	11	868	889	263	838	N	42	TCCATGGCTGCATTTGAAACAG	TGTTTGGTGGAACAAGGGAGAA	93	GGTAGCCTAGTACATAAATCACCACATTATATTGACAACAAGCTTTTCAATCTCATTGGGAACATCCAGTGTTTCACGACACAACCCAAGAATAACAAACAAGGTCCACACACGTCAATTTAAACACGAAGAAATCTTTTCAGTCTTATAACCATAAACCCATTCTTAAACTACAGGAAGATGGTAGATTGTAGAAGGGACAATATCAATATCGAGGTGGAAAAGAACACGAGATAATAAAAGTTAGAAAGGTGGACTGTTATTCGGCAGCAACTTCTCTTGCTGTTGTTGAATCCTTCTCATGGTCGCCCTCAAGTTGGCTCAAGTTGCCTTTCTCCTTGATGAGTTGAGTGTGGTGGTGTTTGCAGTAAAGGCGACCCTCGTGTGCAATGTAGTTGG…
comp4427_c0_seq1	comp4427_c0_seq1a	435	4	3	gca	5	1	15	1	237	Y	48	ATCATGAACCAACACCTCCTCC	TTTTCAGTGGTGGTGGTGATGA	120	GCAGCAGCAGCAGCAGACACAACCGTAACAGGAAGAAGCAAAGAAGCTAGAAGATGCAAAATCGACCACCACCACCACCTGATCCGCACCACCCACCTCCGCATGAGCCGCCACATCCACCACCTGAAGCAACTCATCATCATGAACCAACACCTCCTCCACATCATGAACCACCACCACCTCCTCCACATCATGAACCATCACCACCTCCTCATGCACCCGCCCCTCCTGAGCCATACAAACCACCTCCTCCTGACCATCATCACCACCACCACTGAAAATGGAGCAACTTGAAGCTAATGCATAACTATTAGTTTGCTATAAATATTACTACTGTAAGGCAGGCTAAGCCTATACTGTGTTATTTCATTCGGTAGGAATATGATATGTATGCAATGA…
comp4427_c0_seq1	comp4427_c0_seq1b	435	4	3	acc	5	65	79	1	237	Y	48	ATCATGAACCAACACCTCCTCC	TTTTCAGTGGTGGTGGTGATGA	120	GCAGCAGCAGCAGCAGACACAACCGTAACAGGAAGAAGCAAAGAAGCTAGAAGATGCAAAATCGACCACCACCACCACCTGATCCGCACCACCCACCTCCGCATGAGCCGCCACATCCACCACCTGAAGCAACTCATCATCATGAACCAACACCTCCTCCACATCATGAACCACCACCACCTCCTCCACATCATGAACCATCACCACCTCCTCATGCACCCGCCCCTCCTGAGCCATACAAACCACCTCCTCCTGACCATCATCACCACCACCACTGAAAATGGAGCAACTTGAAGCTAATGCATAACTATTAGTTTGCTATAAATATTACTACTGTAAGGCAGGCTAAGCCTATACTGTGTTATTTCATTCGGTAGGAATATGATATGTATGCAATGA…
comp4427_c0_seq1	comp4427_c0_seq1c	435	4	3	acc	4	170	181	1	237	Y	48	ATCATGAACCAACACCTCCTCC	TTTTCAGTGGTGGTGGTGATGA	120	GCAGCAGCAGCAGCAGACACAACCGTAACAGGAAGAAGCAAAGAAGCTAGAAGATGCAAAATCGACCACCACCACCACCTGATCCGCACCACCCACCTCCGCATGAGCCGCCACATCCACCACCTGAAGCAACTCATCATCATGAACCAACACCTCCTCCACATCATGAACCACCACCACCTCCTCCACATCATGAACCATCACCACCTCCTCATGCACCCGCCCCTCCTGAGCCATACAAACCACCTCCTCCTGACCATCATCACCACCACCACTGAAAATGGAGCAACTTGAAGCTAATGCATAACTATTAGTTTGCTATAAATATTACTACTGTAAGGCAGGCTAAGCCTATACTGTGTTATTTCATTCGGTAGGAATATGATATGTATGCAATGA…
comp4427_c0_seq1	comp4427_c0_seq1d	435	4	3	cac	4	264	275	1	237	N	48	ATCATGAACCAACACCTCCTCC	TTTTCAGTGGTGGTGGTGATGA	120	GCAGCAGCAGCAGCAGACACAACCGTAACAGGAAGAAGCAAAGAAGCTAGAAGATGCAAAATCGACCACCACCACCACCTGATCCGCACCACCCACCTCCGCATGAGCCGCCACATCCACCACCTGAAGCAACTCATCATCATGAACCAACACCTCCTCCACATCATGAACCACCACCACCTCCTCCACATCATGAACCATCACCACCTCCTCATGCACCCGCCCCTCCTGAGCCATACAAACCACCTCCTCCTGACCATCATCACCACCACCACTGAAAATGGAGCAACTTGAAGCTAATGCATAACTATTAGTTTGCTATAAATATTACTACTGTAAGGCAGGCTAAGCCTATACTGTGTTATTTCATTCGGTAGGAATATGATATGTATGCAATGA…
comp4430_c0_seq1	comp4430_c0_seq1a	956	1	3	ccg	4	227	238	70	813	Y	48	ATACGCCACCAACACTTCATCT	TTGGCTCAATCGAAGGTAAGCT	212	GTTTCTCTCCTAAGAGCAAGAACCCTTTTTTTTTGAAACAGTAAACAAGAACGTTTAACATTCTCATCAATGGCTACTGCTTCCTCAACCTCCGCTGCTCTCAGAACCATCTCTTCCTCATCAAAGCTACTACCATACGCCACCAACACTTCATCTTCACAAAAATTCTTACCCTTCAAGTTCTCTAACCCCTTGATCTCCCAGAACCTCAGGCTCACCACCACAACCGCCGCCGCCGCCAGAAGATCATTCACTTGCAAGAGCCAGAGCGGCCCATCGGATTCTAGACCCACTAAAGTTCAAGAACTTTTTGTGTATGAGATCAACGAGCGGGACCGTGGAAGCCCAGCTTACCTTCGATTGAGCCAAAAAACTGTCAATTCTCTCGGCGATCTAGTT…
comp4435_c0_seq1	comp4435_c0_seq1a	1442	1	5	aaaca	4	1	20	94	1362	N	45	CTCTGAAGAGCCACAATCCCTT	TGGATGAGTGGAAGAGGCTCTA	250	AAACAAAACAAAACAAAACAAAATGAAAACTGCCAACGGTGAAAAAACGAGACTCGGGGGTGAAAACAACATTTCGAAGACTGAAATTTCTCATTTGAAGCACTTGGCATCCAAAAGGGCCTCTCCTTCGAATGGCTCTTGATCTTCAATCATCTGACTGACCCGTTCCTTCTGGGATTCATCTGCTATATCAACCTTCTTCCAATCATAAAGCTCCATGTCATAGCACTCATCCAGTATAAATTGAGGAATTTCTTGACCTCTGAAGAGCCACAATCCCTTCACCTTGAATGGAGGCTCGGATCCAATCACCAACATCTTCCCAAAAGCATACTTGCGGGCCAGATCCATCCGTTGAAGAAATCCACCAACCTTGTTTAGAGTGACAAATGAAACCGT…
comp4435_c0_seq2	comp4435_c0_seq2a	1460	2	5	aaaca	4	1	20	94	1362	N	45	CTCTGAAGAGCCACAATCCCTT	TGGATGAGTGGAAGAGGCTCTA	250	AAACAAAACAAAACAAAACAAAATGAAAACTGCCAACGGTGAAAAAACGAGACTCGGGGGTGAAAACAACATTTCGAAGACTGAAATTTCTCATTTGAAGCACTTGGCATCCAAAAGGGCCTCTCCTTCGAATGGCTCTTGATCTTCAATCATCTGACTGACCCGTTCCTTCTGGGATTCATCTGCTATATCAACCTTCTTCCAATCATAAAGCTCCATGTCATAGCACTCATCCAGTATAAATTGAGGAATTTCTTGACCTCTGAAGAGCCACAATCCCTTCACCTTGAATGGAGGCTCGGATCCAATCACCAACATCTTCCCAAAAGCATACTTGCGGGCCAGATCCATCCGTTGAAGAAATCCACCAACCTTGTTTAGAGTGACAAATGAAACCGT…
comp4435_c0_seq2	comp4435_c0_seq2b	1460	2	2	ga	6	1397	1408	94	1362	N	45	CTCTGAAGAGCCACAATCCCTT	TGGATGAGTGGAAGAGGCTCTA	250	AAACAAAACAAAACAAAACAAAATGAAAACTGCCAACGGTGAAAAAACGAGACTCGGGGGTGAAAACAACATTTCGAAGACTGAAATTTCTCATTTGAAGCACTTGGCATCCAAAAGGGCCTCTCCTTCGAATGGCTCTTGATCTTCAATCATCTGACTGACCCGTTCCTTCTGGGATTCATCTGCTATATCAACCTTCTTCCAATCATAAAGCTCCATGTCATAGCACTCATCCAGTATAAATTGAGGAATTTCTTGACCTCTGAAGAGCCACAATCCCTTCACCTTGAATGGAGGCTCGGATCCAATCACCAACATCTTCCCAAAAGCATACTTGCGGGCCAGATCCATCCGTTGAAGAAATCCACCAACCTTGTTTAGAGTGACAAATGAAACCGT…
comp4439_c0_seq1	comp4439_c0_seq1a	622	2	3	tgg	4	154	165	66	422	Y	43	GAAGAGGGACAAGTGATCGGTT	CATCCACATCCACCTTCAGGAA	173	GATTAGCGTTGGAAGCTAAGAGATCTTTGAAGAACCTTTGTTTTGTATTTCGAGTGATAGAAGAAATGGCTACCGAAGAGGGACAAGTGATCGGTTGCCACACCGTTGAGCATTGGAAACAGCAATTCCAAAAGGCCAATGAGTCTAAGAAACTGGTGGTGGTGGATTTCACAGCTTCGTGGTGTGGTCCCTGCCGTGTAATTTCTCCAATTCTGGCGGAGTTTGCTAGGAGGTTGCCCAATGTCATTTTCCTGAAGGTGGATGTGGATGAACTGCCGACTGTTTCTGAGGAGTGGGAGGTTCAGGCTATGCCAACTTTCATTTTCCTCAAAGAAGGGAAGATGGTGGATAAGGTGGTGGGTGCTAAGAAAGAGGAACTGCAGGGGACCATAGAGAAGC…
comp4439_c0_seq1	comp4439_c0_seq1b	622	2	6	tgtgtt	3	541	558	66	422	N	43	GAAGAGGGACAAGTGATCGGTT	CATCCACATCCACCTTCAGGAA	173	GATTAGCGTTGGAAGCTAAGAGATCTTTGAAGAACCTTTGTTTTGTATTTCGAGTGATAGAAGAAATGGCTACCGAAGAGGGACAAGTGATCGGTTGCCACACCGTTGAGCATTGGAAACAGCAATTCCAAAAGGCCAATGAGTCTAAGAAACTGGTGGTGGTGGATTTCACAGCTTCGTGGTGTGGTCCCTGCCGTGTAATTTCTCCAATTCTGGCGGAGTTTGCTAGGAGGTTGCCCAATGTCATTTTCCTGAAGGTGGATGTGGATGAACTGCCGACTGTTTCTGAGGAGTGGGAGGTTCAGGCTATGCCAACTTTCATTTTCCTCAAAGAAGGGAAGATGGTGGATAAGGTGGTGGGTGCTAAGAAAGAGGAACTGCAGGGGACCATAGAGAAGC…
comp4440_c0_seq1	comp4440_c0_seq1a	1413	1	2	ct	11	53	74	89	1174	N	43	TACAGGCCTAAGGACCCATACA	ATAACACCAATGGATTGCCCCT	120	TTCTAGACTCTACGCCACCAAAACAAGCAAGAGAGACAACCCCCAGAGACACCTCTCTCTCTCTCTCTCTCTCTTCAGCATCACAACCATGGCTACTGCAGTGAGCGCTGCAGTCTCTCTTCCATCCGCGAATTCTTCTTCTCTTCCAACCAGAACCTCCATCATCTCACCAGAAAGAATCAACTTCAACAAGGTCCCTTTGTACTACAGAAATGTGTCAGCTGCTGGGAAATTGGTCTCCATCAGAGCCCAGGTCACAACAGAAGCTCCTGCCAAGGTTGAGAAGGTCTCTAAGAAAATGGACGAAGGTGTGGTTGTGAACAAGTACAGGCCTAAGGACCCATACATCGGAAGATGCCTTCTCAACACTAAGATCACTGGTGATGATGCTCCTGGAGA…
comp4443_c0_seq1	comp4443_c0_seq1a	1926	1	3	ctt	4	121	132	1	1734	Y	45	CTCCTCTCCTCCAAGTACTCCA	ATGATTGGGCAATTTGGTGTGG	198	AGTCACCAAACAGCAAGGAGAGTCAACAATCCTGTCCGAGACCACTACCTTCTCCACCTTGTCACCAAGAATGTCCTTCATGGTCTTGCAAAGGTTCTCGAAAGACTGCTTCTTCTCTTCCTTCTTCTTCTTCTCTTCCTCGGTCTCATCATCAAGCTTCAGCCCCTCCTTTGTGGCAGAAACCAGCTTCTTTCCATCATATTCCTTCAACTGGCCAACAGCATACTCATCAATGGCATCGACCATGTAGAGAACTTCATAACCCTTCTTCTTCAGCCGCTCCAGGAAGGGAGAGTTTTCAACAGCCTTCTTGCTCTCACCAGTGATGTAGTATATGTCCTTCTGACCCTCCTTCATCCTGGTCACATAATCCTTCAGGCTAGTTAACTCATCACCACT…
comp4444_c0_seq1	comp4444_c0_seq1a	961	1	4	tctt	4	3	18	167	583	N	41	AGATCGAGGAGAAGCAAAAGCA	CTGTCCTTGGAGCTTGCATAGA	206	TCTCTTTCTTTCTTTCTTTTTTTCTCTCTATCCCAAGTCTTCCAGAGTCTCAACTTTCTCTTCTCTCTCCCTCTCTCTTTTTCATCCATACATCTATATCTGCTTTCCCCTAAATTTTATCTATCCAGTCCTGTTCAAATTCCTCCGATCTCCTCCGATTTTCACCATGGCTAATGCAGCATCAGGGATGGCTGTGCATGATGACTGCAAGCTGAAGTTTATGGAGTTGAAGGCAAAAAGAACTTACCGCTTCATAGTATACAAGATCGAGGAGAAGCAAAAGCAAGTGATTGTGGAAAAGGTTGGCGTGCCTACTGAAGGCTATGAGGACTTTACTGCATGCCTTCCTGCAGATGAGTGTCGATATGCAGTCTTTGATTTTGACTTTTTTACCGAAGA…
comp4452_c0_seq1	comp4452_c0_seq1a	2949	3	2	ga	6	2360	2371	188	2326	N	47	GCTCCCTTGAAACCATAGTCCA	CCCCAATTGGTGTGTCTATGGA	143	CACGAATTGGAAATCCACCTCATTTTCAATTATTGCAGTGAACAAGAGCAACACCAATTACATACATAAGTACTAACAGATAGTCTCACATCCTTAAATTTTAGCCTACAAACAATAAAAAGGGGGAAAAAAAATCAAGACAGTAGAAGATGTAAAGCAATGTTCCAAGAGCAGCAAACTTGAACTAGGAGATGGGAAGAGGGGCACCATTCCAACTCTTGAGACAATCCAACAGTGGATCAATAATCTCTCCCTTGCACATTGCAGTGAACACCTTGTCAAACTCCTCTCCTGGTGATCGAGCCTTCTCTCCGGTCAGCAACTCCATCCCCAGCTCTTCTCTCACAAACTTGTACAATGGGTAAGACCTACACTCCTTAATTCTGTTAGGAATTGCTG…
comp4452_c0_seq1	comp4452_c0_seq1b	2949	3	6	gagagg	3	2368	2385	188	2326	N	47	GCTCCCTTGAAACCATAGTCCA	CCCCAATTGGTGTGTCTATGGA	143	CACGAATTGGAAATCCACCTCATTTTCAATTATTGCAGTGAACAAGAGCAACACCAATTACATACATAAGTACTAACAGATAGTCTCACATCCTTAAATTTTAGCCTACAAACAATAAAAAGGGGGAAAAAAAATCAAGACAGTAGAAGATGTAAAGCAATGTTCCAAGAGCAGCAAACTTGAACTAGGAGATGGGAAGAGGGGCACCATTCCAACTCTTGAGACAATCCAACAGTGGATCAATAATCTCTCCCTTGCACATTGCAGTGAACACCTTGTCAAACTCCTCTCCTGGTGATCGAGCCTTCTCTCCGGTCAGCAACTCCATCCCCAGCTCTTCTCTCACAAACTTGTACAATGGGTAAGACCTACACTCCTTAATTCTGTTAGGAATTGCTG…
comp4452_c0_seq1	comp4452_c0_seq1c	2949	3	2	ga	11	2386	2407	188	2326	N	47	GCTCCCTTGAAACCATAGTCCA	CCCCAATTGGTGTGTCTATGGA	143	CACGAATTGGAAATCCACCTCATTTTCAATTATTGCAGTGAACAAGAGCAACACCAATTACATACATAAGTACTAACAGATAGTCTCACATCCTTAAATTTTAGCCTACAAACAATAAAAAGGGGGAAAAAAAATCAAGACAGTAGAAGATGTAAAGCAATGTTCCAAGAGCAGCAAACTTGAACTAGGAGATGGGAAGAGGGGCACCATTCCAACTCTTGAGACAATCCAACAGTGGATCAATAATCTCTCCCTTGCACATTGCAGTGAACACCTTGTCAAACTCCTCTCCTGGTGATCGAGCCTTCTCTCCGGTCAGCAACTCCATCCCCAGCTCTTCTCTCACAAACTTGTACAATGGGTAAGACCTACACTCCTTAATTCTGTTAGGAATTGCTG…
comp4456_c0_seq1	comp4456_c0_seq1a	610	1	2	ac	8	222	237	334	558	N	42	AGCTATGAAGGACACACATGCA	GGTCATTAAGCACCCAGGATGA	172	GTCGATTGTAATTGATTGTGTAATTGATACATCCCATGGTGGGAAACTATATTGCAGGGAAAAAAAAGTTTAGAAAGACACCTGTGGATTATATTAGACAATAGTATATTCAACAACAGAGTCACGGATGTGACCATTACACACAGCTATGAAGGACACACATGCACGAACACGATTGACACACATTGACACACACACATGAACACGATTGGCACACATTGACACACACACACACACTTAATCAACAATCACCATGACAAGCATTAATACAGAAAACGCCAACTTATTCTCCACAACCACATTACGGTATATCATGATCATCCTGGGTGCTTAATGACCACAGGTGCAAGTGGTGCAAGTGCAATTTGCACCACATTTGCACTTGCCATCGTTCTCGGC…
comp4458_c0_seq1	comp4458_c0_seq1a	386	1	2	ac	8	227	242	218	337	Y	41	CAGGATCGTGTCAAGACGTGTA	ATTGTGGAGTGAAAAGTGTGCG	156	GGGACAGATGTATGTAGTTTTATTCTGACTGTGGAGAAACTATTTTTGTGATCCGAACTTGGGGTGCCATGGTCGGGACAACTTCAGGATCGTGTCAAGACGTGTATCAGTTATTAACAGATGTAAAGACTAATAAGTGAGACAAACAGCAGATTACATATAAACAGTAGTGTATTTAACCAGAGTCACAGATGTGAGTCGTGACCATTACACAGCTATGAAGGAAACACACACACACACACGCACACTTTTCACTCCACAATCACCATGGCAAGCACCAATACAGATGACATTAACTTATTATTCTTCTCCACCACCACATTATTTTATAACCCAATAAGTTCGCAGTACTACGTGTAATCAATGACCACAGGTGCAAGTGGTGC
comp4469_c0_seq1	comp4469_c0_seq1a	2055	1	2	tc	7	114	127	132	1667	N	44	AGGTGGACGAGAAGGATGTAGA	GGTCCAAAGTTTCGGATCCTCT	177	TTTTGGTAGAAATTTCAATAGCTTTTATTGAACCCACCTGTAATTTCCAGCTCTTCTTCATTCTTATACCCCTCTCTCTCCTACTCTCCTCTTTACTTCATCCCCTCTCTCTTTCTCTCTCTCTCTCTGCAATGGATCCTATCTCATCTTCTTCACTCTCTCCTTACTACCATATAATTTTCACTGCTTTAGCCTTCCTTGTTTCAGGCTTGATCTTTTTGTTATCACGTAAAACCAAGTCTAAGAAGCTCAATCTGCCTCCGGGACCACCCGGTTGGCCGGTCGTCGGAAATCTCTTCCAAGTCGCCCGCTCCGGCAAGCCCTTCTTTCAATATGTAAGAGAGCTATTGCCAAAGTATGGTCCAATTTTCACTATGAAGATGGGTGCAACAACCATGA…
comp4474_c0_seq1	comp4474_c0_seq1a	604	1	3	gag	4	516	527	187	480	N	44	TGGCATGACATACCAACCTTGA	ACCCCAACTTTTCCCTATCGTC	90	CCCATATAAAGTAGTACAGTAGCACTTTCTATCATAAAATAGTACAGGAAATCACAAAGCAAGAGCAGTCAAGAACTTATTGTAGCTCACAAGCTTGCTAAACTCTATAGAGTACCCATAATATAAGTCACCAACCCATCGTAAAATACACATTAGTCCCATAAAGCAATCAACAGAAATGTATTAAGCAACAGAAACAGATTCTGCAGGCTTTGCTTCAGGCTCAGCTGGTGCTGGCGCTGGTGCTGCTGCTTCTGCTTCTGCTGGTACCTCGGCTTCCCAGAAAGAAGTCTTCTTCCCAGTCTTGGAAACAGTCTGGAGAACTGCTTCAGGCTGCACGTTGCCTTTCACAGTCACTTTTTGCTCCTCCAAATCAATGTCAAATGTTTCTACACCTTC…
comp4475_c0_seq1	comp4475_c0_seq1a	2074	1	4	tcct	3	1368	1379	146	2014	Y	44	ACGTTCGAAGCAGATACTTGGT	TGCCTCCCCATCTCTTCTTCTA	228	ATTATATAATATAACTGTAGTTGTCCTCTATAGACCAATATTGCAGGGAACTTCATCTCTCAATGTTATTACAAAAGAAAGAAAAAGGGTACACCAGTATACACAATATAATTGTACTAGACCTCCAATATTGCAAGAAACTTCAGTGTTTAATGTCACTTAGCTCCACATCAAACTCAGTTTTTTCTTCACTGATTTGCATTCTGCTCGTGTAATTGTACCTTTTGGCAACCACTAGAAAATATACAAAGTTCAGTACCCCCATCCCTGCTAATAAGTAGTAGAAATAATCAACTTTACCAGCATTAATATCATTAGTCAACCAGTCTGGATGATCATGAGTCCCTGTAACCTTATGCACAGTGGTCACAACAAAACTGCTCAAATAATTCGCCCCGG…
comp4476_c0_seq1	comp4476_c0_seq1a	268	2	3	cac	4	42	53	2	112	Y	43	ATCATCATGTACCACCACCACC	ACACTAGCAGACACAAACCACT	91	ACACCACAAGCACCCCCCTCCTCCTGTTGTTCATCATGTAACACCACCACCACCCCCTCATCATCATGTACCACCACCACCTCCCCACCACAAATGATCGATCATATGCCATATGAAGCTAACTCCTATGTATTATTATGTGCAATAAAGTAGTGGTTTGTGTCTGCTAGTGTTTTGTTATCTTGCTATGCAGAGATTACTTCACTGGAGTAGCAAGGCCTGATCATCTACCATGTATTATTTCTTATGAAAAATGAAAGTAGTGCCA
comp4476_c0_seq1	comp4476_c0_seq1b	268	2	3	acc	4	70	81	2	112	Y	43	ATCATCATGTACCACCACCACC	ACACTAGCAGACACAAACCACT	91	ACACCACAAGCACCCCCCTCCTCCTGTTGTTCATCATGTAACACCACCACCACCCCCTCATCATCATGTACCACCACCACCTCCCCACCACAAATGATCGATCATATGCCATATGAAGCTAACTCCTATGTATTATTATGTGCAATAAAGTAGTGGTTTGTGTCTGCTAGTGTTTTGTTATCTTGCTATGCAGAGATTACTTCACTGGAGTAGCAAGGCCTGATCATCTACCATGTATTATTTCTTATGAAAAATGAAAGTAGTGCCA
comp4477_c0_seq1	comp4477_c0_seq1a	883	1	2	ag	8	857	872	627	881	Y	42	TCTGCTCCAAGCCTTTCTACAG	TCCTCCTCCTCTCTCTCTCTCT	110	GGGGATGGAGAAACTGCAAATGGAGCCATATACACTGTTAATGATTTATGAAATAAGTTCTTGCTCGTTTCTAGTTTCCTTGCTTTTGAACCAAAGGGGTCTCCTAGAATTATTATGGTGGGTGATAACTTGAATGGACAGAATGGTCGATGCGAGTGTCCTGGGTTTCACATGACGTTGTTTGCCCTAGTGACGATGTTGAATGCATTGTCATGTTCAATTGGAAGGTATGATTTTGTATGTATTAACCCCAAGCAAGGAGGAGAAATTGCGACCAGACTTGGGTTTACATGTTGTAAAAAAAGGCCCTGGGTTTGGGGGGCTTGACCAGTATCTTTTGTTTTCGATGAAAAAAGTAGAATTTGCTTGCAGTTTCGTCTTCTGATCTATCAATTAGAA…
comp4481_c0_seq1	comp4481_c0_seq1a	1841	2	3	aga	4	778	789	8	1525	Y	43	ACCATCTCCTTATCCTTCCCCA	CTGGGACATCACAAATGGGGTA	246	AGAGAAAATGGCTACCCAAATGTTTCAACTGTCTCTTCTTTTCTTCATCTTCTCTTCAGTAACTCACCTCAGTTCATCTCTCTCAAGTGACTTCTCCATAGTAGATCATCACACTGAGGAGGTCCTCTCAGAAGAGAGAGTCTCTGAGCTCTTCCAACAATGGAGAGAGCAGCATGGGAAGGTGTACAAAGACACAGAAGAGGAAGAGAAGAGGCTTGAGAACTTCAAAAACAGTCTCAAGTATGTGATTGAGAACAACACTAAGAGAAGATCAGGCTCTGGGCATGTGGTGGGATTGAATAGGTTTGCTGATATGAGTAATGAAGAGTTCAAGGAGGTGTATATTTCAAAGGTAAAGGATCCATATAGCAAGAAGAAGATGGGTCAGAGAAAGAGTAT…
comp4481_c0_seq1	comp4481_c0_seq1b	1841	2	3	cac	4	1155	1166	8	1525	Y	43	ACCATCTCCTTATCCTTCCCCA	CTGGGACATCACAAATGGGGTA	246	AGAGAAAATGGCTACCCAAATGTTTCAACTGTCTCTTCTTTTCTTCATCTTCTCTTCAGTAACTCACCTCAGTTCATCTCTCTCAAGTGACTTCTCCATAGTAGATCATCACACTGAGGAGGTCCTCTCAGAAGAGAGAGTCTCTGAGCTCTTCCAACAATGGAGAGAGCAGCATGGGAAGGTGTACAAAGACACAGAAGAGGAAGAGAAGAGGCTTGAGAACTTCAAAAACAGTCTCAAGTATGTGATTGAGAACAACACTAAGAGAAGATCAGGCTCTGGGCATGTGGTGGGATTGAATAGGTTTGCTGATATGAGTAATGAAGAGTTCAAGGAGGTGTATATTTCAAAGGTAAAGGATCCATATAGCAAGAAGAAGATGGGTCAGAGAAAGAGTAT…
comp4484_c0_seq1	comp4484_c0_seq1a	3017	1	3	gat	7	2478	2498	516	2690	Y	47	AAATGCAATCAGGACCGGTTTG	TCTACCTCCTCTTCTTGCTCGA	222	GTAAACACCTCTCTTTGAAACCCTAGCCCCGTTTCCGTCTCATTTTCTTTCTCCGCTAGGTTTCCGTCTAATTTTCCTCCACTTTCTCGACTTTTCTCTGCAGATTTTCCGTTCTTAATCTTGATACATACCTCTCTGTCTTCGCTTCTCTCCACCTTTTTTGACTCGTTCTCTTTTCGTAGCCTTTTCTTGCTTTTTTCTATAAGATCTGCATGGTTAGGCTTGTATTCCGTATATAGATTTGTGATTGTTTATATCTTTGGATTTTTTTGGGTTTCTATCAGTTGATATCATCTTCCTCTGAGGGTTAGGTGTGGGGATTTCTGTGTTGTGTTGGGGGAAGTTAGGGTTTCATTCTCCTTATAAACAGATCTCTTTCTGCTTCTTTTGAGGGGGTAG…
comp4493_c0_seq1	comp4493_c0_seq1a	475	1	2	tc	9	408	425	203	472	Y	44	ACCAGCATTACACTTGGGCATA	AAGTATGGTCTGATGTGCTGCA	109	ATGCAAAGAAACAAGGGTGAGGACAGACTTCAAAAATATGTGATCAAAAAATTTCTAGTCCACAATCCAATTCATTCAATGATATAATAGAGTAAGCAAACAGTATCCAATTACGTTAAATAGAGAACAGGAAACCATAAAGCTACTACGATTATAAGGAGCCACCACCAGCATTACACTTGGGCATAATCCTCTCTCTCTCATGAAGAAGGTGACATATCCTTTAGCGATACTTAATGAATCCAATTTCCTTTGCATTGCTGCGGAAACATTGCCTGCAGCACATCAGACCATACTTTCGAATCAATCCATGAGGGTTCCCGCAAACACGACAAGTGCGAGAGCCTGGACCGTAACTCTTCGGATGCGAGTTCCACACGTTCGAGTGCCCCATCCTTT…
comp4496_c0_seq1	comp4496_c0_seq1a	778	1	3	aca	4	278	289	350	754	N	43	GTCAAGACACACACCAAGCTTC	CGGCACCATTTTCATCATCTCC	152	TTAGTCCAAAAAGGAGGCACTAGTACTTTTATTGAATGATAAGAATCAGGTACTACAAGACACCGAGGCACATTTATTTGAACAAATCACCAATCAACCAGATGAAAAAGAAAACTAGAGGAAGGATAGAAAACCATACAATATTTAGAAAAAAGAGAGCAGCGTGGTGCACGAGTCTTTCGTCACTATGAGTCTTAGTAGACTCAGATGTACAGAACTTTACCCTCTACAAAAACAATTGATAATCACAACAATAACATACTTTTTTCTGGCTGTGACAACAACAACACACTTGAAGCACAATCAAACAAGTTAAAGGACACAAGAGTGAAGACTTTGACTTAATCTATTCACACACGAAACCAGGAGGAATGGTTTTGCCACATGCACTGACCAGCA…
comp4503_c0_seq1	comp4503_c0_seq1a	208	1	2	at	7	41	54	72	191	N	36	TGCCTGGTAAAAATAGTGTAGTGGT	TTTACCTACTCTCACACGGGGA	84	TTAATAAAAAGCTTGTTTTACTGAATTTATTGTTGTATTAATATATATATATATTATAATAGCATTATTAAATGCCTGGTAAAAATAGTGTAGTGGTACCACCTGAATCCATTCCGAACTCAGAAGTGAAACGCTTCATCGCCGATGGTAGTACGGGGCCTCCCCGTGTGAGAGTAGGTAAATTCCAGGCATAAAAAAACCCGAAAAG
comp4506_c0_seq1	comp4506_c0_seq1a	2609	1	2	ag	8	2542	2557	416	2251	N	44	TCTCCCTTAACCGGAACCAATG	AAGATGACAGCCAAGGAGAGTG	261	GTTCTTATCTAGTAATTCAGAAACATAAATAAAACTCACTAGTTTTTCTACAGCAAATATAATACAACTACATGCAACTTCAACTTCTGGAACAATAAACTGTCCCTAACCAGTTCAAAAGCATTACAGAAAAAGGGGTGGGTTCCTTCCCAGTTATTTATTTTCCTCTCTTCTGTAATGCGACGAAAGCAACCAAAGCAGACCTATATTCAAACATTTGGAGAAGCAAAACCCAGTTCCATACAGTTCTTAAACATCTATGATAACCAACATAATAACCTACTACAAAGAGAAGCAGCATCACCTATTTAGAGCAAGACAATGCAACAATGACCTTCCTGAGAATATTCAGCCATTTCATCCTTTGTCAGAACTCCTTAAGAGCAATAAGATACAAGT…
comp4509_c0_seq1	comp4509_c0_seq1a	2239	3	6	acaccc	4	143	166	311	2062	N	44	TGAGTCGAGGTCTTTCATTGGG	GCTCCAACTGGAAAGCGAAAAT	202	GAGAGCATCTGAATTCTCTCTAACCTCTCAATGCGCTGACAAATTTCACAACTTCGGCATCTCCCCCAACCCAGATACCCCTCTCCCCTACCTTATGGCTTTCTATCTCTAAAACTCTCTATCCTGCCTTTCTCTCTCTCATACACCCACACCCACACCCACACCCACACACACCAAGTTCATACTTCTCAGCTAAACACTCACCAACCAACCAGCCGCACAACACCAGTGCATTTCAATTCTTTTAATTAACACAAACGTCTACAGGGAGACACACACACACACACACACTTTCTCTCTCTCTTGATACATGGCTTCTTCTTCACTATGTTTTCCGGCGACGTCAGCTGCCGGACCTCGGACCACTTTCCGAACTGAAACGGCCTTCGTACTCTCTGG…
comp4509_c0_seq1	comp4509_c0_seq1b	2239	3	4	acca	3	203	214	311	2062	N	44	TGAGTCGAGGTCTTTCATTGGG	GCTCCAACTGGAAAGCGAAAAT	202	GAGAGCATCTGAATTCTCTCTAACCTCTCAATGCGCTGACAAATTTCACAACTTCGGCATCTCCCCCAACCCAGATACCCCTCTCCCCTACCTTATGGCTTTCTATCTCTAAAACTCTCTATCCTGCCTTTCTCTCTCTCATACACCCACACCCACACCCACACCCACACACACCAAGTTCATACTTCTCAGCTAAACACTCACCAACCAACCAGCCGCACAACACCAGTGCATTTCAATTCTTTTAATTAACACAAACGTCTACAGGGAGACACACACACACACACACACTTTCTCTCTCTCTTGATACATGGCTTCTTCTTCACTATGTTTTCCGGCGACGTCAGCTGCCGGACCTCGGACCACTTTCCGAACTGAAACGGCCTTCGTACTCTCTGG…
comp4509_c0_seq1	comp4509_c0_seq1c	2239	3	2	ac	10	272	291	311	2062	N	44	TGAGTCGAGGTCTTTCATTGGG	GCTCCAACTGGAAAGCGAAAAT	202	GAGAGCATCTGAATTCTCTCTAACCTCTCAATGCGCTGACAAATTTCACAACTTCGGCATCTCCCCCAACCCAGATACCCCTCTCCCCTACCTTATGGCTTTCTATCTCTAAAACTCTCTATCCTGCCTTTCTCTCTCTCATACACCCACACCCACACCCACACCCACACACACCAAGTTCATACTTCTCAGCTAAACACTCACCAACCAACCAGCCGCACAACACCAGTGCATTTCAATTCTTTTAATTAACACAAACGTCTACAGGGAGACACACACACACACACACACTTTCTCTCTCTCTTGATACATGGCTTCTTCTTCACTATGTTTTCCGGCGACGTCAGCTGCCGGACCTCGGACCACTTTCCGAACTGAAACGGCCTTCGTACTCTCTGG…
comp4511_c0_seq1	comp4511_c0_seq1a	1017	1	3	tgg	4	835	846	66	908	Y	49	AACACCTTCACAACCTTGACCT	GCAGTCAGTAAGTGGCACAAAG	113	GGTGCAGCTTCGACCACACAATGTCTCATGCAGTCTTGTGCAGCTCAGGAGGAACTTTTACTTCATATTAAGTCCTCTTGGTCTTCTAGAGATCGCTTGCGAGCCTTCAAGTTGAGCTTAAGGCTTTCCGGTAGAGGAGGTGTCCTCCCTCTACGGAACAGAACTGCAAGAGCCCTCATGTTCCGGCAAAGATCAAATACTGATGAAGCTTCTATCTCTGCAACACCTTCACAACCTTGACCTCCTCCCTCCAGTAAGTCGCAATATCTTGCAGCTTCATTCTGGTCTTCAAATACAAGGACTCCCTCCCTGACATCCTCAACAAGCATTGGAAACTTTGTGCCACTTACTGACTGCTTGGCCTGATTTCTCCGCTTCTCACCTTTGGAAAAAAGAAGC…
comp4514_c0_seq1	comp4514_c0_seq1a	1082	1	2	tc	9	3	20	85	942	N	44	AGAGGAATGTAAGCAACTGGGG	ATAAGCCCCAAATGCTCTGTCA	167	CTTCTCTCTCTCTCTCTCTCACTCTCTGTGACATTGAATCTTGTGGTGATTCCTGGCGCGTGAGAGGGCGAAGGGTGGAAGAAGATGTCATTGTTTGGATGGAAGAGCTTCTACGAGAACGAAGATCGCCCGGAGAAGCCTCGGAGGTATGGCGTCACAGAAATGAGGGGTCCCCATTACACCCTTTTGTCACAAAACCTCCTTCAGGATATTTTTGAGTCTATGGGGCAGTTTGTTGATGGTCTGAAGTTTACTGGAGGTTCTCATAGTTTGATGCCAAAAACTTTCATCAAAGAAGTGACTGACATGGCTCACAAACATAATGTGTATGTCAGTACTGGTGATTGGGCTGAACATTTGCATCGCAAGGGTCCATCAGCTTTCAAAGAGTACATAGAG…
comp4517_c0_seq1	comp4517_c0_seq1a	2429	1	3	aac	4	1725	1736	315	2354	Y	43	CTGGACGAGCAGAAGGTCTATC	TCCTCAATATGGTGGAGGGAGT	127	TTCTCTAACTATAAACAGTAGCCATACAGATCTCAAACGTTATACAACTTTGAGATTCTGTACTAGTGTATATACATCCATTTAGATCAGTGAGCAAAACCAGACATACCCTCGTGTATCTGAAGATTCAAATTTCTGCTATGCTCTGATGGAAGCTTGAAAAACCATGTAGTCCCCACGGAAAAGGAGAAAAGGATATGTGCTACAAATGATTAAAGGTATAAAATTTGTATAACCGCCTGATGCGGCATGAATGAAGCTGCGAAGAGGTGAAGCTGGCTACCCTCTTGGTGGTGTCTAAAATTGGACAGCTACCGCATCTTCTTTGCAATCTTTGGGTTTTTGCACATTCGGATACTTAAAGGTGTAACCTCCACCAGTTCATCTTCTTGAATGTAT…
comp4521_c0_seq1	comp4521_c0_seq1a	737	1	2	ga	10	609	628	246	584	N	46	AGAGAGAGAGAGAGAGGCGTTT	CACACTGGAACACCTCTCTCTC	92	ACCAAATAAAACATAGATAGATGATAGACACCGCTTTGTACGGCTAGAAGCAAGCACTGGTGATAGCCCAAGTTCTGAATTTCAAGTACACCTCTTTGACAAATCATGGCCATGTCAAATGCACCAAAATCCATCAGAGAAACATAAAATATCCATCAGTTATAAAAGTAAAGGCTAGTGATACCACACCCATGACCATCTTTAGAAACAAATCTTTTTAACCAGATGCGCAAGCTGACGTACTAAACTCCTGCAGTTTGAAACAACTGTTCAACCTCAGTTATGCTAGTGCGGGCTTCTTCAATTTCAGGGCCTTCTTTCTGGTCCATCTCCTCCAATTCAGCCAATGTTCCTTTTAGGTCAGCTAGTGAGGCCTCTAGGCGCTTGCGACAATCAGGA…
comp4525_c1_seq1	comp4525_c1_seq1a	320	1	2	ag	6	285	296	1	276	N	56	CTGGAACTGGTTAGTTTGCGTC	AATGGCTTCGACATTACCCACT	95	GCCGAGCTTGTCTTGGAGGTACTCAACGAGCTTTTGGGCGTCTGCGAGGGTTAGATTGGAGATTTCGTCGCCGATTTGGACGATTTTCTCGGGGGCGTCGACAGCAGCGAGAGGGCGGAGATGGACGGCGCGACGGTTGAGGGGTTTCGGGGTTTGGAGCTGGAACTGGTTAGTTTGCGTCGGAAAAGAGACTGAGGGGTGCTTAGGACAAGGGGTGGATGAGGGTGTAGCATAGGACGGTGAATGGAGGGTGACAGTGGGTAATGTCGAAGCCATTTTGCACCAGAGAGAGAGAGATTGGGAAAGAGGAACGGATTGGA
comp4528_c0_seq1	comp4528_c0_seq1a	400	1	2	ta	7	164	177	103	249	Y	40	CCACTCCCAATCCTAATCACCC	CAAACATTTTCAGGGGGCCAAT	80	TTTCATTATATCAAAGGGTGCTTACAGTGACATTACATTGTCCCAAATGGGTTTCATACCCAACTTGGACAGTAAATTTGCAAACTTTATGTGGCATGAAAAATGATAGTCCAATACACGAGACTTTCAATTGAATATCTGTTTGAGGTAAACAACTACTATGTATATATATATATATCTATAGGCCTAAGCGGGTGCTATCCAACCACCACAGCAATAGAGCCACAGTCCCTGAGCCACTCCCAATCCTAATCACCCTCAAGTTCAACAAACCATATTCAAAATTCAACCTTGTCTAGTTGCCTTAGAACCTTAAAATTGGCCCCCTGAAAATGTTTGCCCAAACTGCCAGTTCGCCGGAGCGACATTGTAGCTAGTTACAGTCCTTCCATCACTGGTG
comp4530_c0_seq1	comp4530_c0_seq1a	831	1	3	cag	4	193	204	24	806	Y	47	ATGTCAAGGGCAAAGTCCTAGG	TATAAGGCCTTGAACCCACCAC	79	AAAAAAAGGAGTGTAAACCAAAAATGGCTACCTTCTTTGGGTCTCCACCATTTCTTTTTCATCCAATCACAAGAACCACTCATTACTTCTCTTCATCCTCTCAAACACCTCAGCCACCACCCTCAGCACCTTCACAACCACAACCCCCATCACCGCCTCAGCCACTAACCACCACTTCTGCTGACCCCCCACCAGCAGCAGCAGTATCAGTCCAAGTGGAGCAGCAGAGACCCAGTAGGACTACCAGTTCAAAAACAGTTGATTCCACAGATTGGATAGCTTCAAGCTTGACCAGGAGGTTTGGCCTTGGTGCTGGGCTGGCATGGGCTGGCTTTTTGGCCTTTGGTGTACTTTCTGAACAAATCAAGACTCGACTTGAAGTCTCTCAACAAGAAGCAA…
comp4530_c0_seq2	comp4530_c0_seq2a	475	1	3	cag	4	193	204	24	416	Y	47	CTACCTTCTTTGGGTCTCCACC	ACTGGTAGTCCTACTGGGTCTC	198	AAAAAAAGGAGTGTAAACCAAAAATGGCTACCTTCTTTGGGTCTCCACCATTTCTTTTTCATCCAATCACAAGAACCACTCATTACTTCTCTTCATCCTCTCAAACACCTCAGCCACCACCCTCAGCACCTTCACAACCACAACCCCCATCACCGCCTCAGCCACTAACCACCACTTCTGCTGACCCCCCACCAGCAGCAGCAGTATCAGTCCAAGTGGAGCAGCAGAGACCCAGTAGGACTACCAGTTCAAAAACAGTTGATTCCACAGATTGGATAGCTTCAAGCTTGACCAGGAGGTTTGGCCTTGGTGCTGGGCTGGCATGGGCTGGCTTTTTGGCCTTTGGTGTACTTTCTGAACAAATCAAGACTCGACTTGAAGTCTCTCAACAAGAAGCAA…
comp4531_c0_seq1	comp4531_c0_seq1a	1994	2	3	ttc	4	673	684	100	1875	Y	46	TGGGAAGACAATGGGGTTATGG	GACGGAGGTTCCAAATGTCTCT	149	CCAAACTTCACTACACACAGCCTGCCACAAGCCTCTCTCTCTGCTCTATCCTTTATATATAACTGCTCACAAAGCTCACAGCAAAACTCTGTCTAACCAATGGCACTTCCCGAAACACAAGGGGCCATAACTCTCTCAGACGCCTGGGACTACAAGGGCCGTCCGGCCAAACGGTCCACATCCGGTGGCTGGACCAGCGCTGCCATGATTCTAGGGACTGAGGCATGTGAGAGGCTAACGACTCTTGGTATTGCTGTTAACTTGGTGACTTACTTAACCGGAACTATGCATTTGGGCAATGCTACCTCAGCCAACACTGTCACCAACTTTCTTGGCACCTCCTTTATGCTCTGTCTGCTCGGAGGCTTCATTGCCGACACTTTTCTCGGCAGGTACCTA…
comp4531_c0_seq1	comp4531_c0_seq1b	1994	2	3	aga	4	962	973	100	1875	Y	46	TGGGAAGACAATGGGGTTATGG	GACGGAGGTTCCAAATGTCTCT	149	CCAAACTTCACTACACACAGCCTGCCACAAGCCTCTCTCTCTGCTCTATCCTTTATATATAACTGCTCACAAAGCTCACAGCAAAACTCTGTCTAACCAATGGCACTTCCCGAAACACAAGGGGCCATAACTCTCTCAGACGCCTGGGACTACAAGGGCCGTCCGGCCAAACGGTCCACATCCGGTGGCTGGACCAGCGCTGCCATGATTCTAGGGACTGAGGCATGTGAGAGGCTAACGACTCTTGGTATTGCTGTTAACTTGGTGACTTACTTAACCGGAACTATGCATTTGGGCAATGCTACCTCAGCCAACACTGTCACCAACTTTCTTGGCACCTCCTTTATGCTCTGTCTGCTCGGAGGCTTCATTGCCGACACTTTTCTCGGCAGGTACCTA…
comp4531_c0_seq2	comp4531_c0_seq2a	1813	2	3	ttc	4	492	503	105	1694	Y	45	TGGGAAGACAATGGGGTTATGG	GACGGAGGTTCCAAATGTCTCT	149	GTGGGTTTGGTTTTGATTTGTGGTTTGGTTCAGGGACTGAGGCATGTGAGAGGCTAACGACTCTTGGTATTGCTGTTAACTTGGTGACTTACTTAACCGGAACTATGCATTTGGGCAATGCTACCTCAGCCAACACTGTCACCAACTTTCTTGGCACCTCCTTTATGCTCTGTCTGCTCGGAGGCTTCATTGCCGACACTTTTCTCGGCAGGTACCTAACTATTACCATCTTTGCTACTGTTCAAGCAACTGGTGTGTCCATATTGACCATCTCAACCGCAATTCCTTCCCTCCGGCCACCAAAATGTGCCGTCGGCAGCCCTTCATGCACTCCATCAACTGGAAAACAGCTGATGGTTCTGTATATTGCTCTCTACCTCACTGCACTTGGCACCGGCG…
comp4531_c0_seq2	comp4531_c0_seq2b	1813	2	3	aga	4	781	792	105	1694	Y	45	TGGGAAGACAATGGGGTTATGG	GACGGAGGTTCCAAATGTCTCT	149	GTGGGTTTGGTTTTGATTTGTGGTTTGGTTCAGGGACTGAGGCATGTGAGAGGCTAACGACTCTTGGTATTGCTGTTAACTTGGTGACTTACTTAACCGGAACTATGCATTTGGGCAATGCTACCTCAGCCAACACTGTCACCAACTTTCTTGGCACCTCCTTTATGCTCTGTCTGCTCGGAGGCTTCATTGCCGACACTTTTCTCGGCAGGTACCTAACTATTACCATCTTTGCTACTGTTCAAGCAACTGGTGTGTCCATATTGACCATCTCAACCGCAATTCCTTCCCTCCGGCCACCAAAATGTGCCGTCGGCAGCCCTTCATGCACTCCATCAACTGGAAAACAGCTGATGGTTCTGTATATTGCTCTCTACCTCACTGCACTTGGCACCGGCG…
comp4533_c0_seq1	comp4533_c0_seq1a	2912	1	4	tctt	3	218	229	322	2706	N	43	TCAGCTTCCCTGATCAAGTTCC	TACTCGTGCAATACCCAAGCTT	160	TTGAGGGCAACAGTTAGGTGTCTGTTTCTTTCCCTTCTTCTTTCTCCCTTCTCATCAAACACAAAAAACACATGAACGGAGAACTAACTGAGCTACAATTCCTTTGCATTCTCAATTCGATAGCAATGGGGATAACTTTGCTTTTTGGGTGTCTCTAGACAAATGTCGATCTGCTGAAGGTATTAATGTGAGATGGGTTGGTGGCAAAGTGGGTGAATCTTTCTTTCTTTTTATCCTCTTAGCTGCCGTTATAAAGTGAGGATCTGCATCTAGCCGTGTCCAGTAGCAGGAATTTGGAGTGAAGATTGACGTCTTATAACGATGGATCTTCATGATGGAAAGTGTTGGAGCACTTCAAAGAAGGATCATTGGAAGACCACTTTGCTCTTAGCTTATCAA…
comp4533_c0_seq2	comp4533_c0_seq2a	2936	1	4	tctt	3	218	229	373	2730	N	43	TCAGCTTCCCTGATCAAGTTCC	TACTCGTGCAATACCCAAGCTT	160	TTGAGGGCAACAGTTAGGTGTCTGTTTCTTTCCCTTCTTCTTTCTCCCTTCTCATCAAACACAAAAAACACATGAACGGAGAACTAACTGAGCTACAATTCCTTTGCATTCTCAATTCGATAGCAATGGGGATAACTTTGCTTTTTGGGTGTCTCTAGACAAATGTCGATCTGCTGAAGGTATTAATGTGAGATGGGTTGGTGGCAAAGTGGGTGAATCTTTCTTTCTTTTTATCCTCTTAGCTGCCGTTATAAAGTGAGGATCTGCATCTAGCCGTGTCCAGTAGCAGGAATTTGGAGTGAAGATTGACGTCTTATAACGATGGATCTTCATGATGGAAAGTGTTGGAGCACTTCAAAGATTCCTTGCTGAATGGCGTTTCAGAAGGATCATTGGAAG…
comp4539_c0_seq1	comp4539_c0_seq1a	712	1	2	tc	8	23	38	359	712	N	42	GTGAATGTAACCGATTCGCAGG	GTAACCAAGTGACCTTCCGCTA	82	GTTCAAAGCTGCCCTCCTTATTTCTCTCTCTCTCTCTCTACCCTTTCCGGCGTCGCCGTTGCCACCGGCGGCGATCTCACTCCTTCCTCTGTCGGTTTTCTGACCAATCTATCCCTATCTGCCCTTCCCTCTCCTCTCTCTATCTATATCACTCTATTCAGAAAAACAAAAAGAAAATCAAACAAAAAATTCCAAATTTCGAGAGGGTTTCGTTGTCTTCTATCTCAATTTTCATGCTATCAAGGGTTTGATTACTATATATTCCGAATAAGAAGAGGAGAGGGAAGAGGAAGAAAAAAGAAAAAAATTAATTTTTTTTAAAATTAAAAAAAAATTAGGGTTTTGGTCTTTGATTGAGATGGCACAGGTTCAGGTTCAGCCTCAGGTGGTGAATTCTGG…
comp4544_c0_seq1	comp4544_c0_seq1a	832	1	2	tc	7	743	756	162	743	N	45	CATATGAGGCTGCTGGCATTTC	GAAAATCAGAAACGTGCCGACA	246	GAAAAAAAAAAAAAAAAAAAACGAAATGGCAAGTCTATGCTTTTTTGCAAAGATCAGTTGCTTTAAGCTGAAACCAGTTTCACAAGGAAGTTGACTGCCACTAGTAATGCATGAGCCCATACCTAATTGAGATAGTTCCATATGAGGCTGCTGGCATTTCATGCAGACTGTACATTTCCCTGAGATTGAGTACCAGATTTGGCATCCCCTTCTTTCCATCCTCTCTGACGAGCTCTTAGCTCCCACATTGCAGTCAGTCTCTGCTGTGCCAATAAAGTCGCTTCAGCCTTTTCCCTCGCTTCTTCACATGTATCCATTCCTGAATTGCACTTGTCTGCCTCTTTTTGATACTGAGACGTCGTCTTCTTCGCCTCAAGCAGTGACATGTCGGCACGTTTC…
comp4545_c0_seq1	comp4545_c0_seq1a	1615	1	2	ga	10	885	904	829	1512	Y	45	ACCACACCAGTAGCAAGATCAG	GGGTTTGATGAGTGGGTGAGAT	141	GCCGCCTCTCTTATAGATATACAGAAGGAAAAATCTGGGAGAGATCATCAAGTTCTACCACACCAGTAGCAAGATCAGCACTTAGAAGGAATCAAATTCCAGTCTTTTTTCACATGGGAGGAAGAAAACAAAAAACAACCCTAGTGGAGTTGTGTCCAGAAGGTTCCATCCAATGCCTACCTAACCTGTCATGGCAAAATCTCACCCACTCATCAAACCCCACCATCTCAGTTTCTTAGGCTTTCAAATATAGAAAACCTGAAAACAAAAGGGTTAGAGTCAAAGAGTAAAGCAAGTTCATGCTTTGATGGAGAGTCACACTGGCACTGTTGTCTGTGGTGGTGATGCCACCATTGCCTGTAGGGCCAAGGCTAAAAGTTGGACTATTAGTAGAGCCTG…
comp4547_c0_seq1	comp4547_c0_seq1a	260	1	3	ctt	4	116	127	226	258	N	48	TCTGTGTAAAGGAACGAGGTCG	CTCTCTTTTCCAGTGGGTCCTC	169	GCAACCATGAAAACACCAACATACCTGTATTCTGTGTAAAGGAACGAGGTCGCCCCTTCAGAGATGGCGTTTTGAATTTCGGCGCATTTCTGCACAACGTTGTGGTCGTTAATACCTTCTTCTTCTTCAATTAGTGATTCCGTGAAGCCGTTCTTGCCATCTCCGGCGACCTTCTCCGTCGAGAGCTTGACACGGGAGACGAGGACCCACTGGAAAAGAGAGAAAATGATTCCGATAACGGCGCAGACTGGAATCAGAAT
comp4550_c0_seq1	comp4550_c0_seq1a	4610	1	2	ga	6	4507	4518	262	4404	N	43	AAAGCCTAGCATCTTGAGCCTT	AAAGAGAGGGACAGGCTTGATG	218	TTTGGAAAGTAATTATTGCATCTTAAATTACTGGGAATATTAGTGTCACACGTTCATGCTGAAGAAAAGTTTCTCTCAGAAGTTACAGCACAATGAAAAAAACCCCAAAAATGAATAAAATTACAATGGGGAATTTCTAAACAGATTCACATTCATCGAAGTTGCATTTATGCATCCTCATGAGATCAAAAGAGAAAGATAGCTCAAGTACATAGGCGATGTTATTTGTACTCGGGAGATATTTTATTGGTTCATAGTTTACCGATCAATACCCTCAATCTTGTCTTCAACTTCTGAATACAACTGCCTTAATCTCTCAATATTGTCTTCTGAAGTTTCCCAATACCCACGTCCATTGGCCTCCAAGAATGTCTGCAACAATTTCCTGAAAGAATTTGG…
comp4551_c0_seq1	comp4551_c0_seq1a	1538	1	3	gtg	4	212	223	40	1428	Y	49	ACATTGAAGGCTAGGGCATTGA	ACTGCCATTACTGCCACCATTA	79	GTAGCATACTCACCCAACCTGGTCCACTTTTTGCAAGAAATGGACTCGGTTCAACGGTTGGTATTCAAACCGCCGGAAACTCCAAGGGAGCCTATGGAGTTCCTATCTCGCTCTTGGAGTGTCTCTGCTCATGAAGTCTCCAAGGCTATAGCTCCACCTCAGATGGTAGCTAAGGCAATGAGGGGTGGATTTAATGGTAACGATGGTCCGTGTGGTGGTGGTGAGACTATACAGGAGGATATTGTCGGAGAGTTGGAGGAGTCAGCGACTGTTTCGGGGAACCCTTTTTCTTTTGCTTCTTCTGAGACTTCTCAGCTTGTCATGGAACGTATAATGTCACAGTCTCAGGAGGTATCACCTCGCACCTCTGGAAGACTTTCTCACAGCAGTGGCCCTTTG…
comp4555_c0_seq1	comp4555_c0_seq1a	1259	1	2	cg	6	1123	1134	86	1108	N	49	GCAAGACGGTAGTTGACAGAGA	GGATTCGTCTATCTCAGCAGCA	81	CGCAAATTGAATTTAATATTCATAAATCGTTCACACTATTTACATAATACAACATTAGGTTTACAATAACGAAGCTAATTTATTAAGGTTTGACAACCTTAGAACACTGTTTGTGGACGAAGTCTTTGACCTCAGAAATGAGCTGCGTAGACTCGGGCAGTTCAGGAAAAACATAGAAAGCATGTATCATGTTTGGGTACTCTACCAGATACACTTCTTTTCCTGACCTCTTCAGCATCTCATAGTACCTTCTTTGCCAGTCTTGCAATGGATCCAAACCACCCACGAAGATTATGGTTGCCGGAAAATCCAACCCCGATATGTCAGCCGCCCTCGAATTGGTCACGTTGATGGCCGCATGGTCTCTGTCCGATCCTACTCCTGGTGGCAAGAATGCCC…
comp4561_c0_seq1	comp4561_c0_seq1a	597	1	6	caccaa	4	357	380	22	498	Y	50	AATTTCCCGGTCAAGCTCAGAT	TGTGCTATGTTTGCAGCTCCTA	188	TAAAAGAAACAGAGCAAGAAGATGGCAGGCCAAGGTCAGGAAAGATACCCGGCCGGACAATTTCCCGGTCAAGCTCAGATGAGGAAGGATGACTGTGTAACCCAACCATCCAACGTCCATAACTATGGGCAAGATCCAAACTTCCTTCAACAGACTGGGGAACAAGTGAAGACCATGACACATGGAGCAGCAAACATTGTGCAGGGGGCTGCACAAGGTGCTGCTAGCGTAGCACAAGGAGCAGCAGTAGGAGCTGCAAACATAGCACAGGGAGCCGCTGAAGCGGTGAAGAAAACTCTGGGGATGAACACTGAAAACAGCCCCAACCACACCGGCAACCCAAACCATCCTGGCAGCACCAACACCAACACCAACACCAATTATTCAGGCAACACTGAC…
comp4561_c0_seq2	comp4561_c0_seq2a	547	2	2	ct	10	1	20	26	448	N	52	CAACAGCCACACTTGAATGGAG	GTTGGTGAAGTTGAACTCGGTG	253	CTCTCTCTCTCTCTCTCTCTTCACAATGGGTGGTGCACAACAGCCACACTTGAATGGAGCCTATTACGGCCCATCGATCCCCCCACCACCACCGAAAACCTACCACCGCCCCGGCCGCGGTGACGGATGCAACCCACTCACCTGCTGCTGTGGCTGCCTCTGTAGCTGTATCTTCAATTGCATCTTCCAAATCATTCTCACCTTCGTCATCGTCGTCGGCGTCATAATACTCGTCCTTTGGCTCACCCTCCGACCCAACAAGGTCAAGTTCCAAGTCACCGACGCTGCTCTCACCGAGTTCAACTTCACCAACACCAACACCAACACCAATTATTCAGGCAACACTGACTATCTGAGCAACACCGGTTGCCCCGGAAATGCCGATTACCCAAGCAACAC…
comp4561_c0_seq2	comp4561_c0_seq2b	547	2	6	caccaa	4	307	330	26	448	Y	52	CAACAGCCACACTTGAATGGAG	GTTGGTGAAGTTGAACTCGGTG	253	CTCTCTCTCTCTCTCTCTCTTCACAATGGGTGGTGCACAACAGCCACACTTGAATGGAGCCTATTACGGCCCATCGATCCCCCCACCACCACCGAAAACCTACCACCGCCCCGGCCGCGGTGACGGATGCAACCCACTCACCTGCTGCTGTGGCTGCCTCTGTAGCTGTATCTTCAATTGCATCTTCCAAATCATTCTCACCTTCGTCATCGTCGTCGGCGTCATAATACTCGTCCTTTGGCTCACCCTCCGACCCAACAAGGTCAAGTTCCAAGTCACCGACGCTGCTCTCACCGAGTTCAACTTCACCAACACCAACACCAACACCAATTATTCAGGCAACACTGACTATCTGAGCAACACCGGTTGCCCCGGAAATGCCGATTACCCAAGCAACAC…
comp4563_c0_seq1	comp4563_c0_seq1a	5503	1	3	tca	4	1547	1558	475	5403	Y	41	TTCCAAAATCGGTAGCCATCCA	CCCTTGCACTGGAGAAGGTTAT	131	ATTAGACTTCTATGCTATCAAAGCTACAATTGGATTCCTGAATATTTTTATTCATCTCCTCAAAAGTTTCAACTTTGAACAACACCCAACATAAAAAATCGTACAGAATTTCATCAGAATCCTAAAGTCTCTGGTATGTCAATCCACCCCCTACCGGGTGGAGCCTCAGTTGCCAAAAAAGGGTAACGCCAAAATTTGAGTTGTATAATGAGGCAACTTTGAATCGTCAAATACATCTCCTTGAAATATGATGAACATGGTTGTGAGAATTTTTTATGCAGAATTGGTTTGAGATAGTGTACCTATGCTCTTTCCTGGCTCTTGGCTCAATGGTAGGTGCATGCCCCGATTCTTCCATGTAGAAATTAGAATACACCTAAAATGCTGATTGAGAAAGTA…
comp4565_c0_seq1	comp4565_c0_seq1a	915	1	3	ggt	7	893	913	278	736	N	43	CGAGTAATCCCTATCCACCACG	AGGCCTTTACTCTCCTCCTCAT	85	CCAATTCACAACCAATTCGACATTACATCAAACTCATACAACATTGCTTCTTACTCCTCATAATAAAACCAAACCGCAGGCCTCACAGTAAACAATTGGACAATTAGTGCAGGGACCCAACTCGAGATATAAGCAGGGATTTCAAATCTTAACTACCTATGTATCTTCCTAAAACTGTCATGTAACATTTGCTTAAGAATAATGTACCATTTCCATATGGCGATTCCACTCCAAAAATTAAACAATAACCAGGGCATGTCGATATAAGTAGAGCTCATCCAGAGGCAGAATCTGGAGAAGGCGTCTCTTGCCTTGGTCTTCTTCGTTCCGGAGGAGGGCCATCTCTCTGTCTGACATATGCTTTACTCTTGTATTTTGATCGATTGGACTGCTTTGGTT…
comp4569_c0_seq1	comp4569_c0_seq1a	2933	1	3	ttc	4	1063	1074	142	2850	Y	43	TTGAGAGCTTCCAGAAATCCCC	AGGATTCACAGGACCCAAATCC	197	TGGACAAGTAGAAAGTGGAGTATGAATAGCAAAATCCTCAGTAGCCTAAAATAATACAGATACGAACAACCACCGAACCAAAATGAGAAATAAAAACAAAACCAACAGGAAACAGAAGGGAATGAAGGAGAAAACTAATTAACTTGTGAGAAGAGTCTCGATGGCTTCAAAGAATAGAGGAGCCATTTCTGGGCTAGGTATTTTGATTGCACATTTGAGACCAGGGATTCCTATTGTCGCAGTGAGTTCAATCAAGAAAGGTATGCCACGAGGGAGCTTTGAAGAGAGATACAACACCTCCTGGTTGGCATGTTTACGCTTTGCAATGAAGAACATATTTGATGCAGTCAACCGGTCTAGAGTTGCTTCCACACTGTTAATCACAATACCTGGAAAGTC…
comp4571_c0_seq1	comp4571_c0_seq1a	789	1	3	cga	4	206	217	117	419	Y	43	CACCGAACACACAGAAGAGAGA	TCGTTCTTGGAGGTCTTCTTGG	85	ATCCAATACAATTCCAAGGACATACACAACCAGGTGGAGCGAACCTGCTTTCCAGGGGTTTTGTAACATCCGTCATATTCACTTCTTAGCGCACCGAACACACAGAAGAGAGAGAAATGTCGAAGAGGGGAAAGAGGAAGGATGAGGAAGACTACGCCTCCGACGATGACGCGCCTGCCAAGAAGACCTCCAAGAACGATGACTCCGACGACGACGACATCGTTGTCTGCGAGATTTCGAAGAATCGGAGAGTGTCTGTGAGGAATTGGCAAGGGAAGGTTGTGGTTGATATTCGGGAATTTTACGTCAAAGAAGGAAAGCAAATGCCTGGCAAAAAAGGTATTTCATTAACCATGGATCAGTGGATTGTACTTCGAGATCATGTAGATGAAATTGACA…
comp4573_c0_seq1	comp4573_c0_seq1a	1793	1	3	ttg	4	823	834	63	1364	Y	43	CCTACCGTACTTCTATTCCCGC	TGGGATTTGGTGATGTCGGATT	87	ATTGCCCTCCTTCCGTTCTCTCAGTTCACTTCCATTTCATCAACAAATCGATCCATCGTAGAATGGCGGAAAAGAGTTTCAAGTACGTGATCGTTGGTGGCGGTGTCGCAGCTGGATATGCTGCTAGGGAGTTTACCAAACAGGGAGTTAAGCCGGGAGATCTGGCGGTTATTTCCAAAGAGGCGGTGGCTCCTTATGAACGTCCTGCACTTAGCAAGGCATACCTGTTTCCTGAGGGGACTGCAAGGCTTCCAGGTTTTCATGTGTGTGTTGGAAGTGGAGGGGAGAGGCTGCTTCCTGAGTGGTATGCAGAGAAAGGCATATCATTGATCCTTAGCACAGAAATTGTGAAAGCTGACCTTGCTTCAAAGACTCTGATTAGTGCTGCTGGAGAAACTT…
comp4574_c0_seq1	comp4574_c0_seq1a	729	1	6	agagga	3	208	225	123	599	Y	41	AGCAATTGATGGCTCAGAGGAA	AGAGATTGCAATCTGTGGCTGA	221	TGTATATCGAAATTAATCTAAGCTAATAACTATCTGGGTCCTGTTACTTAACACCTCTCTCTCAAAAAACAAAAAAAAAACACTAGCCTCTGTCACTGCAGATTTTATATTTGTGAAGTCTCATGGCTTCCTCTAGTGGAACATCATCAGGGTCACCTGTGAATCAGAACTCGGGTTCTGAAGAAGATCTTCAGCAATTGATGGCTCAGAGGAAGAGGAAGAGGATGATATCGAATCGCGAATCAGCCAGGAGGTCTCGGATGAGGAAGCAGAAGCACTTGGATGAACTTGTGGCCCAAATGGCTCAGCTCAGGGAAGAGAACAGCCGGATCATTGCAAGAATCAATGTCACCACCCAACATTACCTCAACGTTGAGGCTGAGAATTCAATTCTGAATG…
comp4579_c0_seq1	comp4579_c0_seq1a	711	1	3	tcc	8	46	69	178	711	N	48	CTCCACCAACAACCTCTCCTAC	CTTGCATGAAACTTGGAAGCGA	86	CTTCATTATCTCTCTGCATTAATAGAACACTCTACTTCGTCCATTTCCTCCTCCTCCTCCTCCTCCTCCACCAACAACCTCTCCTACCCTTTGTCTTCATGGCCCTCCTTTGTCAAGCCAAGACAATGTCTCACAACTGGCAAGCGTAACCATCGCTTCCAAGTTTCATGCAAGAACATGCATGGAGGTGACCAAAACCGTAAAACTGGCTCCAATAGCGACGGAGAAACTTTTCAAGGAAAGTTTGATCGGAGGAATGTACTTCTTGGGCTTGGTGGGCTCTACGGTGCCGCCAATCTCATCCATGATTCATCAGCCTTCGCTGCTCCGGTGCCGGGGCCTGACCTTACACAATGTCACACCGCCAGCATAGATGCTAATACACCTGTGCCATACACT…
comp4581_c0_seq1	comp4581_c0_seq1a	1348	1	2	ag	9	1	18	217	1044	N	42	ACAATTAGGCCCTCCATCGTTT	TGCGTTGGAAAGTCGAGACATA	199	AGAGAGAGAGAGAGAGAGACAGAGTCAAAAGCAGTACCTAGATTCCTTTTTTTGGTCCTAAACTGCAAGCATTCTATAAGCAATTTCCATTTACTCTCCTTACTCCAAACCCAATTCTTCCAGCCAAGATTCAATTCTATAAAGCATAACAATAAATACATTAGCTGTTGTCAATTAGAACTCTTCAGTTTGTCCTTCAGGATCGTTATTTTGGCAATGGATTTTTTGGAAACACCTGAAATACAGATTCTGGGTGTTGCTGTTGCTCTGGTTGCCGTTGCAGCTGCTGTATACTTCTTTTCCTCCAAGAAACCTAAAGGCTGCTTAGATCCTGATAATTTCAAGGATTTCAAACTCGTGAAGCGCACCCTACTCAGCCACAATGTTGCAAAGTTCAGA…
comp4582_c0_seq1	comp4582_c0_seq1a	514	1	6	agtcgg	3	405	422	97	393	N	44	TCACAGCTTCAATGACATCCCA	AAAGATCGAAAGGAACCCTCCC	222	GTAATATTCTAAGTACTCAGTTATCATAAGTAGCTTTAATATAGTGGTGAACACCTGAAAAAAGTAGGAAAGAGATATAACAGGCTTAGGAAGTCATTTCTCCAAGCTATAGTGCTTATTCACAGCTTCAATGACATCCCAGGTGACATTCATTCCTTTGGGAAACTCAACCAAATCACCAGCTCCTATTTCAAAATACCCGTCATGGCCCTCGCAGTACACTTTAACTTTTCCCTCCAACAGATACATTGTCTCTTTGGCAGTGAATGTCCATGGAAATTTGCTTGGCGAGCATCCCCATTTGGGCCAAGACGCGATATCGAGCTCAGTGAGCTTAGATTCGGGAGGGTTCCTTTCGATCTTTACTCCAAATATCTCTGTGGTGGTGGCCATTATAGT…
comp4582_c0_seq2	comp4582_c0_seq2a	536	1	6	agtcgg	3	427	444	131	316	N	44	TCACAGCTTCAATGACATCCCA	AAAGATCGAAAGGAACCCTCCC	244	GTAATATTCTAAGTACTCAGTTATCATAAGTAGCTTTAATATAGTGGTGAACACCTGAAAAAAGTAGGAAAGAGATATAACAGGCTTAGGAAGTCATTTCTCCAAGCTATAGTGCTTATTCACAGCTTCAATGACATCCCAGGTGACATTCATTCCTTTGGGAAACTCAACCAAATCACCAGCTCCTATTTCAAAATACCCGTCATGGCCCTCGCAGTACACTTTAACTTTTCCCTCCAACAGATACATTGTCTCTTTGGCAGTGAATGTCCATGGAAATTTGCTTGGCGAGCATCCCCATCTACATGCCACATTTTAGCATCTTGGGCCAAGACGCGATATCGAGCTCAGTGAGCTTAGATTCGGGAGGGTTCCTTTCGATCTTTACTCCAAATATCT…
comp4584_c0_seq1	comp4584_c0_seq1a	606	1	2	ct	11	585	606	1	450	N	47	AGCCCTACCAACTCCAGTATCT	TCCAGGTGAAAGCCTCTTCTTC	194	TTTTCTACTTGACTTGAAGAGAAGATATCGATAGACAAACCATCCAGTATATCCGAGCCCTACCAACTCCAGTATCTTTGGAAGCACAGGGACAGAGTTGATTGCACCAATGACAATTGAAGATAGCCAAACTGCAACTATAGCTCCACCTCCATAAAGAAGTACTGTAGATTTGTTTTCAACTGCATCCCACTTTGCCTTTAGATCATTGAACAACTCATCAGTATCAACAGGAGTGGATGTCTCTTCTGAAGAAGAGGCTTTCACCTGGAGCAGAGCCGACCTCCGGGACACTGACAACTGTTTGCAGGAAGTGGAAAAGGGCGAAGAGGACAAGCGCGGGGGAAGGTAAGGCAAAGCGGAGCAATGGGTGGTGATTGGGAGATGCCGTATCAAGAC…
comp4585_c0_seq1	comp4585_c0_seq1a	1534	1	6	catgat	3	1061	1078	83	1435	Y	42	CCCGATGATCGAATTCCAGCTA	TTCGGCAATCATCCTGACAAGA	226	GTCAAAGTCTCTCTCTCCAAAAAATCTAAAACCCCTAAACCCCAAACACCAGTTCTAGCCACCAAGAGCAATAGACACAACCATGGCTTCAATGTCCATGGACATAGCCACCACTTTTCTCGGACTGTACAAACGACCGACGACTCTACTCTCCGGTGTCCGAACCACAGTCTTTCCTCTTCTATGGAAACCCCAACCTCAGTACCACTCCCACAGTTTTCGAACCTCGTCTTCGCTCCGTTCTAGAATTATCACCGCTGATTATTTGCCCAAATCAAAGCAACTCTCTCGCAGATTCACTGTGTCTGCGACGACCACGTCGACACCGCAAAGCGAAGATTCCGATGTTTTGACTAAGATTCCTCCCGATGATCGAATTCCAGCTACTATAATCACTGG…
comp4589_c0_seq1	comp4589_c0_seq1a	972	1	4	ggga	3	3	14	171	770	N	40	ATCCGAACTTGGTTATGGCACT	GACCGGCACCAAAAGCTTTAAT	260	GGGGGAGGGAGGGAGGTTGGTTGAATTTCCTTTTAGCGTTTGTGCCTCGAGTCAACCCCTTTTCTTTTCTCAACCCAACCTTGAAAAAATAAAGCCCTCTTTAAATTTTCCATACAAATTTCAGTTGCTGTATAATCTGATCTGCGTTTTCAGTTGAATAAATTAAAGTCATGGCCACAAGTGGAAACAAGAACATCAACGCCAAATTGGTGCTGCTTGGAGATGTTGGAGCTGGAAAATCTAGTTTGGTGTTGCGTTTTGTTAAAGGACAGTTTGTTGAATTTCAGGAATCAACAATAGGCGCTGCCTTTTTCTCACAAATATTGGCAGTAAATGATGCAACTGTAAAATTTGAAATATGGGATACAGCTGGTCAAGAGAGATACCATAGCTTAGCTC…
comp4595_c0_seq1	comp4595_c0_seq1a	1623	2	3	tgt	4	1081	1092	342	1520	Y	42	TCTGAAGGATCTGAGATGGGGT	CCCCTTCTTCTTCTTCCCCTTC	271	CACCACACCACAGCACACCATGATTTGCACTACATACAAACAAGTAGATTATACATTAAAAGATAGATTAATTACACCCAGCTACATACACAAACTAAAATTCTCCCTTGATCAATGCATAGGAAAAAACACAAGCTAGATCAAAATATGGAGACTAACCTAAGGATACATAATAACATGAACTACTCCATACCCTCTAATGACTCACCTCTGCAATGTCAAAAAAACCATTGCAGAGGCCTTAGTAGACAATACCATAATAAACCTAGAAACCTTCACCTAAAAACTTACTTAAACACACAGATTACAACATGATAATATCGATACAGTAAAGGAAATTAAAGAGCTGCCCAATCTATCTCCACTGAAGGGTACTTATTCAACATGAAGTTCTCTGAC…
comp4595_c0_seq1	comp4595_c0_seq1b	1623	2	3	gaa	4	1393	1404	342	1520	Y	42	TCTGAAGGATCTGAGATGGGGT	CCCCTTCTTCTTCTTCCCCTTC	271	CACCACACCACAGCACACCATGATTTGCACTACATACAAACAAGTAGATTATACATTAAAAGATAGATTAATTACACCCAGCTACATACACAAACTAAAATTCTCCCTTGATCAATGCATAGGAAAAAACACAAGCTAGATCAAAATATGGAGACTAACCTAAGGATACATAATAACATGAACTACTCCATACCCTCTAATGACTCACCTCTGCAATGTCAAAAAAACCATTGCAGAGGCCTTAGTAGACAATACCATAATAAACCTAGAAACCTTCACCTAAAAACTTACTTAAACACACAGATTACAACATGATAATATCGATACAGTAAAGGAAATTAAAGAGCTGCCCAATCTATCTCCACTGAAGGGTACTTATTCAACATGAAGTTCTCTGAC…
comp4596_c0_seq1	comp4596_c0_seq1a	1192	1	3	cgc	4	1060	1071	220	1098	Y	43	TCAAATTCCGCCCATGTAGGAA	ATCGCCCGAAGAATAGGAAGTC	98	GGGGAAGTGCCTTAACAGATATAAGATTTACTAATATAAATGGCAAGCAGATTGTATATACATTAAAGGAACCAGCAACTATGACTAGGATTTGATACAACCCATTTTAAGCAATGACAGTGTAACGTGTATGCGTAAGCCGGATGAGCTATTGACAGTATCAAGAAGCAACCTGGGAATTCCATCGATGAGGCTGAGGATGTTGATTTGGTGATACTAATCCTCAGAATCGGCATCAAGTGGACAGGATCCATCATCCACATTGGCTAGTGGGTTGAAGAAAGGCGAGCTTGGATCAAGGCATCCGGGTACAAGATCAAGATTGCAACGGTCACCTCCTTCAACTGTCAAGTTACCAATCATAGCGCATCTTGTGATGACAATATTTGTGTCTGGGAA…
comp4605_c0_seq1	comp4605_c0_seq1a	1217	2	4	cata	3	89	100	183	1025	N	43	GGGTCCATGTTAAGCTCTCACA	ACCTCACCCAAAACACAGTTCT	138	GGTGATACAACGAAGATAAATATAATTAGTTACAGAAGATACCGACTCTAATCACAAATTCAATATAGCAGGAAACATAGATTGCCACCATACATACATACGCTGCTTGATTCCCCAACTACCAAAAAGTCAGGGCAGTAACTGGATTTCGCTCGAGAAACTGAAAATTGGTCAGATTACTATGAAGTTGTTTTTTCAAAGCTACCACCAACCTGCATATGAAGCCACTCGGGTTGGGATCCATGAGCATATTCCCTTGGTGCTTGAGATCCAAATATCATTCCAGCAGCATCAAATCGTGGTGCCACAAGATCCTTTAAAGGGAATCCGTCCACTGTGAGGTTCATCATTGAATTGACTGCTTCGAGCTTCATTGACAAGAACTCAACCTGACGCTGC…
comp4605_c0_seq1	comp4605_c0_seq1b	1217	2	2	ga	8	1144	1159	183	1025	N	43	GGGTCCATGTTAAGCTCTCACA	ACCTCACCCAAAACACAGTTCT	138	GGTGATACAACGAAGATAAATATAATTAGTTACAGAAGATACCGACTCTAATCACAAATTCAATATAGCAGGAAACATAGATTGCCACCATACATACATACGCTGCTTGATTCCCCAACTACCAAAAAGTCAGGGCAGTAACTGGATTTCGCTCGAGAAACTGAAAATTGGTCAGATTACTATGAAGTTGTTTTTTCAAAGCTACCACCAACCTGCATATGAAGCCACTCGGGTTGGGATCCATGAGCATATTCCCTTGGTGCTTGAGATCCAAATATCATTCCAGCAGCATCAAATCGTGGTGCCACAAGATCCTTTAAAGGGAATCCGTCCACTGTGAGGTTCATCATTGAATTGACTGCTTCGAGCTTCATTGACAAGAACTCAACCTGACGCTGC…
comp4606_c0_seq1	comp4606_c0_seq1a	669	1	4	aaca	3	8	19	205	669	N	43	CCTTGGTCCCATCCTTTGATCA	GCCGCTCCAATCTTGTTTCTTT	231	TAAAAACAACAAACAAACATCCCCTAAAACTTCAGTTTGTGGCAAAGAAATCATCAGGTGTAGCAGTTATTACAACTTCCAGCTATTTTTTTTTTATCTTCTTTCCGAAGATAATAACAACTACAATGTAGAAGCCAAGGAATAAATTATGGACCTGGAGTAAAATCAGGATGACTAGGGAAGAACGAAAATTTCATGTGATTATAGCTCACTGTCATCCGTGTTTCCTCCGCTTGATGGTTTTCCATTCACTGCGACAAGCTCAGTGTCAAAGACAAGTGTCGCACCACCTGGGATTTTAGGCGGGGACCCCTGCTCTCCATAACCAAGTTTAGCAGGAATTTTCAACTTCCGCTTCTCTCCGACACACATACCCAGCAGCCCTTGGTCCCATCCTTT…
comp4607_c0_seq1	comp4607_c0_seq1a	701	1	2	at	11	1	22	31	438	N	42	GGATCAGGACTTGTTCTGAGGG	TGTGGCTGATAAGCAGGTTGAT	180	ATATATATATATATATATATATGTATACAAATGGAGGCTTCCATGTCCTTATCAGTAGTTCCGGTCTCTCCTAGATCCAAATGCGAGTCCAGAAGCGTCGTCCTTGACCATTCTAAGTCCGGTGTTATCAACCTCATTCCCGGGAGGAACAGAACCAATTACGTGACCAGAAATCGCCGGTTAACCGCCAGAGTCTCTGCTGTTACTTCGGACCCTGCTCAGGTGGATCTCACCTGGCAAATTGTTATTGGCGCTTTAGCTGGTGTTACGCCTTTTGTGGTTGCAGGGATTGAGTTCAGCAAGAGAATAGTGGCACAGAGAAGATGTGAAGTATGTGGAGGATCAGGACTTGTTCTGAGGGACAAGAAGTATTTTTTCCGATGCCCAAGTTGTGGTGGA…
comp4609_c0_seq1	comp4609_c0_seq1a	612	1	3	gga	4	96	107	21	491	Y	49	TATGGTTCTGGTCATGGTGGTG	AGCTCTGTGGAATGCAATGGTA	209	GCGGTGACACTTCAGGAGTAATGCCTGGTTATGGTGGTTACCCTGGCAGTGGTTATGGTTCTGGTCATGGTGGTGGAAGTAACGGTGGTGGTGATGGAGGAGGAGGAGGTGGCGGTTCCGGAGGAATGCCTGGTTTCGGTGGTGGCCCTGGTTCAGGATATGGCTGGGGTGGTGGATATGGATCTGGTGGGGGCAATGGCGGTTACCCCCGCCCGGGAATGGGTTGGTACCCTGTACCAGGTTATCCACCTAATAATGAACCTTACCATTGCATTCCACAGAGCTGCTATGAAAACCAAGGCAATATGTGTCATGGATTCACTTTACACATAAATCATGCTCCTCCTAAGCCAAGTACAGGTAACACCATGGACAAGGATCACCAAGCTTCAGCTGCAC…
comp4610_c0_seq1	comp4610_c0_seq1a	685	1	6	gaagat	4	416	439	352	615	Y	39	CCTCAGTGACAAACCTTGCAAG	TTCAGCATTTTCTCTGGCTCCT	77	TGTGCCGGGATCATCATGCATTGGGCTGCCATTTTATTTTATGAATAGTTGCTCAAAGAAATAGAGAAACTCATACTGGAATATTTACAGAAAAATCTGAAAATCCATCAGAGAGAAAGAGCTGCAATTTAACTTTTCACTCCATTACACTATTGCTTGGTACAATAATCTATCTTTATACAGTCTCAGCAAGTCTTAGGCTTCAGCCAAGATCCCCCGGACTCCATAGCTTAGAAGAACAAAATAACAGACTAGTCAGAAAAAAGTGCAGCTTTAATTGGCTCCAAAATGTGCCCGGGAGGAATTTGATCTCTTCAATCTCGAGATACCACCAGGAAAGTAGGTTTTTTAGTTGCCCAAGATTGAGTAAGATCTTTGAACATCAATGAGAAAGTGCTT…
comp4611_c0_seq1	comp4611_c0_seq1a	1560	1	3	cgc	4	83	94	24	1304	Y	46	CAGACTTGTTCCAGTTGGCAAG	TTGTCATTCAATCCCATCCGGT	170	CCACACTGTTCTACTTATTGGTAATGGCCGAGCGTCTCAACCTAACCTCATCGCCCTCCGCCTCCTCAATGGCTTCTGTCCGCGCCGCCGCCGCTCGCCTCTTTCCTGCCACAGCCAAAGCTGCCAGACTCTCTTTCCCCTCTGTCTCATCTCCCTCTTCTCTAAAATGCCTCCGATCATCTCCTCTTCTCTCTCCTCTCTTCCTCCACCAGAAGAGATCGTCGGCTTACCTGTCGGTCGGCAATTTTAGCACAGTGGCTTCTCCGAAATGCTTCGTGTCCGATCCTGATCAGTTGAAGAGTGCCAGAGAAGACATCAAAGAGATTCTAAAAGCTACCTTCTGTCATCCGATTTTGGTTCGTCTAGGCTGGCATGATGCTGGTACTTATAACAAGAACA…
comp4611_c0_seq2	comp4611_c0_seq2a	1712	1	3	cgc	4	83	94	24	1157	Y	45	CAGACTTGTTCCAGTTGGCAAG	TTGTCATTCAATCCCATCCGGT	170	CCACACTGTTCTACTTATTGGTAATGGCCGAGCGTCTCAACCTAACCTCATCGCCCTCCGCCTCCTCAATGGCTTCTGTCCGCGCCGCCGCCGCTCGCCTCTTTCCTGCCACAGCCAAAGCTGCCAGACTCTCTTTCCCCTCTGTCTCATCTCCCTCTTCTCTAAAATGCCTCCGATCATCTCCTCTTCTCTCTCCTCTCTTCCTCCACCAGAAGAGATCGTCGGCTTACCTGTCGGTCGGCAATTTTAGCACAGTGGCTTCTCCGAAATGCTTCGTGTCCGATCCTGATCAGTTGAAGAGTGCCAGAGAAGACATCAAAGAGATTCTAAAAGCTACCTTCTGTCATCCGATTTTGGTTCGTCTAGGCTGGCATGATGCTGGTACTTATAACAAGAACA…
comp4615_c0_seq1	comp4615_c0_seq1a	457	2	2	tc	10	1	20	144	425	N	43	CCTTGCTGTGAAGGGTTAGAGT	CCATGTTCATGTTTGTGCTCGT	273	TCTCTCTCTCTCTCTCTCTCTGAAACTCTCTATTCTCTCTCAGCCACTCATAGATCGACGAAGAAGAAGAGGCTCCCCGCCTGATTCCTCAAGATCTCCTCTATCGAGCTCTCCCTTGCTGTGAAGGGTTAGAGTTGCTCTTAGGAAGGATTACTGTAGTAGGTACAATAGAATTCGTGTCGAAAATGAGTAGCAGTGGTGGCAAGAGTGGAGGAAGAGCCAGTTCCAGCGGTGGACGTGTTATATGTCATGATCATCATGGGAAAGTAAAAGGGAAGACTGTGTGTCATCCTAAGCATGAGCATAAGCATGAGCATAAACATGAGCATAAACATGTTGATGTTAATGTTAATGTTAATGTTCATATACATAAACATGAGCATAAACACGAGCACAAAC…
comp4615_c0_seq1	comp4615_c0_seq1b	457	2	6	atgtta	3	340	357	144	425	Y	43	CCTTGCTGTGAAGGGTTAGAGT	CCATGTTCATGTTTGTGCTCGT	273	TCTCTCTCTCTCTCTCTCTCTGAAACTCTCTATTCTCTCTCAGCCACTCATAGATCGACGAAGAAGAAGAGGCTCCCCGCCTGATTCCTCAAGATCTCCTCTATCGAGCTCTCCCTTGCTGTGAAGGGTTAGAGTTGCTCTTAGGAAGGATTACTGTAGTAGGTACAATAGAATTCGTGTCGAAAATGAGTAGCAGTGGTGGCAAGAGTGGAGGAAGAGCCAGTTCCAGCGGTGGACGTGTTATATGTCATGATCATCATGGGAAAGTAAAAGGGAAGACTGTGTGTCATCCTAAGCATGAGCATAAGCATGAGCATAAACATGAGCATAAACATGTTGATGTTAATGTTAATGTTAATGTTCATATACATAAACATGAGCATAAACACGAGCACAAAC…
comp4616_c0_seq1	comp4616_c0_seq1a	2573	3	3	tct	5	1323	1337	2	2128	Y	49	GCTGCACTGTCTTCCTAGTCTT	AAGTTATGTTACAGTCGGCGGT	115	GGGGTATTATTTGGTGAATTGCCCTCTTTACCTCCATGATAGTAGCTTTCTTGCCATTTATATTCTCCTTAACCTTAGCTCTCAATTCTGCAACAAAGACCCCATTATTTAACGATGATTGGACGGTCACGATCTCCACCCGGAGCTCCCTCATCGACTGCATCACATCCAATAACAAGCCCTCCCTGTACGGACATTGAAGCTCTACCAATGCATCTCTCTCAATTATAGACACTTCCACTTGCACCGCCTCTCCGGCCACCACCGTCTGCGTCAGCGAATCCACCACCTTCGACTTCGCTCCACCACTCCCCTCCACTATCCTCATTTTCCTCTTATCCGAACCTGGGACCACCATAGCCCTATCAACCACCGTGACCCCACTTCTCTGCTCTCTCA…
comp4616_c0_seq1	comp4616_c0_seq1b	2573	3	3	tct	5	1374	1388	2	2128	Y	49	GCTGCACTGTCTTCCTAGTCTT	AAGTTATGTTACAGTCGGCGGT	115	GGGGTATTATTTGGTGAATTGCCCTCTTTACCTCCATGATAGTAGCTTTCTTGCCATTTATATTCTCCTTAACCTTAGCTCTCAATTCTGCAACAAAGACCCCATTATTTAACGATGATTGGACGGTCACGATCTCCACCCGGAGCTCCCTCATCGACTGCATCACATCCAATAACAAGCCCTCCCTGTACGGACATTGAAGCTCTACCAATGCATCTCTCTCAATTATAGACACTTCCACTTGCACCGCCTCTCCGGCCACCACCGTCTGCGTCAGCGAATCCACCACCTTCGACTTCGCTCCACCACTCCCCTCCACTATCCTCATTTTCCTCTTATCCGAACCTGGGACCACCATAGCCCTATCAACCACCGTGACCCCACTTCTCTGCTCTCTCA…
comp4616_c0_seq1	comp4616_c0_seq1c	2573	3	2	ag	11	2551	2572	2	2128	N	49	GCTGCACTGTCTTCCTAGTCTT	AAGTTATGTTACAGTCGGCGGT	115	GGGGTATTATTTGGTGAATTGCCCTCTTTACCTCCATGATAGTAGCTTTCTTGCCATTTATATTCTCCTTAACCTTAGCTCTCAATTCTGCAACAAAGACCCCATTATTTAACGATGATTGGACGGTCACGATCTCCACCCGGAGCTCCCTCATCGACTGCATCACATCCAATAACAAGCCCTCCCTGTACGGACATTGAAGCTCTACCAATGCATCTCTCTCAATTATAGACACTTCCACTTGCACCGCCTCTCCGGCCACCACCGTCTGCGTCAGCGAATCCACCACCTTCGACTTCGCTCCACCACTCCCCTCCACTATCCTCATTTTCCTCTTATCCGAACCTGGGACCACCATAGCCCTATCAACCACCGTGACCCCACTTCTCTGCTCTCTCA…
comp4616_c0_seq2	comp4616_c0_seq2a	1031	1	2	ag	11	1009	1030	20	586	N	46	GCTGCACTGTCTTCCTAGTCTT	AAGTTATGTTACAGTCGGCGGT	115	CTCTCTAAGTTACCCCTCATGTGTAAAGATTTATTAGCAGTGTATATGATGTTACCCTTTCTGTTGATCCTAGCTCCACAACACCATCGAGTAGTGGAATGCATACGACAGTCTGTACGCGGGCACTCTTGGCTAGAATAGCTCTAGAAAAGACTTTGCTATCGACTTCATTGGCGCCGGTAAGCCATACATGATGCCGCTTTACATAGGCCTTTCCAGGCAAGCCCACTCCAGGAGGAAAAGAGAAAGAGACACACATCAAATAGAACCATTCCAATTCCGTCAAATCCTCCGGCGACAAGGCAGCAGAAGGACGGCGTGTTGGCTGGTTCGACTCTCCGGCGGACAGTGTATCGTAGAGCTCCCTGAGCTGTTGGCTTCTTTGCAGCGATGCCTCTT…
comp4619_c0_seq2	comp4619_c0_seq2a	386	1	2	tc	10	1	20	79	327	N	44	CTCTCTCTCTCTCTGGTCACCA	CTCACGATCCAGGGAAAGGAAA	95	TCTCTCTCTCTCTCTCTCTCTGGTCACCAATTATTCTTATGAGCACTTGAACACTTTATACTGATAATGGGTTGATCAAGGGTTGCCGCCTTTACCCCCAGATTTTCCTTTCCCTGGATCGTGAGCAGGATTGGATCCAGGATCATGATAATCCGCTAACATTGCACTGAAGACCCTTTTATCCACTGAAGACCCCTCTCTCAACTTCATCCGAGTATCCACCTGATTATGCACGTTAGAGAGCTTCACAACATCTCTGATGCCTTCTGTCCTGCCTGAGGATGAGCAGAATAAGAGTAGGAGGAGTATGAGACAGAGAGTCTTCATGCTAGCTTAAGAGACAAGTAGTTGTGATTCTGGTTAATTTCTGGTGTTGCAAATGTAAC
comp4620_c0_seq1	comp4620_c0_seq1a	1578	1	2	ct	6	22	33	39	1457	N	50	ACCTTGATGCTTTGATCTCGGT	TCCTTCTCCGACTTACCCTCAT	167	CACCTTCGAAACTCCCACACACTCTCTCTCTCTTGCCGATGGAGAACTACTCCTATAATTCCTACCCGGAGTCCGGCAACTCATCACCCCGCTCACGCGAAATCGAATTCGAAAACCCTGCTCCATGGGAGGATCAACAACAAGCTCAGAACTACAAGGTCAAGTTCATGTGTGGCTATGGCGGCAAAATTAATCCCAGACCTCACGACAATCAGCTTTCTTACGTCGGCGGTGAAACCAAAATACTCGCCGTTGATCGGAATATCAGATTCGGTTTACTTCTCTCCAAACTCTCCGCTCTGTGTGATGCCGATAATGTGTCCTTCAAGTACCAGCTTCCCGGTGAAGACCTTGATGCTTTGATCTCGGTGACGAATGAAGATGATCTTGAGCACATGA…
comp4621_c0_seq1	comp4621_c0_seq1a	1007	2	4	tatg	3	121	132	310	924	N	48	TTTAGACATGACCGAAAGCCGA	GTGTCGTATAGCTCGAATCGGT	166	GATTAAACATGATTAAAGGCCAATTTGATTGCAATTAATTTAATGTGATTAGGCTGAAAACTAGATTGTTCTGCAAGCTTATAGAACTGCCTTCAATGGCTTTGATATATATGCATTTATTATGTATGTATGTACATACAGAAGTCCTCTATTTGAATTTTTAGGGTTTCGGTCACCGGAGCACACAAAAAACCAATCCGTCCGACCTCCACCTCCACACCGGGATCTGACGTCACCACCGCACAATAACCGCCATCTGACGTCAGCTGAGTCTGCTGAGAAACATGAAACTTTCGCCGGCTTTCATCATAACAAATCTCCTTTAGACATGACCGAAAGCCGACTCGGCCTCGGCTGAAACGCGGCTCGCCGTTTTTGCTGATGCGAAGAAGGCCGAAT…
comp4621_c0_seq1	comp4621_c0_seq1b	1007	2	2	ag	6	961	972	310	924	N	48	TTTAGACATGACCGAAAGCCGA	GTGTCGTATAGCTCGAATCGGT	166	GATTAAACATGATTAAAGGCCAATTTGATTGCAATTAATTTAATGTGATTAGGCTGAAAACTAGATTGTTCTGCAAGCTTATAGAACTGCCTTCAATGGCTTTGATATATATGCATTTATTATGTATGTATGTACATACAGAAGTCCTCTATTTGAATTTTTAGGGTTTCGGTCACCGGAGCACACAAAAAACCAATCCGTCCGACCTCCACCTCCACACCGGGATCTGACGTCACCACCGCACAATAACCGCCATCTGACGTCAGCTGAGTCTGCTGAGAAACATGAAACTTTCGCCGGCTTTCATCATAACAAATCTCCTTTAGACATGACCGAAAGCCGACTCGGCCTCGGCTGAAACGCGGCTCGCCGTTTTTGCTGATGCGAAGAAGGCCGAAT…
comp4626_c0_seq1	comp4626_c0_seq1a	958	1	2	ga	11	1	22	236	844	N	47	ACCAGCAGTACTAGGGTCAGAT	TTCTGGTGCTTATCTTGGCCAT	264	GAGAGAGAGAGAGAGAGAGAGAGCCACTAGTAACCACAATACACCACCCAAAAGGAATCAGAAGCCCTGTCTTCTATCCCAAATAAGGGGGACAAGAAAAAAAAAACAAAACAAAGCATGCTTGTCTAGCTATTAATATAACCAACAACTAGTAGTAGAATCACATGCATACCAACTCTTCTGAACAACAACTTGCACCATCAAACATCTCATTCTCTCTTCAGCTTCAACTTCAACCCCACAAAAACACAGGTCCTCCTGAAATCACCATTGACATTACCAAAGTGAACAGTCCAACCTTTTGAATCCTGAATCCACCATGACTCATGTCTGTGTTGATGCCATTGCCTGCTCCTGACGGGCCTAAACCTGGGCCAACGCCGCCTAAGACACCGTTGG…
comp4637_c0_seq1	comp4637_c0_seq1a	1045	1	2	ag	8	1	16	18	806	N	44	AGTCCCATACTTCGTCCTCTGA	TCCTCCATGTTCTCATTGTGGG	248	AGAGAGAGAGAGAGAGAATGGAGGGAGATCAGAGCAACGGCAGTAATAGTGACAGTACCAACTTGGATACGGCTAAGGCAGAGAGATCGGTGTGGCTGATGAAGTGCCCAGTGGTGGTGTCGAAGTCATGGCAGTCCCATACTTCGTCCTCTGATTCTCAGCCTGTCGCCAAGGTCGTCGTCTCTCTCGATCCTCTCCGTTCCGAAGACCCCTCTTCCCTCCAGTTCACAATGGAGACGGCTGGCAATGGGGTTGGAAACATGCCCAAGACTTATTCTTTGAATATGTTCAAAGACTTTGTTCCAATGTGCGTTTTTGGGGAAACACATCATGGCAAGGTTTCCATGGAAGGGAAAGTGGAACATAAGTTTGACATGAAGCCCCACAATGAGAACATGG…
comp4639_c0_seq1	comp4639_c0_seq1a	714	1	2	tc	11	693	714	50	469	N	43	ACTCTTGTAGGAGGCTGAGGAT	AATAACCCCAGTGCCCAACTAG	177	GGCACAGGTGGTAGGATGGCCACCAATTCGATCTTTCCGAAAGAATTCAATGGCTATTAATCCTCCTAAAAATGATGATCATGTGGATGGAAAGTCAGGATCGGGTTGCCTTTATGTCAAAGTCAGTATGGACGGAGCTCCATATTTGAGGAAAGTTGATCTCAAGACCTACTCCAGCTATAAGGAGATGTCTTTGGCTCTGGAAAAGATGTTTAGCTGTTTTACAATAGGGCATTGCGGGTTTCATGGAGTTCCTACCCGAGATGGGCTGAGTGAGAGTCGATTAATAGACCTTCTCCATGGTTCTGAATATGTACTCACCTATGAAGACAAGGATGGTGATTCAATGCTTGTTGGTGATGTTCCATGGGAGATGTTTACCGACTCTTGTAGGAGGCT…
comp4646_c0_seq1	comp4646_c0_seq1a	841	1	3	gaa	4	177	188	173	823	Y	45	TCATATTCCCCTGTACCTGGGT	AAACTTCAGAGGTGGGGTTGTT	124	GGGAGAAGAAAGCAGAGCAAATATACAAAATGTATTGTAATTTAGACCAGAACAGTTCTGCCAACAGAGGCATTGTGTACCTGATTTATTTCAATAACAACACTTTCTTCTTTTTAGGCAAAGAACAAAAGTTAACAGATTTATTTCAATTTCACCATTGGAGTAAACTTCACAGCGAAGAAGAAGAATTTGCAGGAACAAACTTCAGTGAGATACTATTGACACAATGGCGTTCATCTGTGGGTGTACGAAACCCTTCACCTTTGAATACATGGCCTAGATGTCCACCACAAGCAGCGCATGTAATTTCTGTCCTCCTTCCATCAGGGTCCGGATTTCGATTTATCGCCCCAGGGATACCCTCGTAGAAAGCTGGCCAACCACAACCCGAGTTAAATT…
comp4650_c0_seq1	comp4650_c0_seq1a	929	3	2	ca	11	1	22	54	758	N	48	CACACACACACACACACAAAGT	TGGGAGGAGAGAGAAAGAGGAG	138	CACACACACACACACACACACACGCACACACACACACACACAAAGTTCCAGCAATGGCAGCCGCAACAGCCTCTTTCACCCTCTCCAGACTCCTCATTTCCCCCAAGCCCCTCTCTCTCTCCTCCTCTTTCCCCCGAACCCATTCTTGTGCACTCACCTCATCCTCCTCTTTCTCTCTCCTCCCACTCAAACTCCATTCACGCCACCCCTACCACAACCCAAAATCCCTCAAATACTCCGCCACCACCACCACCATTCCGAAAATCTCCGCCACCATCTCCGTCGGCGACAAACTACCTGAATCCACCCTCTCCTACTTGGATTCCGCCGATGAACTCCAAACCATCACCGTCTCCGACCTCACCAAGAAAAAGAAAGCCATCCTCTTCGCCGTTCCGG…
comp4650_c0_seq1	comp4650_c0_seq1b	929	3	2	ca	9	25	42	54	758	N	48	CACACACACACACACACAAAGT	TGGGAGGAGAGAGAAAGAGGAG	138	CACACACACACACACACACACACGCACACACACACACACACAAAGTTCCAGCAATGGCAGCCGCAACAGCCTCTTTCACCCTCTCCAGACTCCTCATTTCCCCCAAGCCCCTCTCTCTCTCCTCCTCTTTCCCCCGAACCCATTCTTGTGCACTCACCTCATCCTCCTCTTTCTCTCTCCTCCCACTCAAACTCCATTCACGCCACCCCTACCACAACCCAAAATCCCTCAAATACTCCGCCACCACCACCACCATTCCGAAAATCTCCGCCACCATCTCCGTCGGCGACAAACTACCTGAATCCACCCTCTCCTACTTGGATTCCGCCGATGAACTCCAAACCATCACCGTCTCCGACCTCACCAAGAAAAAGAAAGCCATCCTCTTCGCCGTTCCGG…
comp4650_c0_seq1	comp4650_c0_seq1c	929	3	3	cca	5	241	255	54	758	Y	48	CACACACACACACACACAAAGT	TGGGAGGAGAGAGAAAGAGGAG	138	CACACACACACACACACACACACGCACACACACACACACACAAAGTTCCAGCAATGGCAGCCGCAACAGCCTCTTTCACCCTCTCCAGACTCCTCATTTCCCCCAAGCCCCTCTCTCTCTCCTCCTCTTTCCCCCGAACCCATTCTTGTGCACTCACCTCATCCTCCTCTTTCTCTCTCCTCCCACTCAAACTCCATTCACGCCACCCCTACCACAACCCAAAATCCCTCAAATACTCCGCCACCACCACCACCATTCCGAAAATCTCCGCCACCATCTCCGTCGGCGACAAACTACCTGAATCCACCCTCTCCTACTTGGATTCCGCCGATGAACTCCAAACCATCACCGTCTCCGACCTCACCAAGAAAAAGAAAGCCATCCTCTTCGCCGTTCCGG…
comp4657_c0_seq1	comp4657_c0_seq1a	838	1	5	gtttg	5	511	535	60	452	N	44	TTGACCATCAAAGAGGGGGAAG	GTTAGGCTGTGGCTTGTCAAAG	196	ATTTATTTGTAAGCAAAGACAAAGGAAGAGGAGAGAGTGAGAGAAAGATGGTTTTGCTAGACAAGCTTTGGGACGATGTTGCAGCCGGACCTCAACCTGAACGCGGTCTCGGCAAACTCAGGAAATTGATCACCCCTAATCCCTTGACCATCAAAGAGGGGGAAGGAGAGAGTAGCAGCAAGAACCAGAGATCCCTGTCCGTGCCATCGACACCAGGGACACCGGCAACACCTGTGACACCAAATACGCCATCGCCCAAGGCGGCGCGTAAGGAAAACGTTTGGAGGAGTGTTTTCCACCCGGGTAGCAACCTTGCCACCAGGCATATTGGAGCTGATGTCTTTGACAAGCCACAGCCTAACTCTCCCAGTGTTTATGACTGGCTCTACAGTGGGGAGA…
comp4661_c0_seq1	comp4661_c0_seq1a	1545	1	2	ag	11	1	22	109	1527	N	44	CAGTCTCTCCTCTGGTTGTCAC	AGGAGTTATTGGAAGCTGGTGG	142	AGAGAGAGAGAGAGAGAGAGAGCATCAATCATGTATGGAATATTGTCTCCCAATATCTCACAACTATTTGCGAAATACTTCACCGCACTTATGTCAGAGCTGAAGTTAAGGTTCCACTGTCTGCTCAGGACGTCGAAGAGTAGCGAGAAAATCATTCAATCGTTGGACCAACCACTCGGTGATGGCACGCACGTGGTCTTTCAGCGACATTGCATTCCTTGCCCTCCACTTTAAATACAAAATACTGAGCAGCACGATTTCAAAACTCACAAGTAAACTTGCCAAAAAACGCATTGTCGCAGTCTTGTCGTGGGATGCTGTTACTTCTATGCCGTGAGCATAACAGTGAACAAGTGCAGCCACTGCGATTTTCAATATCCAGTGCATAAAAATTCCGTC…
comp4667_c0_seq1	comp4667_c0_seq1a	1098	1	2	ga	9	1081	1098	67	771	N	42	AATGCATCAGACACCAAGCCTA	TCAGGAAATCGGCCAATGAAGA	96	TTGCTCCAATAATGGCATTCAGACAAGGGAGCCCATTTGCTTACCAAAGTGGGTGCAAATAACTTACTTGTGCTCAGACTCGTCCTGTATGAACGCATGAAGTGCTTCAACAGCTAAGGAGAACGACAAAAACAAAAGGAACAGAGCATTGGTGAAAGCAGACAGAACCTCTAGCCTTTTGTACCCATAAGTGTAAACTCGATCAGGATGTTTCCGAGAGGCCACCATAGCAAACAATGAAAATGTTAAGAGGCCGCATCCAAACGTCAAATGAAATGCATCAGACACCAAGCCTACACGTCCCGAGAAAAGGCCAATACACAACTCAGCGGTAGAATAAGCGACGTTGAGTGAAATCAACACGAACAACCTCTTCATTGGCCGATTTCCTGACCTAAT…
comp4667_c0_seq2	comp4667_c0_seq2a	1788	1	2	ga	9	1771	1788	220	1461	N	42	AATGCATCAGACACCAAGCCTA	TCAGGAAATCGGCCAATGAAGA	96	CCCTCAAAATTAGAATACGATAATGATAAAGATAGGGTAAAGTATTGTTTTTTTTCCGGAGTCATCTATCTTTTCACTGTGGAATATATGTTACATCCGGCTCTAACAGTAACACACTTTGTGCCAAGAATGCAAAACAAAATCCATGTGTAATAAGACTTAATCGTAAAGTTGTTACCGACCACCATCAAAGAACCCAGTAGAAGGAGATGAGGTTCAGGCATAGTCTGTTTGAACGGTCAAATCCTGTACCCCCAAATCATGGTGCAAATCATGAACGTATTGAAGTAATTGGCAATCATCCATTCTGTCCTTCACCTGCAGCATGACTGATCCAACAACATGACCTGGCACCAATTCCCAGAAACGAGCTTGAGACACTTCCAGAACATCTTCACG…
comp4674_c0_seq1	comp4674_c0_seq1a	241	1	2	tc	6	2	13	111	230	N	42	TCTCTCTCTCTTGCTCGCAATC	CCATCCCCATGACAGTTGCTAT	212	GTCTCTCTCTCTCTTGCTCGCAATCTACGAGACTTGAATTATACATTCGGGAACAAAACTTTTGCTTTCTTCAAACTAGAGAATCCCATATTTGCTTCAAAAGTGGATCATGGAATTGGTTTGTGCCTAGTGCATGACCTTTTGAGTTGAGCAATTAATACCGCGATGGGCCGAAGTGGTGTTTTCAAAAGATCAAATGGTGGTGCCAGGCTTATTATAGCAACTGTCATGGGGATGGTGT
comp4675_c0_seq1	comp4675_c0_seq1a	729	1	2	tc	10	1	20	169	588	N	46	CTGTTCAGTTGTGGCGTTGATT	TCCTTTCTCCTAGATCCTGCCA	116	TCTCTCTCTCTCTCTCTCTCTGGTTGGCTCGTTTGTTCTAGATTCTGATCTGAAGGGTCTCCATTCCAGGGCTTCGCCTCTCAGTTCTGCTCCTCAAAGGTTAGCTTGGAGGTGGCAGCAAAACCGAGGACCTCAACCACTTGACCCTTGAGCTGCAGGCTGATACACATGGATCAGAATCCTACTATTGAGGAGGGACGTGGTTTGAGAAGTAGCCTTGAGTTGGTGAAATCAGTTTCTGCCAAGCATTTTGATTTGAGGCCGTCAGTCCGATATCTTTCAATGTTTAAAGGGCAAGCAACAGATACAGGGGACCATGAAAAAGGCAAGTATACTCTTATCAGGGATGCAGAGGAATTCCAAGGGGGAATATATGACAAACCCCTTCCTTGTTTTGGG…
comp4676_c0_seq1	comp4676_c0_seq1a	1415	1	6	tccccc	3	26	43	167	613	N	44	GGGGTTGTTGCTCTCACAGATA	ATTATGCCCAGGGTGCTTTGTA	179	AGGGCTTTGGCATAGTCAACCCGCTTCCCCCTCCCCCTCCCCCTCCCAGTCCCAGAAATATTCAATTAAAAGGGGAGGGGAGGAGTGGGCAGGGGCTGAAGAGAATAAACATTAAAGAACTTTGAGGTCTTATTTCCGTATTGACATGTTGAACCTAACCTGATGTATGTGCAGCACACTTGACTGTATGGAAGTGTTTAGCAAAGGGATCCATCGTGCTCTTGTACCACTGGGCAGCCACATGCAAAATATAGCTGGAGTCGAGCTAGTAGAATCTGCACCAAGTTACCAGATGCTAACACAAGTGGATCTCTTGAGGTTCTTAAAGGCACACGACTCTGAGCTGAAAGGTATCATGTCACACAATGTCGAAGAACTTGGAGCAGTGACAGAGAGCGT…
comp4679_c0_seq1	comp4679_c0_seq1a	1644	1	3	cca	4	121	132	325	1467	N	42	AGAGGAGGAAGATTGTGCACAG	TGCGGACTGAAGAAGGAATTGA	263	CCCAATAATTGAGATAGCAAATGTTACCCAGAAGCTCATCAACCTCAGTCCTTCAAACCATCTTCTTAGATAGCCCCATCAGAGACTTCGATCCCACAGACTCTCCTCCATTCACGGTGTCCACCACCACCACCTCAGTTTGAGCTCATTCTCCAGCACCTCATCACCAATCTCTCACTTCCCTTCTGGGTTCTCCAAACTCGGTCCAAAAAACCGGTAGTATTCGCCAGAAAGCCTTTCTTAGAGTTCAATCGGATAGCAACTTTACAAAGACTAGCTCCAACTTCTCTTGATTTTGAAGAATTCTATAAACAACACAAATCAATGTTGCATACAGAACCATCTTTTTCAATTTATAATTCGCAAGATGGGTTTGAAGGGAATGAGAAAGAAGAGTTG…
comp4682_c0_seq1	comp4682_c0_seq1a	810	2	3	gaa	4	1	12	115	675	N	43	TTCAACTCTTCGTCAGGGATGG	ATGGAGCCAGCATCATCATGAT	121	GAAGAAGAAGAAGGAGGAGGAGGAAAGGAAACAAAGAAAAGCTCTGAGAATGGAAAAGGATCAACGGAAGAAAATCAACAAGAAGAAGAACATGTGTTGAAGTTCCTGGATTCGATGGACAGCTATCTAGTTCTAATGGAATCCTTATCTTCAACTCTTCGTCAGGGATGGCTGGAGTTAGCCAGTGCTCGACATTCCATGGGTACTTCACGTGTCAATGGTGCCTTGTTTGACCTGAAATACCACTCTGCAGCGACATCATTGGAAATTAATCATGATGATGCTGGCTCCATGACAGAACAACCACATTTCATGTTGTGCAAATGGGAATCCCCTACTAATCAGAAGTGCTGCCCAGGGGAATCAAAATTTGAGGAGGATGACTTATTATGGAGGAAA…
comp4682_c0_seq1	comp4682_c0_seq1b	810	2	3	gga	4	13	24	115	675	N	43	TTCAACTCTTCGTCAGGGATGG	ATGGAGCCAGCATCATCATGAT	121	GAAGAAGAAGAAGGAGGAGGAGGAAAGGAAACAAAGAAAAGCTCTGAGAATGGAAAAGGATCAACGGAAGAAAATCAACAAGAAGAAGAACATGTGTTGAAGTTCCTGGATTCGATGGACAGCTATCTAGTTCTAATGGAATCCTTATCTTCAACTCTTCGTCAGGGATGGCTGGAGTTAGCCAGTGCTCGACATTCCATGGGTACTTCACGTGTCAATGGTGCCTTGTTTGACCTGAAATACCACTCTGCAGCGACATCATTGGAAATTAATCATGATGATGCTGGCTCCATGACAGAACAACCACATTTCATGTTGTGCAAATGGGAATCCCCTACTAATCAGAAGTGCTGCCCAGGGGAATCAAAATTTGAGGAGGATGACTTATTATGGAGGAAA…
comp4685_c0_seq1	comp4685_c0_seq1a	1020	1	2	tc	6	18	29	222	1019	N	44	AGAGGACTGATGAGAATGGGGA	TTGACATGCCATGGACACTACA	276	ATCGTACACGCCCTGCTTCTCTCTCTCTCCCGTACCCTGCGTGAACTTTATCTCTCTCTCCATCCCAGTCTATCCCCCACTGCGCCGAGAATGGCAAATCCCGTAGAGAAGAGGACTGATGAGAATGGGGATTGCTCCATCGCAAACTAAGCTTGAAAGCTTCTCCGTGTGAAGTGTTTGGTTCAAGCGTATTCGCTCACTTGGTAGATTTTGGACACAAGATGGCCTCAAAGAAAATAATAGCTATATGCCAATCTGGAGGTGAATTCGTGCCAAATAAAGATGATGGGTCTTTATCATACAATGGTGGGGAGGCGTATGCATTGGATCTTGATCCGCAAGCACAGTTAAGTGATTTCAAGCAGGAACTAGCTGAAACGTTTCAATGTAGTGTCCATG…
comp4687_c0_seq1	comp4687_c0_seq1a	1998	2	4	acta	3	67	78	191	1783	N	41	CCACGCGTCATCTATAGCTTCT	TCTTCCTTCCGAGATTCCCTCT	164	TTCCATTACATTTTCAGTTCAGAATACAAGTATTTATAGCCAATCCTAGTTACAATGCCAGCAACGACTAACTAACTAACAGACTGTCTTGTAGGCAAGTGGCTTCAGCAACCGACTCCAATGCAGTCACATGATATGAAGGAAATACTTGTGTGTAGTGCTGGTATTGTATAATATGTAGAAGAACTTATAGGCATGTTGATGCCTTTGAAGTGCGCTTATTTGTCCCCAGGATGATCACAATTACTGTTACATCATCGTGATATTTCCTTCGCCTACCAGCTGGGATATTCATCAACTCCTCCATGGTGAAACCTGCACAATCAGCTGCTCTCACTACAAGCTGCTCCAATAGAAACTTTGCTGGATCACCCGAAGGGTTGCTTAAGATATAAGAAT…
comp4687_c0_seq1	comp4687_c0_seq1b	1998	2	2	ag	9	1957	1974	191	1783	N	41	CCACGCGTCATCTATAGCTTCT	TCTTCCTTCCGAGATTCCCTCT	164	TTCCATTACATTTTCAGTTCAGAATACAAGTATTTATAGCCAATCCTAGTTACAATGCCAGCAACGACTAACTAACTAACAGACTGTCTTGTAGGCAAGTGGCTTCAGCAACCGACTCCAATGCAGTCACATGATATGAAGGAAATACTTGTGTGTAGTGCTGGTATTGTATAATATGTAGAAGAACTTATAGGCATGTTGATGCCTTTGAAGTGCGCTTATTTGTCCCCAGGATGATCACAATTACTGTTACATCATCGTGATATTTCCTTCGCCTACCAGCTGGGATATTCATCAACTCCTCCATGGTGAAACCTGCACAATCAGCTGCTCTCACTACAAGCTGCTCCAATAGAAACTTTGCTGGATCACCCGAAGGGTTGCTTAAGATATAAGAAT…
comp4687_c0_seq2	comp4687_c0_seq2a	2059	2	4	acta	3	67	78	191	1783	N	41	ATGTTGCCAATACAGTCCGACT	TGCTAACAAGGGCACGTATCTT	249	TTCCATTACATTTTCAGTTCAGAATACAAGTATTTATAGCCAATCCTAGTTACAATGCCAGCAACGACTAACTAACTAACAGACTGTCTTGTAGGCAAGTGGCTTCAGCAACCGACTCCAATGCAGTCACATGATATGAAGGAAATACTTGTGTGTAGTGCTGGTATTGTATAATATGTAGAAGAACTTATAGGCATGTTGATGCCTTTGAAGTGCGCTTATTTGTCCCCAGGATGATCACAATTACTGTTACATCATCGTGATATTTCCTTCGCCTACCAGCTGGGATATTCATCAACTCCTCCATGGTGAAACCTGCACAATCAGCTGCTCTCACTACAAGCTGCTCCAATAGAAACTTTGCTGGATCACCCGAAGGGTTGCTTAAGATATAAGAAT…
comp4687_c0_seq2	comp4687_c0_seq2b	2059	2	2	ag	9	2018	2035	191	1783	N	41	ATGTTGCCAATACAGTCCGACT	TGCTAACAAGGGCACGTATCTT	249	TTCCATTACATTTTCAGTTCAGAATACAAGTATTTATAGCCAATCCTAGTTACAATGCCAGCAACGACTAACTAACTAACAGACTGTCTTGTAGGCAAGTGGCTTCAGCAACCGACTCCAATGCAGTCACATGATATGAAGGAAATACTTGTGTGTAGTGCTGGTATTGTATAATATGTAGAAGAACTTATAGGCATGTTGATGCCTTTGAAGTGCGCTTATTTGTCCCCAGGATGATCACAATTACTGTTACATCATCGTGATATTTCCTTCGCCTACCAGCTGGGATATTCATCAACTCCTCCATGGTGAAACCTGCACAATCAGCTGCTCTCACTACAAGCTGCTCCAATAGAAACTTTGCTGGATCACCCGAAGGGTTGCTTAAGATATAAGAAT…
comp4691_c0_seq1	comp4691_c0_seq1a	3376	1	6	gatgaa	3	353	370	86	3376	Y	44	GGATTGCTGGAGGAGTCAAGAA	TTTGACTCTCCAGACTCATGGC	113	GAAACACTCCGCCGAGCGATCACCTTTCAACAATCAGCACCCCTTTCCTCTACCAGAATAGCATTCGATCAAGCAGAAAGTACTGATGATGAAGGAGGCCATTGACAAGAACGCACCACCAAAGCCCTCTCCTCGGAAGATTTTGGGAACCAACACGCTCCAACTCACCCCAGACGATGCGTCACGCCTAGTCGGTGGGATAGTCGAAAAGGGATTCTCAGAACAACCTCAAAACAGGCCTGTTGGTCCTTATTCAGCCCCTAACCCCACCGTTCTTCCGTTTCCGGTGGCCCGTCACCGCTCTCACGGCCCGCATTGGACTCCAAAGGGAAACTATTCTAGTGTTGATCATGATGAAGATGAAGATGAAGGCGAAGATGAACACTTCACGGATATTGA…
comp4695_c0_seq1	comp4695_c0_seq1a	1037	2	3	aag	4	800	811	325	948	Y	37	TTACAGACTACTGCATGCCTGG	GTGGTGGTTGTGATTGCTGTAC	274	CAATACAATAACCTCCAAGTTCTAAACTTGTAGTATTCTTTTGTGTTCATTCTTTATTTTTCTTCCTTTGCATTGCTTGCCTTCTAATTCAAATCAGGTTGGAAAATTTGGGCATATCTTTGGTTGAAATCTGGTGAGATCTTGCATTGTGTGTTGTGGATTTGGTGGGTCTATTTCAATACAAAGCTCTTCTCTTCCCAAACCATAGAAAAACAAAGACCTAACAGAGCCCACCAAGCAAGAAAAAGAGAAAACCTCTCCTTTCTTCTTTGTTCTTCATATTCTTCTCCTAGTTGGCTTCATCTGCAATCTTGAATTGGTGAAATGGTTATGGCCAGTGATTCACAGTTTCATGTTCTAGCTGTTGATGATAGTATCATAGACAGAAAACTTATTGAG…
comp4695_c0_seq1	comp4695_c0_seq1b	1037	2	2	ag	9	1019	1036	325	948	N	37	TTACAGACTACTGCATGCCTGG	GTGGTGGTTGTGATTGCTGTAC	274	CAATACAATAACCTCCAAGTTCTAAACTTGTAGTATTCTTTTGTGTTCATTCTTTATTTTTCTTCCTTTGCATTGCTTGCCTTCTAATTCAAATCAGGTTGGAAAATTTGGGCATATCTTTGGTTGAAATCTGGTGAGATCTTGCATTGTGTGTTGTGGATTTGGTGGGTCTATTTCAATACAAAGCTCTTCTCTTCCCAAACCATAGAAAAACAAAGACCTAACAGAGCCCACCAAGCAAGAAAAAGAGAAAACCTCTCCTTTCTTCTTTGTTCTTCATATTCTTCTCCTAGTTGGCTTCATCTGCAATCTTGAATTGGTGAAATGGTTATGGCCAGTGATTCACAGTTTCATGTTCTAGCTGTTGATGATAGTATCATAGACAGAAAACTTATTGAG…
comp4695_c0_seq2	comp4695_c0_seq2a	415	2	3	aag	4	178	189	15	326	Y	38	GTACAGCAATCACAACCACCAC	AATTAGAGACCACAGTGAGGCC	98	TGGAAACAGTAGAAATGTTGGAAATTGATTGGTGGATATTGTTAAATCTTATCTGCAGATGTTTAGAAGAAGGAGCAGAAGAATTTTTTCTCAAACCAGTGAGACTATCAGATGTCAATAAGCTTAAACCCCATATGATGAAAGCCAAATTCAAAGATCATGAAAAGCCAGCAAAACAAGAAGAAGAAGCATCAGAAACACCAGAGGTACAGCAATCACAACCACCACAACCTCAAAGTAATAATAACAAGAGGAAGGCCATGGATGAAGGGCTTTCATCAGATAGAACAAGACCCAGATACAGTGGCCTCACTGTGGTCTCTAATTGATCATGACAAGTACTTTTTTCTGTTCCTTTTTGCCCAATCTGAAAAATGAAATTCACATAACCCTTGTAGA…
comp4695_c0_seq2	comp4695_c0_seq2b	415	2	2	ag	9	397	414	15	326	N	38	GTACAGCAATCACAACCACCAC	AATTAGAGACCACAGTGAGGCC	98	TGGAAACAGTAGAAATGTTGGAAATTGATTGGTGGATATTGTTAAATCTTATCTGCAGATGTTTAGAAGAAGGAGCAGAAGAATTTTTTCTCAAACCAGTGAGACTATCAGATGTCAATAAGCTTAAACCCCATATGATGAAAGCCAAATTCAAAGATCATGAAAAGCCAGCAAAACAAGAAGAAGAAGCATCAGAAACACCAGAGGTACAGCAATCACAACCACCACAACCTCAAAGTAATAATAACAAGAGGAAGGCCATGGATGAAGGGCTTTCATCAGATAGAACAAGACCCAGATACAGTGGCCTCACTGTGGTCTCTAATTGATCATGACAAGTACTTTTTTCTGTTCCTTTTTGCCCAATCTGAAAAATGAAATTCACATAACCCTTGTAGA…
comp4706_c0_seq1	comp4706_c0_seq1a	2236	1	2	tg	6	2104	2115	11	1852	N	42	TTGGTATTACGGGGTTTCCAGG	TAAGTTCCAGGATTTCTGCCCC	164	ATATAGCGCTATGGAGGGCTCGATCGAAGCACAGAAAGCAAATTCTGGTCTGTCAATGGCAAGTTCTGCTTCTTCAGAACAAGAAGCCGTCAGCAAGAATGCTTTAAAGAAAGCATTAAAGAACAAACAGAGGGATGAGGAACGGCGACGCAAAGAGGAAGAGATTGAGAAAAAGGCTGCGGTCATGCAAAGCTCACGAGTCCAAAGGACCCTTTTAGCAGATGACGAGGACATGGACCCAACACAATACTTTGAAAATAGGCAGAAAGTACTAGCAGCTCAGAAGACAGCTGGAACAAATCCATATCCTCACAAGTTCTATACGTCAATGTCCATCCCCGAATTTGTTAAGGAATATGGAGTTTTGGAGGATGGGGATCATTGTGAGGATGTTGAAGT…
comp4708_c0_seq1	comp4708_c0_seq1a	259	1	3	gct	8	1	24	149	259	N	40	TGCCCCATGCCTCTTTTATCTT	GGTCCGGTCCTTCTCGTAATAT	93	GCTGCTGCTGCTGCTGCTGCTGCTATTATTATTGGTGTGCCTTCTTCGGGACTGTAATAAAACATTTCCCATCTCGTCTTCTTCATTTGAAGACTACCATCCCAACCCCAATTTCAATCAAATAAAGCGTATACTCAAGTTATGCCCCATGCCTCTTTTATCTTTAATTTCACTTTATAACTCTTCTATTCTCTTCTCTTTAGCAGCAGATGCTTTCTTGTTGATTGGAAAAAAGTATATTACGAGAAGGACCGGACCG
comp4712_c0_seq1	comp4712_c0_seq1a	1438	1	2	tc	8	1	16	164	1111	N	42	TGAAGTTGGCAGAGGATCCTTC	TTACTCCAGACCCATTTGCTCC	82	TCTCTCTCTCTCTCTCGCTCTCTCATCACATCTTATGCTTCAGCTTCTCTTTCTCTCTCTCTGCTCTCTATCGTAGCCAGTCGGGCAGTTTGATTTGAATGCTCTGACTCTGTATATTTAACACACACATATAGCGGTGTTCAACGAAGGTGAGAAGATAACGATGGAATCGCCAGATTCACGTTACGCTTCGTCCCCCGAGGTTCTTCAGGAACACTCTTCGCCGCGGCAATTACCGAATCCAGACCATATGGAGAAGGGCATATATATGAAGTTCCTTATATCTAATGCTGAAGCGGGTTCTATTATTGGAAAAGGAGGCTCAACAATCAGTGATTTTCAGTCACAGTCTGGGGCACGGATTCAGTTGTCACGCAACTTTGAGTATTTCCCAGGAAC…
comp4727_c0_seq1	comp4727_c0_seq1a	847	1	2	ga	6	816	827	3	659	N	45	CCTCGACCCTTCTCAATTGACA	GGACTGGAGGTTCAAAGAGAGG	191	TGCCTTTCCTCATTCTCGACCCACACATAACCAGAAAACTGGCCTATATTTTTCTTCAGATTGTGTACCTTTGTTTTCTTTCCAAAAAGAATACTATGAAGCACTTGCAGGTTCTCATCAGGTTTTCTCTTAGATAATTTGAAAGCGACATTAGGTATATCCTTCAGCAGTGTGCCTCGACCCTTCTCAATTGACAAGGGTTTGCCAGCAGAACCCCGTCCCGTCGAAGGCTCAGAGTACCGCTCAACAGTCTTCCTCTCCCTCGTGGGCCTGTCAATTGGCGTAACCGGCTCTTTCGAGCTCGAATCAGTCTTTACTTTCTTCTCCGACCTCGGCTCTCTAGCTGCTTTCTTGGAACCAACTCGACCTCTCTTTGAACCTCCAGTCCCTTTCTTGGCT…
comp4731_c0_seq1	comp4731_c0_seq1a	319	2	2	tc	6	112	123	191	319	N	50	AAAATTGAAATCTGCCCGCGAA	CTTTCTTAGCTGTGCCCCCTTA	208	GATCATAGATGCGGACTCAGTGCAAGACAGCTTTTTCGACCCCTCAACTAAAATTGAAATCTGCCCGCGAATAAAGTCGGTGCCCTCGGCCTGCCCATTTCCTCTGCCCGGTCTCTCTCTCTCTGTCTCTCCTCTTATTCTCTCCGTCACCTAGAGCTACCAACAGGTCTCTCTCTCTCTCTCGCGAGTCATGAGTCTCTTCGGTATTGGCAGGAATCAAAGGACATTTCGGCCCAAAAAAAGTGCACCATCGGGGAGTAAGGGGGCACAGCTAAGAAAGCACATTGATGCCACTTTAGGTAGTGGAAACCTGAGAGAA
comp4731_c0_seq1	comp4731_c0_seq1b	319	2	2	tc	8	168	183	191	319	N	50	AAAATTGAAATCTGCCCGCGAA	CTTTCTTAGCTGTGCCCCCTTA	208	GATCATAGATGCGGACTCAGTGCAAGACAGCTTTTTCGACCCCTCAACTAAAATTGAAATCTGCCCGCGAATAAAGTCGGTGCCCTCGGCCTGCCCATTTCCTCTGCCCGGTCTCTCTCTCTCTGTCTCTCCTCTTATTCTCTCCGTCACCTAGAGCTACCAACAGGTCTCTCTCTCTCTCTCGCGAGTCATGAGTCTCTTCGGTATTGGCAGGAATCAAAGGACATTTCGGCCCAAAAAAAGTGCACCATCGGGGAGTAAGGGGGCACAGCTAAGAAAGCACATTGATGCCACTTTAGGTAGTGGAAACCTGAGAGAA
comp4735_c0_seq1	comp4735_c0_seq1a	623	3	2	ca	7	29	42	226	516	N	41	AGTTGGAACTACAGAGCAGGTG	TGGTTGCAGTGATTGGAGCTAT	143	AAAAAGGATCAGGGTATTGAATAATAACCACACACACACACAAAAAAAAGCGACAAAACAACCTCACTTCCTTTTTTTTCCAGTGGTCACAAGCCAAGGAACAGAATACAAAAGTTGGAACTACAGAGCAGGTGGATAGCATAAGTGTAGTTTCAAACTTGAAAAGAGGAGAAATACAGAGCAGTTGAGAGAGCTTAATGTAGTTTCAAACTTGTAAAATGATCATGCCTCTTTGATCTTCTTTACAATGGCGAATATAGCTCCAATCACTGCAACCACCACCCCTGAAATCAGAAGGGTCGATTTCAAGTTTTGTGCTCCATCCTCGTGCTCTTTTTTCTCTGCCTCGCCTTGTTCCTTGCTTTGTTTGGAGGTAGAAAAATCTTTGCTAACTTCTGA…
comp4735_c0_seq1	comp4735_c0_seq1b	623	3	3	ctc	4	430	441	226	516	Y	41	AGTTGGAACTACAGAGCAGGTG	TGGTTGCAGTGATTGGAGCTAT	143	AAAAAGGATCAGGGTATTGAATAATAACCACACACACACACAAAAAAAAGCGACAAAACAACCTCACTTCCTTTTTTTTCCAGTGGTCACAAGCCAAGGAACAGAATACAAAAGTTGGAACTACAGAGCAGGTGGATAGCATAAGTGTAGTTTCAAACTTGAAAAGAGGAGAAATACAGAGCAGTTGAGAGAGCTTAATGTAGTTTCAAACTTGTAAAATGATCATGCCTCTTTGATCTTCTTTACAATGGCGAATATAGCTCCAATCACTGCAACCACCACCCCTGAAATCAGAAGGGTCGATTTCAAGTTTTGTGCTCCATCCTCGTGCTCTTTTTTCTCTGCCTCGCCTTGTTCCTTGCTTTGTTTGGAGGTAGAAAAATCTTTGCTAACTTCTGA…
comp4735_c0_seq1	comp4735_c0_seq1c	623	3	3	agc	7	475	495	226	516	Y	41	AGTTGGAACTACAGAGCAGGTG	TGGTTGCAGTGATTGGAGCTAT	143	AAAAAGGATCAGGGTATTGAATAATAACCACACACACACACAAAAAAAAGCGACAAAACAACCTCACTTCCTTTTTTTTCCAGTGGTCACAAGCCAAGGAACAGAATACAAAAGTTGGAACTACAGAGCAGGTGGATAGCATAAGTGTAGTTTCAAACTTGAAAAGAGGAGAAATACAGAGCAGTTGAGAGAGCTTAATGTAGTTTCAAACTTGTAAAATGATCATGCCTCTTTGATCTTCTTTACAATGGCGAATATAGCTCCAATCACTGCAACCACCACCCCTGAAATCAGAAGGGTCGATTTCAAGTTTTGTGCTCCATCCTCGTGCTCTTTTTTCTCTGCCTCGCCTTGTTCCTTGCTTTGTTTGGAGGTAGAAAAATCTTTGCTAACTTCTGA…
comp4744_c0_seq1	comp4744_c0_seq1a	1588	1	2	ga	7	1575	1588	100	1560	N	43	ATCCAACGGGCAAGATGTTAGT	TGGAGATAGCACATGGGCTTTT	79	GGCCTATTTGAGAGAAAAGTGCAGTCAACAATCCAATGGTAGCTAATACCAAGAATATGCTTATACCAAACTGACTGTATTACAACACCATGGAAGCTAAGAATGATTAGAAGGTCGATCCTCATGTTTCTGCCGAATTTTGGCCTTGACATCCTTGATAAATCGATCAAAATTTTTCTCTGTTGATCCATCGGTAGCCAATGCATCCTCAAGAACCTTTCTCACTTTCTTGGTCTCCTTCCTCAACTCATCTAACGATTTTCCACCCATCAGATGGCTAATCTTCTCCGCAACTTCTTCCCTTGTGATTGATTCCCCATCACATAAATTGAGTCCAATCTTCCAATCGTCAACCACTAATTTCCTATTAGTGAATTGATCTGTAAACAAAGGAAAGCA…
comp4748_c0_seq1	comp4748_c0_seq1a	1437	1	4	aaag	3	1170	1181	933	1370	Y	54	TAAGGGGTCATTCTCCAAACGG	ACTTTTGTTTGTTGCCCTGCTT	93	GTCTCTATTGGTCTTATTCTTATTGTGCGCCTTGTGAGCGCGTTTGGATCCGCGAAGGCAATCGCTCGGATGTTCCCCTAACCCAACCCGGGAACGGACCGGAGGGAACCGCAGCATGGGGAATGTCCGCGTCTCGTCGCAAGGCTCATTTTTAGTTGTGGGTCATAGGGCGGGCAGCTTTCTCTGATCAAGGGCCGGGGCACAAGGGTCCTGGTACTATCCAGGTGCGAAGAACCCCGGAGGTGACTGCAATGAGCAGAAATCTCACTCACCGGCCTAAACGACGAGCAAACACTCGAACGTGAGAGCAAGGGATCACCCAACGAATGGACGAGCTCAAAGGGGGGAGGAGAGAGGGGGGCAAGAACCATGCTTTCAGAGAAGTGGCGGTCCGAATCT…
comp4754_c0_seq1	comp4754_c0_seq1a	2000	2	5	gaaga	3	465	479	64	1719	Y	43	ACCATAGTGCAAGACGAATGGT	TCTTCAGCTAGGTCCTCATCCA	125	GTTGATGATAGGGTGAATGGCTATCTATTTCCAAAGGAGAATATTAAGTTTCTGAAACAGATAATGTTGCAAGTAGTCTCAAAAGGAAAACTATCACCTCTAGCTCGCAATATTGCTTCAATTGGAAAACAAACTGCTAAAAATCTCATGGTTTTAGAAACAGTTGAAGGGTATGCTTTGCTCTTGGAACACATTCTGAAGCTCCCATCTGAAGTTGCACCTTCCCAGTCTGTCAAAGAAATCCCTTCCAAGTTGAAAGCAGAATGGCAGTGGCATCTTTTCAAAGAAATGGCAGATTTTACTTATCTAAATAGAACTTCAAGAAGCTACGGATTTTTAGACAACGTTGAAAGTCAATGGAACCATACTCAAAGGGAGAGTTCTGGTGCTGTGACTGCA…
comp4754_c0_seq1	comp4754_c0_seq1b	2000	2	3	aga	4	474	485	64	1719	Y	43	ACCATAGTGCAAGACGAATGGT	TCTTCAGCTAGGTCCTCATCCA	125	GTTGATGATAGGGTGAATGGCTATCTATTTCCAAAGGAGAATATTAAGTTTCTGAAACAGATAATGTTGCAAGTAGTCTCAAAAGGAAAACTATCACCTCTAGCTCGCAATATTGCTTCAATTGGAAAACAAACTGCTAAAAATCTCATGGTTTTAGAAACAGTTGAAGGGTATGCTTTGCTCTTGGAACACATTCTGAAGCTCCCATCTGAAGTTGCACCTTCCCAGTCTGTCAAAGAAATCCCTTCCAAGTTGAAAGCAGAATGGCAGTGGCATCTTTTCAAAGAAATGGCAGATTTTACTTATCTAAATAGAACTTCAAGAAGCTACGGATTTTTAGACAACGTTGAAAGTCAATGGAACCATACTCAAAGGGAGAGTTCTGGTGCTGTGACTGCA…
comp4759_c0_seq1	comp4759_c0_seq1a	1507	1	6	agaggg	3	1	18	24	1433	N	46	CTAGAACTCACCGGCTTTCCAT	ATGGCATAAGTAACAGCCCACA	169	AGAGGGAGAGGGAGAGGGAGAGAATGGATAATCAGCCAACTGAGCTTCACGTTGTCATGTTCCCATTTCTGGCATTTGGTCACATAAGCCCATTCGTGCAGCTATCCAACAAGCTCTCCTCTCATGGCGTCCGAATCTCTTTCTTCTCCGCTGCCGGCAATGTCCACCGCATCAAAGCTATGCTCCACCATAGTCAGACCATCCAAATCATTCCCCTCACAATCCCACACGTCGATGGTCTCCCTCCAGGTCTCGAGAGCACAGCCGAAATGACACCCTCCGCATCTGAACTCCTTAAGGTTGCTATAGACCTAATGCAACCTCAAATCAAGACCCTTTTATCACAACTCAAACCCCATTTTGTTCTCTTCGATTTTGCCCAAGAATGGCTCCCACCAC…
comp4760_c0_seq1	comp4760_c0_seq1a	904	1	4	agaa	3	523	534	23	628	Y	43	AGGAAATCGAGGTAGACCCTGA	AGAAAGGCCATGCACATGTTTC	247	GAAAATTCTAAAATTGCAACCTATGGCTCAGCCCAGCAATAATGCTGGTGGAATAGACAATACTTTTCGAAGGAAATTTGATAAAGAAGAGTTTTTGAAACGAGCTCAAGAGCGCGAAGAAAAGGATGCTGAGGGTCGATTCAAATCCAAATCGAAAGGTCCTCCAGTACAAAGGAAACCGTTAAAGCACAGGGACTATGAAGTGGACCTCGAATCTCGCTTGGGAAAGACTCAGGTTGTTACTCCAATAGCACCCCTAAGCCAGCAGGCTGGATACTACTGCTCAGTTTGTGAATGTGTAGTCAAAGATTCGGCAAATTATTTGGACCATATTAATGGAAAGAAGCATCAAAGAGCTCTGGGTATGTCTATGCGGGTGGAACGGGCATCTCTTGAGCA…
comp4762_c0_seq1	comp4762_c0_seq1a	957	1	3	gac	5	71	85	69	623	Y	43	AGGCACACACCCACATAGTAAG	CCACTGTGATCACCCATCTGAA	199	CAAATCTCTCACAAGAGCAAAGAACAGAGCTCACGCAGGCACACACCCACATAGTAAGCATCAAAGCAATGACGACGACGACGACAACTTTCTCTCTTAATCTCTCTCTTCCCCAACCGAATCATCCTCAAAACCTCAATAACAGAAATGCGCGATCATCGTTGTTACCAGCAGCGAATTCCCATTGTCAGATACGAAGAGGAAGTAGCAGTCGTACCAGGAACAGAACTTCGAACTTCAGATGGGTGATCACAGTGGGAGAGAATGTGCAATCCACGGCTGTTCCGACATCTGTGCCGGTCAGAGTTGCACACGAGCTTCTTCAAGCTGGACACCGTTATCTGGACGTCAGGACACGTGAAGAATTCAGTACTGGACATGCTGTTGGGGCAATTAATA…
comp4771_c0_seq1	comp4771_c0_seq1a	3799	1	3	gat	4	1914	1925	174	3716	Y	43	TCCACCATGATTGAGCAATCCA	ATCCTTGCCCACTTTCTGAGAG	181	TCATCAATCAAGGCGTTCCTTATCCTCATTTCCTTCTTCGTCTCTAAGTCTCCTGAAATTCGATCGATTCACGCAAACAAAACCTAATTTTACGATCAATTCAGTCGCACAGTAACTCAAATCTTGAGAACAATACAGAAAACAAGTCAGATTTTTCTTCAACTTTTCAGAGTATGCTTCATCGGAGCTTCAAACCAGCGAAATGCAAGACGGCGTTGAGGCTAGCGACGTCGCGGATAAAGCTATTGAAAAATAAGAAGGATGTGCAATTAAAACAGATGAAGAAAGAATTGGCTCAGTTGCTTGAGTCTGGGCAAGAGCAGACTGCTCGGATTCGGGTTGAGCATGTGGTCAGGGAAGAGAAGATGAAGGCAGCGTATGATCTTATTGAGATATATT…
comp4776_c0_seq1	comp4776_c0_seq1a	1296	1	6	aaagga	3	183	200	99	902	Y	42	AGACCTCAAAAGCCCATAGGTG	ACATTCACCCACTCATCTTCCC	168	AAAAACCTTGTGAAAATCCCAACCCCCTGTCTCTCGTCTCGTCTCTCTCTGGCTCTCTCTCTCCCACACACAGAGACTCTTAACACTTAGAGAGAGAAATGGATGAGCTTGAGTCAGCAGAAATGGAGGCTGGTCTTCCCGAGTTTACCTTGGCTGAGATCATGGAGATGGAGATCTTATTTAAAGGAAAAGGAAAAGGAAAAGAATATCTGAATCAGGAATTCTGTCAAGACCTGGCAACCAGTTTTAGTTGCTCACCTCATCGTACTGGAAAAAGTTCCATAAAATGGGAACAGGTACAAAGTTGGTTCAGTGAGAAACAGAAAGCAGTAGCTGCTAGAGTAAATTCCTCACCTATTGCTATCAAAGATTTTTCTGCCCCTTATGCAGTTAAAAGAT…
comp4781_c0_seq1	comp4781_c0_seq1a	1002	1	2	ag	8	115	130	133	867	N	44	TTACGAGCTCTCTGTGCTTTGT	GTCCAAGATCTTCTCCCAGCAA	228	GTTCCCACTTGTTATTCTCCACCTCCATTTTCCCTATATAGAACTATAGATACAAGTGTGTGTTTGCCTACTACTCATTATCTGTTTGTTGTAGATAGAGAGGTATACACGCACAGAGAGAGAGAGAGAGGAATGGGTAGGGGAAGAGTGGAGTTGAAGAGGATAGAGAACAAGATTAATCGTCAGGTGACTTTTTCTAAACGAAGGAATGGTTTGCTCAAGAAAGCTTACGAGCTCTCTGTGCTTTGTGATGCTGAGGTGGCTCTCATCATCTTCTCCAGTCGTGGCAAGCTCTATGAGTTCGGTAGTGCTGGCACCACAAAAACCCTGGAGCGTTACCAACGTTGTTGCTTTAATCCTCAAGAGAGCAGTATCGAACATGAAACACAGAGCTGGTAC…
comp4787_c0_seq1	comp4787_c0_seq1a	478	2	2	ct	11	2	23	144	308	N	50	CGTCTCTTTGTTGGCTCTCTCT	GATGGATTCGGCTTCGTCTTTG	106	ACTCTCTCTCTCTCTCTCTCTCTTTTTCACCCCTCTCAGTCGTCTCTTTGTTGGCTCTCTCTCTATCTCTAGGTGCCAAAGGCTGAAGACAAAGAGAAGCCATCTCCATCGACATCGCCTCTCTCAGTTCTCTCTGTCTCTCGATGCCAAAGACGAAGCCGAATCCATCTCCGTCGCCCCTCTTAGTCGTTTCTCTTTCTCTCTCTCTCTACCAAAGACGAAGTCGAAGCAGGGGGGGAAACATGTCATCGCCCCTCTCAATCATCTTCTTAAGCCCTAAATCTATATATATTGTTTGTATATATAGATGAGTGGTGGATTTTGGGGGATTGGGGTGGTGGATTTCGGTGATGGGAGAGGGTTTTGGGGCGTGGGTTTTCAGGGATGAGGTTGGGTGGT…
comp4787_c0_seq1	comp4787_c0_seq1b	478	2	2	tc	6	198	209	144	308	Y	50	CGTCTCTTTGTTGGCTCTCTCT	GATGGATTCGGCTTCGTCTTTG	106	ACTCTCTCTCTCTCTCTCTCTCTTTTTCACCCCTCTCAGTCGTCTCTTTGTTGGCTCTCTCTCTATCTCTAGGTGCCAAAGGCTGAAGACAAAGAGAAGCCATCTCCATCGACATCGCCTCTCTCAGTTCTCTCTGTCTCTCGATGCCAAAGACGAAGCCGAATCCATCTCCGTCGCCCCTCTTAGTCGTTTCTCTTTCTCTCTCTCTCTACCAAAGACGAAGTCGAAGCAGGGGGGGAAACATGTCATCGCCCCTCTCAATCATCTTCTTAAGCCCTAAATCTATATATATTGTTTGTATATATAGATGAGTGGTGGATTTTGGGGGATTGGGGTGGTGGATTTCGGTGATGGGAGAGGGTTTTGGGGCGTGGGTTTTCAGGGATGAGGTTGGGTGGT…
comp4787_c1_seq1	comp4787_c1_seq1a	227	1	2	ga	9	1	18	140	226	N	34	AGAGAGAGAGAGAGAGATTTGAGT	AATCTCCGCACTATCATCACCC	130	GAGAGAGAGAGAGAGAGATTTGAGTTTTTATACTCAAAGCAAAAAACTTCATATGTTGTTAAGAAGAAGCCCATAATATCTCTGTTTTCATTTAATTGTGCGATTCTGATCCATTTTAGGGTTTAGGAAGATTAGGGTGATGATAGTGCGGAGATTTGATGTGGTTACTCTACAGGTCTTAATTTTAGCTATTTCATATTTGCAGTCTTTTGGTCGAATAACTATGG
comp4790_c0_seq1	comp4790_c0_seq1a	572	2	3	tga	4	137	148	24	383	Y	42	GAAGACGTGAAGGAGGGTCATT	TGCCTGCTCCAACAAATTCAAG	97	TTCAGTTTGTACGCCTGCTGAATATGTCCTGGATGAAACGAGGTTTACTGATTCTGAAACTTCTCGGGAAGATGCGTACAAGAATCCTCACATTATCAAGCAGGTCAGATTTCAATCGTCTTGGTGACGATGATTGTGATGATGATGATGTGCGATCACTGCCAGAAGACGTGAAGGAGGGTCATTTTGTGGTTCAAACGGTCAATGATGGTGAACTGAAGAGGTTTATCATAGAATTAAGTTACTTAGAGCATCCAGGATTCTTGAATTTGTTGGAGCAGGCAGTGGAAGAATTTGGGTTTGAACAGGAGGGAGTTCTTGCTGTTGCTTGTGGGCCCAGCGAGCTCCGGAGGATTCTTGAGAACGGGGAAGAGAGAAGGGAATGAAAGCGGAAGAATT…
comp4790_c0_seq1	comp4790_c0_seq1b	572	2	5	gaatg	3	431	445	24	383	N	42	GAAGACGTGAAGGAGGGTCATT	TGCCTGCTCCAACAAATTCAAG	97	TTCAGTTTGTACGCCTGCTGAATATGTCCTGGATGAAACGAGGTTTACTGATTCTGAAACTTCTCGGGAAGATGCGTACAAGAATCCTCACATTATCAAGCAGGTCAGATTTCAATCGTCTTGGTGACGATGATTGTGATGATGATGATGTGCGATCACTGCCAGAAGACGTGAAGGAGGGTCATTTTGTGGTTCAAACGGTCAATGATGGTGAACTGAAGAGGTTTATCATAGAATTAAGTTACTTAGAGCATCCAGGATTCTTGAATTTGTTGGAGCAGGCAGTGGAAGAATTTGGGTTTGAACAGGAGGGAGTTCTTGCTGTTGCTTGTGGGCCCAGCGAGCTCCGGAGGATTCTTGAGAACGGGGAAGAGAGAAGGGAATGAAAGCGGAAGAATT…
comp4794_c0_seq1	comp4794_c0_seq1a	2512	1	3	gtg	6	174	191	71	2356	Y	44	ACGAGTATTGTCACCTTCGCTT	ACGTCCTAACTCCTCCACCATA	120	CTCGCACACAGATCTCACACACCCATTTTTTAGAGAGAGAAAGTGCCAACCAAAGAATTAGAAGGAAGACATGGCTTCCACCGTTTTCAAGAAAGTGGGGAACGGAGGAGGGTCGTCGGAGAGTGGAGGGTCGTCGGAGAGTGGAGGTTCGGAGAGCGGAGCGGAAGATAGAAGTGGTGGTGGTGGTGGTGGTTTGTTCGAGTACTCGGGATGGGTTTATCATCTGGGTGTCAATTCAATTGGCCACGAGTATTGTCACCTTCGCTTTCTAATTATCAGAGGCAAATACGTTGCTATGTACAAGAGGGACCCTCAGGCGAGTCCTGGCATTAAACCAATCAGGAGGGGTGTCATTGGGCACACACTTATGGTGGAGGAGTTAGGACGTCGGAATTTTAA…
comp4802_c0_seq1	comp4802_c0_seq1a	580	2	3	gaa	5	200	214	233	562	N	44	CCACCTCCAAGGATCACATCAA	ATCGCGATAGAGGTCTGTTTCC	142	AGAAAATTGAACGGGTGGCCTGTCTCACGCCACGACTGCCAGAATTCGTGGGTTTCAGTCCGGTCAGAGGGTATTTCTGCTTAATTTTGAGTGCTGTACACTATAGAGGAATTGAAGAAGAAGTGAAGCAAATCAATGGTGTTTACAGACCCAGGGATGATGAGGGAGAGATGAATTATATAATGGAATATTACAAGAGGAAGAAGAAGAAGAATAGTATAGCAATAGGCCCATGAAAGCAATTTCATCATCAGTGTTTGCACTGGCATACGGTGGTGGTGGTTGTGGTGGTGGGTTTTGCAGCCGTTACTATTTTTCCAAGATTGTGACCAAGACGAGTAAACAGCCCCAACCACCTTCTTCTCAGGGTGCTGAGCCTCCACCTCCAAGGATCACATC…
comp4802_c0_seq1	comp4802_c0_seq1b	580	2	3	ggt	4	272	283	233	562	Y	44	CCACCTCCAAGGATCACATCAA	ATCGCGATAGAGGTCTGTTTCC	142	AGAAAATTGAACGGGTGGCCTGTCTCACGCCACGACTGCCAGAATTCGTGGGTTTCAGTCCGGTCAGAGGGTATTTCTGCTTAATTTTGAGTGCTGTACACTATAGAGGAATTGAAGAAGAAGTGAAGCAAATCAATGGTGTTTACAGACCCAGGGATGATGAGGGAGAGATGAATTATATAATGGAATATTACAAGAGGAAGAAGAAGAAGAATAGTATAGCAATAGGCCCATGAAAGCAATTTCATCATCAGTGTTTGCACTGGCATACGGTGGTGGTGGTTGTGGTGGTGGGTTTTGCAGCCGTTACTATTTTTCCAAGATTGTGACCAAGACGAGTAAACAGCCCCAACCACCTTCTTCTCAGGGTGCTGAGCCTCCACCTCCAAGGATCACATC…
comp4804_c0_seq1	comp4804_c0_seq1a	1272	1	6	gtgggc	3	73	90	210	1145	N	45	CAAAAGAAGACGAATCGGCCTC	TAGGGGGAGAGAGAAAGAAGGG	164	GGTCATACAAAAGGTAAATAGTTTTTCAAAATGCGAGTCCGTGGCGGCAGAAAAACTAATTCTGGACCATATGTGGGCGTGGGCGTGGGCAGTTATAATTTTAATGAGCAGATTATGTACAGAAAATAGCCAGGTGAAAAATATAATGCAGTAGAAAAGCATCACATCTTAACCAACAACAGGGAGAAGCAAAATCATCTGCATCTCTAGTCAAAAGGGTCAATCCTTGGGTCGTGCTCACTTGCCATAGCCATCCCTGTACAAAGACATGTAGGGCACATGACCTTTCCTGCTCCTGAACAGTTCGGGCATCTTTCAGTTTTAGGTGGTGACAGAGGCTGATCCCCGCCATTACGTGTTGAGACTGGTTCAATTAGAACAAGTGCTCCTGAGCTTGAA…
comp4810_c0_seq1	comp4810_c0_seq1a	1430	1	4	gagg	3	84	95	103	1170	N	42	AACCTGCATATCCCACACCAAT	GCAGCCAATAATCGTTCCCATC	268	CCCAGCTCTTGCAACTTCATAAGAAGCCAATAATTGCAGGTCTGCGACTTTATCCTGGCTGAACGATCAGCTAAGCTGTACACGAGGGAGGGAGGAAGGAAGATGGCTAACTTTCAGGTGTATTTGGCGACTCTGCTACTTTTGGTTTCCATCTCCAAGTTTCAGCTACAGGTTGTTGCACTGGAACCGATTCCTCATTTTAAATCTGAACCTGAGATTCTTCAGGGCTCGATCGTTCGACTGATCAATGGGAACCCGAAAGCTGGATGGAAAGCTGCCATGAGTGCTCGATTTTCCAACTACACCGTTGGCCAATTTAAGTACCTCCTTGGAGTAAAACCAACACCCCTGAGAGATTTGAAGAGCATTCCTGTTAGAACTCATCCAAAAGGTCTGAAG…
comp4812_c0_seq1	comp4812_c0_seq1a	756	1	3	gaa	4	722	733	76	705	N	44	TTCCCTTCCATTGCTGCAAATG	TGATGGTCGACGAAATTCCCTT	151	TTTTTTTGGGGGTGGGGTTGGTGGCCCCTACAAATTATATAGGAAGAGTAGCAAATTAATGTGATTAACCATTTATTTGGATAACTCGGCAGAGATAGTGTTGGCCAAGGAGGAGATGGTTGTAGGAGAGACTCCCCTGCTTCCACCCAAATACCATTTCTTCGTCATCTCAACCACGTTTGCATTCTCCACTTTGATTTTTGAGTCCTCTTTTCCCTCGGTTGTGAACACAATCTCGGCAGTGGCGGAAGATGCCGGAAAAAAGAATGTAATCAGAGAATTTTTCTTGAAATATTTGGACTGGAAGAACTCGACGAGGTTCTCCAGAGCAGCTTCTTCCTCATCTTCATACTTATCAATGGCGGCCAATCGGTCCCTCACTGCACTCTCTAGCTGAAC…
comp4813_c0_seq1	comp4813_c0_seq1a	253	1	2	ga	8	1	16	23	253	N	48	TGTGATGGTGCAGGTACCTTAC	GAGAGTTGGAGTTCTGAGGTGG	136	GAGAGAGAGAGAGAGAAAATTAATGGATGTGATGGTGCAGGTACCTTACGATGCAACAGTGAAGTTGATGCTTGCTTCACTGGAGCGTAACTTACTACCCGACGCAGTGATAAGGAGACTCACCCGTCTGCTGTTAGCCAGCCGTCTTCGCTCCGGTTACAAACCCACCTCAGAACTCCAACTCTCTGACCTCCTCCAATTCGTACACTGTATGGATGTTGCTCTCTCTCACAATTTGATGATTGTTTCCGCA
comp4813_c0_seq2	comp4813_c0_seq2a	1350	1	2	ga	8	1	16	23	1087	N	40	TGTGATGGTGCAGGTACCTTAC	GAGAGTTGGAGTTCTGAGGTGG	136	GAGAGAGAGAGAGAGAAAATTAATGGATGTGATGGTGCAGGTACCTTACGATGCAACAGTGAAGTTGATGCTTGCTTCACTGGAGCGTAACTTACTACCCGACGCAGTGATAAGGAGACTCACCCGTCTGCTGTTAGCCAGCCGTCTTCGCTCCGGTTACAAACCCACCTCAGAACTCCAACTCTCTGACCTCCTCCAATTCGTACACTCTTTAAAGGAAATGCCCATAGCAATCAAGACTGATAAGCCAAAATCTCAACACTATGAATTACCTACGTCTTTCTTCAGGCTCGTTCTCGGAAAGCACCTCAAATACAGCTGTTGTTACTTCCCAGATAAGTCAAGCACCTTAGAGGATGCTGAGAAGGCAATGTTGGAGATATATTGTGAGAAGTCACA…
comp4816_c0_seq1	comp4816_c0_seq1a	1302	4	6	gagagg	3	190	207	229	1257	N	52	TCCCCTCCTTCCATTCACATTG	TAGGGGATCTGTGTGAGGGATT	87	AAAAAAAAAAAAAAAACACCAATCCTCCTTGCGTCCCACTTCTTTCCTCATTCCTCCATCTTCCCACTAGGAAATCTCCAGCTATCATCGAATAGAGAGAGTATCCTAAAGCAAAAACAAATGAAAGAAGAATTTGTTTGTGTACATTTCAGTCTTCTTGTGGAGGGGAGGGAGAAAGGGGAGGAAAACGAGAGGGAGAGGGAGAGGGAGGGCTTATTATTATTATTAGTCCAAAGCATTTGGACCGGCACAAGCCTTCAACACAGGGCTCCATATCCACTGTACCAAAAACTTCCTTCCCCTCCTTCCATTCACATTGTAAGTCCTGCCTTCTCTGTCCCTCATCACCTGTCCAATGTACCCTCCCCCACCCCCACTACCGTACAATCCCTCACACAG…
comp4816_c0_seq1	comp4816_c0_seq1b	1302	4	3	tta	5	214	228	229	1257	N	52	TCCCCTCCTTCCATTCACATTG	TAGGGGATCTGTGTGAGGGATT	87	AAAAAAAAAAAAAAAACACCAATCCTCCTTGCGTCCCACTTCTTTCCTCATTCCTCCATCTTCCCACTAGGAAATCTCCAGCTATCATCGAATAGAGAGAGTATCCTAAAGCAAAAACAAATGAAAGAAGAATTTGTTTGTGTACATTTCAGTCTTCTTGTGGAGGGGAGGGAGAAAGGGGAGGAAAACGAGAGGGAGAGGGAGAGGGAGGGCTTATTATTATTATTAGTCCAAAGCATTTGGACCGGCACAAGCCTTCAACACAGGGCTCCATATCCACTGTACCAAAAACTTCCTTCCCCTCCTTCCATTCACATTGTAAGTCCTGCCTTCTCTGTCCCTCATCACCTGTCCAATGTACCCTCCCCCACCCCCACTACCGTACAATCCCTCACACAG…
comp4816_c0_seq1	comp4816_c0_seq1c	1302	4	3	gcc	4	550	561	229	1257	Y	52	TCCCCTCCTTCCATTCACATTG	TAGGGGATCTGTGTGAGGGATT	87	AAAAAAAAAAAAAAAACACCAATCCTCCTTGCGTCCCACTTCTTTCCTCATTCCTCCATCTTCCCACTAGGAAATCTCCAGCTATCATCGAATAGAGAGAGTATCCTAAAGCAAAAACAAATGAAAGAAGAATTTGTTTGTGTACATTTCAGTCTTCTTGTGGAGGGGAGGGAGAAAGGGGAGGAAAACGAGAGGGAGAGGGAGAGGGAGGGCTTATTATTATTATTAGTCCAAAGCATTTGGACCGGCACAAGCCTTCAACACAGGGCTCCATATCCACTGTACCAAAAACTTCCTTCCCCTCCTTCCATTCACATTGTAAGTCCTGCCTTCTCTGTCCCTCATCACCTGTCCAATGTACCCTCCCCCACCCCCACTACCGTACAATCCCTCACACAG…
comp4816_c0_seq1	comp4816_c0_seq1d	1302	4	3	agg	4	1273	1284	229	1257	N	52	TCCCCTCCTTCCATTCACATTG	TAGGGGATCTGTGTGAGGGATT	87	AAAAAAAAAAAAAAAACACCAATCCTCCTTGCGTCCCACTTCTTTCCTCATTCCTCCATCTTCCCACTAGGAAATCTCCAGCTATCATCGAATAGAGAGAGTATCCTAAAGCAAAAACAAATGAAAGAAGAATTTGTTTGTGTACATTTCAGTCTTCTTGTGGAGGGGAGGGAGAAAGGGGAGGAAAACGAGAGGGAGAGGGAGAGGGAGGGCTTATTATTATTATTAGTCCAAAGCATTTGGACCGGCACAAGCCTTCAACACAGGGCTCCATATCCACTGTACCAAAAACTTCCTTCCCCTCCTTCCATTCACATTGTAAGTCCTGCCTTCTCTGTCCCTCATCACCTGTCCAATGTACCCTCCCCCACCCCCACTACCGTACAATCCCTCACACAG…
comp4819_c0_seq1	comp4819_c0_seq1a	1876	1	2	ga	6	1864	1875	69	1763	N	43	TCCTCTCTAGTCACCCAGAAGG	AGGCCACCAACTATTTCTCCTG	141	CCATTCCTTTATTTTCTTCTCTTTTGAATTAAAGACAAAATTTGCTTTGCTATGTACATTAGTAGTCAAAATGTGGTTACAAGACCTATACCCAGCTCCTCAGCAAGTTCATCCCATACAGGGAGGAGGGTCAAGACAACAAGAAAAATAGCCACTAAAAGAACTGTTCTTCTCCAAGTTCCAACTTCTGTCACGTCATTCAAGCAAGGTTTCTCTGGAGTCCTCTGACATATCAGCACATACAATCCCCAAGGAAGTGACAAAGGTCCACCAAGCACTCCCAAGCCAAGCAATGTGTATGTTGCCAAACCAGATGCAATCAGCGCATTTTTCCCAAATGCACCCTGCATAGCTCTTCCACCATCAAGACATCCAACTGGAAGCATATTAAAAGCTGAT…
comp4820_c0_seq1	comp4820_c0_seq1a	2541	1	3	taa	4	5	16	24	2375	N	48	GGAGGTCAAAATTGTGCTTCCC	TGAGCCACAATACTGATGCACT	247	GGCCTAATAATAATAAGTAATTACAATTCCACCTCAACAATGTGAACTTTCTGATCCTCCGCGGGCATACGATCCAAGTTCAAAGTCACCAATCCAGACTCTGAATCATATGCAAAGTCTGCCACGGCTGATCCCACCATACACTTCCTTGGCTTAGCCGATGAGTAAGCACCAAAACGGCCACACCCTTTAACCTCCATTGAAACTATTGCTACTACTTCTGTGCTCAAGTTCTCAACCCTCTTGCTTGCAACACCATTGCCTTCCCCTTTATATCTATTTTCTAGTTCTGACAACAGGGCACCACCATGAGCTTCATATCTAAGTGCCTCAATGGCTCCACCAGCATTGAACATGTCAATGAGGCCCAATGGTGCAAAGCTGAACCCAGGTGTCAAG…
comp4822_c0_seq1	comp4822_c0_seq1a	227	2	3	gtg	4	172	183	69	143	N	48	AATGCCAAAGGATTGAGGTTGC	ATCTCTCTCTCTCCCTCACCAC	147	CAGAAAGAGACTCCAATTTAAAGAGAAAAAATGCCAAAGGATTGAGGTTGCCCTGTGGGAGAAACCGAATGCTTTTCAACCAACTCCATTCCTTACTGTTTCAACAGATTAAAGCCTTATCCGCCACCTCCCACCACCCCCATTGAGCCACCCTGACTGGCAGGGTGGGCAGTGGTGGTGGTGAGGGAGAGAGAGAGATGAAAAAACCTTGGTGCAGTAGATATAAG
comp4822_c0_seq1	comp4822_c0_seq1b	227	2	2	ga	6	187	198	69	143	N	48	AATGCCAAAGGATTGAGGTTGC	ATCTCTCTCTCTCCCTCACCAC	147	CAGAAAGAGACTCCAATTTAAAGAGAAAAAATGCCAAAGGATTGAGGTTGCCCTGTGGGAGAAACCGAATGCTTTTCAACCAACTCCATTCCTTACTGTTTCAACAGATTAAAGCCTTATCCGCCACCTCCCACCACCCCCATTGAGCCACCCTGACTGGCAGGGTGGGCAGTGGTGGTGGTGAGGGAGAGAGAGAGATGAAAAAACCTTGGTGCAGTAGATATAAG
comp4823_c0_seq1	comp4823_c0_seq1a	372	1	2	ga	9	354	371	40	267	N	50	TCGTCTTCGTCGTTTACTTCGT	CCCAAGATCAACTTCAGTCCGA	131	GAACGCGAAGCAGCATAAAAAGAAATGGGCCAAAGGTTAAAGATTGACCTGAACACTACCATCGCCGGCACTGCAAGGGACGAGAACTGGGCCAATCGGAGCTCTCTCGGCGACGACTTGGACAGGAACACTGAAGCCTTTGCGAGGAAGATTGGTTGGAATATGATTCACATCGGCGTCGCGTCTTTCATCGTCTTCGTCGTTTACTTCGTGGGCTTCGTCCTTCACAAACCCTAAAAAACCCGCCATCCTCCTCAATAGCCCCATCTCTGTCTCTCTGCCTACTGTGTGTGTTCCACCGTAGAATAATCTGTTTGTGATTTCGGACTGAAGTTGATCTTGGGTGGAAGGATGAGAGAGAGAGAGAGAGAG
comp4823_c0_seq2	comp4823_c0_seq2a	885	1	2	ga	9	867	884	328	780	N	45	TTCCCCAACTTAGTAATGGCCC	AAGTGAAGTACAGCACTAGGCC	201	CGCATGAAAACTGTTTTCTGGAGAATTTGATGTCATGTGTACATGGATTGTTTCAGAAGAAATGGATACGGCTAAATTGTCTATACGTACAAAACTTATATTAACATCACCAACCCTCGTATTATCGTTTTAACATACAAAGCAAGGCCAAAATCCTCTATTTAAGACAACCTCGTAGCATAGGATCAAAGCAACGACCTCAGAGGGTTCCCCAACTTAGTAATGGCCCAATGCACACACCTAATTCTGGAGAACTGAGCAATCTGTGAACAACCAAAGAAATACATTCCCAGAAAACTAATCGGCCTCTCAGGAAAAGATCATTCACACCCACTGCAATCTGTCTTGGTATTCGACACACAGTTGGATTTTACCATCAACAGATAATGCCTGGTTCAT…
comp4827_c0_seq1	comp4827_c0_seq1a	849	1	2	ga	10	1	20	665	829	N	35	CCAGCAGCTTTTTGGCCTAAAT	TCCAAAAGGCTAATGTTGCAGC	160	GAGAGAGAGAGAGAGAGAGAAGTTTATGTATGAGATATACATTCCAGGATGAATTGTTAAAGTATCTCTGTTGATTGGCCTTGTCATATGGGGCTAAGTTAGACATCCAGTTGCTTCATTGGAATCCTTTGCAGAATGTGTTGTATTGTTATTAGATATATCGAAACATTGGATAAGCAAAACTATTTCCCAATCCAATAAAGACCTGAAGCGGTGAATAAGGTCCTAAATAGTGAGATTTATCAACGTCAGCAACCGAAGTTTTGGATAATTGTGAAACAATGTAGGTGTATTTAACATCCTAAATGGCTTTTAAAGTTTCACACAGCTCTCCAAGTGCAATTCATCTCTTCACTTCAAAGGTTGTTAGTCTCTCATAATAATATCAGCATTATGACT…
comp4829_c0_seq1	comp4829_c0_seq1a	226	1	3	ttc	4	33	44	98	226	N	52	TCTTCGTCTTCCTCCTCCTCTT	CGCGAACGACTTACTGGAAAAA	176	TGATATTCCTCTTCGTCTTCCTCCTCCTCTTATTCTTCTTCTTCTTTGTAGCAGAAACCCTAGCATCGTCGGACCCCTAGGTCCCTTGCAGTAGCGAATGCCCAACTCTCCATCTCCGTCTCGCACTCTCAGAGTCAGCGACCAGTCCAGGGCAGAGTCTCTCACTCTCTCGTTCGCGTCTGTCGTTTTTTCCAGTAAGTCGTTCGCGTCTGGTTGTCGAGTGTTG
comp4829_c0_seq2	comp4829_c0_seq2a	267	1	3	ttc	4	74	85	139	267	N	49	GTGTGTCGAAACTAAAAGCCCC	CGCGAACGACTTACTGGAAAAA	195	TTCCAAGTTCACCTAACTGTAAAGCATTTGAGTGTGTCGAAACTAAAAGCCCCATCTTCTGATATTCCTCTTATTCTTCTTCTTCTTTGTAGCAGAAACCCTAGCATCGTCGGACCCCTAGGTCCCTTGCAGTAGCGAATGCCCAACTCTCCATCTCCGTCTCGCACTCTCAGAGTCAGCGACCAGTCCAGGGCAGAGTCTCTCACTCTCTCGTTCGCGTCTGTCGTTTTTTCCAGTAAGTCGTTCGCGTCTGGTTGTCGAGTGTTG
comp4836_c0_seq1	comp4836_c0_seq1a	453	1	3	cac	4	311	322	5	346	Y	44	ATCACCACCAACATGATCACCA	GTCCCCTTCTGATCAAACCCAT	158	AGGTATGGGTAGCGGAGAGAAAAGTCTCTTCAACATACTTATACACTTACCTCACGTCCTTCATCACCACCAACATGATCACCAAGTGAAAGATGTACCAAAAGGGTGTTTGGCAATCAAAGTTGGCCTGCAGGGTGAGGAACAGCAGAGATTCGTGGTCCCAGTAATCTACTTCAATCACCCACTGTTCATGCAGTTGTTGAAAGAGGCTGAAGAAGAGTATGGGTTTGATCAGAAGGGGACAATCACTATACCTTGCCATGTGAAGGAGTTTAGGTACGTCCAGGGCATGATTGATAAGGAGCATCAACACCACCACCACCATCTTGTTGGTTGTTTTAGGGTTTGAATCATCATAAATTCTTGTGGTTTAATGTGTAAATTCGATGAGTTCTTAGG…
comp4845_c0_seq1	comp4845_c0_seq1a	1839	1	2	tc	6	1787	1798	254	1786	N	46	AGCAGGATCTGACAGCATTTCA	ACCAAAGTCCACTGTCCAAGTT	212	CTTGGATGACATTTGCTTACAATCACTCTACTTTCAACACAAATTTTACAAACCCATCTTCAATCATCTTAAGCAAACAGGACTGTGGTCACAATGCTGTAATATCCCAGACTTCGATCCATTAACGGTCCAACGGAAACAGCAGCAGCAAAGACAGATTTGGGGAATCTATCAAACTGAAACAATTGACTGCTCTACTCTGTCCAAGTATAATCCAGAAGGTATAAGACTAAAACATTCACCAAACCAATCAAGCGTTTATTTCCGCATTGCATTGATTCTCCCTGCTGCAGCTCCTTCTGCCCCAAAACATGCTTGAACAAGTTGTTTTCTCAAGCCTCACTCCTTCCAGCTTGTCGTGATCTGGTGATGAGGATTGTGAGCGATGAGGAGATTCAT…
comp4878_c0_seq1	comp4878_c0_seq1a	372	1	2	ga	9	1	18	18	254	N	45	TCCAAAACCCTCTGTTTCCACA	TCCCAGAGTCGCATTTGATTCA	80	GAGAGAGAGAGAGAGAGATGGGTGCAGCGCAGGCCATGAAGAGAATACCCAGGATCAAATTTCCTCAGAGACATCCAAAACCCTCTGTTTCCACATCTCAGCATCAAGCAACATCTACGGCTAATGATGCTCCTCAAACTTTTTTCTCAAGGTCTGAATCAAATGCGACTCTGGGAGGAAAAGCTTCTCTTCAGCCCAAAAGAACACCAGTGTCTGAAGTAGAGATTGAGGCTATTTTGTTGGGTGGCTGCCTCTAAATTCTGATGAGCCCCCGTCAAGGGTGGACAACGTTTGACGATTTCTTTAGTTCCAGTTTCATCTTGGGCAAAGTCACAAGTCCACTTCTATTATGAACCCTTTTTTTATCTGGAG
comp4879_c0_seq1	comp4879_c0_seq1a	1724	1	4	aaca	3	474	485	54	1325	Y	41	AGTCTTATCTTGACTTGCGGCA	TACACCAGCTAAGAAGGCAAGG	264	CCACACCTACACACAAACAGAAGTTCACTCACGCTACAACCACCGAGACCGCCATGGCGTTTCCTTACATGGAAGCTGTTGTCGGTTTTATGATATTGATGTATGTCTTTGAGTCTTATCTTGACTTGCGGCAACATGCTGCACTCAAACTGCCTACACTTCCGAAAACGTTGCAAGGAGTGATCAGCCAAGAAAAGTTTGAAAAGTCCCGTGCCTATAGTCTTGATAAAAGCTACTTTCATTTTGTTCACGAGTTTGTTACAATACTAATGGACTCTGCAATTTTGCTATTTGGAGTATTGCCCTGGTTTTGGATGAGTTCCGGTGAATTTTTGTTGTTCATTCGCCTCAATGCCGAGAATGAAATATTACACACCCTTGCCTTCTTAGCTGGTGTAA…
comp4889_c0_seq1	comp4889_c0_seq1a	1053	1	3	aga	5	8	22	42	827	N	43	ACTTGCTGAGATCAATGGAGCA	TGTCACTGGTTTCTCTGGGATG	149	GCAGTGTAGAAGAAGAAGAAGAAGCAATCGAAAGAATAAGAATGAAGTCTTTTAGGGCTTTGGTACCCAGATTGCAGGTGGCGTTGAAGTCTGGTTGTGTGAGAAAATATGCTACTGATGCTAATTATGTGAGCAAGGACACACTTGGAGCAGCAGCTGGACTTCCTGTTATATTCAGAGGAGGAAGAGGGACAAGACAGATAGTCAGTTTTCGGTCACCGTTTCAACTTGCTGAGATCAATGGAGCAAACTCCACAAGTTTTTCTTTTGCCAGATCTTTTGCATCAAGAACTTCAAAGTCCGCTGGACAAAAGACGTCGGAGACTAGAAAAGACATATCTACTGTTGAGGACCCCTTTGATGCTCCAACATACAACATCCCAGAGAAACCAGTGACAT…
comp4889_c0_seq2	comp4889_c0_seq2a	662	1	3	aga	5	8	22	42	578	N	43	ACTTGCTGAGATCAATGGAGCA	TGTCACTGGTTTCTCTGGGATG	149	GCAGTGTAGAAGAAGAAGAAGAAGCAATCGAAAGAATAAGAATGAAGTCTTTTAGGGCTTTGGTACCCAGATTGCAGGTGGCGTTGAAGTCTGGTTGTGTGAGAAAATATGCTACTGATGCTAATTATGTGAGCAAGGACACACTTGGAGCAGCAGCTGGACTTCCTGTTATATTCAGAGGAGGAAGAGGGACAAGACAGATAGTCAGTTTTCGGTCACCGTTTCAACTTGCTGAGATCAATGGAGCAAACTCCACAAGTTTTTCTTTTGCCAGATCTTTTGCATCAAGAACTTCAAAGTCCGCTGGACAAAAGACGTCGGAGACTAGAAAAGACATATCTACTGTTGAGGACCCCTTTGATGCTCCAACATACAACATCCCAGAGAAACCAGTGACAT…
comp4890_c0_seq1	comp4890_c0_seq1a	332	1	2	tc	9	3	20	112	288	N	48	GATTCTCTCCCCTTTGCTTCCA	CCCGCCAAAGAATTGAACCATT	172	GTTCTCTCTCTCTCTCTCTCTGGCAGAGATCTTGCCCCTAACCGGCCGAAAAATTCAATCTATCCTCTCTTCCTCCTGACCTTTCCGATTCTCTCCCCTTTGCTTCCACTACTCCCTTTCGCCACGCGAACACTCCCTCAGCCGCTCTATAAACCCAACCACCGGCACAGATTCACCCACACGTCTCTCTGTTTGATTACAATTCTTCGTTCTCACCCATTGTGTGACGATTGAGTTTTGAATTGGGCTGAACCATGGAAATGGTTCAATTCTTTGGCGGGTTTCCATTTGGTTGAATAGGATCGTAGAGGGTGGTTCAGTCTTAAGACGAG
comp4893_c0_seq1	comp4893_c0_seq1a	208	2	3	tgg	4	110	121	1	180	Y	49	GAGAGTTGTGATGGTTGCGATG	TCTCGCTCTCTCTCTCTCTCTG	107	GTAACAATATGGGCATGGAAAATCGGGTCGGACCTCTTCTTCAACCTCGAAATCATCGATATTCAACCGATCCAATTGAGAGTTGTGATGGTTGCGATGATTATGGCTTTGGTGGTGGTGGTTCAACGTGAATTGCCTCTTGGCGTCGGCCAGGCGAGAGGTCCAAAAGTCTGAATCCATGAAGACAGAGAGAGAGAGAGAGCGAGAG
comp4893_c0_seq1	comp4893_c0_seq1b	208	2	2	ag	8	187	202	1	180	N	49	GAGAGTTGTGATGGTTGCGATG	TCTCGCTCTCTCTCTCTCTCTG	107	GTAACAATATGGGCATGGAAAATCGGGTCGGACCTCTTCTTCAACCTCGAAATCATCGATATTCAACCGATCCAATTGAGAGTTGTGATGGTTGCGATGATTATGGCTTTGGTGGTGGTGGTTCAACGTGAATTGCCTCTTGGCGTCGGCCAGGCGAGAGGTCCAAAAGTCTGAATCCATGAAGACAGAGAGAGAGAGAGAGCGAGAG
comp4895_c0_seq1	comp4895_c0_seq1a	257	1	2	tg	8	235	250	23	181	N	35	ACTGCTAAGGTGAGATGGTTCC	TCTCACACACACACACACAAGA	215	GGGTAGCTGTACGAAACTGCTAAGGTGAGATGGTTCCTTCTTGTAGGATATTTCTACTTTCTTTTTCTGTTTTTTGGGTGTAATTTCTTTTACTTTTTGTTTTCCAACCCGTAAAATGTTGTATATATGTTTCTCTGTAGTCTGTACTTTCTCTAGGTATCTGTGTGTATATGTATGACATGTTTAGGTTGATTATTTTGGCCTTAAAAGGAAACGAATTGCTATTTATGTTCTTGTGTGTGTGTGTGTGAGAGAGA
comp4895_c1_seq1	comp4895_c1_seq1a	205	1	2	ga	8	1	16	1	102	Y	37	GAGAGAGAGAGAGAGAGGCAGA	AATTGCGACCCATGAACCAAAG	182	GAGAGAGAGAGAGAGAGGCAGATACAGAGACAGAGAGATGAGATATCCAATTTGTAGTTGAGATTTAATCATGAAATTGGGTTTTGATCTCTCTTTTCTCATTCTTTAATGCCTTGTTTCCAGCGTTCAAAACAGTGTCCTTTTGTTTCTCTCCTTTGGAAAATTAGGTTATTAATAAAGACACTTTGGTTCATGGGTCGCAATT
comp4902_c0_seq1	comp4902_c0_seq1a	830	1	3	tca	4	152	163	96	677	Y	46	AGAAGCGTTTGAGAGCTGATCT	AGATCGGCCAATCAGTGAGATC	130	AATACTCTGAAAAATAGACAGAGAAGCGAGAGCGTGAAGTGATCAAGTTCTCGATCCATCATTAGCTGTTGTGGTTGTGCAGAGAGAGGGTTCCGATGGTGGTGCGAAACGACGTGGCAACGGTTAATTCGCCGACTGACGATGATCATCGTCATCATCATCAGCAGGCACCGTCGGCTACTCCGTCGAAGCAGGTCAAGGCTTCGCCGAACACCGTTGACTCCAACTCTGTTACCCAAAGATTGCAGAAAGAGCTAATGTCTCTCATGATGAGCGGAGGGGATCTTGGAGTATCTGCCTTTCCTGAAGGAGAGAGTATCTTTACTTGGATTGGTACCATTGAGGGCGGCAAAGGAACTATGTATGAGGGTTTATCTTACAAAATTTCTTTGCGCTTTC…
comp4904_c0_seq1	comp4904_c0_seq1a	976	1	3	cac	4	885	896	19	951	Y	46	CTACTACATCTTGACTCGGCCC	GATTGTAGAGTCTGTGTGGCCA	153	AAGTATCTGTACATCTCAAAGAGTCCTGAATAAAGAATGCCTCTGCAACTCAACTGTCCGCCTCCGATTTTTATCATAGTTCATGACTTTCAATGTTCGCTCTGCTTCAATTTCAGACTGAAGCAAAGATTGCAGCCTCTTCAAATGTCCACTACATTGCTTATGCTCAGGGCTGGTGCTGTTAACTTCCTGTTCATCAGGATTAAACTTTCTCAGGTAGGGTGACTGCCACTTAGCTTGCAAATAAGCGAGAGATCTCCAGGGAGGAAGGGGCATTGAGTTCTGTTTGAGAGAAGATCTGGCAGCTTCAACCATAACTTGAAGTAACTGATTCAGCTTTGTTAAAGATCCCACATAAACAACCGGAAGGGAATTCAACATTCTATCATAAGTGTCAAC…
comp4908_c0_seq1	comp4908_c0_seq1a	452	2	3	ata	6	18	35	125	451	N	51	GGGGACTCCGAAATCTTTCAGT	GCAGCTCGAATGACATTAACCC	112	CAAAATTAATGCCAATGATAATAATAATAATAATAACCATGACTCCAAAGGAAGTAGTGGTCCTTACCAGGCAGTCAATTTGTGTCCCAATTGTAAGACAGCATACTATTTTCGGCCTTACAAAATGGCCCCTCTTCAGGGAAGCTTTGTTGAAATTGGGAGAGTTAAAGCCAACGGCGGCGGTGGCAAGGGCTCTAGCAGGAGACCCAGTGAAGAAGAAGATTATGGAAACATACTCAGGGCATCCTTCTTGGGGACTCCGAAATCTTTCAGTTTTGAGCCACCGGAGAATTGGCCTCCTCCGTCACCTCCGTTAGGTAATGGTCTGGCCGTGCATACGCCTCCTGGACCGCCCTTTGCACCTGGGGTTAATGTCATTCGAGCTGCAGGTCCTGGTGG…
comp4908_c0_seq1	comp4908_c0_seq1b	452	2	3	ggc	5	416	430	125	451	Y	51	GGGGACTCCGAAATCTTTCAGT	GCAGCTCGAATGACATTAACCC	112	CAAAATTAATGCCAATGATAATAATAATAATAATAACCATGACTCCAAAGGAAGTAGTGGTCCTTACCAGGCAGTCAATTTGTGTCCCAATTGTAAGACAGCATACTATTTTCGGCCTTACAAAATGGCCCCTCTTCAGGGAAGCTTTGTTGAAATTGGGAGAGTTAAAGCCAACGGCGGCGGTGGCAAGGGCTCTAGCAGGAGACCCAGTGAAGAAGAAGATTATGGAAACATACTCAGGGCATCCTTCTTGGGGACTCCGAAATCTTTCAGTTTTGAGCCACCGGAGAATTGGCCTCCTCCGTCACCTCCGTTAGGTAATGGTCTGGCCGTGCATACGCCTCCTGGACCGCCCTTTGCACCTGGGGTTAATGTCATTCGAGCTGCAGGTCCTGGTGG…
comp4915_c1_seq1	comp4915_c1_seq1a	707	1	2	ag	8	674	689	2	283	N	44	ACAAATCCAAATCGGCCACTTG	AAGACCCAGACCCATCAATTCC	271	TCTCCTTCTCCATTATCTCAAACAAATCCAAATCGGCCACTTGGAGCGATTGATTCCCCCAAAGCCTAACTGCATGTAGTCGAGCTTCGAGGCCTGCATCGATCGATAGTCTGTCTAGTTTGGTAGATGAAGACAAGGAACAAGATGAATCGCAGTCTCTTCTTCGTCGTTTTAACCACATTGGATGGCCCAAAAGTCGGAACTCCTCTTCTTTCTCTTCATCCCCACCTCCTCTTTCCTCATTTTCTCTCTCTCCATAGTGATTATCACTTTGTTGTTCCATCAATTGGCGTGGAATTGATGGGTCTGGGTCTTCATAATTGCGATCGCCAGAATCAATTTGGAAACAGATAGAATCATCGGCCAATTGGGAGTGGTTGATGCATCAGAAAGAAAACC…
comp4918_c0_seq1	comp4918_c0_seq1a	1290	1	3	aga	5	55	69	41	1114	Y	43	ACTGCCTAGATATCGGCATGTG	TCTTCTGGCAGCCATTCAGATT	120	CGGCGGAGAGAGAAGGTGTAGTAAGTTACTGTTAGTAACAATGGCAAAAGAAGGAGAAGAAGAAGAAGACGAAGAAGAGCTGGTCCAACAGGCGTGGAACAGAGAAACAGTACCGAGGGTTATGGAGATCATAAGCAGAAGACTTTTTCAGAGAGACCTCGTCTCTCTCTTGCTCGTCAGCCCTTGGCTTCACCGCACTCTCGTTTCTTACCCTTCCCTCTGGCTGGTTCTTGATTTTCACGAGATGAATAATGCCGGAGAGAGACTTGTGGCAGCTCTTTCACTGCCTAGATATCGGCATGTGAAGCAAATAAACCTTGAATTCGCACAAGATTTTGAAGATAAGCATCTAGAGCTCCTGAAATACAGGTGCTTGGAAACCCTTCAACACCTGGAGTC…
comp4921_c0_seq1	comp4921_c0_seq1a	970	1	2	ga	10	951	970	220	867	N	44	TGTCTTGATTTTCCAAACCGGC	CGATGAATATTGGCGTTGGGTC	227	TAATTATACACCTAAATTTTACACCATTTGATCTTATTTTTTACTCCCATCTCTTCTTCTTAATTATATTGATCTGTATATATACGGGTACTCTATTGCATCTTTCTATGTACAAGAGACAACTTCATGTCTTGATTTTCCAAACCGGCCGGCTGTGTGTAGAATAGTTGAAACAGAGAGAAGCAGCAGCCAAATTGTACTACTTAATTACGTACTCTACCAGTATTGTAGGGTAAGTCCTCCCATTGGAGCCCTGTGGGGAACTCCCTTCCTCCTCTTGGTACTTCTGTAATTCACGGCAGCTTGAGGCGGCGTTGATGGTGTAAAGTTCCGAATTCTATCCTTAACACGTCCAGACCCAACGCCAATATTCATCGACTCCTCCGAGTCTGAGCCACC…
comp4921_c0_seq2	comp4921_c0_seq2a	916	1	2	ga	10	897	916	220	813	N	43	CCCAACGCCAATATTCATCGAC	GCTTACCTTTCACACACACCAC	266	TAATTATACACCTAAATTTTACACCATTTGATCTTATTTTTTACTCCCATCTCTTCTTCTTAATTATATTGATCTGTATATATACGGGTACTCTATTGCATCTTTCTATGTACAAGAGACAACTTCATGTCTTGATTTTCCAAACCGGCCGGCTGTGTGTAGAATAGTTGAAACAGAGAGAAGCAGCAGCCAAATTGTACTACTTAATTACGTACTCTACCAGTATTGTAGGGTAAGTCCTCCCATTGGAGCCCTGTGGGGAACTCCCTTCCTCCTCTTGGTACTTCTGTAATTCACGGCAGCTTGAGGCGGCGTTGATGGTGTAAAGTTCCGAATTCTATCCTTAACACGTCCAGACCCAACGCCAATATTCATCGACTCCTCCGAGTCTGAGCCACC…
comp4924_c0_seq1	comp4924_c0_seq1a	365	1	4	gacg	3	14	25	38	364	N	51	GGTATACATGCTGTGGTGGCTA	TTGCAACATAAAGCGTGTCGAG	111	GGGGGTTCTCTGTGACGGACGGACGGACAGACGGGCAATGGGGTCGACGGCGAATCTTGACAAAATGACGATGCGTCAGAACTATCCGAACCTTTGGCGCACCGATCTCGTGCACACCATTGTGGCTGATCCGCCATTTTGCTGCTTTGCGTTCTTGTGTGGCCCCTGTGCATCATACTTGCTCCGCAAACGAGCTCTTTACAATGATATGTCAAGGTATACATGCTGTGGTGGCTATATGCCATGCAGTGGCCGATGTGGAGAGAGTCATTGCCCTGAGCTTTGCCTTTGTACTGAGGTTTTTCTTTGCTTTGCAAATTCAGTGGCCTCGACACGCTTTATGTTGCAAGATGAGTTCAACATAC
comp4925_c0_seq1	comp4925_c0_seq1a	671	1	2	ga	6	640	651	198	587	N	43	ATTCCTCAGTATTGGCCCGTTT	TAAGGATGAGCTCTCCAAGGGA	195	GTAAAATGGAAAATCCCCCATCATTGTTATATTTGATCAGTAACTTGGTACAGAAAGGGGGAAGGGAAAAGAAAAGGCAAAGAACCAAAAAATCCATCGAATAAACATCCAAGGAATGCAGTACGATTGAGCATATTACCAAGAAAGCAAAGGTCTCACAGAACAGTTTGATGAAGGAAATAGCAAAATTGAACCTATACTTTTTTAGCGGCAGCATCCTCTTCATTCATCTTTTTCTCCCACTTCCTCTTCCTATAATCCGCCAACAACTGTGGCATTTTCTGCATTAATTCCTCAGTATTGGCCCGTTTTTCGGCAGCAATTCTATCACATTTATGCCCTTTCCTCTTGGTTCTCATTTCTTTCCTTTCAGGATCATATGACCAATCTTCTCCAGCA…
comp4931_c0_seq1	comp4931_c0_seq1a	1405	1	3	gca	4	287	298	30	1130	Y	46	AGGCTTGAGGAATTGGCCATAA	ATGAGAGGCCTTTGAAGCATCA	217	CTTTTGTTCAACAAAGTGTTACCTCTCCAATGTCTGGGTCAGCAAGCGCTATGGCCGGCCCAAACATGGCTGAGGCATTGTCTCAGGCCCCATCACAAGCTCATACCCTTCCACAGCTACCAGATAAGACACAGAGGCTTGAGGAATTGGCCATAAAGCAATCTAGGCAATTAATACCCATGACCCCCTCGTTGCCTAAAGCCTTGGCTCTCAATTCTTCCGATAAATCTAAGCAGCCCAAAACAACAGTCAGAACCAATGAGATGAATGTGGCAGCGAAGAGTGTGCAGCAGCAGCAGCCCCATTCATCACAACTTGCTAATCAATCTCTTCGTAGTAGACAAGTCATATCTGATGCTTCAAAGGCCTCTCATGCTGGAAAGTTTCTTGTTCTCAAGC…
comp4932_c0_seq1	comp4932_c0_seq1a	1692	1	2	ag	9	1	18	20	1516	N	45	CTCTACCGGAGCTCTGCATTAG	AGAAGGAATTGCTGCTACACCA	99	AGAGAGAGAGAGAGAGAGAATGGGTTCAAAATCAATGGAGGAAGGAACTGGAAAAGGCCAAACAGGGATCAGCAAGTATGCTTGTGCTTGTTCTATAGTTGCTTCTATGATCTCCATCATATTTGGCTATGATACTGGCGTCATGAGTGGAGCAATGATATTCATAAAAGATGATCTCAAAATCGATGATACCCATGTACAAGTCCTCGCCGGAATCCTAAATCTATGTGCCTTAGTGGGTTCCCTTTGCGCCGGAAGAATTTCTGACTACATCGGCCGGCGATACACAATCGTCATAGCCTCCATCATCTTTTTGGTTGGTTCAGTTCTAATGGGTTATGGCCCAACTTACGCAGTTCTCTTGGCCGGAAGGTGCACCGCCGGCATCGGCGTAGGCTT…
comp4933_c0_seq1	comp4933_c0_seq1a	1051	1	2	ga	9	1	18	20	961	N	44	ATCTCAGCACACCAACGAAGAT	TGCCTTTGCCTTCTTATCCCAT	99	GAGAGAGAGAGAGAGAGATATGTCGAGCGACAGGATTCCAGTTGAGGTGTGTAAGGGCATCAATGGCCTCGAGAAGATCGTCCTTCGCGAGGTTCGCGGCAGTTCTGCCGAGGTTTATCTGTATGGGGGTCATGTGACATCTTGGAAGAATGAGCATGGGGAGGAGTTGCTGTTTGTCAGCAGTAAGGCCATTTTTAAGCCTCCTAAGGCAATTCGTGGCGGTATTCCTATATGCTTCCCTCAATTTTCAAATCATGGACCTCTTGAACAGCATGGATTTGCTAGGAACAGATTCTGGAGCATTGACAGCGACCCCCCACCTTTTCCTACAAACTCCTCCAATAAGGCTTTTATTGACCTGATCCTGAAGCCCTCTGAAGAAGATATGAAGATTTGGCC…
comp4933_c0_seq2	comp4933_c0_seq2a	1323	1	2	ga	9	1	18	20	961	N	44	ATCTCAGCACACCAACGAAGAT	TGCCTTTGCCTTCTTATCCCAT	99	GAGAGAGAGAGAGAGAGATATGTCGAGCGACAGGATTCCAGTTGAGGTGTGTAAGGGCATCAATGGCCTCGAGAAGATCGTCCTTCGCGAGGTTCGCGGCAGTTCTGCCGAGGTTTATCTGTATGGGGGTCATGTGACATCTTGGAAGAATGAGCATGGGGAGGAGTTGCTGTTTGTCAGCAGTAAGGCCATTTTTAAGCCTCCTAAGGCAATTCGTGGCGGTATTCCTATATGCTTCCCTCAATTTTCAAATCATGGACCTCTTGAACAGCATGGATTTGCTAGGAACAGATTCTGGAGCATTGACAGCGACCCCCCACCTTTTCCTACAAACTCCTCCAATAAGGCTTTTATTGACCTGATCCTGAAGCCCTCTGAAGAAGATATGAAGATTTGGCC…
comp4936_c0_seq1	comp4936_c0_seq1a	215	1	2	ag	9	198	215	79	150	N	46	TGTTGGGGAAAACAGAACCAGA	AAGGAATGGTGAGACCCATGTC	105	CGTACCAAAAGGCCACTTTGTTGTCTATGTTGGGGAAAACAGAACCAGATATATTGTTCCGATCTCATTCTTGACTCATCCCGAGTTCCAAATCCTTCTTCGACGTGCCGAAGAAGAGTTCGGCTTCGACCACGACATGGGTCTCACCATTCCTTGCGAAGAAGTTGTTTTCGAATCTCTCACATCGATGCTTAGATAGAGAGAGAGAGAGAGAG
comp4936_c1_seq1	comp4936_c1_seq1a	243	1	2	ga	10	1	20	55	234	N	37	CCCAAGATCATGAAGCTGCTTC	GTTCAAACAAACACCACCGTGA	151	GAGAGAGAGAGAGAGAGAGATTTGAGCCTTGGATTGAAGAAATTGCCCAAGATCATGAAGCTGCTTCACTGCTGGTTTTCTTTTTTGATTATTTCTTTCGTTTTTGCTCATGGGATCTTTTTTTCTTCCATTGTTAATCTAACTGACAACCCATCTGGGTTCAGATTTGTAAATCTCAAAAAAGTTTGGAACTTTCCTCACGGTGGTGTTTGTTTGAACCCCTGTGAGAGAAACTAATATAAA
comp4941_c1_seq1	comp4941_c1_seq1a	344	1	3	gat	4	41	52	122	343	N	46	GCCAGACAAAGTGCATGATGTT	CCCTAAGCTCAGCCAAATCTGA	126	GGACATTTCTCCTGTTGAGATTGATGATGCCTTGGTGATAGATGATGATGATATATCTGATGATGATGCTGATGATGAAGATATTGATGATCTGCTGAGGGATGAGTCTCTTCCTGTTTGCATGCCAGACAAAGTGCATGATGTTAAATTTGGTGACTCCACTGAGGATAGTAATGTTGTTCCCCCAACAACTGATAGCCAGATCAATACAGGATCTGGTTCTAGCAGCAGAGCAGCTGCACTAGTGGGCTCAGATTTGGCTGAGCTTAGGGGTGGAAGTTATTTTGGTTCACGGGGTGCACTGTCATTTGCTGCTGCTACCATGGCTGGGCTTGCATCTGCAA
comp4948_c0_seq1	comp4948_c0_seq1a	1120	2	2	ga	9	1	18	128	1120	N	50	AGAGAGAGAGAGAGGAGAGGGA	AAAGAGTGGAGAAGCGATCGTT	257	GAGAGAGAGAGAGAGAGAGGAGAGGGAGTGAGAGAGAGAGAGAGGTTATCAAGGGCTTTGTTGGAAGGCCAAGGGGCTCGCCTGACTATAGAGGTTTGAGTCTCCAACTGACAAGCAAGGAGGAACAATGGGAGCCGGAGGGCGCATGTCTGTCACGACGACGAAAGCTGAACAAAAGAAGAACCTCCTCCAGAGAGTCCCATACTCGAAGCCTCCATTCACACTTGGTGATCTCAAGAAGGCCATCCCACCCCACTGTTTCCAACGATCGCTTCTCCACTCTTTTTCCTACGTTGTTTACGACCTCTTCCTAGTCCTCGTCTTCTACTACATTGCTACATCTTGCTTCCACCTCCTTCCCTACCCCTTGTCCTACCTTGCATGGCCCATCTACTGGAT…
comp4948_c0_seq1	comp4948_c0_seq1b	1120	2	2	ga	7	30	43	128	1120	N	50	AGAGAGAGAGAGAGGAGAGGGA	AAAGAGTGGAGAAGCGATCGTT	257	GAGAGAGAGAGAGAGAGAGGAGAGGGAGTGAGAGAGAGAGAGAGGTTATCAAGGGCTTTGTTGGAAGGCCAAGGGGCTCGCCTGACTATAGAGGTTTGAGTCTCCAACTGACAAGCAAGGAGGAACAATGGGAGCCGGAGGGCGCATGTCTGTCACGACGACGAAAGCTGAACAAAAGAAGAACCTCCTCCAGAGAGTCCCATACTCGAAGCCTCCATTCACACTTGGTGATCTCAAGAAGGCCATCCCACCCCACTGTTTCCAACGATCGCTTCTCCACTCTTTTTCCTACGTTGTTTACGACCTCTTCCTAGTCCTCGTCTTCTACTACATTGCTACATCTTGCTTCCACCTCCTTCCCTACCCCTTGTCCTACCTTGCATGGCCCATCTACTGGAT…
comp4950_c0_seq1	comp4950_c0_seq1a	635	2	3	aga	4	128	139	55	363	Y	42	CCATGAGTGGTTGTCGTATCGA	ATGCCCAAACAAACAACAGCTT	140	CTGAGTTTGCTTCGTTGACTTGTCTCGACACTCACTCGCTCACTCATAATCACCATGGCATCCATGAAAGAAAAGAAGAGTGGTCGCCGTTTCCTTTGGCTCTGTTGCTCCGTGATTGAGCTCAAGGAGAAGAAGAAGAAAATAACTGACACTGATAGTGATGGCGGCCCACATCAAAACGATGTTTCGTCGATCATTTTTGGGCGGGAAAGCAAACGATCAAGCGCGTTCGTCTGTTGCTCCGTGATCGGTGGACCGCCTCCTTCCCCGAAGCCACTTCATGATCAAAAAATTGATCATCCTTCTGATATGGGTATGGCAAAGAGTGCTCTAGCAGTGGTGCCAGTGCCACACAAGGATGTCTAAAAAAAGAGCAGATAACATAAACTGATTTATGGT…
comp4950_c0_seq1	comp4950_c0_seq1b	635	2	2	ta	6	531	542	55	363	N	42	CCATGAGTGGTTGTCGTATCGA	ATGCCCAAACAAACAACAGCTT	140	CTGAGTTTGCTTCGTTGACTTGTCTCGACACTCACTCGCTCACTCATAATCACCATGGCATCCATGAAAGAAAAGAAGAGTGGTCGCCGTTTCCTTTGGCTCTGTTGCTCCGTGATTGAGCTCAAGGAGAAGAAGAAGAAAATAACTGACACTGATAGTGATGGCGGCCCACATCAAAACGATGTTTCGTCGATCATTTTTGGGCGGGAAAGCAAACGATCAAGCGCGTTCGTCTGTTGCTCCGTGATCGGTGGACCGCCTCCTTCCCCGAAGCCACTTCATGATCAAAAAATTGATCATCCTTCTGATATGGGTATGGCAAAGAGTGCTCTAGCAGTGGTGCCAGTGCCACACAAGGATGTCTAAAAAAAGAGCAGATAACATAAACTGATTTATGGT…
comp4962_c0_seq1	comp4962_c0_seq1a	2303	2	5	tacac	3	2063	2077	2	1906	N	43	TCAAGATTTCGGATGCACTGGA	GGTCCTTGGGTTGCTGTATGTA	178	GTAAAGAGGAACCGATTGAGCAGCTGGCTGGACATGATTCTGGGCTTTCACTTTGGCTGGATTGCTCACCATCAGGAAGTCTCTGTTCTGTGAAGTGATTAACAGGAATTGCCGCATCATCACAAAGTTCAAATCTTTCAATTGACACAGAAGACGAAACAGAATTACAGCTCTCTGTCTGCATTCCTTTCGATGCTCCCACAACAGCCTTTTGAGAGTCCTGTATGATCTCCCTTGAAACACGTGAGTGGCAACCATTGGACAACGGATCAGGAGACCTCTTTCCAGGATGCTGAGTTGTCTCACTTACGCCTACCTTCATATTATTGTTCATGTTATCTGGAGTATCTAGGCCTACCTGCCTCATCCGTCCTGGAAATGATGACCGTCTGACAGGAT…
comp4962_c0_seq1	comp4962_c0_seq1b	2303	2	4	cttt	4	2272	2287	2	1906	N	43	TCAAGATTTCGGATGCACTGGA	GGTCCTTGGGTTGCTGTATGTA	178	GTAAAGAGGAACCGATTGAGCAGCTGGCTGGACATGATTCTGGGCTTTCACTTTGGCTGGATTGCTCACCATCAGGAAGTCTCTGTTCTGTGAAGTGATTAACAGGAATTGCCGCATCATCACAAAGTTCAAATCTTTCAATTGACACAGAAGACGAAACAGAATTACAGCTCTCTGTCTGCATTCCTTTCGATGCTCCCACAACAGCCTTTTGAGAGTCCTGTATGATCTCCCTTGAAACACGTGAGTGGCAACCATTGGACAACGGATCAGGAGACCTCTTTCCAGGATGCTGAGTTGTCTCACTTACGCCTACCTTCATATTATTGTTCATGTTATCTGGAGTATCTAGGCCTACCTGCCTCATCCGTCCTGGAAATGATGACCGTCTGACAGGAT…
comp4963_c0_seq1	comp4963_c0_seq1a	2135	2	3	cac	7	1	21	311	2134	N	45	AGGGACATCTGCAATGGATTGT	CACCTGACCTCATCATCACCAA	214	CACCACCACCACCACCACCACCGGAAGTGGTGGTGGTGGTGGTGTGGGAGAGAAGTTGCTACAACACCTCCAAGATCATCTAAGGGTCAATTCGATAAGGTCAAAGTCTAATCGAAATTACCAAAACTTCCAACCAGCCAATAATGTTAATAGCGGTGTTGTAGCTGAAGCCCTTGCAATTTATGGCCTCCCGCAAGCTGAACTTATTGAGCCACAGATTGAACCTTTTCTTAAACCCGTCAATTTTGTTGAAACCTTAGCTGATGTCTATCGTAGAATTGATAAATGTCCCCAATTCGAGAAATCTGGGATGTATCTTGAGCAATGTGCAATGTTCAAGGGGTTAACGGACCCCAAATTGTTCCGACAGAGCCTCAGGGCAGCTAGGCAGTATGCTGT…
comp4963_c0_seq1	comp4963_c0_seq1b	2135	2	3	gtg	6	27	44	311	2134	N	45	AGGGACATCTGCAATGGATTGT	CACCTGACCTCATCATCACCAA	214	CACCACCACCACCACCACCACCGGAAGTGGTGGTGGTGGTGGTGTGGGAGAGAAGTTGCTACAACACCTCCAAGATCATCTAAGGGTCAATTCGATAAGGTCAAAGTCTAATCGAAATTACCAAAACTTCCAACCAGCCAATAATGTTAATAGCGGTGTTGTAGCTGAAGCCCTTGCAATTTATGGCCTCCCGCAAGCTGAACTTATTGAGCCACAGATTGAACCTTTTCTTAAACCCGTCAATTTTGTTGAAACCTTAGCTGATGTCTATCGTAGAATTGATAAATGTCCCCAATTCGAGAAATCTGGGATGTATCTTGAGCAATGTGCAATGTTCAAGGGGTTAACGGACCCCAAATTGTTCCGACAGAGCCTCAGGGCAGCTAGGCAGTATGCTGT…
comp4964_c0_seq1	comp4964_c0_seq1a	1361	1	3	gaa	5	13	27	261	1244	N	42	AGTGAGCATGCAACTCCTACAA	GGACAACATACCAGGAAGAGCA	232	AGAGAGAGCAATGAAGAAGAAGAAGAAGATTTCTTCAACGATTCCTCTTATACCAACACCACAAAAACCAACGAATGGAATCGTTTTGCTTAACCGAAACCTTTCCAACAACACCTATTATTGCGACCCAGATCTTATCTCTCCCACTCATTATTACCCTTATTTTATCTTCATCCCATCTCTTTTAGCAGATCAACAAATAGACCCTCAATTCTACCGATTCTCTCTCCGAATCTGAGCATTTACAGGGGATCAGGAATATGTCTGGTGAGTGTGGTAATGGCAATTATATATGCCCTGTTTTCCTGGAGGAAAATCGTTCCCAGTACAACATGAATGCCTTGCCTCAGCTGCAGTTATTTGGCGATTTTCCAATTAGTTGTGGCTACATGGGTAGTG…
comp4965_c0_seq1	comp4965_c0_seq1a	1818	1	4	ttgg	6	1785	1808	310	1689	N	45	AGAGAGGCGTAAAGAGAGAGGT	ATGGATCCCAAAACTCTGACCC	228	AAGGTAATCAACATAAATACTAATCCTTTCTTAACAGTCCCAACAACAAAAAGATATATTTATCGTTTTTTTTAGAACAAGTAACAGATGTGTAACACTCATTCGCACTGGCATCCTCACGGATGAAACAAAGCTTCAATATTCAGTAGTTATTTTGACAGTGAACAAAAGTCCATTGACGAACTACTCACTTTCGGACAGCTCTACTCCAACATCTACAAGATACCAAGCTGAAAAATCAGAAACACATGAAGGAAACCTTCTTTCAGTACGTATTTTCATTTCTCTTCCGATGAAATTTCCTCCTCAAGCAACGGCACTGGTACAAGCTGTGACTGGAGCAGCATTTTGTTTTGCAGCACTGTATTTCTTGGTGATGAATCTGAAGAAATCCCTCCA…
comp4973_c0_seq1	comp4973_c0_seq1a	206	1	2	tg	8	191	206	166	204	N	40	TGATCTAAAACCAACGGCTCGA	CGATCTCGTCCCATTGCAAATC	136	AATTCTTCGATCGCCTCCATTGATCTAAAACCAACGGCTCGAACAAAGAGAGAGAACAAGAATTAGGAATAGATCGAAACCAAAACCAGATCGAAACAACACAGATAAGAGAGTAAAACTCGAAATCGAGGCTCTAGAAAGGGAAACCCTTGATTTTGATTTGCAATGGGACGAGATCGAGTGATATATTTGTGTGTGTGTGTGTG
comp4978_c0_seq1	comp4978_c0_seq1a	3305	1	2	tg	6	19	30	119	3124	N	43	AGCTTATCCCTCTGTGTGTGTG	GGGTCTCCCTTACTCTCTCTGT	89	CACAAAAGCTTATCCCTCTGTGTGTGTGTGCGTGTGCTCGTGTATGTGTACGCCAACGTAGGACGCCAATTTGAAATATAGTGGTTAACCCAACGGACAGAGAGAGTAAGGGAGACCCATGGAAGGCTTGAAGCTGTCATACTCTCTGCACCTGAGCCATGGCGGGAAGACTCTCCACCCATTTACTGCTTCGACCTTAGTTTCAAGATTTCATCCCAAATGCTACCTTCCTCTTTCCACCGGTTGTAGGCAATATGCAGGCTTCATTGTCCAAGCATTAGCCTTAGTCTATCCTAAAAGCTTGTCCTTTAGACATTTTGGTATGGGCAGAGTACAAGAATTACGATTCACTGCAGGAAGGACATCAGCATCTATGCAACCTATAACTGAGGAACTTGA…
comp4982_c0_seq1	comp4982_c0_seq1a	1673	2	2	ag	10	1	20	222	1571	N	44	GACAGGACCCATCACAAAGGAT	CTGGGAAGTCAGGCTCTCATTT	117	AGAGAGAGAGAGAGAGAGAGCAATTGAATACTTTCCTTACCAATTAAATTACAGCAACCTCTTTTGCCCATATCATCAAAATCCCACACCAGTTTCTGTGTGACATGGTGGTCACCTTTAAATTACCATTATTCAAGCTTGAAATAATGTGTCAATGGTCAAGACACACGTTGGTCACCTAGAATCAGTAACCTAGCCGGATTCTCTTTTTCATAGCTTCATTCTGATTTTTGAGATCTAGAGAGCTGAGGGTCGGTCTGATAATACACAACATCCCCAGTGTCACTCACATAGTGATCCCGTTTCATGCTTTTCACAAGGATTCCCAATAAGTGAATGGGAAGCGGCGCAGATTTCTCCGGCTCCCTGTAGTACTTTCCGAGCACCGGCTTAGCAGCT…
comp4982_c0_seq1	comp4982_c0_seq1b	1673	2	2	at	6	1655	1666	222	1571	N	44	GACAGGACCCATCACAAAGGAT	CTGGGAAGTCAGGCTCTCATTT	117	AGAGAGAGAGAGAGAGAGAGCAATTGAATACTTTCCTTACCAATTAAATTACAGCAACCTCTTTTGCCCATATCATCAAAATCCCACACCAGTTTCTGTGTGACATGGTGGTCACCTTTAAATTACCATTATTCAAGCTTGAAATAATGTGTCAATGGTCAAGACACACGTTGGTCACCTAGAATCAGTAACCTAGCCGGATTCTCTTTTTCATAGCTTCATTCTGATTTTTGAGATCTAGAGAGCTGAGGGTCGGTCTGATAATACACAACATCCCCAGTGTCACTCACATAGTGATCCCGTTTCATGCTTTTCACAAGGATTCCCAATAAGTGAATGGGAAGCGGCGCAGATTTCTCCGGCTCCCTGTAGTACTTTCCGAGCACCGGCTTAGCAGCT…
comp4986_c0_seq1	comp4986_c0_seq1a	1311	1	2	tg	6	1300	1311	146	1243	N	45	TTTTAGGCTTGTCAACTGCTGC	CCCTGGTGAGAAACTCATTGGA	222	GGCTATCTTGACAATTGTCGAATTTTTTTCTTCCGAATCCATAAAAAGAGAAACTGTGAACACACTGCTTCACTACATACATGCAGTATTATACAACTTTGTATTAGCGTTTTCTCTGGTTTGCTACAAAGTCGGAGTTAACCTACCAATGAAGCCCAAAACTGCCAGCCTGCATAAGTGGGTGTGCAAAGTATGCACCTAAAGTTAATGCAGTGATTGTTAAGTATGGTAATCGAACGAATTCCTTCCAGTAATATTTGGGCAACTTCTGACGGCCATCTAGGATGGCTGCAAATGGGATGACACTTGTTCGGTTCTTCATTACCTCGAAAGCCTCGCCATATCGTATGGCCAACCTCCTGTCTCCATTCCAGACGCCAAATAGATGATGCCCGATTA…
comp5009_c0_seq1	comp5009_c0_seq1a	283	1	2	ca	8	52	67	85	258	N	45	GGTTTTCACAGAGAGAGAGCGA	ACTCACAAACGACGAAGATCGA	149	ATTTGGAGGGTTTGATTCTGGGTTTTCACAGATCTTCTGGTTTCCACAAATCACACACACACACACAGATCTTCTGGGTTTTCACAGAGAGAGAGCGATCATCATCTGAGGTATCAATCTGAGTTCTTCGTGGTTTGTCGTTTGAGTTCTTCGTCTGAGTTCGACAGAGAGAGATGGTCTGAATTCTTCGTCGTTTGTGAGAACGAGATAGAGAGAGAGCAACGGATCGATCTTCGTCGTTTGTGAGTTCTTCGTCATCTGAGGTATGGATCTTCGTCGTTTG
comp5022_c0_seq1	comp5022_c0_seq1a	624	1	2	ag	9	606	623	1	540	N	44	CGCATGATATTGCTCAAGCCAA	AGGGTAGGGTTCATGAGGATGA	149	TGGGCTTCCACAACTTGTCTTCAGGAAATGGCCATCTCGCATGATATTGCTCAAGCCAAAATCAGCTAGCTTCACATTGCCTCTAGAATCTAAAAGCAGGTTCTCGGGTTTAAGGTCTCGATGAACCACCATGTTCCTGTGGCAGTATTCCACGCCCGAAATAATCTGCTGGAAAAGTTTTCGAGCTTCATCCTCATGAACCCTACCCTTTTCTACGATGTAATCAAATAGCTCTCCAGACTTCACATATTCCATAACAACATATATATCCACTGGTGTCTCAACAACCTCATAAAGGCGTATGATATGTGGATGCACGAATAATCTGCATATTTTTATCTCTCTTCTCACTTTTTCTTCCATATCAGGGCTTTTCATCTTGCGGCGATTCAGGATTTT…
comp5023_c0_seq1	comp5023_c0_seq1a	2413	1	2	ag	9	1	18	486	2372	N	43	CTACATGCCTCCACTGTGAAGT	GTTGCCCTTGGGACTCTTCATA	203	AGAGAGAGAGAGAGAGAGAATTGTGCTTATTGTATAGATTCAATAAGTGAAGTGCCTGAATTTACCAAACCCACAAATATTGTTGCTCAATTCCTTTCCGTCTTCAAAGGACAATTGAGAGTGGTGAAAATTGCAGAATCTGGAAGACACCCATTTCATTCCTTGCCCGATTTCTCTTTGACTACGGGGCGAACTTCGAAGTCCTGTTGAAGAATCTGAATCAAACCCACTTCGGAAACAAACCCAGGTTTCTCTTTTTCATGCATGTTTCATTCAGTTTGATCTGATTATTAAAAAAGGAAGGTTTTTGAGGGGCTTGAAGCGTGACCCTTTTCAGTATCCATTGTTAAATCTGCTGTTCATGACTTACTGAGCATAGTACTGTTCAGAGTAGCTTGA…
comp5023_c0_seq2	comp5023_c0_seq2a	2657	1	2	ag	9	1	18	486	2366	N	42	CTACATGCCTCCACTGTGAAGT	GTTGCCCTTGGGACTCTTCATA	203	AGAGAGAGAGAGAGAGAGAATTGTGCTTATTGTATAGATTCAATAAGTGAAGTGCCTGAATTTACCAAACCCACAAATATTGTTGCTCAATTCCTTTCCGTCTTCAAAGGACAATTGAGAGTGGTGAAAATTGCAGAATCTGGAAGACACCCATTTCATTCCTTGCCCGATTTCTCTTTGACTACGGGGCGAACTTCGAAGTCCTGTTGAAGAATCTGAATCAAACCCACTTCGGAAACAAACCCAGGTTTCTCTTTTTCATGCATGTTTCATTCAGTTTGATCTGATTATTAAAAAAGGAAGGTTTTTGAGGGGCTTGAAGCGTGACCCTTTTCAGTATCCATTGTTAAATCTGCTGTTCATGACTTACTGAGCATAGTACTGTTCAGAGTAGCTTGA…
comp5030_c0_seq1	comp5030_c0_seq1a	847	1	2	ag	9	1	18	172	705	N	40	GATGGGCCGTGGATCCTATATC	TGCTGCTTTCAAATGTTCAGCA	86	AGAGAGAGAGAGAGAGAGATCACTAGTGTACGCGATTGAAGGTGGTCGAGCAGTGGAGGAGCCATAACTATATGGTGAAGAAGATGAAGAAGAGGATGAAAGAAATTTTACATGGCTTGATTTTCTACTAAGCTATGGTGGTGATTTAAGTGTGAAATACCTAAAAAATTGATGGGTGATAGTGGTGATAATTTGAATCCCAAGAGAACAGTTTTCTTGACTGTTGGGACTACTAGTTTTGATTCTCTTGTTAAGGCAGTGGACACAAAGGAAGTTAAGGAAGAACTATTTAAAAATGGATATACACACCTTCTTATCCAGATGGGCCGTGGATCCTATATCCCCACAAAGTCCACTGGAGATGATGGGTGCCTGGCTGTAGACTTCTTTACGTTTTCA…
comp5033_c0_seq1	comp5033_c0_seq1a	1203	1	5	tcaac	3	1164	1178	407	961	N	44	TTCATCCATGGTAAAGCAGCCT	TGTAGATGTGCCTGAAGGGAAC	163	CCCGACTAGCCCATAAATGACCATTGCCACTCTTTATGCAACCGATAATTAAAAACGATGACAAAGACCAACTCCCTTTCACCACGTATATATACAGACTATCAAGCATGATGCACCACATAAAAACCCCGGGAAATGAGACAGATGCACCTAACTTTCCATGTATACAGCGTTTAGAAACCTTTGTAAGAGCTGTGTGACTCGAGGTACAAATGACGAAGTCCAGCATAACTTCACAACTAAGATGGAGAATATAGGAAACTAAAGCAAAATGGATCCGCAAATGGAACAGGAAAACCAAAGACAGCAATACCAGTCCGTCCCCAAAGCCTCCAAATGTCAAACGCCCTGGAAGAACCTTCATCCATGGTAAAGCAGCCTGCACCATAGCCCAGCCTC…
comp5043_c0_seq1	comp5043_c0_seq1a	4110	3	3	gat	5	1614	1628	270	3821	Y	42	GAGGTAGTAGTGAGGGGGACTT	AGTTTTCACCAGTTCACACCCT	168	CAAACCCAGAAATTAAACCCCCAAAAAAAAAACCCAAAACCCAGAAAAGCGAAAATCCAACTCTCATTTGCCTGTATTGTACTTTTAAACTGTATAGTTTACTTATATTGATGAATCTTTACATATTAAGGTATGTTTTTGGGGAAGAATTAAGTTTCTAGTTTCTGATGGCGATGAAATCCATAGCCGGAGAGACCCATTATTGTTCCAGTTTGGTATCGGAGAAAACCCATCATTCGATCTGTTTGGTGGATTTGAGCTGTTGACAAATGGGGGAGTCGGGCTCAGTTGATGTTATACTGGAGTTTTTGAGGAGGAACAAACTTACGAGGGCAGAGGCTGCTTTGCGCAGTGAACTATGCAGCCGCTCGGATTTGAATGGAGTACTTGAAAAACTTG…
comp5043_c0_seq1	comp5043_c0_seq1b	4110	3	3	tga	4	1763	1774	270	3821	Y	42	GAGGTAGTAGTGAGGGGGACTT	AGTTTTCACCAGTTCACACCCT	168	CAAACCCAGAAATTAAACCCCCAAAAAAAAAACCCAAAACCCAGAAAAGCGAAAATCCAACTCTCATTTGCCTGTATTGTACTTTTAAACTGTATAGTTTACTTATATTGATGAATCTTTACATATTAAGGTATGTTTTTGGGGAAGAATTAAGTTTCTAGTTTCTGATGGCGATGAAATCCATAGCCGGAGAGACCCATTATTGTTCCAGTTTGGTATCGGAGAAAACCCATCATTCGATCTGTTTGGTGGATTTGAGCTGTTGACAAATGGGGGAGTCGGGCTCAGTTGATGTTATACTGGAGTTTTTGAGGAGGAACAAACTTACGAGGGCAGAGGCTGCTTTGCGCAGTGAACTATGCAGCCGCTCGGATTTGAATGGAGTACTTGAAAAACTTG…
comp5043_c0_seq1	comp5043_c0_seq1c	4110	3	2	tc	6	4024	4035	270	3821	N	42	GAGGTAGTAGTGAGGGGGACTT	AGTTTTCACCAGTTCACACCCT	168	CAAACCCAGAAATTAAACCCCCAAAAAAAAAACCCAAAACCCAGAAAAGCGAAAATCCAACTCTCATTTGCCTGTATTGTACTTTTAAACTGTATAGTTTACTTATATTGATGAATCTTTACATATTAAGGTATGTTTTTGGGGAAGAATTAAGTTTCTAGTTTCTGATGGCGATGAAATCCATAGCCGGAGAGACCCATTATTGTTCCAGTTTGGTATCGGAGAAAACCCATCATTCGATCTGTTTGGTGGATTTGAGCTGTTGACAAATGGGGGAGTCGGGCTCAGTTGATGTTATACTGGAGTTTTTGAGGAGGAACAAACTTACGAGGGCAGAGGCTGCTTTGCGCAGTGAACTATGCAGCCGCTCGGATTTGAATGGAGTACTTGAAAAACTTG…
comp5047_c0_seq1	comp5047_c0_seq1a	608	2	4	gaga	5	71	90	91	417	N	41	GTTGCGGAGTATGTTGCTCATC	AGACACAACTTCCCAGTCACAG	220	GTTGGCATTTTTTTTTTTTTTTTTTCCCAAAAAAAAAAAAAAAAAAAAAGGGGGGGGGGGGGGGGGGGGGGAGAGAGAGAGAGAGAGAGAATGGAGGAAGGCACGGGAGAGGTGAAGCACATACTGCTAGCGAAGTTCAAAGAGGACGTTTCACCTGAAAAAATCGATGAACTCATCAAGGGCTATGCCAACCTCGTCAATCTCGTCGAACCCATGAAGGCTTTCCGTTGGGGCAAGAATGTGAGCATTGAGAACTATGACCAAGGTTTCACTCATGTCTTTGAATCAAACTTTTTGAACACAGAAGGTGTTGCGGAGTATGTTGCTCATCCCGCCCATGTGGAATTTGCCAACTTACTCCTCGCTGAATTGGAGAAATTCCTCGTTATTGATTACAAA…
comp5047_c0_seq1	comp5047_c0_seq1b	608	2	2	ag	9	72	89	91	417	N	41	GTTGCGGAGTATGTTGCTCATC	AGACACAACTTCCCAGTCACAG	220	GTTGGCATTTTTTTTTTTTTTTTTTCCCAAAAAAAAAAAAAAAAAAAAAGGGGGGGGGGGGGGGGGGGGGGAGAGAGAGAGAGAGAGAGAATGGAGGAAGGCACGGGAGAGGTGAAGCACATACTGCTAGCGAAGTTCAAAGAGGACGTTTCACCTGAAAAAATCGATGAACTCATCAAGGGCTATGCCAACCTCGTCAATCTCGTCGAACCCATGAAGGCTTTCCGTTGGGGCAAGAATGTGAGCATTGAGAACTATGACCAAGGTTTCACTCATGTCTTTGAATCAAACTTTTTGAACACAGAAGGTGTTGCGGAGTATGTTGCTCATCCCGCCCATGTGGAATTTGCCAACTTACTCCTCGCTGAATTGGAGAAATTCCTCGTTATTGATTACAAA…
comp5054_c0_seq1	comp5054_c0_seq1a	1567	3	3	cca	4	1186	1197	195	1445	Y	47	CCCTTTGTGGAGCACTAGTGAT	AGGAGACCACATTGCATGATGT	167	TAAAGACTTAAAATTTATAAAAATAAGATCAATTAGAAGTCTTCAATTACAAAGCTTATGTGATGATATAATGTTTGCTTAGATGCAACACATACAACAGATACTACTATTAAGATACTTGATCAAGTCCTGCCCTTTGTGGAGCACTAGTGATATCAAAATAAACATTTTTCCACCAAAAAATGCCGCCCTCACTGCTGAGCGCATTGTACCCTTTGAGCTCCACCAGGCATGTCTTCATCTTCACTGTATGCCTCCTGCGCCTGGGCTTGCTTCCTACGCATCTCCTCCTCAATGTTGACATCATGCAATGTGGTCTCCTCACACTCGTCTAGCTCGATATCCGTCAGCTGTGACACCGGCTTTGGTTGTAGGACAGCCTCGAGCACCTTGACCTGT…
comp5054_c0_seq1	comp5054_c0_seq1b	1567	3	3	gtc	5	1511	1525	195	1445	N	47	CCCTTTGTGGAGCACTAGTGAT	AGGAGACCACATTGCATGATGT	167	TAAAGACTTAAAATTTATAAAAATAAGATCAATTAGAAGTCTTCAATTACAAAGCTTATGTGATGATATAATGTTTGCTTAGATGCAACACATACAACAGATACTACTATTAAGATACTTGATCAAGTCCTGCCCTTTGTGGAGCACTAGTGATATCAAAATAAACATTTTTCCACCAAAAAATGCCGCCCTCACTGCTGAGCGCATTGTACCCTTTGAGCTCCACCAGGCATGTCTTCATCTTCACTGTATGCCTCCTGCGCCTGGGCTTGCTTCCTACGCATCTCCTCCTCAATGTTGACATCATGCAATGTGGTCTCCTCACACTCGTCTAGCTCGATATCCGTCAGCTGTGACACCGGCTTTGGTTGTAGGACAGCCTCGAGCACCTTGACCTGT…
comp5054_c0_seq1	comp5054_c0_seq1c	1567	3	2	ga	6	1540	1551	195	1445	N	47	CCCTTTGTGGAGCACTAGTGAT	AGGAGACCACATTGCATGATGT	167	TAAAGACTTAAAATTTATAAAAATAAGATCAATTAGAAGTCTTCAATTACAAAGCTTATGTGATGATATAATGTTTGCTTAGATGCAACACATACAACAGATACTACTATTAAGATACTTGATCAAGTCCTGCCCTTTGTGGAGCACTAGTGATATCAAAATAAACATTTTTCCACCAAAAAATGCCGCCCTCACTGCTGAGCGCATTGTACCCTTTGAGCTCCACCAGGCATGTCTTCATCTTCACTGTATGCCTCCTGCGCCTGGGCTTGCTTCCTACGCATCTCCTCCTCAATGTTGACATCATGCAATGTGGTCTCCTCACACTCGTCTAGCTCGATATCCGTCAGCTGTGACACCGGCTTTGGTTGTAGGACAGCCTCGAGCACCTTGACCTGT…
comp5058_c0_seq1	comp5058_c0_seq1a	1551	1	4	gcat	3	27	38	33	1472	N	46	AACTGATTGATCCACAGGGCAT	TATGGTGGGGTTCTGCAGTAAC	264	CTTTGCTTGCACTAACCTTTGTGTTGGCATGCATGCATGTCCTCAAACACAGTTCATACCGGCGGCAGCCCGGTCCTCCTGGCCCCTACCCTTTTCCGATCATCGGCAACATCTTCCAACTCGGCCACAAACCCCACCTCTCACTAGCCACCCTCTCCAAAACTTATGGTCCATTGATGTCTCTTCAGCTGGGGACCATAACCACCATGGTCGTATCATCACCCAAAATAGCCAAAGAAGTGTTGCAAAAACATGATCAGGTCTTCTCTGGCCGACCAGTTCCACATGCTATCACGGCACTTGACCACAACACGGTCTCCATGGCGTGGTTACCGGCAGAAAAACAATGGCGGAACCTTCGCAAAATATGCAAAGAGCACTTGTTTTCATCGCAACGAC…
comp5061_c0_seq1	comp5061_c0_seq1a	1726	1	4	cttt	3	319	330	16	1611	Y	51	AAGGGACTCAGGATCAGCAAAG	AAACAAGTGCCTCCAGACTAGG	118	ATTAAACTCTGAATTATGGCCGGAGAAGAACATCTCCTGTCAACAGAGATTGTCAACCGGGGGATCCAGTCGTCGGGACCCAATGCTGGATCCCCGACATTCTCCGTCAGGGTCAGACGACGCCTGCCGGAGTTTGTCCAGTCTGTGAACCTCAAGTACGTGAAATTGGGATACCATTATCTCATCAACCATGGGATTTATCTCGCCACCGTGCCGGTGCTGGTGCTTGTGTTCGGTGCCGAGGTCGGAAGTCTCAGCCGGGAAGAGCTGTGGAGGAGGCTCTGGGACAGCACTGCAGGCTATGATCTAGCCACAGTGCTTTCTTTCTTTGGGGTTTTCGTGTTCACCCTCTCTGTTTATTTCATGTCTCGTCCTCGCTCCATATACCTTCTTGATTTT…
comp5076_c0_seq1	comp5076_c0_seq1a	216	1	2	ag	10	197	216	132	215	N	37	ACGCCAAATCTGAAAACCCAAA	GATCACGCACACACATACCATG	106	GCCAAGAAGAAATACAAATTCTAAAGAATGAAATTAACACTCAAAATTACGCCAAATCTGAAAACCCAAATTTCAAAAATACTCAAAAAAAACCCCAATTTGAAAACCTAAATCTCACAAATCGTGCAACTATGCGTGGTATGTGTGTGACTGTGCATGGTATGTGTGTGCGTGATCTCTATGTGTGTGTTAGTGCAGAGAGAGAGAGAGAGAGAG
comp5076_c1_seq1	comp5076_c1_seq1a	335	5	2	ag	10	1	20	1	195	Y	40	ATGATCTTTGTGTGTGTGTGCG	CTCTCTCCAGTAACACACCCAC	80	AGAGAGAGAGAGAGAGAGAGGGGTACCTGGGTGACAGTAGATATAAACAACGAAATTAACACTCAAAATTTCACACCAAATATGAAAAATCCAAATTTCAAAAATACTCCAAAAACCCCCAATTTGAAAACCTAAATTTTGCAAATCGTGTGACTGTGTGGTGTGTGTGTGTGTGCGTGTGGTATATGTGTGCATGATCTTTGTGTGTGTGTGCGTGATATCTGTCTCTGTGTGTGTGTGTGTATGCGCGCGCGTGCGTATGATGCGTGTGTGGGTGGGTGTGTTACTGGAGAGAGAGAGAGAGAAAAAAAAAAAAAAAAAAAAAAGCCAAAAAA
comp5076_c1_seq1	comp5076_c1_seq1b	335	5	2	gt	7	161	174	1	195	Y	40	ATGATCTTTGTGTGTGTGTGCG	CTCTCTCCAGTAACACACCCAC	80	AGAGAGAGAGAGAGAGAGAGGGGTACCTGGGTGACAGTAGATATAAACAACGAAATTAACACTCAAAATTTCACACCAAATATGAAAAATCCAAATTTCAAAAATACTCCAAAAACCCCCAATTTGAAAACCTAAATTTTGCAAATCGTGTGACTGTGTGGTGTGTGTGTGTGTGCGTGTGGTATATGTGTGCATGATCTTTGTGTGTGTGTGCGTGATATCTGTCTCTGTGTGTGTGTGTGTATGCGCGCGCGTGCGTATGATGCGTGTGTGGGTGGGTGTGTTACTGGAGAGAGAGAGAGAGAAAAAAAAAAAAAAAAAAAAAAGCCAAAAAA
comp5076_c1_seq1	comp5076_c1_seq1c	335	5	2	tg	6	202	213	1	195	N	40	ATGATCTTTGTGTGTGTGTGCG	CTCTCTCCAGTAACACACCCAC	80	AGAGAGAGAGAGAGAGAGAGGGGTACCTGGGTGACAGTAGATATAAACAACGAAATTAACACTCAAAATTTCACACCAAATATGAAAAATCCAAATTTCAAAAATACTCCAAAAACCCCCAATTTGAAAACCTAAATTTTGCAAATCGTGTGACTGTGTGGTGTGTGTGTGTGTGCGTGTGGTATATGTGTGCATGATCTTTGTGTGTGTGTGCGTGATATCTGTCTCTGTGTGTGTGTGTGTATGCGCGCGCGTGCGTATGATGCGTGTGTGGGTGGGTGTGTTACTGGAGAGAGAGAGAGAGAAAAAAAAAAAAAAAAAAAAAAGCCAAAAAA
comp5076_c1_seq1	comp5076_c1_seq1d	335	5	2	tg	7	229	242	1	195	N	40	ATGATCTTTGTGTGTGTGTGCG	CTCTCTCCAGTAACACACCCAC	80	AGAGAGAGAGAGAGAGAGAGGGGTACCTGGGTGACAGTAGATATAAACAACGAAATTAACACTCAAAATTTCACACCAAATATGAAAAATCCAAATTTCAAAAATACTCCAAAAACCCCCAATTTGAAAACCTAAATTTTGCAAATCGTGTGACTGTGTGGTGTGTGTGTGTGTGCGTGTGGTATATGTGTGCATGATCTTTGTGTGTGTGTGCGTGATATCTGTCTCTGTGTGTGTGTGTGTATGCGCGCGCGTGCGTATGATGCGTGTGTGGGTGGGTGTGTTACTGGAGAGAGAGAGAGAGAAAAAAAAAAAAAAAAAAAAAAGCCAAAAAA
comp5076_c1_seq1	comp5076_c1_seq1e	335	5	2	ga	8	290	305	1	195	N	40	ATGATCTTTGTGTGTGTGTGCG	CTCTCTCCAGTAACACACCCAC	80	AGAGAGAGAGAGAGAGAGAGGGGTACCTGGGTGACAGTAGATATAAACAACGAAATTAACACTCAAAATTTCACACCAAATATGAAAAATCCAAATTTCAAAAATACTCCAAAAACCCCCAATTTGAAAACCTAAATTTTGCAAATCGTGTGACTGTGTGGTGTGTGTGTGTGTGCGTGTGGTATATGTGTGCATGATCTTTGTGTGTGTGTGCGTGATATCTGTCTCTGTGTGTGTGTGTGTATGCGCGCGCGTGCGTATGATGCGTGTGTGGGTGGGTGTGTTACTGGAGAGAGAGAGAGAGAAAAAAAAAAAAAAAAAAAAAAGCCAAAAAA
comp5081_c0_seq1	comp5081_c0_seq1a	3163	1	2	ct	7	47	60	80	2839	N	43	ATCTCGGCTCCATCATGACATC	AACAAGGACATCTCTCGTGTCC	170	ATCGTCTCCTCCCACGTCTGCGAGTCGCCAAGTAAGCACAGTTCTCCTCTCTCTCTCTCTGGACAAGAGCAGGGCAGTTATGGCGATGTCGTCTCGGATAGCTACTTCATTCTTATACGGCCTCTACTCCAACCCAATTTCGCCTGATGCCAGTACAAAGACCAAGATTAACAAGATCTATTCATCATGTTTCTCTCTCCTCCAACGCCCTTCAATCTTCAAAATGGCTATTGCTTCTCAGTGCGGTAGAAGGGAGTCATCATCATTTACTATATTTGCTTCAGTTACAAGCGCAGATCTTTCGCTGGGTGAATCAATAGAAACTGCTCAGCTTCCCAAGGGTGATACCTGGTCCATTCATAAATTTGGTGGCACCTGTGTGGGAAGCTCCCAAAGAAT…
comp5085_c0_seq1	comp5085_c0_seq1a	1540	1	2	ag	8	1492	1507	1	1470	N	42	CCAACTATGACTGGCTTTCCCT	GGGTTGAAGGGATCAGAACCAT	272	GAATACGTATTGCACCGCACCAGGAAGGTGGATATTCATAAAGTAATCTTCCCAATTAATGCACTTTGGATCGAAATAAAACACTTCTGTCTCGACGGCACCCTCTATTGCTTCTCTACGTAATCTTTCAGTGTTCATGTCATCAAATATGCCCTTAAAGAACAAGTAGGGTCTGTAAAGTTCTATCAATCGAAATACAAAGTTGATCTTTCGACGAAGATCAAGACACTTGCTGCGGAAATATTGGCAAAGAGCTGTATTAACTATCTCTAATCCCTTCAACGGCATCTGGTAACGAATTGCCATGTATCTGTGGAAGCTCTCCATGGTGCTCAACACTTTCACCTTGCCAACTATGACTGGCTTTCCCTCCTTATTAATCCATGGAGTTTTGGTGAA…
comp5087_c0_seq1	comp5087_c0_seq1a	514	1	3	agt	4	36	47	66	299	N	39	TACTGTGCTCAGCGCTATATGG	ATGGCTGTCATGTGAGGAAAGT	208	GTTGAAGACTACAAAGCTCTCAGTGACCCCAAATCAGTAGTAGTAGTTCTACTCAATCATCTCACATGGATCCTTCTGCTCTAAACTCAGCGGAATTAGAGCAATTTATCAATCAAGAAAAGCAAAAGGCTATGGTTAATGAAATGGTTGCAAAGCTTACAAGCGCATGTTGGGACAAATGCATCACTAGTACTCCGGGAAACAAGTTCAGCTCCAGTGAATCAGCTTGCCTCTCCTACTGTGCTCAGCGCTATATGGATATGAGTCTCATAATCATGAAACGCTTTCAGTCTATGCAATGAAGATCTTGCTTGAGCTCTTATCTCAGAGTCAGAAAGATCTTGTGTTTCGCTTACTCCAGCAGTTAATTAGCTGTTGAAAATGTGTTGTATTTCAGGT…
comp5090_c0_seq1	comp5090_c0_seq1a	1231	1	3	acc	5	1089	1103	102	1208	Y	54	CAGGACTATACCGGTGATCTGC	TCCAGAGACAAGGATCAAACGG	236	CATCCCCAATATCCTCACAACATGCAGTATATTTTCCTGTCCCTAAAGGAAAAACAAAAGTACATTGAAAGCAAAGATATCTGATCCACCAATGGCAGCTAATATGCACCACCAATCCGGCCACGCCCCATACCATGGCGATCATCTCGCCCCCGATCCAAATACATATCACCGCGATAATCTTTAGGTGGCAGTCCACCTCGAATTGGAGATCGGCTTCTCTCTCTAATATCACGAGGCCACCGGCCACGAGGAGGTAGTGGTGCTGGCGGTGGAGATGGTGGTCGCCTGTCATACCCTCCTTTCCTCTCATTTAAGAAGTTCTCCCTTCCACGATCTCTGTGGCCCCAGTCCAAAGGCACGGGTCTATCAAGCCTGTTCCTCTCCCTATAATCATCT…
comp5093_c0_seq1	comp5093_c0_seq1a	1645	2	2	tc	7	1529	1542	313	1431	N	43	ATTCCGAACGAACCCAAGATCA	TGCAGCAATAGATGTGTGGTCT	131	ATGACTTTCAAATAACTTGCAAGGGGGCAGACCTTCTAAAGTATTGTATAGGAGGCCTAGTCCAACTGATGGACAACCAAGGTGATCAATCTGCAGATACGCCAGATACATGTTGCCAGATCAAAGTCAACCATACAGAATGATCTCAATTGTTTGATCCGCAACTCAAAATACTGACTGCTTAGCACGTGTCTGCTATACTTGTCGCAATATTTCATTCATATTAGTGGTAAATTTCTCAACAACCAGAGACCCAACTAAGAGATTATCAATTCCAAAGAAGAACTTGCGTAGATGCTGTCTTCCTTATTATGCATATTCTGGATTAAATGCTAAAGCCTCCTGGTAAATCATATCCTTGATCTGCTCTTCTCCCAAGGCCTGTTGCTCAAAATCAAA…
comp5093_c0_seq1	comp5093_c0_seq1b	1645	2	2	ct	6	1618	1629	313	1431	N	43	ATTCCGAACGAACCCAAGATCA	TGCAGCAATAGATGTGTGGTCT	131	ATGACTTTCAAATAACTTGCAAGGGGGCAGACCTTCTAAAGTATTGTATAGGAGGCCTAGTCCAACTGATGGACAACCAAGGTGATCAATCTGCAGATACGCCAGATACATGTTGCCAGATCAAAGTCAACCATACAGAATGATCTCAATTGTTTGATCCGCAACTCAAAATACTGACTGCTTAGCACGTGTCTGCTATACTTGTCGCAATATTTCATTCATATTAGTGGTAAATTTCTCAACAACCAGAGACCCAACTAAGAGATTATCAATTCCAAAGAAGAACTTGCGTAGATGCTGTCTTCCTTATTATGCATATTCTGGATTAAATGCTAAAGCCTCCTGGTAAATCATATCCTTGATCTGCTCTTCTCCCAAGGCCTGTTGCTCAAAATCAAA…
comp5097_c0_seq1	comp5097_c0_seq1a	3311	1	2	ag	6	26	37	135	2996	N	43	CTGATGAGGGAGCTGTGAACTT	GTCACCCCGTTTTGACTGAATG	276	CTTGACGAAGAAGGTGTGCAGATTAAGAGAGAGAGAGAATCTACCTTTGTGCCTGCCTAGTGGGGGGCGTAGGTTAATCCATCCCCAATTCCCAGTCTTCTTTCTGTATTCTCTCTCTTCGATGCGACTCATCCATGTCGAAAATGAAACACTTACTCCGGAAGCTTCACATCGGTGGTGGACACTTCGCCGATCATCACCCCCACCCACCTGTGAATATCAGTCCTCCACCGCCTCCTCAAGTGGCGCCGTCTGATTTGGCAAGTTCACCGACGGACGTGTCGGCGACCTCTTCTTCTTCGTCCGCATTGACGAGATCAAATACGGCGGTTGAGTCGGCGGAGAATTTGAATTCCGATTCCTTGGATTTCAATTTCTTTGAAGAGGAATTTCAGGTTC…
comp5098_c0_seq1	comp5098_c0_seq1a	1642	1	2	ag	11	1	22	44	1552	N	49	CTCGAGGCTCCTATCACCAATC	GACTTCATAGGTTGGCCTTGGA	272	AGAGAGAGAGAGAGAGAGAGAGACGTATAGATTTTGTAAGCCCATGTCGCCGCCGAAGCCAACCACCGACACAACCTTTCCATCAGTGACGACGTGCGATGTTTCCACCGTGGCGAACAGTTCCGTAGCGGCGGACCTCGACGGAACCTTACTGATCTCTCGCTCTTCCTTTCCTTATTTCATGCTTGTGGCCATTGAAGCCGGTAGCCTCCTACGCGGCCTCTTACTTCTCCTCGCCTTCCCTATTATCGCCGTCGCGTACATCTTTGTCTCCGAGGCTCTGGCGATTGAAATTCTGATTTTCATATCGTTTGCTGGACTGAAAGTCCGAGACATCGAGTTAGCCGCACGCGCTGTGCTTCCAAGATTCTATGCCTCCGATGTGAGGCAAGAGAGTTA…
comp5102_c0_seq1	comp5102_c0_seq1a	1292	1	2	ac	10	1	20	222	1226	N	43	AACCACCTTGATGACGGCTATT	CGAGTTCCACATGAGACTGACA	116	ACACACACACACACACACACTCTCAAGAAAATCGCTTGTGAGTGTTTGGAAGAGTGTTTCAGATCAGTTTCATTATCATCCTCGTTGTTACCTCCCTACGAAATTTTTGTGAGAGAAAGCAAGCAGAAAGTCTTGGATTTGATGAGGGAGTGCAGAGATTTTTCGTATGGTTCCTGAGTGCTGAAAATTCTTCTGTTTCGGATTTTAGAAAATAAAGGAAAATGGCTCCGGCTAGCCAGGCTGATAAGAAGGCTGCACTTGATGCAGCTGCATGGATGTTCAATGTTGTCACTTCTGTCGGGATAATTATTGTCAATAAAGCCTTAATGGCTACATATGGCTTCAGTTTTGCTACAACGTTAACTGGTCTGCATTTTGCTACAACCACCTTGATGACGG…
comp5105_c0_seq1	comp5105_c0_seq1a	2053	1	2	tc	8	1	16	231	1913	N	43	AGAGAGCATATGTGGTGCCAAA	TCAGACATCCTCACTGCAACTC	244	TCTCTCTCTCTCTCTCCCCCTTCAACTTTGTGAACACCAAACAAACTCCAAAGCCGCCCCTTCCAACACGGGTTCTCCGTATTGCTTACGCATAGATAGATGCATAGATGCATGTATAATTAATTATATATAGAGAGATTGGTGAAGAAGAATTGCAGCGACGAAGATAAAGGGATTGGACAGAGAGAGAGACAGAGAGAGAAATAAACCCTAGAATTCTTTGAGAAAAAATGGAAGCGAAAGCTAATGGTTTGATAACGGAAGAAAATAATCGTGGGGTTATCGATGGACCGACCAATCCAATGGTGACACCTCTCCTCACAGATCTTTATCAGTTTACTATGGCCTACGCTTACTGGAAAGCCGGAAAGCACAACGAACGAGCTGTGTTTGATTTAT…
comp5107_c0_seq2	comp5107_c0_seq2a	284	1	3	ttg	5	1	15	2	256	N	39	TTCCATGGCTACTGAAGGGATG	AGATATGGAAGGGCATGGACAG	134	TTGTTGTTGTTGTTGTAGTCGTTTTAGTTACCTTAACTTCATCGACATCCACTGTTAGGAACTGAATATCTTGGTAGCTTAATGACAGTTCATCGAAAAATGATTCCATGGCTACTGAAGGGATGCACCAGGCAGCTGTGAAATGTACTACAACCGGACATCCTTGATTTCTAGCTTGAGTTATGCAGAAATCCCATGTTTCTTCGGACTCTATCTTTACAATTCTAGACTTCACAAGCTGTCCATGCCCTTCCATATCTTGAATTTTTTCCTCCTCTTCTTAT
comp5109_c0_seq1	comp5109_c0_seq1a	955	1	6	gagagt	4	930	953	126	893	N	46	CGAGGCTCTGTTCTCTTTCCTT	ACCATTATCACCAAGGCCATGT	173	CGACTCTTTGGAAGAGAGAGAGACAAAGCACTGCCTTGTAGCTTCCGACACCCGCTCTGTAATTGGACTCCGAGGCTCTGTTCTCTTTCCTTGCACTAACTTGGGGTTTTCGTTGTTGTGATAATATGAGTATTGCCGGCTCTTCTCTGGGTTCTGGTGGTAGAAATGTTAAAAGGGCATTTGAATTTGGGCGGACATCTGTTGTGAGGCCCAAAGGCAAACACCAGGCAACTATAGTATGGCTACATGGCCTTGGTGATAATGGTAACAGCTGGTCCCAGCTCCTGGAGACCCTCCCTCTTCCAAATATCAAATGGATTTGCCCAACTGCTCCTACTCAACCAATAACTTTATTTGGTGGCTTTCCTTCAACTGCTTGGATTGATGTAAGTGACCTTT…
comp5112_c0_seq1	comp5112_c0_seq1a	1861	1	3	aga	5	1795	1809	105	1829	Y	47	GGATCCAAGTAAGGAGGTGCAA	GTGATTTACAGCCCCAGGAAGA	186	GCAGAAGGGAAATCAGATAAAGGAAGAAAAATAAGTGTTTCTTCATCCATATAAAGTTCTGTTGTTCATTAAGATTAAGCCCTTTGGTGCTTGAATATTCTCTACTGAATCTTAACCCACATTCCACGGCTAGGCACACCACGATGAACAACGAAGAGCAGATAGTAGCCCGGAGGAGCAAGTGTTCCTGATGATGGTGCCACCGCCATGACTAGCATTCTCGTCACCATTGTTTTTCCCAAAACAAGCATTCTCTGATTCTGAGAAAACCCATGTGTTGTGAAGGGTGGCGATAACATCATCACCTTAATATCTGAATCCTCGACTTGATCCCAATTAAACACGATATGAAGCTTGAATTGCTGCCCATAATTCAACTGACTGTCGGAATAATCTTCG…
comp5118_c0_seq1	comp5118_c0_seq1a	694	1	2	ag	11	672	693	204	635	N	49	TGTTTCAATACGAACCAACGGC	CAGGCAAAAGACAACTACGACG	96	CGAGCACTTTAATCCCATCAAGACCCAATTAAGAATAGAAAACACAGTACTCTTGCATCAACATATATAGTGAAACGATCTTTAGTTCAGATCCACAATTACACACATTTAGATTGAGATTCATCGAATAATCAAACGAAGCAGGGTCCAAACGTACCTAATTATACACGATCACCAACCGAATCGGCCTGTCTCTCAAATTACTGCTTGCTATCGTAATCGACGATCTCATTAACAGTCACCGACCTCGAGTGCTGAACGATCGACCGTCCGATCGAATTAATCCAATCCTCCTTTTCCTTCTCGGAATCGGCGATGAAGTACATAGTCTCGGACCGAGTCGAGAGCTCGAAGGCGAACTGTTTGTTGAGAACATCCTCGGCGCCCTTGACGGTGAGG…
comp5119_c0_seq2	comp5119_c0_seq2a	879	1	2	ct	10	860	879	157	744	N	45	GGATCAGGTGGTGGAAAGTGAT	CCAACTTGGGATTTTCCGTCAC	117	GAATGTTCAATGGATCAGGTGGTGGAAAGTGATTACCCCATTTGATGCACTATACACACAACTGCTCCAATTCTCTTCCTCCACTCATTTTTCTTTCTATTTCTCACTCGGAAGAGAAAATCATAGAAAGTGACGGAAAATCCCAAGTTGGAGGATATGGATTCTCGGAACCTAATAGAAGAAAAGGGTACCCAGAAAATCTCTATTTCTGATCAAATAAACAGCTTACAGTACACAAGCACGAAATCTGATAGCTTTGTAGTGGATATGGAACGTTTCTCTCACCTCACCAATAAAGCCATCGCACCAAACTCAAGAATCACTTTGCAGAGAAGCCTTTCAAGAAAAATTTCACAGCAAGGCGATGAGAGGAAGATTAATTCAGGTGCTGGCAATGAA…
comp5122_c0_seq1	comp5122_c0_seq1a	2133	1	3	gga	4	1359	1370	149	2131	Y	42	GATCCATCAGTTCCAAGGGTGT	ATTTCCGATTTTGGCATGGCAA	251	GAAAAACAGAACCAGCCTCGTGTTTGTAATGAATCTTATACACACTAACCTACAATAATTGAACATTTTGAACCAATATTTCCCGGACAATGGCATCAACTTGCTCATTTTCTATGAGTTCATCTCATGTTCTAGCTTTCTCTCTCTATCGGGGATAGAGTTCAGTAATTGATGTTTCATTTACAGATAGTGGAATCGACTCGCTCGCCGATTGATCAATATCCAGATCTTTTGGCTTGCTTGAACCTGTTCTGCTACGAAAATAGAATGCAGGGTGGTGAGGCAGTGGCATGGTAACTGAGTTACTGTTGAGCATGAGAGCAATTGATGCCATCGTGGGTCTGTCTTCAAAATCTTCTTGAACACATAATAAACCGATATGAATACATTTAATCACTT…
comp5127_c0_seq1	comp5127_c0_seq1a	1029	1	2	tc	6	867	878	102	845	N	44	AATTGCTTGGTAGGAGATGCCA	TCACCAAGTATGCCTCAGACAC	276	AGCCAGTTTATTCTACTTGCGAATGGTAATCTAAGTTCCCAACTAATGGGGAATAATCACAAGCATGATTAGCAAGCCTGGGTCATGGGAAATCAGGATCATGATTTCTTTTGCAAGGACGGCCGACCAAGGACGGAGATGGCAAGCTCTTCATTCAGCTTCACAGGAAGTGGTGGCATTTGCTTCATTATCTCTGGCAAGTCGTTCAAGTCATTCATGATGGCGAGAATGTTATTCCGAGCTTGGCAAAGGAGATTGATGTTCTCATGTATCTTAAAAGCGGAAAAATTTGCAGAAATTTGATCCAGCGCCTGAGCATTTTCCTCAAGAAGCTGGCCAGTAGCACCACCAATTGCTTGGTAGGAGATGCCATCATCACTGTCCATGGACATCACTGAT…
comp5130_c0_seq1	comp5130_c0_seq1a	2240	1	2	ga	10	1	20	378	2240	N	42	CTTTGGTGATCCTCGACCTGAA	CATCCCCAGCTATGTGGGATAC	205	GAGAGAGAGAGAGAGAGAGAGCGCCACCACTTGAGATCTACAGTGTAATATCCTCTCATCTCCTTCTTAAATTCTGTCACGAGTGCTCAATGTAAAACCTCTGAGAAAATAACTCAAATCTTTCAATGAATTTCACTCGCATTGATCACCCGTGTCAACTCAGTTTGAAGTTCAGTCTTTCTTGTTTCTTTCTCTCTGTTTGAGCCATCATAGGTTCAAACCCGAACTGGGTATTTCAATTTCTGAGAGCTTTGGTGATCCTCGACCTGAATGGAGGTTTTTCGGCTGTGTTCGCCGGAGCTCCGGTGAGTCACAAAGCTCCCCGGTTGAGCTCCGATAACCAAAGTACCATGTTGAATTGAAGCTGAGAAGCGAAAATGTTCAAGTCGGCGCGATGGA…
comp5148_c0_seq1	comp5148_c0_seq1a	387	3	2	ct	9	1	18	182	367	N	35	CTCTCTCTCTCTCTCCCACACA	CCTCTGAGAGGTTGTTACACGA	111	CTCTCTCTCTCTCTCTCTCCCACACACACACACACACAATCAATCAATAAAAAATCAGATATTCGATCATCTGCAACTTTCTGGGTCAAAAAAAAGAAAAGGTTTTAGCCTTAAGTTCGTGTAACAACCTCTCAGAGGTTCTACATATTAGTCTAACTCAACTCAACAATGTCTTGTTCTAATATTTTTGGGTTGACTTTAACTCACCAACATTCTGTTGTTGAAGTGAGTAAAAATGAAGCTTATGCAAATTCCCACTTGTACTCTTTTGATCTTTGATTGTGTTTGTTGAGGATCTATCCACAAGGTGGCTAATATCTTCAAAACTTGGTTGAGGAATTCTTTTAGTAAACATATGGTCATCCATTCTTACTAAGAAACTGAAAG
comp5148_c0_seq1	comp5148_c0_seq1b	387	3	2	ca	9	21	38	182	367	N	35	CTCTCTCTCTCTCTCCCACACA	CCTCTGAGAGGTTGTTACACGA	111	CTCTCTCTCTCTCTCTCTCCCACACACACACACACACAATCAATCAATAAAAAATCAGATATTCGATCATCTGCAACTTTCTGGGTCAAAAAAAAGAAAAGGTTTTAGCCTTAAGTTCGTGTAACAACCTCTCAGAGGTTCTACATATTAGTCTAACTCAACTCAACAATGTCTTGTTCTAATATTTTTGGGTTGACTTTAACTCACCAACATTCTGTTGTTGAAGTGAGTAAAAATGAAGCTTATGCAAATTCCCACTTGTACTCTTTTGATCTTTGATTGTGTTTGTTGAGGATCTATCCACAAGGTGGCTAATATCTTCAAAACTTGGTTGAGGAATTCTTTTAGTAAACATATGGTCATCCATTCTTACTAAGAAACTGAAAG
comp5148_c0_seq1	comp5148_c0_seq1c	387	3	4	caat	3	37	48	182	367	N	35	CTCTCTCTCTCTCTCCCACACA	CCTCTGAGAGGTTGTTACACGA	111	CTCTCTCTCTCTCTCTCTCCCACACACACACACACACAATCAATCAATAAAAAATCAGATATTCGATCATCTGCAACTTTCTGGGTCAAAAAAAAGAAAAGGTTTTAGCCTTAAGTTCGTGTAACAACCTCTCAGAGGTTCTACATATTAGTCTAACTCAACTCAACAATGTCTTGTTCTAATATTTTTGGGTTGACTTTAACTCACCAACATTCTGTTGTTGAAGTGAGTAAAAATGAAGCTTATGCAAATTCCCACTTGTACTCTTTTGATCTTTGATTGTGTTTGTTGAGGATCTATCCACAAGGTGGCTAATATCTTCAAAACTTGGTTGAGGAATTCTTTTAGTAAACATATGGTCATCCATTCTTACTAAGAAACTGAAAG
comp5149_c0_seq1	comp5149_c0_seq1a	2139	1	2	ga	11	2117	2138	254	2020	N	45	CCATCCAACATGCCCACAAAAT	GGAAGGGTCTGCCTAATCACAA	80	GTGAAAATCAGTGTAGCTAGAAACATTTGAAATTGATCACGGTCGCTCCCCAGTGGGGAAGTTGGTTACATTATATGTGGATCAAACACCACAAAAACCTGCTACTTGAACAATTCTACTGTATTATTATTCATTCCACTTTTACATGATCCCCTCCTAATAAGTAAGTTCACACAGCAGGGCATCTAAAAACACATACTGCAACTTCTACCATTAAAACTTGTACATCCTCCATAATCGGATTCGGATACTAGCCCCGTATCGTCAGTTCTGGAGAAGTGACTCCCATCATCTGTGGGACATTGCCAATAATCTTTGATGCCAAAGTCCCATTTGCAACTGGAGGTAGCTTCTCCTCATAAGCAGAATTATGAACTCCCAGTGCGGCTCTACCAGAAG…
comp5153_c0_seq2	comp5153_c0_seq2a	661	1	4	ttcc	3	36	47	61	411	N	47	AAGCCCTTGATGCAGACATACA	TCCATCTTCAGCCTTGCTTCTT	143	GTTTCATACTCATTTCAGATATCATCATCACTTGTTTCCTTCCTTCCATCAGAAACTCAGATGTCGCTGAGGATAAAGACGGTGGTGGATAAGTTCGTGCAGGAGCTCAAGGAAGCCCTTGATGCAGACATACAGGACAGGATTATGAAGGAGAGGGAGATGCAGAGTTATATCCAAGAGCGTGAACGCGAGGTCGCCGAGCGCGAAGCCGCCTGGAAGGCCGAGCTCTCTCGTCGCGAGGCAGAGATTGCACGCCAAGAAGCAAGGCTGAAGATGGAGAGAGAGAACCTTGAGAAGGAGAAAAGTGTGCTGATGGGAACTGCATCAAATCAGGATAACCAAGATGGCGCTCTTGAAATCACTGTAAGTGGGGAGAAGTACCGATGCCTCAGGTTTGCT…
comp5155_c0_seq1	comp5155_c0_seq1a	1054	1	6	tgggtc	3	901	918	96	1025	Y	50	CCACATGCATATAGCCCTCCTT	GGTGGTAGATGGGCAGTACAAA	97	GGGAAGGGGAGGGCGAGAAAAACTCGAATCACCAACATGTCACTTCATCGTGGAGGGTTCCAGCCATTTGATGTGACTTCGGCTCTATGCCCTTAAACACTGCAAAGACCAGCCTGAACAAGGCTACAAATTTTCTCAATTTTTCTACCATTAAAAATCTCCAATTCCTTCGTAGCCAATCCTCTCAATTTCTCAACTTCTCCTTCCATTCCCTTCTTATTTCTTCCCACTCCATACAACATCCCCTCTATCATTCCCACATACAGCCCATATTTTCTCAGCTTCTGTACCTCTTCCTCACTCCCACCTCCTAGTATTGCCCCACATGCGGCCCCACATGCATATAGCCCTCCTTCTTTTTTCTTGCAAACATACTCTATATCTCCTAAATTCCATGAT…
comp5156_c0_seq1	comp5156_c0_seq1a	1854	2	5	gaaga	3	1656	1670	373	1830	Y	46	TAATTTGGCTTGGTCCTCCCTC	GAGAGTACCTGGGAAGAGAGGT	83	CTAAAATATAAAATTCTAACACACCATACGTACCGTACCCACCATCTCTAGCAAGGGCACTGTCGACAAATACTCGAATCAGTTGTGACTTCTAGTAAAGACAAACTCGGGGAATACCTGAATCCATTGGCAGGCACAGGCGTACCGGAGAAAACTAAAGACAAGCAAACAACAGCCTTACGGCGGAACGTCACGAGAGGCCAACGTTTAGGTTGCGGTTGCAGAACACCATGATAGTGGTGCCCCTGCCACTCCATTGCCATAATGTCCTAGGTCCATGTATCCATAGATCAAGCTGTAGCATCACCAGATGCATCATCACCTCCATCACCAGCATCATCGCTTCAGCGCCTCTCAGTCACATAAAACTCACCACCCGTACTTGGCTTGTGTTTCAGC…
comp5156_c0_seq1	comp5156_c0_seq1b	1854	2	3	ctt	5	1779	1793	373	1830	Y	46	TAATTTGGCTTGGTCCTCCCTC	GAGAGTACCTGGGAAGAGAGGT	83	CTAAAATATAAAATTCTAACACACCATACGTACCGTACCCACCATCTCTAGCAAGGGCACTGTCGACAAATACTCGAATCAGTTGTGACTTCTAGTAAAGACAAACTCGGGGAATACCTGAATCCATTGGCAGGCACAGGCGTACCGGAGAAAACTAAAGACAAGCAAACAACAGCCTTACGGCGGAACGTCACGAGAGGCCAACGTTTAGGTTGCGGTTGCAGAACACCATGATAGTGGTGCCCCTGCCACTCCATTGCCATAATGTCCTAGGTCCATGTATCCATAGATCAAGCTGTAGCATCACCAGATGCATCATCACCTCCATCACCAGCATCATCGCTTCAGCGCCTCTCAGTCACATAAAACTCACCACCCGTACTTGGCTTGTGTTTCAGC…
comp5157_c0_seq1	comp5157_c0_seq1a	304	1	4	gatc	3	189	200	89	283	Y	39	TGTTGTGTGTGATCTGCTCAGT	GTGAGGTCTCTCGGTGAATTGA	124	ACACTATGGCAGACATGTTGTGTGTGATCTGCTCAGTTTTTCTCTCTCCTACTCCGATCGTTTCCCTTCCTTTCCCCCTGTATCTTTCATGCAGCGAATCAATCAGACAGATTCAATCACACAGATCTTTTTCAATTCAATCAATTCACCGAGAGACCTCACTAGAAATCATAGCGAGTATGTAAGTGGATCGATCGATCAATCAAAAACCAATAAAGATCCTTCTCAAATTGATCATCGATTGATCGAAAACCAATACAGATCCTCCTCAAATTTGATTGAATGAGTGGAAATTTCGAGAGAG
comp5158_c0_seq1	comp5158_c0_seq1a	1162	1	2	tg	6	1143	1154	130	1113	N	47	GGCACATCGTGTTTAGCGATAC	TGATGTCATTCCACTGCTGACA	80	GGGCAAGAATGATTGATAATTGTCTGGCACACAATTAAAAGAAAGAAGACCGTTTCTTTGTATAACAATAAAAAAGCCATAGAATCAGCAGAGCATTGCCCGAAAAAACACAAGGGCACATCGTGTTTAGCGATACGAATCTGAACGCTTTGGCTTGCTTTGAACAACAGCCTCAATCTTCTCCATCACAGCAGGTGTCAGCAGTGGAATGACATCAATTGCCTTCATGTTCTCTTGAATCTGAGACTCCTTAGTGGCACCAGTAATAACTGATGAGACATTAGGATTGGTAGCACACCAAGCAATTGCAAGTTGAGAAAGAGGCACACCCAGTTCATCTGCAATTGGTTTCAATCCATTAACTTTCCTTAGCACGTCGTCCACCAATGATCGGCTAGC…
comp5159_c0_seq1	comp5159_c0_seq1a	1928	1	6	cacctt	4	42	65	7	1689	Y	46	ATTTTAGGCTCACCAGGTGGAG	ACTGGTCCCAACTTGAAACCTT	111	GATAGAATGGCAACATCCCTGAGCACACCGAAGCTAAGCACCACCTTCACCTTCACCTTCACCTTCGCTTCCCCAACGCTCCAAACCCTCTGCAAAAGATTCCCTGTCTTTGTCTCTCCTCACTCTTCTGGCCCTCTGTCAGACACCAAAGCCCTAGACTCTCTCTCACATCGCCGCCAATCTTTCTCTCGCTACCGTCGATTCAGCACTCGAGCTGAGTCCACTAATGGAGCGGAGCCACCGAGCCACTACGATTTCGACCTCTTCACCATCGGCGCCGGCAGCGGTGGAGTTAGGGCTTCGCGTTTCGCTGCCAATTTCGGCGCTTCCGTTGCCGTTTGCGAACTTCCTTTCGCCACTATATCTTCCGACAACACTGGAGGTGTTGGTGGGACGTGT…
comp5160_c0_seq1	comp5160_c0_seq1a	3394	1	3	agg	4	79	90	256	3354	N	44	AAGGAGGAGGAGGAGAGTCTTC	AAATTCAGTGATTTGCCGTGGG	275	TCTGTTTTTGACCCGATACAAAATACTAGTAGTGCAGTGCAGTCCACTACTGCGGCAATTGAAAGGTAAGCAAAATAAAGGAGGAGGAGGAGAGTCTTCAAACACACAACACACACAACAAAATAAAGGTACTGGTGCAGACCACTACACACACAAGCATAACAAGGTGGAGCACAGAACAGAAGAAATGTAGTGGTGAAATAATTCATCTATCTCTAAAATCTCCCCATGGCATCAATGCCTCGCTTCACTCTACTCAGAGCAACCAACTGGCCTGGCCTCAAGCAGCGTCGGCATTGCTGAATCTGAATGACCATTGCACTCTGTGTTTCTCTCTGATGTATCATCTTCCTCCCACGGCAAATCACTGAATTTCCAGTGATTGACGGTCAGGTATGT…
comp5162_c0_seq1	comp5162_c0_seq1a	964	2	6	ggcaaa	3	1	18	34	771	N	47	ACGGCTTCATCTGTACGTTTCT	GGTGTCCTCACTTTCGTCAGAT	277	GGCAAAGGCAAAGGCAAATCAAAAGAGCAATAGATGGGAGAATTGTTTGCAATTTCGCAATCTTCTATTCTGCTACCACAAGCTCCTAGTCGAGGGCGGCATTACTCTGTTGGATTTCATCGGGCATCTTCCACGGCTTCATCTGTACGTTTCTTGAGGACCAGGTCGGAGCCTGCGGTGTTTTTTCCGACGATTTCGGCCCAAGCACTGCAGCAGAAGCGCTTTTCCTGGGGAATTAGATCTGCTGACTCTGAAGTGCCGCCCACACTTACCGTCGAGTCGGCAAGTGACGGGAACGAGATCCAACCAGATTCTAGTGGCGGTGGAGACGAGTTTGGAGGTGTAAGTGGCGGCGGCGGCAGAGGACGAGGCAACAACTGGGGCAATAATAATAACGAG…
comp5162_c0_seq1	comp5162_c0_seq1b	964	2	3	ggc	4	349	360	34	771	Y	47	ACGGCTTCATCTGTACGTTTCT	GGTGTCCTCACTTTCGTCAGAT	277	GGCAAAGGCAAAGGCAAATCAAAAGAGCAATAGATGGGAGAATTGTTTGCAATTTCGCAATCTTCTATTCTGCTACCACAAGCTCCTAGTCGAGGGCGGCATTACTCTGTTGGATTTCATCGGGCATCTTCCACGGCTTCATCTGTACGTTTCTTGAGGACCAGGTCGGAGCCTGCGGTGTTTTTTCCGACGATTTCGGCCCAAGCACTGCAGCAGAAGCGCTTTTCCTGGGGAATTAGATCTGCTGACTCTGAAGTGCCGCCCACACTTACCGTCGAGTCGGCAAGTGACGGGAACGAGATCCAACCAGATTCTAGTGGCGGTGGAGACGAGTTTGGAGGTGTAAGTGGCGGCGGCGGCAGAGGACGAGGCAACAACTGGGGCAATAATAATAACGAG…
comp5163_c0_seq1	comp5163_c0_seq1a	211	1	3	ttc	7	1	21	1	147	Y	45	GCGTCTCTCTCGATCACAACTT	CCCCAATACTCTGCTCTGTCTC	79	TTCTTCTTCTTCTTCTTCTTCTACCTCTTCTTCCTCTGTTTGTACATCGTCGTCTTCAACTTCTTCTTCTGATGAACTTTCTTCGGAGTCTGCGTCTCTCTCGATCACAACTTTCGGAAACGAGGCTCTTCTGGATTGGGACGGCATTTTCGGGATCGAAGAAAATATGCAGAGACAGAGCAGAGTATTGGGGTATTGAAGCAGAGGAATG
comp5164_c0_seq1	comp5164_c0_seq1a	483	1	3	atg	6	310	327	81	389	Y	44	AGAGGTGAACTGCATTGAAGGT	GCATTGGCACTTATTGATCCCC	190	CAAACCTTCAACGAAATATTGCAGAAGCTTTAGCATTTGCAACTCCACCAAAAAGAAAGTCATTTGATCGTTCAACAACAATGGCTTTATTCAGAAAAACTCTTCTTTTCTGTCTTGTGATGCTCCTGATTTGCCTACTCTTGGTTAGAGGAACTGGTGGCCAGGACGCCACCACCGGCGGAGGCGGCGATTCCACGGCCTCCCCATTGAGTCAAGCAGACAATAAAGAGGTGAACTGCATTGAAGGTGGAAGGTGTACGGTTCAAGGTCAAGCAGATGTCGGGTCAAGCGACGAGGATGAAAACAACCATGATGATGATGATGATGATATGGAGCAGGGAACTGATGATTCTGAAGTCATAGATCCAGAAGTAATTGTTGTGGGACACTGAGATTGTT…
comp5165_c0_seq1	comp5165_c0_seq1a	1632	2	2	ga	10	1	20	20	1594	N	47	GTGGATTATAGCCGACCTCCAG	CATCACGATGTGAACGTCCATG	251	GAGAGAGAGAGAGAGAGAGATGTCTGATGGTAATCGAAGATTTTTGAACGATGAGCTCTCTAAACGAACCTCAATCTTTGGTCTGCGTTTATGGGTTGTCCTGGGTATATGCGTTGGTGCAGCAATTGTTCTCGTTCTCTTTCTAATCTCTCTCTGGTTCACCTCAAAACGTAACTACAAGAAGAATTCATCCAAACACAAGTCCTCTCAAAGACCGATAATCCCAAACATCTCCAAAGAAATTCAAGAAATCCGAATCGACACATCTCGATCCCACACTCACTCCAGCCATGAAAACCCCAAGCTCCATCAAGCTCCAATTCCTGAACCCGTACCCGAATCGAACCCATTAGCTCGAAGTGAAGGACACGCTTTACTGGGTGAGGATGAGAATCCAAC…
comp5165_c0_seq1	comp5165_c0_seq1b	1632	2	3	tgg	4	463	474	20	1594	Y	47	GTGGATTATAGCCGACCTCCAG	CATCACGATGTGAACGTCCATG	251	GAGAGAGAGAGAGAGAGAGATGTCTGATGGTAATCGAAGATTTTTGAACGATGAGCTCTCTAAACGAACCTCAATCTTTGGTCTGCGTTTATGGGTTGTCCTGGGTATATGCGTTGGTGCAGCAATTGTTCTCGTTCTCTTTCTAATCTCTCTCTGGTTCACCTCAAAACGTAACTACAAGAAGAATTCATCCAAACACAAGTCCTCTCAAAGACCGATAATCCCAAACATCTCCAAAGAAATTCAAGAAATCCGAATCGACACATCTCGATCCCACACTCACTCCAGCCATGAAAACCCCAAGCTCCATCAAGCTCCAATTCCTGAACCCGTACCCGAATCGAACCCATTAGCTCGAAGTGAAGGACACGCTTTACTGGGTGAGGATGAGAATCCAAC…
comp5167_c0_seq1	comp5167_c0_seq1a	837	1	3	cca	4	145	156	22	531	Y	43	ACACTTCACCATCACTTCCTCC	TGTTTCTGCCGTTGTTTTGGTT	80	AAGACCCAGTAGCAGAGCACAATGGCTAGCATAAACTTCATTTCCATGCCCAAAACTCGCATTCTTGCTTCTTCTCTACCCAAAAACACTTCACCATCACTTCCTCCTCACACTAAACCCAATTCCCGGCGACAAACCACCTCCCCACCACCACCACTAACGGTTAAACCAAAACAACGGCAGAAACAACAGCAAAATCAACCTTCAATTGCAGAAATTGAACGAGCCATTGGTGCCGGCACTTTCAGAGACAGAGACACAAGCGGAGGGGATTCAGAACAGAACCAGACTATGTTTGATGTCATTTTCTCGAATTCTATTGGGAAGACTGAAGGGTCAGTGGAGAAGAAGCTCCGGGAGACTGGGGAGTGGATCATTGATCGAACCGAGACCTCGTCT…
comp5169_c0_seq1	comp5169_c0_seq1a	3267	1	2	ct	8	3009	3024	499	2835	N	43	GCAAAATGGAGGCAAGGTCATT	AATCCTGCTTGTCATGGCTGTA	162	CAGGCATCATCCGAAAGATAGACGTGTGATATAAGCCACCTTCAAGCTGTGATGCAAAAGGCGGGTACCATTAACTTCTTCGCACATCAGTTTCAAGGCTGGACAAAGGAGGGCTATGGTAATCCAGGTGGTGAATGTTCAATCCAAGCAAGTCTGAATTACTTGCCTATGGATCGGAGGTTGTATACCAAAAAATAAAGCCATGGTCTTGGTAAAGAAGAGTTATCAAACAAATCTGCACAAAAAAAATTGGTGACAGTACATTTTTAACCAAACCGTTTGGGAGTATAAGGTCACTGAATTCACCTGCATATTACAAAAATATAGAGCGCAGCTTGACCTCTTCCATCAGAAACCTTTACCCCAAAGAAATTACTCATACGTGAAGCATTAAAATCT…
comp5170_c1_seq1	comp5170_c1_seq1a	1654	2	2	tc	6	106	117	289	1653	N	45	ATTTGAATGAGGGGGCCAATCT	AAGAAACCTCTCATTTGTGCGC	192	GCCTACGTATGTCTCATCTCTTGTGTTCGTATGTATGTGTATTGTTTGTCATTCGATTCATCCTCTCTATCCCTCTGTCTGTTCTCTTTCGTAAGTCTCTCTCTTTCTCTCTCTCTCGCCCTCGCCCTCGCCCTCACCCTCAACCCCCACCTCCACTCCCCCATGGACTCGCATAGAAATCAAAAATCGGATCTCTGAATTCTCACTCGTACTCATTGGCACACCAGCTGATTTGATTCTACCAATTCACCATTCAATCAAACTGCATACAACTAAGAAGTTGAGCAGATGTCAGCCCTAGGTGGGCCGTCTAGGTGTGGCTGGGTCCTGGGGCCATCTCTGGACAAGATCATCAAGAACGTTGCTTGGAGAAAGCATTCGCAGCTCGTTGCCTCCTGC…
comp5170_c1_seq1	comp5170_c1_seq1b	1654	2	6	ctcgcc	3	115	132	289	1653	N	45	ATTTGAATGAGGGGGCCAATCT	AAGAAACCTCTCATTTGTGCGC	192	GCCTACGTATGTCTCATCTCTTGTGTTCGTATGTATGTGTATTGTTTGTCATTCGATTCATCCTCTCTATCCCTCTGTCTGTTCTCTTTCGTAAGTCTCTCTCTTTCTCTCTCTCTCGCCCTCGCCCTCGCCCTCACCCTCAACCCCCACCTCCACTCCCCCATGGACTCGCATAGAAATCAAAAATCGGATCTCTGAATTCTCACTCGTACTCATTGGCACACCAGCTGATTTGATTCTACCAATTCACCATTCAATCAAACTGCATACAACTAAGAAGTTGAGCAGATGTCAGCCCTAGGTGGGCCGTCTAGGTGTGGCTGGGTCCTGGGGCCATCTCTGGACAAGATCATCAAGAACGTTGCTTGGAGAAAGCATTCGCAGCTCGTTGCCTCCTGC…
comp5177_c0_seq1	comp5177_c0_seq1a	416	1	2	tc	6	290	301	90	284	N	45	GGGTCTGAAAATTTTGCAGGCT	CACAAGGGCTTCAATTGGAGTG	248	CTGGGTCTGAAAATTTTGCAGGCTTCCTTAATTTACAGCTCTCTCTCATCAAGATGATCAAATTCTAAAATGCTTTTATCTGAAAGTTAGTGAATGAGATATGTCAGCACCAATGCCACCAGCATTAGCACGTATGCAATCCCTTGGTCTATTGTTGTCCCGTCGCTGGTGGGAGCCATAGCTGGGGCTTCAGATTGAGCCATGGTAGCTGCAGGGAAAGCAATGGCAAAGATGATGGCAACAATGGCCACCACTCCAATTGAAGCCCTTGTGATCACCTCCATTTTCTTCTCTCTCTCTCACTTATCTGTGATTGCCTTGATGGTCAAATAGCTTTCCCTCTGCGACGCCTCTGAGAGCCGTGCAGAGTTTTAGAGAGAGAAAACAGGGAGAAAACAA…
comp5178_c0_seq1	comp5178_c0_seq1a	2379	1	2	ct	7	2366	2379	477	2309	N	46	TGCTGCTCGGAAGAATTAAGGT	TCCTCCCCCTCCTGACATTATT	212	TTGGGGGTGGGGGGTTTGCTGATGATACGGGCTTCTGTGCTGTTCGGATGGCTTGATATCCTTTCTGGACAGATTTATCTAGATCATTTGGTGGAACAGGGGGATTTGGAGAAAAAGTTATATCGTTTCATTTTACCCTCTTTCTTGGGTCCATTCTTTGTGTTTTTTTGTTTTTAATTTTCTGCTCTTCTTTCATTAGTTGGGGGTTGGTCTCTAAATTCTCTGGAATTATGTTTTTTTTGGTCAATCTGTTTTTTTTCGGCCGGAGTGAGGAGGGGAAGAGAATTGCTGTTTCACTACTGTTGCACCAGGCTGTTGGTTTTGTTTGAGAACATGAAATTCAGGTTTTGAAGAGAGTTTTCCCTCAAGTTGAAGAAAAGAGTGCTGGTTCCAATTTTC…
comp5191_c0_seq1	comp5191_c0_seq1a	850	1	2	ag	6	823	834	2	709	N	48	TCACCACAACAGCAGTAGATCC	TGATGGTCATGGTGGTTCTCAG	189	CTGCCCTTGAATCACCACAATTAGATGTAATGATCTGGCAACCAGATAGAATCACCACAACAGCAGTAGATCCAACCATTTCTGGTGCTGTTACCTCCGTCAAGAGCTCATTGTCAGCCCTCTCAAAACTACTACAGAATGCTGCCTCCCACCTCTGTTGCCATTCAAAACCATCTACTGTTTTTCGATCACACTCCTCTGCTACTACTTCATGCATCCGCTCAGCACAGAAGTTAGCCACCTGAGAACCACCATGACCATCATAGACACCGAAGAAATGTACCGGCGAGACCTCAGTTGAACTCATGGAACCTGCTGCAGTACACCCTCCCACGTGATCGCACGTGCGAGACATGAACCCCGGCACCACCCTAACAGCATCCTCCATCTCTCTTCTCC…
comp5193_c0_seq1	comp5193_c0_seq1a	840	1	3	ctt	4	675	686	298	759	Y	45	AACATGGACCCCAAGGACTAAC	CCTGCTGTGAAGACTGAGGAAT	159	CAAAAAACAAGTTCAAAATATGATATGATTCTTCAAACCTAGAGACCACATCTCGTCACACCATATCAATCAAATTAACCCTCGTGGATCAACAAATCCTCCTGTGTAGCTCATAATCATAGTGTTCTTTTTTTCTAACATGGACCCCAAGGACTAACATAAATTCCCTTGTTCCAAACAAACCCCAAACTTAATTTTAACCATAATTAAATAAACAAACAAAACTAGAAATCCAAAAACAACCGACTTTCACATGCAAAACATCTTAAATACCCCAACTTAGTTCAACTATGTCTATTCCTCAGTCTTCACAGCAGGAACATCGTCTGTGCTAGCAGATTCAGCTGGTTTCTCTTCTTCAGTGGCCGGTTCCTTGGCCAGAGTTGGAGCTTCCGGTTC…
comp5195_c0_seq1	comp5195_c0_seq1a	1385	2	2	ac	10	4	23	105	1259	N	43	TCACAACGATTTCTACAGGGGG	GGATAGGCAGGATCCTGAATGG	191	TTGACACACACACACACACACACAGACGACATTCGGACTTCTTCACAACGATTTCTACAGGGGGGACCGGATCCGAATACGGAGTTCATCAGTTCTGCTAGAAAATGGAGCTTAGTACCGTCAAAGATGCATTTGATCGAGTTGCTAAGAAGCAAAAATTGTCTACTTCTAAATCACTTGAAGTAATTGACCAAATTGGCCATGAAATTGAACAGGCCTTATCAAATATCCAGACCATTCAGGATCCTGCCTATCCTGTAGATCGGAAATCCATCCTCAAGGAACTTAAAACCAAGCTCAATGAGATTGGCCCGCACAAGCAGCTAGAGGGATCACAAAAGGAGCTAAACATAAACCTCATGAAGTACCTAAAAGTCCTTGAAAGAGTATTCATTCCTG…
comp5195_c0_seq1	comp5195_c0_seq1b	1385	2	2	gt	7	1286	1299	105	1259	N	43	TCACAACGATTTCTACAGGGGG	GGATAGGCAGGATCCTGAATGG	191	TTGACACACACACACACACACACAGACGACATTCGGACTTCTTCACAACGATTTCTACAGGGGGGACCGGATCCGAATACGGAGTTCATCAGTTCTGCTAGAAAATGGAGCTTAGTACCGTCAAAGATGCATTTGATCGAGTTGCTAAGAAGCAAAAATTGTCTACTTCTAAATCACTTGAAGTAATTGACCAAATTGGCCATGAAATTGAACAGGCCTTATCAAATATCCAGACCATTCAGGATCCTGCCTATCCTGTAGATCGGAAATCCATCCTCAAGGAACTTAAAACCAAGCTCAATGAGATTGGCCCGCACAAGCAGCTAGAGGGATCACAAAAGGAGCTAAACATAAACCTCATGAAGTACCTAAAAGTCCTTGAAAGAGTATTCATTCCTG…
comp5198_c0_seq1	comp5198_c0_seq1a	678	1	3	cag	6	6	23	240	530	N	43	ACAACCTGGAGCTGAGAATGAG	CAGCGGTTGCCATCATTATCAG	82	AGCAACAGCAGCAGCAGCAGCAGCTGCCTGCTGCACCACAAAGACAAGTAGTTGTAAGGAGATTTCAAATTGCATTTCAGGTTGACTTGTTCCTTATACTAAAGCTGGCAGCAGTAATTTTTTTGTTCAACCAAGATGGGTCGAGACAAAGGCTTGTTCTCCTTGTGTTTTTTGCTTCACTTGTATATCTTTTCCAAACCGGAGCTCTTGCACCATTGATACGATGGCTTTCACAAGGAATGCAGAGGGCGGCTGCACCTCCCCAACGACCAAGACCAGCTGTAAGGGCAGAGAATGCCCCTGCTGTGGCAAGGCAAGGAAATGAGAATGCTCCTGTGGCAGAGGGACAACCTGGAGCTGAGAATGAGAATCAGCCTCTGAATGATGTTAATAGGGAAA…
comp5198_c1_seq1	comp5198_c1_seq1a	413	1	6	ttgctg	4	1	24	1	369	Y	49	ATAACCCAGGAACAAGAGCAGG	CCAGACATCAACCTCTGACCAA	114	TTGCTGTTGCTGTTGCTGTTGCTGTCCCACTGGACCTTGCTCCTCACTCACCGCTCCAGTCTCAGAAGGTCTAGGTCCAGTGGGTATATTGTAGGTAAAAGGGATCAGCGTGTTCGGGGGATATCCAGCAACAGGCCCCATAAACGGAACGATAGGAACAGCATAAAGGCCTGGTCCACGGTTTATCTGTTCCTGGTCCTGTTGCAAATGGAATAACCCAGGAACAAGAGCAGGGTACATAATTGGAAACATTTGAATATCACCATTAGGTCTAGCAGAAAAGCCACTGGATGCTGGTTCCTGAGTTTGCTTGACAGACGAAGAGGGTTGGTCAGAGGTTGATGTCTGGGTTTCTGGTTCTTCCGCCATTGAAGCTCACTTTGGAGATCGCGAGTTGGT…
comp5199_c0_seq1	comp5199_c0_seq1a	575	1	3	gaa	4	272	283	74	481	Y	42	GCTTTTCGCTTGTCCTTCTGTT	CTGGAGAATCTGGCACCTTCTT	125	CGAACGCACAACACAGTTCCTATTCGCTTTTCGCTTGTCCTTCTGTTTACGAACTCTAAAAATACCGCACACAATGGCCGACGTTGTAGCTGATGTTAGTGAAACTATCACCACCCCAGAAAAGAAAGTAGCTGACTCGCCAGTGAAAGAAAAGAAGGTGCCAGATTCTCCAGCCAAGATTGTTGAGTCTCCAGCAAAAGAAAAGGCTGCTGAAAATGGATCCGCAAAAGCTGAAGAGGAAGACGAAGAAGTAAAAGAAAATGGTGCTTCTGAAGAAGAAGAAGATGAGGAGGACGTTGTTGAAAAAGAACAGAATGGTGATACCAAAGATGAAGAAGAAACAGACAGTTGTCAAAAGGGTGTTAAGAGGAAATCTGGTGCTTCTGAAGCAGCAGTTGA…
comp5199_c0_seq2	comp5199_c0_seq2a	938	3	3	tca	4	608	619	73	234	N	42	AAGTTGCTGATGACACAAAGGC	TGAGGAGAAGTCTGAGGTGGAT	90	CCATGGATACACAACTCAAGCTGGCAAAAGAACCTTATCAGTTGATTTCAATCCGCCCAAATACTATGAACAATGCTAATGAAGGAAAACCAAACAAAATGGTTTGAACTTGGGAATAAAAGGAAGCCATCTATTTCCCTCTCATACAACTCAACTCCACCAATTTCCCAATACAAAATGAAAAACAGATACTCATGGCCTTCAAAGCCCTTTAAGCTGTCCAACCAACCCTGTTAAGGCAATCCATTTCTCAAATGAAGTTGCTGATGACACAAAGGCTATTTTAGAGGCTTCAATATCATTCCGAATAACTGATGATATCAAAGAAGCCATTGAGGAATTGAATGCATCCACCTCAGACTTCTCCTCAGGGCTAGAGCTCAACTTGTTGAAGGCTGC…
comp5199_c0_seq2	comp5199_c0_seq2b	938	3	3	gaa	4	827	838	73	234	N	42	AAGTTGCTGATGACACAAAGGC	TGAGGAGAAGTCTGAGGTGGAT	90	CCATGGATACACAACTCAAGCTGGCAAAAGAACCTTATCAGTTGATTTCAATCCGCCCAAATACTATGAACAATGCTAATGAAGGAAAACCAAACAAAATGGTTTGAACTTGGGAATAAAAGGAAGCCATCTATTTCCCTCTCATACAACTCAACTCCACCAATTTCCCAATACAAAATGAAAAACAGATACTCATGGCCTTCAAAGCCCTTTAAGCTGTCCAACCAACCCTGTTAAGGCAATCCATTTCTCAAATGAAGTTGCTGATGACACAAAGGCTATTTTAGAGGCTTCAATATCATTCCGAATAACTGATGATATCAAAGAAGCCATTGAGGAATTGAATGCATCCACCTCAGACTTCTCCTCAGGGCTAGAGCTCAACTTGTTGAAGGCTGC…
comp5199_c0_seq2	comp5199_c0_seq2c	938	3	3	gag	8	842	865	73	234	N	42	AAGTTGCTGATGACACAAAGGC	TGAGGAGAAGTCTGAGGTGGAT	90	CCATGGATACACAACTCAAGCTGGCAAAAGAACCTTATCAGTTGATTTCAATCCGCCCAAATACTATGAACAATGCTAATGAAGGAAAACCAAACAAAATGGTTTGAACTTGGGAATAAAAGGAAGCCATCTATTTCCCTCTCATACAACTCAACTCCACCAATTTCCCAATACAAAATGAAAAACAGATACTCATGGCCTTCAAAGCCCTTTAAGCTGTCCAACCAACCCTGTTAAGGCAATCCATTTCTCAAATGAAGTTGCTGATGACACAAAGGCTATTTTAGAGGCTTCAATATCATTCCGAATAACTGATGATATCAAAGAAGCCATTGAGGAATTGAATGCATCCACCTCAGACTTCTCCTCAGGGCTAGAGCTCAACTTGTTGAAGGCTGC…
comp5202_c0_seq1	comp5202_c0_seq1a	697	1	3	gtg	5	632	646	214	696	Y	52	AATACACTCCCGACTCACCCTA	TGAGGAAGAACCCATGATGGTG	90	ACAAGACGTCCCGCTCTTCTCCCCCTCTTCACGTTCATTCTTTCTCTCTCATCTCTCTTTCTTCCTTCACTATCCTCCATTGACTCCTTCGTCTACGTAGGCTGTTCGCAGATCAAATACACTCCCGACTCACCCTACGAGTCAAACCTCCACTCACTCCTCACCTCCCTCGTTAACTCAGCCACTTACTCAGCCTACAACAAATTCACCATCATGGGTTCTTCCTCAGAGGACGCACTCAACGGTCTCTACCAATGCAGAGGTGACCTCTCCATGCCCGACTGTGCCACCTGCGTGGCTCGTTCAGTGAGTCAACTCGGGACTCAGTGCTCTCAAACTTGCGGTGGAGCTCTACAGTTAGAAGGGTGCTTCGTCAAGTACGATAACACATCTTTTGTA…
comp5209_c0_seq1	comp5209_c0_seq1a	1121	3	6	aatccg	4	218	241	647	1060	N	42	AACTTTACCCTCCGCTGAAGAG	GAGGAGAGAATTTTCCCGGTGT	142	GAGATCACAAATTTACTTTCATTAGTTTGTTGATATTTCATTTCGTCACAACTACTACTTATACAAAGCTGCTTCTTTTCTTCTCAAGTACTTATAAAATTGCTCTTTCTTTTTTCCTTTTGACTTATTTATAAACCTCTCTCCAACTAAACACATACTACCCTTTCGACAATATAAACATATTTTCTTAAAACACTACCTACACTGAACACAGATCAATCCGAATCCGAATCCGAATCCGAGGATCAGGTCAGCCTCCGTTGTTCATCATCTAGACTATTTTGCTAAGCGATACGCCTCATGGAGTAGGTAGAAATTGCATAGTTCACCATAAGAGCATCATATAATCTCGGATGATCGCTCTCCAGTCCGTAATCTATCATGGGATAGTACTCCAGC…
comp5209_c0_seq1	comp5209_c0_seq1b	1121	3	2	ga	8	625	640	647	1060	N	42	AACTTTACCCTCCGCTGAAGAG	GAGGAGAGAATTTTCCCGGTGT	142	GAGATCACAAATTTACTTTCATTAGTTTGTTGATATTTCATTTCGTCACAACTACTACTTATACAAAGCTGCTTCTTTTCTTCTCAAGTACTTATAAAATTGCTCTTTCTTTTTTCCTTTTGACTTATTTATAAACCTCTCTCCAACTAAACACATACTACCCTTTCGACAATATAAACATATTTTCTTAAAACACTACCTACACTGAACACAGATCAATCCGAATCCGAATCCGAATCCGAGGATCAGGTCAGCCTCCGTTGTTCATCATCTAGACTATTTTGCTAAGCGATACGCCTCATGGAGTAGGTAGAAATTGCATAGTTCACCATAAGAGCATCATATAATCTCGGATGATCGCTCTCCAGTCCGTAATCTATCATGGGATAGTACTCCAGC…
comp5209_c0_seq1	comp5209_c0_seq1c	1121	3	6	aaggag	3	1030	1047	647	1060	Y	42	AACTTTACCCTCCGCTGAAGAG	GAGGAGAGAATTTTCCCGGTGT	142	GAGATCACAAATTTACTTTCATTAGTTTGTTGATATTTCATTTCGTCACAACTACTACTTATACAAAGCTGCTTCTTTTCTTCTCAAGTACTTATAAAATTGCTCTTTCTTTTTTCCTTTTGACTTATTTATAAACCTCTCTCCAACTAAACACATACTACCCTTTCGACAATATAAACATATTTTCTTAAAACACTACCTACACTGAACACAGATCAATCCGAATCCGAATCCGAATCCGAGGATCAGGTCAGCCTCCGTTGTTCATCATCTAGACTATTTTGCTAAGCGATACGCCTCATGGAGTAGGTAGAAATTGCATAGTTCACCATAAGAGCATCATATAATCTCGGATGATCGCTCTCCAGTCCGTAATCTATCATGGGATAGTACTCCAGC…
comp5209_c0_seq2	comp5209_c0_seq2a	978	2	6	aatccg	4	218	241	288	917	N	42	ACACCGGGAAAATTCTCTCCTC	CCTTCGCATCATCGGAAAACTC	136	GAGATCACAAATTTACTTTCATTAGTTTGTTGATATTTCATTTCGTCACAACTACTACTTATACAAAGCTGCTTCTTTTCTTCTCAAGTACTTATAAAATTGCTCTTTCTTTTTTCCTTTTGACTTATTTATAAACCTCTCTCCAACTAAACACATACTACCCTTTCGACAATATAAACATATTTTCTTAAAACACTACCTACACTGAACACAGATCAATCCGAATCCGAATCCGAATCCGAGGATCAGGTCAGCCTCCGTTGTTCATCATCTAGACTATTTTGCTAAGCGATACGCCTCATGGAGTAGGTAGAAATTGCATAGTTCACCATAAGAGCATCATATAATCTCGGATGATCGCTCTCCAGTCCGTAATCTATCATGGGATAGTACTCCAGC…
comp5209_c0_seq2	comp5209_c0_seq2b	978	2	6	aaggag	3	887	904	288	917	Y	42	ACACCGGGAAAATTCTCTCCTC	CCTTCGCATCATCGGAAAACTC	136	GAGATCACAAATTTACTTTCATTAGTTTGTTGATATTTCATTTCGTCACAACTACTACTTATACAAAGCTGCTTCTTTTCTTCTCAAGTACTTATAAAATTGCTCTTTCTTTTTTCCTTTTGACTTATTTATAAACCTCTCTCCAACTAAACACATACTACCCTTTCGACAATATAAACATATTTTCTTAAAACACTACCTACACTGAACACAGATCAATCCGAATCCGAATCCGAATCCGAGGATCAGGTCAGCCTCCGTTGTTCATCATCTAGACTATTTTGCTAAGCGATACGCCTCATGGAGTAGGTAGAAATTGCATAGTTCACCATAAGAGCATCATATAATCTCGGATGATCGCTCTCCAGTCCGTAATCTATCATGGGATAGTACTCCAGC…
comp5211_c0_seq1	comp5211_c0_seq1a	273	1	6	agggac	3	122	139	194	271	N	53	ATCGAAGCGGAGAAAGAGAGTC	CTCCATTTCCCTCGAACTCCTC	87	TCGAAGCGAAGAGAACAGGAAGAGCAAGAAATCGAGAGGCGAGGGAGAGAGTGGGCGAGAGAGGTCGTCGCGGCATGAGAAGGATCGGAATCGAAGCGGAGAAAGAGAGTCGGAGCGAGATAGGGACAGGGACAGGGACCGAGAGAGAGTGAAGGAGAGGGATAGGGATAGGGAAAGGAGGAGTTCGAGGGAAATGGAGAAGGAGAAGGAGAGAGAGAAGAAAGATACAGAGAAGGAGAGAGGGAGAGAGAAGGATAGAGATAGAGATAAGGA
comp5212_c0_seq1	comp5212_c0_seq1a	2137	1	6	aaccct	3	195	212	150	2030	Y	44	GAAATCCAGACCAAGGACGACT	TAGGGTCAGGGTTAGGGTTAGG	194	ACGAAATCCAGACCAAGGACGACTGGTAGAGCTTAGCTTCTCTCGCTCTCTCTGACACACGCAGAGTTCAACAATACCTAGTTCTTGTCGACGAACCCAAATCGAATCGTGTGATCGTAGCACTTTTGTTTTCAATCTCAGTCTCACCAATGCAGGCGAATTCCAACTCTTCGTCGTCCTTAGGCGAAGACCAAAACCCTAACCCTAACCCTGACCCTAACTCAATCGATCGGTCCCTCGACGCAATCGAAGACCGGTTAGCGTCAATCTCACTGGCCCAATCCGAAACCGCGTCGTCCAATGAAGAACCATTAAAGGAGGTCGCAAATGGATCAATGAACGATAACAACCACGAGGAGAGCACGGTAGCTAAGATGGAAGAGCAGAGTCGCAGCAAGT…
comp5216_c0_seq1	comp5216_c0_seq1a	554	1	6	ccctag	3	500	517	204	473	N	47	GCCAAGTATCCAACAGGGTACA	CTATTGCCCAAGTTGAAGTGGC	77	TAGAATTTATATGTTCAACATAGAAAATCGTTCTCAAATTTATTTTTTGAGTCAATGCTGCCCCCACATTACATGCCAAGTATCCAACAGGGTACACATAAAATGAAACAAAAGCAATCAACAGATTTCAATGCTTATCCTTCACGGGGTCTGCCACTTCAACTTGGGCAATAGGAATAGACGGATCGGACACCGTCGAATCAATGGCCGCCGTGTTCCTTGGCATGCTGCTGGTGCTCGAGGTGACGACGCTCCTCAGGAAGAGCAACGAGGTATGAGAAGATCATGCCTCCATAGCAGACGTGAAGGAGAGGGTCGATGGAGCTGGTCTGTATATACTTGGCATGGTAGTTGTCGAGTGCTTTCTTGGTAGCGTTCTTCACGTAATCCATCGTGAAC…
comp5220_c1_seq1	comp5220_c1_seq1a	296	1	5	tctct	4	27	46	123	296	N	52	TCAAACTCCTGTGTAGCTACGG	CAAAGGAAATGGAGCGATCCAC	91	CGCCACTCCAATAGCATCTTCAACGCTCTCTTCTCTTCTCTTCTCTTCCAGGAAGAGTCTCTTTTTGCTTAACAGCTCTGGGCCCATCATCACTTTTATCTAAAACACCCAAAAAAAGCATCATGGTCGGACCCAACGGCACCACCATCAAACTCCTGTGTAGCTACGGCGGCAAGATCCTCCCCCGCTATCCTGACGGCAAACTCCGTTACCAAGGTGGCGAAACCCGTGTCCTCGCCGTGGATCGCTCCATTTCCTTTGCTGAGCTATTGGTGAAGCTAGGAGAGTTGTGTGGG
comp5223_c0_seq1	comp5223_c0_seq1a	448	2	3	agc	4	119	130	103	414	Y	44	CTTCCCTCTGCTCTTCTCCTTG	GCGACAGAGAGAGATCAAACCA	81	GGCATATTCAATACATATACTTTTGAAAACCTAAAACCCTAAAATATTTCCAAAATATCTAATCCCTAAAATATCTCCCAAAATTTGAAACCCACCAAATTAACAAAACCCAACAACAAGCAGCAGCAGCTGGTCTGGACAGCACAGCAGGCAGCCGCAACAGGCTAGCAGCAGATCTGGAGATCGCAGTCGCAGGTATGGTCTTCCTCTTCCCTCTGCTCTTCTCCTTGTTGCCGAAGCAGATATGTTGGAGAGGTCGAAGCCTATGGTCTCTCTCTGTCGTGATCGACTGGTTTGATCTCTCTCTGTCGCGATCGACTGGTTTGGTCTCCTATTCTCTCTCTCTCGATTCTGAATGATGGAAGGGACAAAACGATCGGTTTTCCCCTTTTCCTTTCT…
comp5223_c0_seq1	comp5223_c0_seq1b	448	2	2	tc	6	336	347	103	414	Y	44	CTTCCCTCTGCTCTTCTCCTTG	GCGACAGAGAGAGATCAAACCA	81	GGCATATTCAATACATATACTTTTGAAAACCTAAAACCCTAAAATATTTCCAAAATATCTAATCCCTAAAATATCTCCCAAAATTTGAAACCCACCAAATTAACAAAACCCAACAACAAGCAGCAGCAGCTGGTCTGGACAGCACAGCAGGCAGCCGCAACAGGCTAGCAGCAGATCTGGAGATCGCAGTCGCAGGTATGGTCTTCCTCTTCCCTCTGCTCTTCTCCTTGTTGCCGAAGCAGATATGTTGGAGAGGTCGAAGCCTATGGTCTCTCTCTGTCGTGATCGACTGGTTTGATCTCTCTCTGTCGCGATCGACTGGTTTGGTCTCCTATTCTCTCTCTCTCGATTCTGAATGATGGAAGGGACAAAACGATCGGTTTTCCCCTTTTCCTTTCT…
comp5224_c0_seq1	comp5224_c0_seq1a	2639	1	5	aaaag	3	98	112	473	2623	N	43	TGACTCCTCCTTCAGCATCCTA	GGGCCCTAGGTGATTTTTGAGA	173	GAAAAAAACTCCCCAAAGCCAACGAATAGCTTTCCACTCAAAATTGAAGTATTGTTATGTGAAATAGAGACAACGTACAGAATCAACCCCCAGGTACAAAAGAAAAGAAAAGGAAGTTGGGTAATCCTAAGCTTTTCTTACTTCATCATCTAACTAGTGAAACTCTTCTGCCCTTCACTATCCGTCTTCTTTAATTCTGCTGTTGAATAAGGATAACAATGTGCGAGCGACTCCTACCACAGTCCATGATTGGTCATGACTCCTCCTTCAGCATCCTAAGTGGATCCATGAACTCTCGATCTGATTTTTTCTTTCCAGGTCACACACGAACTCTCGATCCATGACCTTACCACAAAGTTTTGATAAGTAGACATCAAGGAGCAGACCACATCGCTAAGT…
comp5231_c1_seq1	comp5231_c1_seq1a	369	1	3	gaa	4	344	355	14	367	Y	38	TCAAGAACTTGGTTGCAGTTGC	GCAACAGCAAACTTGGATGGAT	77	TTTAGCTGTACAGATGGTATATGATTCTGGAACTATCTTTGAACCTGAAATCTTAGATATCAAGCCAGAAGATTTATTGAAAACTTTCTTAATAGGAGTTTCTCAAGTAACAGCTGCTTGTCTGGCAATCAGCTATCCAACTATTGTATCTGCTCCTCATATGTTGATCAATGGTTTCAAGAACTTGGTTGCAGTTGCTGCTGAAACTGAAATTGAATTCAAAGAAGCTACAACTTTCAAGGAATATCTTAAGGATCCATCCAAGTTTGCTGTTGCCGTTGCAGCTCCTGTAGAAAGTGCAGCTCCAGCTAAAGAAGCCAAGAAAGAAGAAAAGGTAGAAAGTGAAGAAGAAGAAGACGATGATATGGG
comp5239_c0_seq1	comp5239_c0_seq1a	247	1	2	ga	7	190	203	1	123	N	47	TAGCTCTATCACCGCCACTACT	GGAGGAACAAAAGGGAGATCGT	94	ATTATTCTTGAAGGAATTGAAAGCAGGAGAAGTGTTGATGCGATCCTTGTTGGATTTGCTTAGCTCTATCACCGCCACTACTGCCGCAAGAGCCCCGAACACCATGTAATAGAACAATTCCATTTGTGTTGTTTGCTTCCGGAGCCCAACCGATGACGATCTCCCTTTTGTTCCTCCAAATCCAAGCCTGAGAGAGAGAGAGAGTGGAAAATAAGCAACAGCTGTTGTTACGTCCCGCTCCACAGTA
comp5240_c0_seq1	comp5240_c0_seq1a	1662	1	2	ga	8	1646	1661	225	1424	N	42	ATCTTCGGTGGGTCTAGTGAGA	CAACAAAATCCCCGCAAAAAGC	178	CACATCACAAGCAGATAATGCCACCTTTTTATTTTAGTGGTAGTTCAGTTCAGAGAGACAATGAACTAAGAATAACCAAAAGCTACACAATATAGACAGCACAAAAGAAACAAGTCTCAACACAATATCCTAAACAAGGAGATATATACTGCATTAGTAGTAGAATTGCTCATAACATACAGCAAAACATACATCATAATTTATTGGCAGCATTGCAGCATTCAAGAGCAGCAATTTGGGCACCGAATCAATCCGTTCTCATTGCAATCCGAGCACCTCCTTACTTTCCTTTCCTCTTCCTCAAACACTTTTCGACTTCCATTACAAATTAGGCACGGCACAAACCTTGCATCCCCACAACTGTCACAAACAATCCCTGGATCTTGAGCTGGGAATCCT…
comp5241_c0_seq1	comp5241_c0_seq1a	756	1	2	ag	10	736	755	146	724	N	46	GCCGTTGCATTACATGAATGGA	AGGTCTCGATGGGTAGTGTGTA	170	CTGACATATATTCATTGATACCCACTTAGTCATGTCCAGATTAAAAAGCCACAAATTAACAAGATGTATCTACTGGTCGACCCTCCTTTCTTTTCACGAACCAAAAAAAAAAGAGTCTCCCGTAAATGACAGACCCTATGCGCTAATAAACAAAACCAGAAATATAAGATGCCAGAACAATAACAATGGACAATCCAAACTTGCTGCTAAGAGACCAGTTGGAAGAAAGGAGAGATAGAGCACTATTTTCAGATGGGTTTGGTGTTATCAGCCCAATCGGTGACGCCGCTGGCTCTGATTCATAAGGAGCTGCACTGGGGCTTACACTTGGACTTGCGGATGGGTGAGAAGCTCTTAGAACCCTAATATCAACCTTCTGTTCGGCAAGGCAGTGGCCGG…
comp5242_c0_seq1	comp5242_c0_seq1a	1703	2	3	aag	7	229	249	263	1561	N	44	AAGGTCAAGCTGGGTCATGTAG	TACCTGCTCCAGTGCAAATGAT	148	AAGTCAGGAAAGAACAAAAATCAGAAGAGTAACAAGAGTTGGACCAACCAAACCTGTCAGGACACTTCCGAGTGCGCTGAGAGTAACGGGGAGTGTGATCCACGATGTCAGAAATTGATTGGGAGCAAAGAGGTGCAGATGGAGGCACAACATCTGTGGAGGAGACAGTGGGAGTCCTGCGAACATAAGTATGCACAATCGGGGGACGGGTAACAGATAAATCAGGCAAAGAAGAAGAAGAAGAAGAAGAGAGAGAGAGAGAATGCACCGATCATCACTCCTCTCGTTGTTGTTTTTGTTGATCTTGGAGTTCAGTGCAAGCGTCAATGCACTGTACGGACCATCATCACCTGTGGTTCAGCTCAGTCCCTCCAACTTCAAGTCCAAGGTCCTGGATTC…
comp5242_c0_seq1	comp5242_c0_seq1b	1703	2	2	ag	7	248	261	263	1561	N	44	AAGGTCAAGCTGGGTCATGTAG	TACCTGCTCCAGTGCAAATGAT	148	AAGTCAGGAAAGAACAAAAATCAGAAGAGTAACAAGAGTTGGACCAACCAAACCTGTCAGGACACTTCCGAGTGCGCTGAGAGTAACGGGGAGTGTGATCCACGATGTCAGAAATTGATTGGGAGCAAAGAGGTGCAGATGGAGGCACAACATCTGTGGAGGAGACAGTGGGAGTCCTGCGAACATAAGTATGCACAATCGGGGGACGGGTAACAGATAAATCAGGCAAAGAAGAAGAAGAAGAAGAAGAGAGAGAGAGAGAATGCACCGATCATCACTCCTCTCGTTGTTGTTTTTGTTGATCTTGGAGTTCAGTGCAAGCGTCAATGCACTGTACGGACCATCATCACCTGTGGTTCAGCTCAGTCCCTCCAACTTCAAGTCCAAGGTCCTGGATTC…
comp5247_c0_seq2	comp5247_c0_seq2a	895	1	3	gcc	4	203	214	185	814	Y	47	CAGAGGAGTCTTGGCTCACATT	GATCACGCTCCCCATACAGTAG	271	ATCCAGAGGAGTCTTGGCTCACATTACAGCCAAATTTCACAATGTTTATGGTTGTTAATGCATATCGACATACAAAACAGCAAGGAATGGAAAATAAATCAACGAATCCAAACTTCACAAGGGTAAATATGTACCACATTCTACTGACAAGGTAAATATGGGGCACTCACATCAGCCAGAGTTAATGCGCTCTTGAGTAGTTGCCGCCGCCGCCACCAGGTGATATGGAACGACCCTTGCGTCTCCTGTATGAATCAGAAAGATCATCTGCCCTTCTACTGTATGGGGAGCGTGATCTTCCTCGCCGACCTCTTGAATAAGGATTTCTGTCATGCCGACGGTGAGGTGAGTAGCTACGTGACCGTCTTCGGTCACGTCCTGCAGCTCGTGTATCTTTCA…
comp5250_c0_seq1	comp5250_c0_seq1a	571	1	2	ac	6	560	571	11	460	N	47	AGAAGAAACTTCATCCCCGACC	TCACTCTTGATCGCCTTCACAA	129	GTGATCTTCACAACTTGTCAAACACATACGTGTCCATGAGTTGAGGAATTTCAAGCAAGTCAAGCAAAGTACTATGATTGGCTAGCAAGGTTTGGTTCATCTTTCTCTTCTCCAAAATCTGTTCTGCAGAGCCAACAAACTCGGTGCAGCCAGATGTTACCTTCGGGATTTCAGCTATCAGAGATTCAAGGTGTTTATCGATAGAAGAAACTTCATCCCCGACCGCAAGTAACGCATCGGATGCCGAAATGAATGCCCGGTAGTTTCCCACCGCCACCTCTTGCATCTGCCTCCGAATTCTCTCCGCATCGACCCGCAAAAGCTCTGGTTCCTTGTGAAGGCGATCAAGAGTGAAGGAAAGGAGTTCCGAGACGTAAGGCTGTTGAGAGATGGAAACCA…
comp5250_c0_seq2	comp5250_c0_seq2a	1371	1	2	ac	6	1360	1371	1	1260	N	45	TCCCAACAGCTGTGCTCATATT	TATTGTGCTATGGGGCTTGGTT	92	TTCATTCATTGCTGCAGATACACCATTAACAAATACAGCAAGAGGTGGATGCTCCATTAAATGTGACGGAGGAGTAACATCTTCCTTAGTTTCTTCACCTAAACTATGGGCCGGAAAGCCAACTGCTGGTAACGGGACCCAGCGATGAGAATCCAAGACTAACTGGAAATTCCCAACAGCTGTGCTCATATTCTTTGAGAATAAATTAAGGACCGCTTCTTCAAAAAGTGGGGGAAGCAAGCCCCTGAAGTCCAATCCAACCCAACCAAGCCCCATAGCACAATACATGCACTGATCCAGGATATTCGACAAAGACCCGCCTTCAGATATCTTGGGGAGCATGACTTTGAGAGTTTTAAGGTGAGAGGCAATTTGATGCATGGCCCAGCTGAACAGAAG…
comp5256_c0_seq1	comp5256_c0_seq1a	360	1	2	tg	11	321	342	218	358	Y	39	TCTCTGTGTGTGTGCATGAAGA	CACACACACACACAACACACAT	78	ATGAACAAACCCAATTTTAAAAGGTAACAAACACGATGCCATGGAAACCCCAATTTGAAAATTAACCACCAATTTGAACACCCAATTATAACATTCAATTTCGTACAAAACACCCAAATTAACATTCAAAAAATTGCTTAAAAATATGTGTGAATGTGACTGTGTTGTGTGTGTGTAAGCGACTGCCTCTCTCTCCCTCTCTCTCTGTCTGCGATATATGTGTACCTATTACCTCTCTGTGTGTGTGCATGAAGAGAGAGAGAAAGGTACTTGGGCTTGTTCTTGGCAGAGGAGAGAAAGAGTGATCGTTGTATGTGTGTTGTGTGTGTGTGTGTGTGTGTGTTATACTGCTTTCAGGAA
comp5263_c0_seq1	comp5263_c0_seq1a	1420	1	3	aga	4	1133	1144	1	1242	Y	41	AAGGGCATACGAACCAGATTGT	TAGACAACGCGAGGACATTCAA	261	CGCTGAAGCACAGGCTGCTAATAAAAGGGCATACGAACCAGATTGTCCTTGAGCTTGGATTTCCTTCCAAGACAAAAGAGATGAAGCTGCAGATGAAGATTTCAGTCCAGAAAATCCAATATCGTATGAAATGCTCCCATCAGCTTTAAACAGTCCAAAATTCCTCTCAGAAGTTGGTCCAGGCTTCAAATTCTCATTAAACACTGCAAAAATGTATGCCTTCAGAACAGATTTTGGCCTAAACGGAGTCCCCTTCTTCTTGGCAAGCCTTTTTCGCAGATTATAATTGAATGTCCTCGCGTTGTCTACTGTGGCTGCAGCTTCATTTTGATCCCCACGAGAAGCCCAACCTGTCTCCGTAACTATAACTTCCATCTTTTTAAGTCCAGCATCTTCCAA…
comp5265_c0_seq1	comp5265_c0_seq1a	1864	2	2	ct	6	50	61	38	1795	Y	47	TCCTCAGTAACCTTCAATGCCC	CCGACTCACTGTGGAACAAAAC	181	ATTTCTGATCTCTAGTAAACCTCTCGGTAGGATATCAGTCTTCCCCTTCCTCTCTCTCTCTTGGGACAGCACCAAAGTGATTAACCAAAATGTCCACTACCAAGGGCACCAAGTCCTCACAAGGTACACCCTTCTTATAAACATCCCCCAAATGCGAGTCACTTCCAATTCTCCCTCCTAAGAACACATCAACCCCTTCAACAACTTTCCCATTCTTATTCCTTGTCATGCACCCCATGAATCCAATATCTGCCACTTGAACCTGCCCACAAGTATTTGGGCAGCCTGTCCAATGCATCCTCACAGGTTGAGTCACAGACACTCGCAGTTGCAACTCCTCAGTAACCTTCAATGCCCGTGCTTTAGTCTCAATAATGGCCTGCCCACAAAACTGATTGC…
comp5265_c0_seq1	comp5265_c0_seq1b	1864	2	3	tgg	5	1838	1852	38	1795	N	47	TCCTCAGTAACCTTCAATGCCC	CCGACTCACTGTGGAACAAAAC	181	ATTTCTGATCTCTAGTAAACCTCTCGGTAGGATATCAGTCTTCCCCTTCCTCTCTCTCTCTTGGGACAGCACCAAAGTGATTAACCAAAATGTCCACTACCAAGGGCACCAAGTCCTCACAAGGTACACCCTTCTTATAAACATCCCCCAAATGCGAGTCACTTCCAATTCTCCCTCCTAAGAACACATCAACCCCTTCAACAACTTTCCCATTCTTATTCCTTGTCATGCACCCCATGAATCCAATATCTGCCACTTGAACCTGCCCACAAGTATTTGGGCAGCCTGTCCAATGCATCCTCACAGGTTGAGTCACAGACACTCGCAGTTGCAACTCCTCAGTAACCTTCAATGCCCGTGCTTTAGTCTCAATAATGGCCTGCCCACAAAACTGATTGC…
comp5265_c0_seq2	comp5265_c0_seq2a	1767	2	2	ct	6	50	61	424	1698	N	47	TCCTCAGTAACCTTCAATGCCC	CATCCACAGAAACAGGAGAGCT	203	ATTTCTGATCTCTAGTAAACCTCTCGGTAGGATATCAGTCTTCCCCTTCCTCTCTCTCTCTTGGGACAGCACCAAAGTGATTAACCAAAATGTCCACTACCAAGGGCACCAAGTCCTCACAAGGTACACCCTTCTTATAAACATCCCCCAAATGCGAGTCACTTCCAATTCTCCCTCCTAAGAACACATCAACCCCTTCAACAACTTTCCCATTCTTATTCCTTGTCATGCACCCCATGAATCCAATATCTGCCACTTGAACCTGCCCACAAGTATTTGGGCAGCCTGTCCAATGCATCCTCACAGGTTGAGTCACAGACACTCGCAGTTGCAACTCCTCAGTAACCTTCAATGCCCGTGCTTTAGTCTCAATAATGGCCTGCCCACAAAACTGATTGC…
comp5265_c0_seq2	comp5265_c0_seq2b	1767	2	3	tgg	5	1741	1755	424	1698	N	47	TCCTCAGTAACCTTCAATGCCC	CATCCACAGAAACAGGAGAGCT	203	ATTTCTGATCTCTAGTAAACCTCTCGGTAGGATATCAGTCTTCCCCTTCCTCTCTCTCTCTTGGGACAGCACCAAAGTGATTAACCAAAATGTCCACTACCAAGGGCACCAAGTCCTCACAAGGTACACCCTTCTTATAAACATCCCCCAAATGCGAGTCACTTCCAATTCTCCCTCCTAAGAACACATCAACCCCTTCAACAACTTTCCCATTCTTATTCCTTGTCATGCACCCCATGAATCCAATATCTGCCACTTGAACCTGCCCACAAGTATTTGGGCAGCCTGTCCAATGCATCCTCACAGGTTGAGTCACAGACACTCGCAGTTGCAACTCCTCAGTAACCTTCAATGCCCGTGCTTTAGTCTCAATAATGGCCTGCCCACAAAACTGATTGC…
comp5273_c1_seq1	comp5273_c1_seq1a	1590	1	2	ga	10	1	20	20	1405	N	45	TACAGCTACTGATGCACAAGCA	GTTCTCCAATATCATTGCCGCC	158	GAGAGAGAGAGAGAGAGAGATGCAGAAGAGAGAGCAAGGGAAGCAAGTCGGAGCGTCGGGTGGTTCCGCCACCCCGGCGACGAAGAGAGGCCGTCCATTCGGCAGTGGAAGCAGCAACGCGGCCGCTGCTTCTGCCGCAACCGCAGCCGATTCGGTTGCTCCACCCACACTCCTTGGCCCTTCTCTCCAAGTCCACTCCTCCTTCGCCGATCAAAATAACAAAAGGATAGTTCTGGCTCTTCAGAGCGGATTAAAAAGTGAGCTGACATGGGCATTAAATACTCTTACACTGCTCTCATTTAAAGAAAAAGATGAGGTGCGCAAAGATGCAACTCCTCTTGCAAAAATACCCGGATTACTAGATGCTCTTCTTCTAGTGATTGATGATTGGCGTGATAT…
comp5286_c0_seq1	comp5286_c0_seq1a	730	1	2	ag	9	1	18	20	730	N	47	CATGTCTACAGAGGACGGAAGG	TCCTTCCATCGTGCTTCTTGAA	127	AGAGAGAGAGAGAGAGAGAATGTCTGGGAAGCTTAGATACTCCATAACAGAAGAAAACCCAGATCTGCAGAAGCAGATTGGGTGCATGAATGGAATTTTCCAACTCTTCGACCGCCACCAATTCCTTGGCGGCAGACGCATCACCGGCCACCACCACAAGAGGCTACCACCAGGTCAAAGAGCCAACCATGGAATGGAGCCCAACAGTGAGAAACGGAAAGCTTTGTTGCAGGAAGAAAATCAGAAAGAAATGAAAGAGAAAGAGAGGGTCTCTGTTGAATCATCCCGAACCTCTGTTTCATCATCCTCTTGCTCATCTACCTTCTCATCAGTTGACTGCAATAAAACTGCTCAAACAGAACCGTCAATCTTCTGCCAAAGCATTGTCCCTGAAACCAC…
comp5298_c0_seq1	comp5298_c0_seq1a	703	1	2	ga	8	687	702	211	678	N	43	GTGTAAGTGCCTGGTGGAGTAA	CCTGCCACCTTCAACATTTCAG	180	GTCATTTAAACTTTGTTAACCTCCTAGCAAGGTGAAACGTACAGAAGCTGTTACAAGGGTATGTTCTCATGGAATGATCACATTACTAAAAAGGATTACCCAGCAGATCGAACATCACATTACTAAAAGGGAGTTTCTTCTTCGTGTTTTTACCAAAACCAAGCCAACCCAAGACGAACTATGACAGATTCACCTTCTGCAGGATCCTCAAATAGAGGATACCAATGATCCAAATCCAATGCTGAAGCTGAAGGTAATGCAAGTCAACTGACGTTTTTTCTCATCCTCCATCATCATCTTAAGAGTGTAAGTGCCTGGTGGAGTAAAAACTGGTAGAGTTTGGGTGTGAGAGAGAACAAACTTTCCAGCTGATATAGGGCAAGGCCTCCCCGCACAAAG…
comp5300_c0_seq1	comp5300_c0_seq1a	532	1	4	aata	3	501	512	32	370	N	50	AAAGAGAGAGATGGCAAGGTGG	TGATCACTGAGACCCTTGTCAC	79	GTTAGAGATAGAAAACGAAAGAAAGAGAGAGATGGCAAGGTGGTATGTCATGTTTCTTGTTGCTCTTGCTGTGGTCCACACTACAGCTAGAGATGTGCCCAGTGACAAGGGTCTCAGTGATCAGAAGAACTTTGGCTCCTTCGGTGGTGTAGGAGGCTTCAGCGGCATCGGCGGTAATGGCCTGCCTTTTGGCGGAATAGGGAGCGGAGTTGGTGGCGGTGGAGGCATTGGTGGAGTTGGGTTTCCTGGCGGCTTGGGTGGTGCTGGTGGCTTAGGAACTCTGGGTGGTCTTGGTGGTCTCGGTGGTCTTGGTGGCGGTGCTGGTGGTGGTGCTGGTGGTGGCACTGGCACTGGTGTCCTTCCTTATCCTTGAAGTTATGGCTATGTTCACTCATCTTG…
comp5302_c0_seq1	comp5302_c0_seq1a	1030	1	2	ga	6	1002	1013	265	948	N	43	AGGTAGCTTGTGATTGATGGCA	GCCGATTCTGTGTTGCATAGAC	213	CACGGGTTGAAATGAATAGAACCTTACCTCAAACTAATCTCCTTAATAGCACAAAATTTTGCTGGAGTTCCACAGCAGAGAAGGGCGTATCATATCATGGATGTTAACAGTTTATGGATCGAAAGTAGACTCTGGTGAATAATACAAACAGTTGCCTCAGGACATACCCGTAACCAAGACTTGATATCCAGACAAGAATTAAGCTGTTTGTTAACATCTTTTTGATTTAATCTCCATTATTGAGGGTGGTCCAGGGCTTCCTCAATTAGATGGTCTCTGACATGCGGCAAATAGCTGGCAGCTAATAAAAGCCATCACCAACGAGGTGAACAATTCAAAACTTACCACCTTCGGAAAGTGCCATCCCAGTCCTCGCCTCAGGTAGCTTGTGATTGATGG…
comp5311_c0_seq1	comp5311_c0_seq1a	2147	1	3	atc	4	1838	1849	95	1888	Y	43	AAACAGGCTCCGGAAATCTCAT	ACCTCCACTGCACATTAGAAGG	114	TCATTATCACCTTGTGCAGTCGTACAAAAAAACCAACTTGTACATTGACTATAGTTGGGGGAATTTCAAATAACTACAGAAGAAGCATAGTTCAAATTTCCCCTCTATAACCCCCAGATCCAAAATAATCTCGTCTTGAACTAGCAATTTGCATACTTTTTTGATGCTCTAACTTGGGACAATCACGGATACGATGACCGAGCCCACCACAGTAAACACATCCTTTCACACCACTGGCACTTGCAATTGCCTCCACATCTTCCATTGGATCGCTGAGCTCAGCCAAAACGGGTGGTATCCTTTGTTTTGCTTCTTGCAGCAGGTGTTTCAGGTCAAGAAGTGTTGTTTCGCTCTGATTCTTGTTAATGAACGTTGTGGCTATTCCAGTCTTCCCACATC…
comp5314_c0_seq1	comp5314_c0_seq1a	4131	1	3	cag	4	290	301	413	3988	N	47	ACTGCATCAACATAAGCCTGGA	CTCAAGAGGTTAGGGCAATGGT	188	TTCTCGGCCGATTAATCAGTTAAAAAAATTCTATCACTGCCAGATCTCCAATAACCATATTTGCCTCGTATCTTGTTGAGCAAGCTCAATGCCAATATATATTGTAACAAGTAGGGCGTGATCAATATTTGTGGGTGATGAAGTACAAGGATTTCGAACCTGAACGGTCTCTGTGCGACAAGCAACAAGAGTCTGTGGAATCAGAATACCAAAACCATAATTTTTCACTACTACTTGAACTATACTAACTCCAATCAGCAACTGCTGAGCTGAACAGATCCTCAGACTTCAGCAGCAGCAGTGTTGCGTGATAATCACATGAAGGAATATCAATCACGGATTTACAATCAATCTGAATATGTTTATGCACACGGATTTGCAACCTAGTAGCTGAAACAG…
comp5317_c0_seq1	comp5317_c0_seq1a	218	1	2	ga	10	199	218	103	189	N	43	TTTTGTCCCAGCAACAGGTAGA	CACTCGACTGAACAACTCTCCA	109	ATCTGATCTTCCCCTCATATTTTATTTTGTCCCAGCAACAGGTAGATGGCACATCCCCTGTATGTAATTGAGTCGTGATCCCAATAGATCTGAATTCGAATTATGCAATTGACTGCGATCCCCGTGGACTCAAATGGAGAGTTGTTCAGTCGAGTGAAAAGGAACCCTAGATTTGAACGTGAGTACAGATAGCTATCTGAGAGAGAGAGAGAGAGAGA
comp5319_c0_seq1	comp5319_c0_seq1a	313	1	6	tcttcc	3	50	67	17	175	Y	44	CAAATCAATGTCACGAGGCTCC	TGGAGAGGCAAAGATTGAGGAC	176	TGTCATCACCAAATCAATGTCACGAGGCTCCACACCTGTCTCATCAATTTCTTCCTCTTCCTCTTCCTCATCCTCATCTTCCTGTGTTGCAGCGGAGGCGGCAGAAATGTCTGGCTTCGTCATGACAGATCCCATGTCTGGCATCCTGAACTGTTGGGCAGCTTGTGTCTGCAGCTGAGAGCTCAAGTCCTCAATCTTTGCCTCTCCAAATAAAATGTAGGTCTCAGAATTTGGGCTTTTGAATACATCAGGCTTTGATATGAAAAATAAAATATTTTTAGTTCTCTTAATGGTGACCCTACTAACACCAGTA
comp5320_c0_seq1	comp5320_c0_seq1a	231	1	2	tc	10	1	20	1	198	Y	39	TCTTCATCTGTTCCTTCTTCCCT	ATCCTCCTGATAAGCTTTGCGT	108	TCTCTCTCTCTCTCTCTCTCCTTGAAGTATCATCTTCATCTGTTCCTTCTTCCCTAAATATTGGAGGCATATTTGTATTTCCTTGTGGATTTTCCATATTCTTTCCAATTGTTTGAGAAACTCTCTGGAATGGACGACGAGTACGCAAAGCTTATCAGGAGGATGAACCCACCCAGGTGTTATTCCGAATCTCTTCATCTTTTCCAATTAAAGTTACTTCTCCTGAATTGA
comp5320_c0_seq2	comp5320_c0_seq2a	336	1	2	tc	10	1	20	57	332	N	41	TCTTGTGAGGATGCAACTGTCA	CCATGAACCATCCACCATCAGA	116	TCTCTCTCTCTCTCTCTCTCCTTGAAGTATCATCTTCATCTGTTCCTTCTTCCCTAAATATTGGAGGCATATTTGTATTTCCTTGTGGATTTTCCATATTCTTTCCAATTGTTTGAGAAACTCTCTGGAATGGACGACGAGTACGCAAAGCTTATCAGGAGGATGAACCCACCCAGGGTTGTAATTGACAACGATTCTTGTGAGGATGCAACTGTCATCCAGGTTGACAGTGTCAACAAACATGGAATTCTCCTAGAAGTTGTCCAAGTTCTTACAGATTTGAACCTTGTCATCACAAAAGCATACATCTCATCTGATGGTGGATGGTTCATGGAT
comp5331_c0_seq1	comp5331_c0_seq1a	964	6	3	gac	5	598	612	220	873	Y	53	AGCTTCATGTACTGAATGGGCA	AGAAGACTTGAAGGTGTGCCAA	86	TGGAGAGTCGTGCAACTGCTGCAGTGTGTTCGGTTTGCTGATTTGCGTGCGTTTACCATCAAATATTCCGTGCGTGCGTACCATTACATAGAGTGTTGCGAGTTATAATTTTTTTTTCACCGATTCGCGACTGCTGTTCGGATCGTAAGCCGAAAATCAATTCCGTGGAGCGGAACTTACTGACATCTAGAAGGCGTTTTTATTTAATACATTTCAAAGATGATAAAATGGGTGCTGATCGTTAGTCTGGGGTGCTGCGCGCTGATGTACAGCGCCAGCTCATCTCCCATCGTTAGCTCGACATCCGAACCGGAACAGGACCACCATAACGCAAACGCAGCCGTACCCGAGACAGCCGACAAGCTGGTGGCCACGTCGCCAGACAGCGGAAGGCAGTCC…
comp5331_c0_seq1	comp5331_c0_seq1b	964	6	3	gaa	4	625	636	220	873	Y	53	AGCTTCATGTACTGAATGGGCA	AGAAGACTTGAAGGTGTGCCAA	86	TGGAGAGTCGTGCAACTGCTGCAGTGTGTTCGGTTTGCTGATTTGCGTGCGTTTACCATCAAATATTCCGTGCGTGCGTACCATTACATAGAGTGTTGCGAGTTATAATTTTTTTTTCACCGATTCGCGACTGCTGTTCGGATCGTAAGCCGAAAATCAATTCCGTGGAGCGGAACTTACTGACATCTAGAAGGCGTTTTTATTTAATACATTTCAAAGATGATAAAATGGGTGCTGATCGTTAGTCTGGGGTGCTGCGCGCTGATGTACAGCGCCAGCTCATCTCCCATCGTTAGCTCGACATCCGAACCGGAACAGGACCACCATAACGCAAACGCAGCCGTACCCGAGACAGCCGACAAGCTGGTGGCCACGTCGCCAGACAGCGGAAGGCAGTCC…
comp5331_c0_seq1	comp5331_c0_seq1c	964	6	3	cga	4	762	773	220	873	Y	53	AGCTTCATGTACTGAATGGGCA	AGAAGACTTGAAGGTGTGCCAA	86	TGGAGAGTCGTGCAACTGCTGCAGTGTGTTCGGTTTGCTGATTTGCGTGCGTTTACCATCAAATATTCCGTGCGTGCGTACCATTACATAGAGTGTTGCGAGTTATAATTTTTTTTTCACCGATTCGCGACTGCTGTTCGGATCGTAAGCCGAAAATCAATTCCGTGGAGCGGAACTTACTGACATCTAGAAGGCGTTTTTATTTAATACATTTCAAAGATGATAAAATGGGTGCTGATCGTTAGTCTGGGGTGCTGCGCGCTGATGTACAGCGCCAGCTCATCTCCCATCGTTAGCTCGACATCCGAACCGGAACAGGACCACCATAACGCAAACGCAGCCGTACCCGAGACAGCCGACAAGCTGGTGGCCACGTCGCCAGACAGCGGAAGGCAGTCC…
comp5331_c0_seq1	comp5331_c0_seq1d	964	6	6	gatgat	3	772	789	220	873	Y	53	AGCTTCATGTACTGAATGGGCA	AGAAGACTTGAAGGTGTGCCAA	86	TGGAGAGTCGTGCAACTGCTGCAGTGTGTTCGGTTTGCTGATTTGCGTGCGTTTACCATCAAATATTCCGTGCGTGCGTACCATTACATAGAGTGTTGCGAGTTATAATTTTTTTTTCACCGATTCGCGACTGCTGTTCGGATCGTAAGCCGAAAATCAATTCCGTGGAGCGGAACTTACTGACATCTAGAAGGCGTTTTTATTTAATACATTTCAAAGATGATAAAATGGGTGCTGATCGTTAGTCTGGGGTGCTGCGCGCTGATGTACAGCGCCAGCTCATCTCCCATCGTTAGCTCGACATCCGAACCGGAACAGGACCACCATAACGCAAACGCAGCCGTACCCGAGACAGCCGACAAGCTGGTGGCCACGTCGCCAGACAGCGGAAGGCAGTCC…
comp5331_c0_seq1	comp5331_c0_seq1e	964	6	3	tga	7	774	794	220	873	Y	53	AGCTTCATGTACTGAATGGGCA	AGAAGACTTGAAGGTGTGCCAA	86	TGGAGAGTCGTGCAACTGCTGCAGTGTGTTCGGTTTGCTGATTTGCGTGCGTTTACCATCAAATATTCCGTGCGTGCGTACCATTACATAGAGTGTTGCGAGTTATAATTTTTTTTTCACCGATTCGCGACTGCTGTTCGGATCGTAAGCCGAAAATCAATTCCGTGGAGCGGAACTTACTGACATCTAGAAGGCGTTTTTATTTAATACATTTCAAAGATGATAAAATGGGTGCTGATCGTTAGTCTGGGGTGCTGCGCGCTGATGTACAGCGCCAGCTCATCTCCCATCGTTAGCTCGACATCCGAACCGGAACAGGACCACCATAACGCAAACGCAGCCGTACCCGAGACAGCCGACAAGCTGGTGGCCACGTCGCCAGACAGCGGAAGGCAGTCC…
comp5331_c0_seq1	comp5331_c0_seq1f	964	6	3	agg	5	808	822	220	873	Y	53	AGCTTCATGTACTGAATGGGCA	AGAAGACTTGAAGGTGTGCCAA	86	TGGAGAGTCGTGCAACTGCTGCAGTGTGTTCGGTTTGCTGATTTGCGTGCGTTTACCATCAAATATTCCGTGCGTGCGTACCATTACATAGAGTGTTGCGAGTTATAATTTTTTTTTCACCGATTCGCGACTGCTGTTCGGATCGTAAGCCGAAAATCAATTCCGTGGAGCGGAACTTACTGACATCTAGAAGGCGTTTTTATTTAATACATTTCAAAGATGATAAAATGGGTGCTGATCGTTAGTCTGGGGTGCTGCGCGCTGATGTACAGCGCCAGCTCATCTCCCATCGTTAGCTCGACATCCGAACCGGAACAGGACCACCATAACGCAAACGCAGCCGTACCCGAGACAGCCGACAAGCTGGTGGCCACGTCGCCAGACAGCGGAAGGCAGTCC…
comp5331_c0_seq2	comp5331_c0_seq2a	286	1	3	gat	7	249	269	150	284	Y	42	AGGACATCCCCTGCAAATCTTT	CGCCTTCATTTCACCAACCAAT	86	TCAACTTTCATTGCCACTTTTGAGTCTCTTCAAGGAAACACAGAGACAGAGGACATCCCCTGCAAATCTTTGCTATTTTAGGTTGTGATTATGAATATAAGAGGATTGAATTGATTGAATTTTGATGGTGTTTGAGATTGGTTGGTGAAATGAAGGCGGTGAATCCAAGGCCTTTACAGACGCGTTTTCCGTACGAAAATCACGGGGAAGTGCCACGTCTACGCATCGATGACGAAGAATACGAGGACGATGATGATGATGATGATGATACCATGGATGAGGCTGA
comp5335_c0_seq1	comp5335_c0_seq1a	1463	3	2	tc	6	15	26	70	1215	N	46	TTAGTTCGGTGTCTGCTTCTCC	AAGGGCAAGAGAAGTAGGAACG	206	GTCCTTTTCTTTCGTCTCTCTCTCTCTGATCTCCATTTCCTTCAAGTTAGTTCGGTGTCTGCTTCTCCAATGGCAGATGCAACCAGCTCAGGCACTGTTAAGAGAATGTGTTGTTCGATACCCGAAAGGGTTCAACTGCATTTGGCCATGTTGGCCTTGCAGTTTGGGTATGCTGGGTTTCATGTTGTTTCAAGAATGGCCCTTAACATGGGCATAAGCAAGATCGTGTTCCCAGTTTATAGGAACATCCTCGCGTTCCTACTTCTCTTGCCCTTTGCTTATTTTCTGGAAAAGAAAGAGCGACCACCCATTTCTCTTTCGTTTGCCGTCCAGTTCTTTCTTCTTGCCATTGTTGGAATAACAGCAAACCAGGGATTCTACTTGTTGGGTTTGGAAAAC…
comp5335_c0_seq1	comp5335_c0_seq1b	1463	3	4	aaga	3	1091	1102	70	1215	Y	46	TTAGTTCGGTGTCTGCTTCTCC	AAGGGCAAGAGAAGTAGGAACG	206	GTCCTTTTCTTTCGTCTCTCTCTCTCTGATCTCCATTTCCTTCAAGTTAGTTCGGTGTCTGCTTCTCCAATGGCAGATGCAACCAGCTCAGGCACTGTTAAGAGAATGTGTTGTTCGATACCCGAAAGGGTTCAACTGCATTTGGCCATGTTGGCCTTGCAGTTTGGGTATGCTGGGTTTCATGTTGTTTCAAGAATGGCCCTTAACATGGGCATAAGCAAGATCGTGTTCCCAGTTTATAGGAACATCCTCGCGTTCCTACTTCTCTTGCCCTTTGCTTATTTTCTGGAAAAGAAAGAGCGACCACCCATTTCTCTTTCGTTTGCCGTCCAGTTCTTTCTTCTTGCCATTGTTGGAATAACAGCAAACCAGGGATTCTACTTGTTGGGTTTGGAAAAC…
comp5335_c0_seq1	comp5335_c0_seq1c	1463	3	3	tgt	6	1322	1339	70	1215	N	46	TTAGTTCGGTGTCTGCTTCTCC	AAGGGCAAGAGAAGTAGGAACG	206	GTCCTTTTCTTTCGTCTCTCTCTCTCTGATCTCCATTTCCTTCAAGTTAGTTCGGTGTCTGCTTCTCCAATGGCAGATGCAACCAGCTCAGGCACTGTTAAGAGAATGTGTTGTTCGATACCCGAAAGGGTTCAACTGCATTTGGCCATGTTGGCCTTGCAGTTTGGGTATGCTGGGTTTCATGTTGTTTCAAGAATGGCCCTTAACATGGGCATAAGCAAGATCGTGTTCCCAGTTTATAGGAACATCCTCGCGTTCCTACTTCTCTTGCCCTTTGCTTATTTTCTGGAAAAGAAAGAGCGACCACCCATTTCTCTTTCGTTTGCCGTCCAGTTCTTTCTTCTTGCCATTGTTGGAATAACAGCAAACCAGGGATTCTACTTGTTGGGTTTGGAAAAC…
comp5337_c0_seq1	comp5337_c0_seq1a	279	1	6	caaaac	4	254	277	67	222	N	36	CTCCCAGAGAGTTGTCCACAAA	TGGATCTATGGCATCATGGAGG	91	GGAAAGTTTATTCAATAATTCAAAATTTAAAATCCTAACCATGAGGACTTAGAACCTTACAACCTATATAGCCGTGCATGAAATCCCTTCCTTATCTGCATGAACCCAAAAATATCTCCCAGAGAGTTGTCCACAAAACTGGTCATCTGTGGGAGTATAAAATCTGATTTGATTTCTTCCTACACCACCACAAAGTTCGGTTTCATACCTCCATGATGCCATAGATCCAAAAATCAAACTATGTCTAAGAAAACAAAACCAAAACCAAAACCAAAACCA
comp5338_c0_seq1	comp5338_c0_seq1a	521	1	3	tct	4	313	324	3	497	Y	50	AGGCATGAATCCCTTCACCAAT	TGATGGAGAGGAAAAAGGGTCG	186	GGATGGTATCTGACTTGGAAGGCATGAATCCCTTCACCAATCTTTTTGTCAGCTTCCAGATGACCCTTCTTGATCAACTCCAGCAACACCGTGTACTCATACTTGTTCACATTGAGATTGGGAGACCAGTAATGGAGAAACTTGTAGAAATAATCAAACATCTCCACGGAAGATCCGAAACTCTTCGGACCCACGCTGACAAGATCCGACCCTTTTTCCTCTCCATCAACACCTTCGCTACCTTCCAAGCTCTCGAGCCTTTGCTCTTCCACGGACTTCTCGATCTTCTGCTTCTTCGATTCACCATTATTCTCTTCTTCTTCTCCTTCTTCCTCTCTCTCTCGCATTGAGTTCGACTCGCCATTCACGGCCGGTTCTGAGTCTGCTTGGGGTGAGTCG…
comp5343_c0_seq1	comp5343_c0_seq1a	315	2	2	ag	9	1	18	56	313	N	45	GGGGGAGAGAGAGAGAGGTATC	AAGATCTTTGCATGCGGATTCG	146	AGAGAGAGAGAGAGAGAGGGAGGGGGAGAGAGAGAGAGGTATCAAAGTTGAATCAATGGCAGAAAAAGTTGGAGTAGAAGGAGACAGAGATGTGAAAGTACCAAACCTCAATCCATCATCAATTACTTCAGGCGAACAGACCGTTTGGGCCGATGTTTCGCCTCTCCTCGAATCCGCATGCAAAGATCTTCAAGATGGTGAGCTTGTACATGGAGAGAATTTCAATCTTTTTGCTGCCATGTCTGCCTTGGAGATAATGGACCCAAAGATGGATTCGGGTATTGTCTGTAGATATTATTCTGTTGATGAGGCCAT
comp5343_c0_seq1	comp5343_c0_seq1b	315	2	2	ga	6	26	37	56	313	N	45	GGGGGAGAGAGAGAGAGGTATC	AAGATCTTTGCATGCGGATTCG	146	AGAGAGAGAGAGAGAGAGGGAGGGGGAGAGAGAGAGAGGTATCAAAGTTGAATCAATGGCAGAAAAAGTTGGAGTAGAAGGAGACAGAGATGTGAAAGTACCAAACCTCAATCCATCATCAATTACTTCAGGCGAACAGACCGTTTGGGCCGATGTTTCGCCTCTCCTCGAATCCGCATGCAAAGATCTTCAAGATGGTGAGCTTGTACATGGAGAGAATTTCAATCTTTTTGCTGCCATGTCTGCCTTGGAGATAATGGACCCAAAGATGGATTCGGGTATTGTCTGTAGATATTATTCTGTTGATGAGGCCAT
comp5355_c0_seq1	comp5355_c0_seq1a	275	1	2	ga	7	197	210	1	192	N	47	TGGCTTCACTATCTTGCCAGTT	ATGAACTGTTCAATTTCCGGCG	160	TACTGGTCTTGGCTTCACTATCTTGCCAGTTTTTATTGGAATAAGATCGTCCATTTCCAGTGACTCCCCAGTAACCGGACATTTTCCATAGTCCGATATGAGTCTCTCGATTAATCTTCTCTCATAGAGAAGTCCGGACTTCTTCGAAACCACCGGATCTTCCGGCACCTCGCCGGAAATTGAACAGTTCATTCTGGAGAGAGAGAGAGAGCTTGAGCTTGAGTTTCTGGTAAGTGGGCAGTTCAGAAGCAGGAGCTGATGAAGACTGAGCAGAG
comp5359_c0_seq1	comp5359_c0_seq1a	1143	1	2	ga	10	3	22	29	1141	N	46	GTTAGCTTGTCAAGTTGCAGGG	GGAGCTCTTTGGAGTGATTGGA	260	GTGAGAGAGAGAGAGAGAGAGAACAACAATGGTGAAGTCGTACCTCCGGTACGAGCCGGCGGCTTCTTTCGGTGTGATAGTATCGGTGGATTCGAACATCGTATACGACTGCTCCGGCAAGCACCTACTTGCTCCGGCGCTGGAGAATGTTGGGGTGTGGCACGTACGTCAGGGCGTCTGCACTAAAACCCTAACCCCTTCTATTGCCTCTCGTGGGCCCACTCTCGCCGTCACCTCCATCGCCACCTCTCCTTCATCTCTGATAGCTTGTGGGTATGCTGATGGTAGCATAAGAATTTGGGATTGTGAGAAAGGTACATGTGAAACCACGTTGAATGGACATAAAGGGGCTGTGACCACCCTTAGGTACGATAACCTTGGATCTTTGCTTGCTTCTGG…
comp5372_c0_seq1	comp5372_c0_seq1a	327	2	2	ct	7	8	21	143	325	N	48	ACTCTCTCTCTCTCTCGCTCTC	GCGATCGAAGGTGTAAGGAGAT	198	GCAAAAACTCTCTCTCTCTCTCGCTCTCTCTCTTACCTATAAACACACACACGTACACAGAGAGTGAGAGGGCGAGAGAGAGAGACTGATTCAATTATCAAATCACATTTCATTCGGAGTCTCTCAAGTTTCTCTTTCTACAATGGAGAGCTTTGTACTCTGTTCTTCGTGGAAGAGTACCATAGCTTTTTCTACCTTCTCTCGCATCTCCTTACACCTTCGATCGCGCCCACAGTCATTTTCTCTCTCCAAATCCCCACCCTCCGTTTCTCCCAGACGCACGCCAATTCGCCCAATCTCAGCCCTCCGACCACCCCAATCTCTTTC
comp5372_c0_seq1	comp5372_c0_seq1b	327	2	2	ga	6	74	85	143	325	N	48	ACTCTCTCTCTCTCTCGCTCTC	GCGATCGAAGGTGTAAGGAGAT	198	GCAAAAACTCTCTCTCTCTCTCGCTCTCTCTCTTACCTATAAACACACACACGTACACAGAGAGTGAGAGGGCGAGAGAGAGAGACTGATTCAATTATCAAATCACATTTCATTCGGAGTCTCTCAAGTTTCTCTTTCTACAATGGAGAGCTTTGTACTCTGTTCTTCGTGGAAGAGTACCATAGCTTTTTCTACCTTCTCTCGCATCTCCTTACACCTTCGATCGCGCCCACAGTCATTTTCTCTCTCCAAATCCCCACCCTCCGTTTCTCCCAGACGCACGCCAATTCGCCCAATCTCAGCCCTCCGACCACCCCAATCTCTTTC
comp5388_c0_seq1	comp5388_c0_seq1a	2176	1	3	caa	5	434	448	260	1768	Y	41	GTGGAAACAATGGATTGGTGGG	AAACCAGCCATACGTCTTCCAT	84	ACTGAATCGGCCACATTTTTCTCCCTCTCAAACTATGTATTCTACTTCATTATCGTCCGCATCTGTAAATAGAACCTTGTGGATGCCCTTGATTTTGCCGTAAATTACTGGAAAGCCATAGCAGTGTTCGATCTATACGGCTATACCTCCAAGTTTCTTCATACTTCTTTCTCCATCTCTAATCCGATCGATTTCCAAGGGGTTTGGTTCGAAAATTGAATTAATTGTTGGGGTTTGAGTTTGATCGCTGTAAATTGTGATGAATTCGCGAGGTAGATATCCGCCGGGGATGGGTGGCGGCCGAGGCGGTGGGAATGGGAACGGGAACCCTAGTTTTCAACCAAGAAATCCTTCTCAGCAGCAGTACGTGCAGAGAAGTGCAGTGCCGTATTATCAACA…
comp5388_c0_seq2	comp5388_c0_seq2a	2187	1	3	caa	5	434	448	260	1768	Y	41	GGGTTTCGAAAGACCATCTCCT	CTTTTAGGCTAGTTCCACCGGT	252	ACTGAATCGGCCACATTTTTCTCCCTCTCAAACTATGTATTCTACTTCATTATCGTCCGCATCTGTAAATAGAACCTTGTGGATGCCCTTGATTTTGCCGTAAATTACTGGAAAGCCATAGCAGTGTTCGATCTATACGGCTATACCTCCAAGTTTCTTCATACTTCTTTCTCCATCTCTAATCCGATCGATTTCCAAGGGGTTTGGTTCGAAAATTGAATTAATTGTTGGGGTTTGAGTTTGATCGCTGTAAATTGTGATGAATTCGCGAGGTAGATATCCGCCGGGGATGGGTGGCGGCCGAGGCGGTGGGAATGGGAACGGGAACCCTAGTTTTCAACCAAGAAATCCTTCTCAGCAGCAGTACGTGCAGAGAAGTGCAGTGCCGTATTATCAACA…
comp5415_c0_seq1	comp5415_c0_seq1a	677	1	3	aag	5	653	667	3	503	N	42	GAACCACTCGGACACACCTATT	GGGTGGCTATTGAGAAGGAACA	145	TCCTGTTCAATTGCCACACCAATCTGAACCGCCGCTTGAACCACTCGGACACACCTATTTTCATGCCCCATCATCAACAACCCCATCAACTTATGCATCACAATAACTGCCATCTTATCCGCGGGCAATGAACCAATATATGGTGCAAAGGCTGCCTTATGCTTCTTTGTCCTCTGCGTTTTTTGTTCCTTCTCAATAGCCACCCTTAATGGCTCAAACCAACCCAAAAACAATTTCTTCACATAAGGCAAGTTGGGTGCCAATTTTTTCTCGCACATTTCTCTTTCCAACTCTCTATACTCCTCCACCATCTTCTCCCAAGCCTCAGTCTCTGCCTTGACCTGTCTCCTCCTCAACAAATAATACTTTCCCCTCTCCATTTCTTGAAATTCTATTTTG…
comp5445_c0_seq1	comp5445_c0_seq1a	206	1	3	ggt	4	130	141	2	172	Y	53	AGTCGACTATGTTGTGCTGGTT	CACAACCGAAGACCACAATGTC	119	CTAGTGTGGTCGTCGTGGTCCGTGGTTGTGCTGGTTGTGCTGGTGGTAGTCGACTATGTTGTGCTGGTTCGTGGTCGTGTGGTGGTAGTTGACCGGTTTGCTTGGTGGGGGTTTCTGGTTCTCCAATTAGGTGGTGGTGGTTGTTCTTGGTGTAGTCGACTGTGGTCGACATTGTGGTCTTCGGTTGTGTTGGGTTGCTTGTCTGT
comp5452_c0_seq1	comp5452_c0_seq1a	856	1	2	ga	8	1	16	311	532	N	38	CCAGTGTAAAAGTTGCCATGCA	TGAGAGTTGGATAGGGTGGACT	186	GAGAGAGAGAGAGAGATGCAACTTTAGTGTCCTTGGTAATGTTCACCAACGGCACATGCTCATCATGCTTGCCATATATAAAGACCACATGGCACTCAGTTTTAGATATATTCATAACTCTGATTTGGAGCAGATAAAGCTAAGGACATATCACCAGTGTAAAAGTTGCCATGCAAGGTATCTAATCCAAAGAAGGCTTTGCTGAGAGAGAACACATCTAACAGCAGACTTTTGGTCAAAATCAATAGTGTATCTGGAATGTAGGAGCGAAGATTAGTTTCTTATCATTTAATGAGAATCTTGTGTTTCAAAAATGGCGGGCAACATAATCCTTATGTACAGTCCACCCTATCCAACTCTCAGGCACTAAGTATGGATGATTACCATAAGATACACCCA…
comp5459_c0_seq1	comp5459_c0_seq1a	716	1	3	gca	4	663	674	11	163	N	47	AGGTCTTCTTTCGACGCATTCT	TGCCTCTCATGTCCTTCTTTCC	177	TGGAACATCACTTTGATATAAAAGATTTGACCATCTCTCTTTTGAACAACTGCTCAGGCAGGAACCAAAAAACCCAGCAGTTGAGTACCGAGAAGAGGCTATCCGGGCGAAGGTCTTCTTTCGACGCATTCTGAACCTGAAGACTGAATGCCCGGTATGACATCCAGTAGAAGCTCAGGGACGGATTGAACAGCAGCTGTTAGGGAAGCTAAGGATCTCTATCATTGGTTCATCAGAAGCCATCAAGCACGAAAGCAGCAAGGAGTGTGCTAGTGAGTCCCAAGCGAAGGAAAGAAGGACATGAGAGGCATAGAGAGGACTCACGGACAAGACTTCGAGAGAGACCGAAAGGGTGTTCGTCGGGTTGGCGTCATTGAAAAGAGGGTAGGTAGGCTACTA…
comp5485_c0_seq1	comp5485_c0_seq1a	530	1	2	ga	9	1	18	27	518	N	48	ATCATGGAAATGGGACTTGGCT	TGAGCTCCAACATGATCTGCTT	180	GAGAGAGAGAGAGAGAGAGGGCATCATGGAAATGGGACTTGGCTAAATTCAATGAAAGATCCACTCTGATCCAAAGAATTCTGATTCAAATTCTCAAAGAGGCCATTGCAAACCTGCAGCTCAGCAAAACCAGCAGTACTCAATTGATCATCCATGAACAAAGTGTTCCTAGCAGCATAATGAGCAAGATGAGCTCTAGCAACAAGCAGATCATGTTGGAGCTCAACCATCTTCCTCTGCAGCGAAGCAATGGCACCAATGCACCCATAGACCGGGTCTCTCAGCCTCACGTCGGCCTCGTACACCAGCGAATTCACCGTGTCTTCGCGCTGTTCCTCAGGCACCTCGTTCAGAATTTTGCTGACATTGCTAGCTCCAAACACCTTATGAACCTTGGCG…
comp5486_c0_seq1	comp5486_c0_seq1a	361	1	2	ag	10	342	361	2	325	N	50	GGTACGACCCATTCCACGATTA	CAGGGACCTGTCAAAGTTCTCA	184	TCGTGTATTCCGATTTTTTTGTGGGCACAGAGGTACGACCCATTCCACGATTATCAAAAGCACAGACCTCCACACCACCGCTGCCACCCTCATTGTCCCCAAAATCTGAGCTCCGATCACCGGCCGGCAATTCATTGTCATTGGGAGTCAACGTTCCGGTGAGCCCCTTGATTTGTGGACACCAAGAATTGTGGGTCCCAGCCAATCCAATGATCATGAGAACTTTGACAGGTCCCTGACCGTAAGTTCTGTAGAAAATCTTCATTCCACTATTCCCAGATACGTCCACGCCGTTCTGGTATGTTCCGACGTTACAGAACGGCATTTCTCCTCGCTGAATTAGAGAGAGAGAGAGAGAGAG
comp5504_c0_seq1	comp5504_c0_seq1a	203	1	3	cca	4	111	122	2	154	Y	51	ATCCTCTCATCCCCAACAATCC	AGAAGTTCTTCTGTGGCCTGAG	83	GGCAGACCATCTCGGTGCCAATTCTGGCTGCATCAAGGGGCACCAATTGGCCCTGAGCCATCACAATTGATTTGTAGATCTGAATGATCATCCTCTCATCCCCAACAATCCCACCACCACCATTGATCACTCTGGAATTAGCAAACCTCAGCATCGTGTTCACGTAAGCGTCCCTCAGGCCACAGAAGAACTTCTTGGGCGAG
comp5511_c0_seq1	comp5511_c0_seq1a	638	1	3	gtg	4	353	364	187	504	Y	49	ATTGTGGACTTTTTGGGCAAGG	GGACCTTGTGGAGAAGATGGTT	130	CTGTTTTACCGGCTGAATGTTCTGACATCTCTTCCCACTACAGATCATTGGAAGCATTGGAGCTGTCTCTGCCGGCCTAGATTTAGGAAAAGAAGGGCCATTGGTGCATATTGGCAGCTGCATTGCTTCATTACTAGGCCAAGGTGGGCCAGACAATTACCGTGTCAAGTGGTGCTGGCTCCGCTACTTCAACAATGATCGTGACCGCAGGGACCTCATCACCTGTGGTGCCTCTTCAGGGGTATGTGCTGCTTTTCGGGCCCCAGTTGGCGGTGTCCTGTTTGCTCTTGAAGAGGTGGCAACATGGTGGAGAAGTGCCCTCCTCTGGAGAACTTTCTTCAGCACAGCAGTTGTGGTGGTGGTGCTCAGGGCTTTCGTCGAATACTGCAAATCAGGAAA…
comp5523_c0_seq1	comp5523_c0_seq1a	373	1	2	ag	6	355	366	2	322	N	48	ATTCGACTCTTGCTCTCCGTTT	CCTCTCTCTCTCTTTGCGTTGT	130	CCCGGACTAAGTTCCCTAATCGCCCAATATTATGAGAAGCCCGACCATTATTTAAGGAGGAATGACCTGTCTCATCCATGTATCTGGATTCTTGGGTTTCCAGGATGGAAGCAAGGGCATGAAGAACATTGGGGTTAGGGTTATCGGGATTGGAAGTGATTTTATCCATCAGCGTTTGTGCTTTCGATATCAAGATGTCGTCTTCGTTTTCGCTATTCGACTCTTGCTCTCCGTTTTCATACTCCACCGGTGGCTTTGTCTGAGGCTGTGGCTCAGCCAGTTGCGCCGCCGCCGATTGAGATTCATCCATGTTGTCCTCCATATTCACTGGCAAAACTAACAATCACAACGCAAAGAGAGAGAGAGGGGGGGG
comp5531_c0_seq1	comp5531_c0_seq1a	1212	1	4	acat	3	111	122	245	1042	N	44	AGGATCCCTTGAAGAAGCCTTG	CTTCTTGAGAGAGCGCTAGAGG	142	TTCCATTTTTCACATTAATCCTGATATTGATCGAGGCTTTATCAACTTAGTAGTGACACATCTGCAGTTCTGAACCGGGAAAGGCCATAGACAAAAACAGCCCCAACCCAACATACATACATTGTCTTGCAAATCTAGCTCTTGCAACAAACATATTGTATACAACCTTTAGCTTAACACCCTGTGTGAGCTAATAATGTAGCTTGCTTTGCTAAGTAATTTCCCAAGTTCCTTATCTTTATTAGAAGACATCTGGATGGAATCGTCCAGGAATGGAGTTGTTCTGTTGAGCTTCCCGCAAATGCATCATCAAAGCATAGTTGTTCACCTCAAGAGCTCTCAACTGCTCCTGGTATTGAGACACCAACTGCTTCAAATTCTGCACCTCTTGGTTCCTAT…
comp5570_c0_seq1	comp5570_c0_seq1a	1035	1	3	gtg	5	767	781	14	1033	Y	53	CTGCTCTTGAGGTTGAGAGAGG	CGGAATTTCCAATCATGCCCTC	82	TTCCATAGTAGCCATGTCTTTGATCACTATATCCAAACAAACCCTAGCACTCGCCACCATCGTCATCGTCTTGGTTGGCCCAATTTTCGCCGGAAAACCCCACATCATCAACTTCCGGTCACCTAACCTCTACCCAGAGTCCATCAAGTGGGACCCATCAGCCCAGCACTTCATCGTCGGCTCCCTTCGCCACCAAGCTCTCTTCTCCGTTTCCGACGCTGGCGTCGTCGAAACCCTCATCTCCGACCCTGCCCTCCCCATCAACGCCTCCGTCCTCGGCGTCTCCGTTGATTCGCACCACCACCGTCTACTCGCCGTTATCCGATCCTCACCGCCTCTGCCTCCCTTCAACGCCCTCGCCGCCTACGATCTCCGCTCCCACCAACGCCTTTTCCTAAC…
comp5592_c1_seq1	comp5592_c1_seq1a	695	1	3	aga	4	422	433	26	664	Y	48	TGCATGTAGGGAAGCAAGGAAT	AGGAGAGAGCTGAGCTACTTGA	234	AAAATATAGGCGGGTAGGTTCGTCATTTCCGGGCTTCATCTGCATGTAGGGAAGCAAGGAATTTCTTGAGAAACCTGTTGTAGACACAGGGTCGTTCTATATGAACCAGGTGGCCTGCCTTTTTTATGCCTTCAAATGTTACCTTCTCTCCCAGTTGCTCTTTCATGGTTTGGGCAAGCTCCAGCTTGAATATTTGATCATTCTCTCCCCATAACAGATGTATTCTCTGGGAAAAGTTGGGGATGTTAGTGTCTTTATTGCTAACGATCAACCCCTCAAGTAGCTCAGCTCTCTCCTTTCTGTTGGTGAACATCACCTCAAGATAATCTTGGTGAAGACAATCAGGAAACCAGAGCTTTTTGTGAGCAGCAACAGAGAGAAGTGCCTTCAGACCCTTCA…
comp5614_c0_seq1	comp5614_c0_seq1a	492	3	4	ttct	3	446	457	121	441	N	45	AAAATGCCGCAGATACCACAAC	CAGCGTAGTCGATCCAATGGTA	87	TATTCTTGTGATGTTTAGATAAGATTAGATGTGTGCAGATTTATTTTTAATGATAATTCTTGCTGGATTAACAAGGAATTGATAGGAAACAAGCCAAACAAGAGATTTATACAGAAACTATGACTTACGGTTGCGCCGCCTTTTGCGCGGTTGGGTTGCAACCGGCTTCCCGAAAATGCCGCAGATACCACAACCGGACGCCTTGGGAGACGGTGGGTCGACGAGGGCAGGAGTGATGTTCATGGAGCGATAAGCATTGTTACCATTGGATCGACTACGCTGCATCGCCGGTTTTGGGTCTATGGATTCTGCCTTGTCTGTGTCTTCTTCATCCTTAGCCTTTGTTTGCTTCAACTCGCCGGAGAAGAGCTTGTCTTCCCATACCAAACCTGATGAACC…
comp5614_c0_seq1	comp5614_c0_seq1b	492	3	2	tc	8	455	470	121	441	N	45	AAAATGCCGCAGATACCACAAC	CAGCGTAGTCGATCCAATGGTA	87	TATTCTTGTGATGTTTAGATAAGATTAGATGTGTGCAGATTTATTTTTAATGATAATTCTTGCTGGATTAACAAGGAATTGATAGGAAACAAGCCAAACAAGAGATTTATACAGAAACTATGACTTACGGTTGCGCCGCCTTTTGCGCGGTTGGGTTGCAACCGGCTTCCCGAAAATGCCGCAGATACCACAACCGGACGCCTTGGGAGACGGTGGGTCGACGAGGGCAGGAGTGATGTTCATGGAGCGATAAGCATTGTTACCATTGGATCGACTACGCTGCATCGCCGGTTTTGGGTCTATGGATTCTGCCTTGTCTGTGTCTTCTTCATCCTTAGCCTTTGTTTGCTTCAACTCGCCGGAGAAGAGCTTGTCTTCCCATACCAAACCTGATGAACC…
comp5614_c0_seq1	comp5614_c0_seq1c	492	3	4	ctct	3	458	469	121	441	N	45	AAAATGCCGCAGATACCACAAC	CAGCGTAGTCGATCCAATGGTA	87	TATTCTTGTGATGTTTAGATAAGATTAGATGTGTGCAGATTTATTTTTAATGATAATTCTTGCTGGATTAACAAGGAATTGATAGGAAACAAGCCAAACAAGAGATTTATACAGAAACTATGACTTACGGTTGCGCCGCCTTTTGCGCGGTTGGGTTGCAACCGGCTTCCCGAAAATGCCGCAGATACCACAACCGGACGCCTTGGGAGACGGTGGGTCGACGAGGGCAGGAGTGATGTTCATGGAGCGATAAGCATTGTTACCATTGGATCGACTACGCTGCATCGCCGGTTTTGGGTCTATGGATTCTGCCTTGTCTGTGTCTTCTTCATCCTTAGCCTTTGTTTGCTTCAACTCGCCGGAGAAGAGCTTGTCTTCCCATACCAAACCTGATGAACC…
comp5622_c0_seq1	comp5622_c0_seq1a	948	1	2	ag	6	24	35	100	948	N	46	GATCCTTCTGCTTGGTCTGGAA	TCCAGGGATGGCATTCAATTCA	148	CTTTCCGGCACTCTGCACACTGCAGAGAGAGAGAGAAAAGAAAGTGAAAGCACGTAGAGAGACAGACAGAGAAAACAAACCCTAGGAAACTCCATTTTAATGGAGAATCTCTCACATTCACTTTCCAGAACAACTTCTTACACCAGCAATGGCCACTTCTCGGCTAGTAAGACTATGTACGACGACGTGTTTGGAGGTCCGCCGAAGTATGGAGTTCCCACTCTCTCTCCTCGCGTCGAAGACTACACTGAGATTTTCGGAGGCTTTAGTTCTTCCCGAGCCTCTTCTATTCCGATTCTTGATCTTCCGGGGGTCGACGACTCCGACCTTCTGTTTGATGTTCGGAGCTCCAAGTTTGACTACTCTGAAGTGTTCGGAGGTTTCAGCGGCCTGGATTTC…
comp5625_c0_seq1	comp5625_c0_seq1a	319	1	4	attc	3	70	81	51	317	Y	38	TCCTGCGAAGTCAACACCATTA	AATCTGCCCCAGAACCTGAAAT	97	CAGCAATTTAACAGAAAAAATAACTATGGCCCTATTTCAAAGAACTGTGCATGATACATGTATATACATATTCATTCATTCAAAAACTTGAAAGCCATAACAGTCTAAACAACAGACAAGGATTTGCCATCAAAATGTGGACATGTTTCTATATCCTTAATGCTTTTTCCCATATTCAGCCCAGATACCTTCCTCCTGCGAAGTCAACACCATTACATTTTCAACCACTTAGGCTTAACAGTCTTTTTGTTAGCAGGCTTTCGCTCTTGAACAGAACTGGAGGTACTAGCTATTTCAGGTTCTGGGGCAGATTGGGCAG
comp5635_c0_seq1	comp5635_c0_seq1a	480	1	2	tg	6	87	98	274	450	N	39	CTAGATTCCACCCAGGTGCATT	ATCCCCAATCACAGCATTGAGT	219	TTCTCATTTGCGGTGACCGCACACATAAGTCATCTAGATTCCACCCAGGTGCATTGTTCTTTTGTGTTGTCTTTCTTCTTCTTTTTTGTGTGTGTGTGATATCAAGTATGGGCAATGCATTTGAATATTAGCCATGAGTAATGTATAATAGCTCTTGGCTGTCACATTGTGTACAATTGATACATTTAATGTTTACAGAGCTTATTTTCAGAAGAAAACTGTATATGTAGCCTGTTGCTTTGACTTTAAAAGTACTCAATGCTGTGATTGGGGATGCTATGCTTGAGCAATCTCAAACAAGAAGGTGGGCGCTGTTTTTCTTCTCCCTTTCTCTCCCAGACAAACAGCCAGCGAGAGTCTGACCATTATTTGCCTTACTTTCTTACTGCAACAGCTTAT…
comp5636_c0_seq1	comp5636_c0_seq1a	263	1	3	caa	4	31	42	106	174	N	37	AGCTCTTTGTGCGGCTTTAATG	CTCACACATTCACGAGCACAAG	105	GGGGTTTCTGCGGTGACTTTCTCTTAAATTCAACAACAACAATACACATCATCCATATAGATTCATCAAACAAAATCAACTTTCTTAATATCGTTTTGATTAACCATGGAGCTTTCCAGCTCTTTGTGCGGCTTTAATGGACTTTTAGTAGACGAACAACCTCAAATTAAAGACTAAACCAAATGATTCAAAAATTCATTCTACTCACAACAAAAGAAAGAGGCTTGTGCTCGTGAATGTGTGAGAGTTGTTGGGGCCATGGG
comp5640_c0_seq1	comp5640_c0_seq1a	1234	1	2	ga	10	1214	1233	265	1092	N	43	CTTCAGGGTCTCTCCTTTGTCC	ACCCAACACCTCTTTTGGAGTT	156	TTATTGGCCCATACAAGACGATAACATATAGTATAGTTTGGAAGTTCCCCCGACAATTTCTTGTAACATTCTCATTATATAGGAATACAATCAAAACTGGCTCCAATTTTCCCGACTGAGTTCATTTCACCAAATGCACACGCTAAATCTCAATCTTTTCAAGAATATCTCGGCAAATGTAACCCGCCTTAGGGTTTAAAAAATTGTAAGGAGTTCAAAATGTTGAATCAACTCATCGGACCATGGAAAGCAAAACCACTTTCAGGGCTTAAGCGCAAGAGCAAGACCAAATTTGGGGGTTGAATTGATGGATTTTGAGTCATACTCAGACGAAAAAGTTATCAGAGACTTGGGCCTCCATTCCCGTTGGCATAGCATTGCAATCTTCCCGTCATCAGA…
comp5643_c0_seq1	comp5643_c0_seq1a	2561	1	4	ctag	3	178	189	195	2195	N	43	TGAGACTGGGACTGAGAGAGAG	GGCTATGATGCTGTAGATGCCT	131	AGTTGAGATTGTCCGATGACTTCGAAGTCATCCTTGAGTTTAAAGCCTTCAATAATAATGATGCACTTGGACTTTTAGGACTGGTACCAAAAAGAATACAGAACCCATCTGGAGCTTTTGGAATTCATCAGTTTACTGCAGTGACTTCTCACTTCTGATTCATGCATTATTCCGGTACTAGCTAGCTAGAAGCCATGAACGTGGAAGAAATGGAGGGGACTGAGACTGGGACTGAGAGAGAGGATTTGGAACAACGGCAGAATTGGGATGAAAGTGAGGAGGATTCAAAGAAAATCCAACCATGGACAAACCAGATCACGTTACGGGGACTGATTGCAAGCATACTGATTGGAGGCATCTACAGCATCATAGCCATGAAACTAAACCTTACAACTGGAC…
comp5648_c0_seq1	comp5648_c0_seq1a	775	1	3	atg	4	206	217	13	774	Y	42	GAGATGGTGACGAACTTTCCCT	AACATGCGAGGCAGACTAGAAA	168	AAACCTGTGGAGATGCAGCTTTCAAGCCTTCATCCTGAAGTTCTGTTGTTTCTTTCAAAGATAAAGAAGCTTTCGGTTCGTGAAAACAATGAGGATCCTAGACTTAACACTGTGAGTGCAATATCTATTTCAAGTGAGACAAACTTTGTTACAAGGAAGAATATTGATGCCGAGTCCTACATGCTTCATCTTTCCGCTGATGTGAATGATGATGATGCGGAAAAAGAATGCAGCTACCATATGTGGAGGCAGAGGTTTCCTGTTAGGCTGGAAAACAGAGTAGAAAGAAGAATGGAAGTAGAAGAGTGGGTGATAACTTTGGCTTTTCCAAATGGAAAGCGACTTCAAAGAGGAAACCAATCTCCAGGGATCTATGCATTTCTACCAACAGAGATGGTG…
comp5663_c0_seq1	comp5663_c0_seq1a	298	1	4	ctcg	4	46	61	17	190	Y	45	TCGCTCGCTTTCTCTCTGAATT	AGGAAAAGGAAGAATCGCCCAT	82	TGTTTCTCTCTCCTTAATCTCTGTCTCTCTCTCTGCTCTGTCTCTCTCGCTCGCTCGCTCGCTTTCTCTCTGAATTCCATGGAATTTTAGCGTTGCTTTTTTGAAGGTGGGAATTTAAGGCTCGATCTTTCGTTCTTATGGGCGATTCTTCCTTTTCCTGACCCATTTTCTTGAACATTTCTGTTACCATAATGGAGGTTCCAGGAATTGAAGAGACCACCAAGACTGACAGTCATATAACATCGGCTGCAGCCTTTGTGGAAGGAGGAATTCTAGAAGCCTGTGATGATGCTTGCAG
comp5679_c0_seq1	comp5679_c0_seq1a	1503	2	3	tca	4	517	528	456	1394	Y	45	AACATACAAGCCGAAGACGACT	CAATTTGGGGGATTTGTGGGAC	153	ACTTGATTCAGCAATTATCACTCAAGAAGCTTCTCCCACATTGTATTGGCCCAGTCTTCAGAATAAGTCTCAAGTAAACATATGTACAACTGATAGCTCTTTATAAGCACTATTAGGCATAATCACAGGCACAGTAAACAACACAAGGTGTTCATCGGAACGTGAACAAAATAGATGCATAACAGAATCATTAAAAGTGCCAGGAGGACCATCTATAATACCGAATAACCACGATCTGCGAAGAGCAACCTGGATACAGAGGTGGCCGATCATGTACAGAAAGAGGAGAGAAGTTAAAAAACCTCAAGTCCCATCAACAGCAACTGCAACAGATTGACAATGCTGTTTGAGCTATATCCACTTCTAGAAAAGCATAGATTTGCCCCACATGTTTGCAGA…
comp5679_c0_seq1	comp5679_c0_seq1b	1503	2	2	tg	8	1481	1496	456	1394	N	45	AACATACAAGCCGAAGACGACT	CAATTTGGGGGATTTGTGGGAC	153	ACTTGATTCAGCAATTATCACTCAAGAAGCTTCTCCCACATTGTATTGGCCCAGTCTTCAGAATAAGTCTCAAGTAAACATATGTACAACTGATAGCTCTTTATAAGCACTATTAGGCATAATCACAGGCACAGTAAACAACACAAGGTGTTCATCGGAACGTGAACAAAATAGATGCATAACAGAATCATTAAAAGTGCCAGGAGGACCATCTATAATACCGAATAACCACGATCTGCGAAGAGCAACCTGGATACAGAGGTGGCCGATCATGTACAGAAAGAGGAGAGAAGTTAAAAAACCTCAAGTCCCATCAACAGCAACTGCAACAGATTGACAATGCTGTTTGAGCTATATCCACTTCTAGAAAAGCATAGATTTGCCCCACATGTTTGCAGA…
comp5691_c0_seq1	comp5691_c0_seq1a	1042	1	2	ct	9	9	26	185	1042	N	43	GAGAGGGATGCAGTTTTGAGGA	GCATTCCCGTCCAGATAGTAGG	181	GTCCGCCGCTCTCTCTCTCTCTCTCTCCAGAGTCCATGTTCTTCATATCTTCTCTCTCGTTTCCCTCCACAGACTTGTATGTCTCTCTCAGACTCTGAATCTTAAGTAGTCCTAGACTCGGTCACACTATTCGGAAAAGTTGAGTTCTGTCTTTCGCAAACACTCACTCTCGGCTCTCTGAACGATGGGGATAGACGCCTCGTTTCTATTCTCAGGCATAACCTTCGATAGAAAGAAGTTCGCGGAAGATTTCACCAGATTCAAGGCGAAAGAAGAAAGTGATGATTCAGCAGACAAGTCGAAATTGCTAGAAAGCGAAAACTCTGAAATTGAGGAGGGAACCCTGAGGGTTAATAAGAAGAGGAAGAGAAAAGGAAAGCCGATTTCAGAACCGGTAGA…
comp5696_c0_seq1	comp5696_c0_seq1a	705	1	3	gtc	4	603	614	3	647	Y	47	GTTTCTCACCACCGTAAACAGC	TTTTCGATAGGCTGGCAGAACT	238	CGTCCTATTGACTCCCACATTGAACGAGCCACACCATCTTCTATGGCATAAATCTTGATCATATAGCCAAGTTTGTGTAAGTTTCTCACCACCGTAAACAGCATCAATGATCGTGGATCTTTCTTCATGTTTCCTAAGATAAGTCCAAGTCTCGGCCGTCGACCGCCGATTTTGGCCTGCCTCCGGAACCTATCCAGACCGCTTTTCAATACAAAACTGCTATTCTTCCACGGCACAAACTTCAAAGAACTCCCGTACTTCAGCTCTTCCCTCTCAATTTTACTGCTCTCATTCCCGTGCCAAAACATAGACATGAGATAGTTCTGCCAGCCTATCGAAAACAACGCGAAGGCGAAAATCACGAAAATCATACAGAAGTAACAGCACAAATTTCCTCTA…
comp5714_c0_seq1	comp5714_c0_seq1a	1126	1	4	taaa	3	908	919	768	1049	Y	34	AACTGTGTTGTTCTGTTCCCCT	TTGAGCATTCCACACCTTTCCT	242	GTTCTCCAGTATGTTTAGTGTGTTATTTTAGGTCTTTTGTTCATTCAATATTCCAGGTAAATTACATTAGATCACAAAGATTTCAAACAGAACTGGGAGAGCGGACTGTATTTCTTTTGTTTGCAAACTGAGATGTTTCTTCATATTTAATATATTTCTTTGACTGCTACAAACTTGTGGGTAAAACAATTTCAGGCATATAGTGTCATCTGATGGTTTCGTTTAAGTTATAGAAATTTTGTTAAAGCGTAGTGGAAAAGAAATTGTCCAAGTTGTCTTTGATTTGCATTCAAGTGTTGTGATTATGAATCCAGTGTGGAGTAACATATATACAACTCTCTTTGGTGTTCTCCTTTTTATTCAATTTCTTGACCATAATGGGTGCTGCCGTGGACAGTT…
comp5714_c0_seq2	comp5714_c0_seq2a	1139	1	4	taaa	3	921	932	781	1062	Y	33	AACTGTGTTGTTCTGTTCCCCT	TTGAGCATTCCACACCTTTCCT	242	GTTCTCCAGTATGTTTAGTGTGTTATTTTAGGTCTTTTGTTCATTCAATATTCCAGGTAAATTACATTAGATCACAAAGATTTCAAACAGAACTGGGAGAGCGGACTGTATTTCTTTTGTTTGCAAACTGAGATGTTTCTTCATATTTAATATATTTCTTTGACTGCTACAAACTTGTGGGTAAAACAATTTCAGGCATATAGTGTCATCTGATGGTTTCGTTTAAGTTATAGAAATTTTGTTTAAGATATAAACCAAAGCGTAGTGGAAAAGAAATTGTCCAAGTTGTCTTTGATTTGCATTCAAGTGTTGTGATTATGAATCCAGTGTGGAGTAACATATATACAACTCTCTTTGGTGTTCTCCTTTTTATTCAATTTCTTGACCATAATGGGTGCT…
comp5715_c0_seq1	comp5715_c0_seq1a	541	1	6	cccaag	3	393	410	34	324	N	42	TGAAGGAGCAGCACTTCAATCT	TGGAATAGTGGTGCCTCATGTC	186	CCTGTGAATCACAGTTGTTTTAAGACAAATTTACTCCTTCTTGGTGTTCAAGGTTAATAAACAACTGTCTCCTAAGATATAACAAATTTCATCTTTGAAGGAGCAGCACTTCAATCTCCAAAAACCAACTAATACAACTTGTGTTTGCACTTGAACCGAACAAAAATGTAAATGCAGAAAGAGAGAGAGTGGATGTAGTATGCAGGAATTTTCTATATATGAAAATGAGTTCAAGGAAATCCTTTTATAGACTCTCTTGTGTTTGTTCGGATTGCTTGAAGAGACATGAGGCACCACTATTCCATGAACAGCCATTAAAGACATCTCTAGAGCGAGAACCAAACTTGTACCGCCCCAAATAAACTTTCAGTAAAAGGATAAGATTTTGTTGACCCAAGC…
comp5729_c0_seq1	comp5729_c0_seq1a	2815	1	3	cag	4	2383	2394	137	2407	Y	45	GTGACCATCAAGCTCCCAAGTA	TAATGTTCCTTCCACTCCCAGC	89	GCCTAGGCATCGTGGCCCATATCAAAATCCCAAACAAAGGTAAGAATACAGGATGTGGCAAGAAAACCCGAACTATCTATCATACCTCATTTGAAAATTCCAAATACATATTGTACAGAGTGTGTATGTCTGACTAAATATACTTCAGTCCTGAGATATATTGTTGTCTGGAAATGAGATACTGGGCCAATCCATATATAATTCCGAGAAGCCCCAATATTCTAACCTTGATCACATCCGTTATTATGATTGAAGGCAGATTCAAGGGTATTGTAATCAATGGCGTTGAGTTGGTCTGCTTAGTGTAGCTCCACACAAAGCGGTTAAAAAGTATATGACTAGGGAAACTAAGGATGAGGAGGGCCACATTCTTGACAGCGAAGAACCAATCTGGTCCTC…
comp5729_c1_seq1	comp5729_c1_seq1a	790	1	3	agg	7	566	586	3	716	Y	52	TTGCGACTATTACTGCCAGTGT	CCTCCATCAGTGCACCTAGTTT	101	CGAGGAACCGAGAAAAGCCAATAGAAAACACAATTGAACATCATGAGATAGTAAGAAGCATTGCTCATACCGACAGCGGAGACCGTTGCCCATGTGAAAAGCACCGAAGCAATGAATGGAATGCAAGCGAACAAAAGGCGCTCGAGAGCGAGGACAATTGTTGGATACTCGATCTGGATCCACTTGAATTGAAGCGAGACCCAGACGCCAATCAAGAAATTGGCTAGGGCGCAGGTGAACGAGGCAAGGAGGGAAAGAGCGGTGGAACTAAAAGTAGCGAAGATTGATGAGCTGAAGAAGAATGCGATCTGAGCTGAGAGAAGAGAGAACCACACGGCGAAGAAGGAACCGGACTTGGAGTTGAGAGAATCGAGTATGTAGGCGATCATGAGGCCTAAG…
comp5730_c0_seq1	comp5730_c0_seq1a	251	3	3	aag	4	127	138	26	124	N	39	AGCGAGAAGAAGAATCAGAACCA	CACAGGTTTGTCTCCTTCCCTT	178	GAAGCAGAAAAAAAAAACAGAATTAGAAGCGAGAAGAAGAATCAGAACCAGAAGAGAAAAGAAGAACCAAAGAACAAGCAAAGAAACAGAAGAAAGAAAAGAAACAACAACAGAGAAGAAGCATAAAAGAAGAAGAAGTAGAGAAGAAGAAGAAGAACCAGAACCTGCAGCGAGAAGAAGAAGAGGAGAAGCAGAAGAGAGAAGAAAAAGGGAAGGAGACAAACCTGTGTGGACCAGTGAGGAAGGAGAAG
comp5730_c0_seq1	comp5730_c0_seq1b	251	3	3	aga	5	142	156	26	124	N	39	AGCGAGAAGAAGAATCAGAACCA	CACAGGTTTGTCTCCTTCCCTT	178	GAAGCAGAAAAAAAAAACAGAATTAGAAGCGAGAAGAAGAATCAGAACCAGAAGAGAAAAGAAGAACCAAAGAACAAGCAAAGAAACAGAAGAAAGAAAAGAAACAACAACAGAGAAGAAGCATAAAAGAAGAAGAAGTAGAGAAGAAGAAGAAGAACCAGAACCTGCAGCGAGAAGAAGAAGAGGAGAAGCAGAAGAGAGAAGAAAAAGGGAAGGAGACAAACCTGTGTGGACCAGTGAGGAAGGAGAAG
comp5730_c0_seq1	comp5730_c0_seq1c	251	3	3	aga	4	173	184	26	124	N	39	AGCGAGAAGAAGAATCAGAACCA	CACAGGTTTGTCTCCTTCCCTT	178	GAAGCAGAAAAAAAAAACAGAATTAGAAGCGAGAAGAAGAATCAGAACCAGAAGAGAAAAGAAGAACCAAAGAACAAGCAAAGAAACAGAAGAAAGAAAAGAAACAACAACAGAGAAGAAGCATAAAAGAAGAAGAAGTAGAGAAGAAGAAGAAGAACCAGAACCTGCAGCGAGAAGAAGAAGAGGAGAAGCAGAAGAGAGAAGAAAAAGGGAAGGAGACAAACCTGTGTGGACCAGTGAGGAAGGAGAAG
comp5734_c1_seq1	comp5734_c1_seq1a	1445	1	3	gaa	4	201	212	415	1443	N	44	GTTCAACACATATGCGGATCGG	ACCTCTTCCCGTTAACATCACC	108	GAAAATATTCAGGTTAAACAAGAAATCATTCAACAGTTCAACACATATGCGGATCGGATTAAAGTTTCACATCCACTTTCTGTGATTGATCTCAGTAGTAGCGACTCCGATTCCGACTCTTCGGATTCGGATTCCGACACTGGCGGTGATGTTAACGGGAAGAGGTCTAGGGTTTCGAGTGGTGGTGAAGGACATGTGTCGAAGAAGAAGAAATTGGAGGAACTAGGTGTGGTTTTACCGGTTGGGTTTCTTGATCCTTTGCCGCCGAAAGATACGCCTCTGGCGTTGCCGCCACCGCAGGCGTTGCCTCCATCGACGGCCAATGGGAATGCGAGTGCGGTTGTGGATGCTCAGAATGTTAAGCAGTTCTGGAAGGCCGGTGATTATGTGGGAGCTCCT…
comp5762_c0_seq1	comp5762_c0_seq1a	346	1	5	tacga	3	309	323	146	346	Y	37	TGGTGAATGCGACAATAAGGGA	TTGGAGTTTACGGCACATCTGA	131	TGCAGATGGAGATATATGCATATACAAACAGAAATGCATATATAAAGAATTGGGTGAATACAACTTTTTGCATATTTTGGTGAATGCGACAATAAGGGACTAGGTGCCAATATTAGAACCAATTCACCATGCCTTCACTTCATTGATGACTCATCCAGGACATCTCAAGGTAATAAGATACTATTTGGAAAGGAAGAATTGGATAACTATCAGATGTGCCGTAAACTCCAAACTCAGTTCAGCTATTCTATGTAACATGTATTCTACATCCTCATGGATACATATACAGATACGGATATGGATACGGGTACGATACGATACGATACGGATACGACGATACGACAAA
comp5768_c0_seq1	comp5768_c0_seq1a	750	1	3	gac	4	429	440	118	750	Y	45	AGGATCTAAGCTGTGGAGAGGT	ATATGGCCACCTATAGTGCGTG	198	TCTGAAGATCTCACGGAAACAGGAAATATTACGCGAACCATAAATACTGCACTTTATGGTCCAGTTGATAACTTGTTTCAATATGAATCAGCCGAAACAGAAGTCACCGGATCAGAGATGTCCGATCTTATCAAGACCCAGATCGCCAATCATCCTCTCTACCCTAAATTAGTATCTGCTTACATCGAATGTCGAAAGGTGGGAGCACCACCCGAAGTGGCTTCACTTCTTGAAGAAATAAGCAAAGAAAATCATCCTAGCGGTAGTCACAGCGAGATTGGAACTGATCCTGAACTTGATGAATTCATGGAGTCGTACTGTGAGGTTCTACATAAATACAAGGAGGAGCTGTCAAAGCCGTTCGATGAAGCGGCGACGTTCTTGAGCGATATTGAATTA…
comp5790_c0_seq1	comp5790_c0_seq1a	608	1	3	tca	4	362	373	235	528	Y	42	TCCTCTATGTAGGCTGGTTCCA	AAGCTTCCCTCCTTCCTAGCTA	166	AGATACAAATCCATAGATATTATCTTAGAGGAACATAGGAAAGCAATCAAAACCCATCTTAAATGCCTTCAAAGTACCACCTCAATCAAGCAAAACCAGACCATAACATATTACAATTATATTTGATAAAACCTAGCAAGCACCACATATAACAGCATAGCCCTCCACCTCCCTTCACTGAGGAGGAGCAAACATGAAACCACTTCCTCTGCTCAAACCTTGACACCCTAATCAATCATCTTCATCATCTTCTTCTTCGAGAAACTCAGTGGCTTCTTCTCCAGAATTAGGTGGTGCAGCTTCATCAACAAGTGGCGATTCTGGCAGTTTCTCTTGTAAATAAAAATTATCTTCCTTTTCTTCATCATCATCATCTGATACCACCACTTCTTTGGGTTC…
comp5820_c0_seq1	comp5820_c0_seq1a	627	1	3	agg	4	200	211	191	571	Y	47	TCATGATACTCCGAGTCACCCT	TACGCCATGGTCTTGCTAGATC	176	TCCAATTAAATTTGAGTAACAAAAATGCACAGGGTAAAAGAGACAACCTTTGAATACAGAATGCAGCATATATCACAGACAAAGCACAAGCCATATTTACACAACTAAACACACTTCCACACACACATTCTCACCGTAGAAAACACGACTACAGATTTAGACGCTGATATGGAAAAAGAGTCACATATCACAGGTTGTTAGGAGGAGGAGGGAGCTTGGGTCCAACCCCGACCGCCTTCTCATAAGCATCCGATGTAGACCTCCGTCGAAACCGAAACGATTCTTTCCTACTTGAACCGGCGAAAGCAGATACCGGAGATATCGACCCTGCTGGAGAAACCGGCGGCAATTCATTTTGGTTCCTTCGAGGCTTGACGATCATGATACTCCGAGTCACCC…
comp5824_c0_seq1	comp5824_c0_seq1a	800	1	2	tc	6	768	779	64	600	N	40	GCATTTGGTTTGGGCAGTTTTG	TGAAAACTGTCAGTGTGTGGGA	246	GTGACAGTTTATGCCTTCAGTATTGATAATTTCAAAAGAAGTCCTGAAGAAGTTCAATCTATTATGCAATTAATGCAGGAAAAGATTGAAGGGTTAATTGAAGAGGAAAGCATAGTGAACCGCTATGGAATTAGGGTTTACTTCCTAGGAGACCTTAAACTCTTGAACAAACCTGTCAGGTTGGCAGCCGAGAGGGCTATGGGTGCCACTGCCAAAAATTCGAAAGCTGTACTGTCAATCTGTATTGCCTACACGTCCTTGGATGAGATTACGCATGCTGTTCAAGAATCTGTTGAAGAGAAATGTGATGAAATCAGAGTGTTAAACACTAGTGGTGCTGGGTATCATCACAGAGAGCATCTAATTAATGTGACAGATATTGAGGAACATATGTATACA…
comp5877_c0_seq1	comp5877_c0_seq1a	1025	3	2	ag	6	909	920	210	872	N	44	AAGCTTCTCAATCTCGTCAGCA	GCAGATACAGCTGTTGCCAAAA	79	AATCCCCCCAGAAAACAAAAACGACAATCCAGACAAAGAAGACATCCTTTCCAGTACTTTGTACCTTAGTAACTGCTTGGAGATTTTCAAAAACAAACTTGCAGAAAGAGTGCAGTGACCCCTCTGCGGAACTCAAGCTCTTCAATGGAGGCTTCGGTGTATACACAATTGAACTGAAGTTGATCCACTTGTGTGCTGAAGACATGCTAGTTGGTGCAATCAAACCCATGGCAAATTGAAACCCAAATAATGAGAACGAGAAGCAGAAGGATTCCTAGAACAACCAACTTTATTTTCATATTCTGATACCACATCTTCCGTCGGATTTGGGTCCCTTTTTTCTTGAATTCTTGGGCCGAATCACGCAGATCTTCAGCCTTGTTGTTAAGAATAGTTAGG…
comp5877_c0_seq1	comp5877_c0_seq1b	1025	3	4	ggag	3	930	941	210	872	N	44	AAGCTTCTCAATCTCGTCAGCA	GCAGATACAGCTGTTGCCAAAA	79	AATCCCCCCAGAAAACAAAAACGACAATCCAGACAAAGAAGACATCCTTTCCAGTACTTTGTACCTTAGTAACTGCTTGGAGATTTTCAAAAACAAACTTGCAGAAAGAGTGCAGTGACCCCTCTGCGGAACTCAAGCTCTTCAATGGAGGCTTCGGTGTATACACAATTGAACTGAAGTTGATCCACTTGTGTGCTGAAGACATGCTAGTTGGTGCAATCAAACCCATGGCAAATTGAAACCCAAATAATGAGAACGAGAAGCAGAAGGATTCCTAGAACAACCAACTTTATTTTCATATTCTGATACCACATCTTCCGTCGGATTTGGGTCCCTTTTTTCTTGAATTCTTGGGCCGAATCACGCAGATCTTCAGCCTTGTTGTTAAGAATAGTTAGG…
comp5877_c0_seq1	comp5877_c0_seq1c	1025	3	2	ga	7	939	952	210	872	N	44	AAGCTTCTCAATCTCGTCAGCA	GCAGATACAGCTGTTGCCAAAA	79	AATCCCCCCAGAAAACAAAAACGACAATCCAGACAAAGAAGACATCCTTTCCAGTACTTTGTACCTTAGTAACTGCTTGGAGATTTTCAAAAACAAACTTGCAGAAAGAGTGCAGTGACCCCTCTGCGGAACTCAAGCTCTTCAATGGAGGCTTCGGTGTATACACAATTGAACTGAAGTTGATCCACTTGTGTGCTGAAGACATGCTAGTTGGTGCAATCAAACCCATGGCAAATTGAAACCCAAATAATGAGAACGAGAAGCAGAAGGATTCCTAGAACAACCAACTTTATTTTCATATTCTGATACCACATCTTCCGTCGGATTTGGGTCCCTTTTTTCTTGAATTCTTGGGCCGAATCACGCAGATCTTCAGCCTTGTTGTTAAGAATAGTTAGG…
comp5886_c0_seq1	comp5886_c0_seq1a	344	1	2	ga	10	1	20	104	187	N	39	GGAACTCGGGGATTTCAACTGA	CTCAGCAGATGTTAAGGTCCCA	177	GAGAGAGAGAGAGAGAGAGATTGACCTTCGAGATGTAAGTCTTCAATGGCAAATTGGGGTAATCACTTTGTTCAGAACAAATTGTGAGTCAGTCCGTGAGTTAATAAGTACTTTCAGCTGTTGGGAACTCGGGGATTTCAACTGAGCAACTTAAATCTGTCACTAATGTCCACTGGGTTTGATACATTCACTCTGGACCTATTGTTAGTGCTTTGAAAGTACGTTTCTAGCTTAGAAGAGAAAATTTTACTTCGATTTTTCTCAGAGCAACAGAAGATGAATTTGCAAAACACTAATCAATTGGGACCTTAACATCTGCTGAGGAACAAAAAGCATGAGCACTT
comp5901_c0_seq1	comp5901_c0_seq1a	308	1	2	tc	6	22	33	60	137	N	37	AGGCAGTTCCATGTATGAGCTT	TGGCTTAGAAGATCGCATTCCA	194	GCTCCCCATCTACGAGTGTATTCTCTCTCTCTCCCTCGCTCCGAAAGGCAGTTCCATGTATGAGCTTCACTGCTTCTGAATTTGTTAACTACCCTCTATCTGTTTTGTCTCATATGGGTATTGAACAATCTGGGTCTTGAATTTTGAGAGCTCAAATTATCGAAAAAGATATTTATTTGACTAATTACATCTTCTCTTATTGATTTGCCTGTCTTTTCTTGTTATTTTTCTTCTGCTTATTGGAATGCGATCTTCTAAGCCAAGAGTAGAGTGTCTTTTATCTCAAAGTTTTGAACTTTATGTAGCAA
comp5936_c0_seq1	comp5936_c0_seq1a	250	1	2	ag	8	234	249	2	37	N	38	TCGCTTCGGATCCTGAAAGATT	CTCTCTCTCTCTGTGTTGCCTG	136	GCAGTTGCCAAAATACAGCTATTAAGAAACAAGGCATAAAATCTCCGTGTGAATACTAGGAAACCGTGAAAAGAGATACGAAAAAATCGCTTCGGATCCTGAAAGATTCAATTCAATCTCAACCGACAACAAAAAAACAAATCTAAGGTGAATTTTCTCACAAACTGTAGATAAGATTCATCAACGAATTTAATCGAAGCGACTACCCGTATACTAGCACTTACAGGCAACACAGAGAGAGAGAGAGAGA
comp5939_c0_seq1	comp5939_c0_seq1a	530	1	3	ttc	4	201	212	144	482	Y	42	CACCTTCTGATGGCAAGAGAGT	GGTGAAGGGGAGGAGAAAGAAG	99	TTGATGCACATTCATAACAGTAGTTGCAAGGAAGTGTAGGGCAGATCATAGGTGGTGTGAAGCTTGAGTAACCTTCCGTGGCATTTGTGGTAAGTCGTCGACATTTTACACCTTCTGATGGCAAGAGAGTTCCTTGCATTTTATGCTTTATCTTCTGCTTCTTTGCATACTTCTCTTGGGAATTGTTGAGTGGTCAAAGTTTCTTCTTCTTCTTTCTCCTCCCCTTCACCAAGTTTTCCCTCTTTGAAAACGTGTTGGACAGTGCTGTTAAGGTCTCCTTTCCAGAACCTTTCCAACCACCCTAATGAACTAATATCTTGCTTGGGTGTAATTAGGAGCCCTGAAGAGAAGGTTTGCATCTTGGGGCAGTCTTCAAATTCCACTTTTTTTAAGAATGGC…
[truncated: 10,013 more rows]

## Sheet: Alternate Primers1
SSR Alternate Primers
Marker ID	Forward	Reverse	Product Size
comp14_c0_seq1a	TGTCTGCACCATAACAGGGTTT	TCAAGATCTTCCAAGCCAACCA	103
comp14_c0_seq1b	TGTCTGCACCATAACAGGGTTT	CAGGATCAGCGGTCAAGATCTT	115
[truncated: 43,238 more rows]

## Sheet: Frequency Report1
Motif Frequency Report
[truncated: 693 more rows]
