# Supplementary material for: Exploring the Genes of Yerba Mate (Ilex paraguariensis A. St.-Hil.) by NGS and De Novo Transcriptome Assembly
Source: PLoS One. 2014 Oct 16;9(10):e109835. doi: 10.1371/journal.pone.0109835 (PMC4199719; doi:10.1371/journal.pone.0109835)
Supplement: Table S12 — Transposable element-like sequences present in the yerba mate transcriptome. (XLSX) [file pone.0109835.s029.xlsx]

## Sheet: TE identified
Index	transcript_id	gene_id	length	expected_count	FPKM	IsoPct	% identity	Alignment length	Query start	Query end	Subject id	Subject start	Subject end	E value	Subject annotation
378	comp799_c0_seq1	comp799_c0	365	32	3.59	100	41.67	120	6	362	tr|K0GM10|K0GM10_9ROSI	95	214	3e-14	Gag-pol OS=Castanea mollissima PE=4 SV=1
3433	comp6632_c0_seq1	comp6632_c0	384	38	4.03	100	88.46	52	224	379	tr|Q710T7|Q710T7_POPDE	1	52	4e-20	Gag-pol polyprotein OS=Populus deltoides GN=60I2G14 PE=4 SV=1
3841	comp7347_c0_seq1	comp7347_c0	250	18	3.13	100	63.41	82	248	3	tr|Q710T7|Q710T7_POPDE	679	760	2e-23	Gag-pol polyprotein OS=Populus deltoides GN=60I2G14 PE=4 SV=1
3878	comp7412_c0_seq1	comp7412_c0	400	41	4.16	100	44.83	58	311	147	tr|Q710T7|Q710T7_POPDE	823	877	8e-18	Gag-pol polyprotein OS=Populus deltoides GN=60I2G14 PE=4 SV=1
4278	comp8100_c0_seq1	comp8100_c0	209	11.03	2.38	100	95.65	69	208	2	tr|Q710T7|Q710T7_POPDE	971	1039	1e-33	Gag-pol polyprotein OS=Populus deltoides GN=60I2G14 PE=4 SV=1
4636	comp8630_c0_seq1	comp8630_c0	241	10	1.82	100	41.33	75	13	237	tr|Q710T7|Q710T7_POPDE	124	196	9e-08	Gag-pol polyprotein OS=Populus deltoides GN=60I2G14 PE=4 SV=1
4637	comp8630_c1_seq1	comp8630_c1	249	13	2.27	100	47.37	19	245	189	tr|Q710T7|Q710T7_POPDE	6	24	3e-06	Gag-pol polyprotein OS=Populus deltoides GN=60I2G14 PE=4 SV=1
5354	comp9389_c0_seq1	comp9389_c0	272	17	2.68	100	44.68	47	8	148	tr|K0GM10|K0GM10_9ROSI	231	277	1e-05	Gag-pol OS=Castanea mollissima PE=4 SV=1
5585	comp9632_c0_seq1	comp9632_c0	262	24	3.95	100	74.71	87	2	262	tr|B5U9F7|B5U9F7_SOYBN	544	630	9e-30	Gag-protease-integrase-RT-RNaseH polyprotein OS=Glycine max PE=4 SV=1
5620	comp9668_c0_seq1	comp9668_c0	202	13	2.93	100	51.52	66	200	3	tr|B2BXM3|B2BXM3_ARALL	1015	1080	3e-12	GagPol3 OS=Arabidopsis lyrata subsp. lyrata GN=GagPol3 PE=4 SV=1
5625	comp9673_c0_seq1	comp9673_c0	5611	2677.86	17.45	77.89	53.28	655	107	2065	tr|Q2QXP7|Q2QXP7_ORYSJ	75	719	0	Retrotransposon protein, putative, unclassified, expressed OS=Oryza sativa subsp. japonica GN=LOC_Os12g05310 PE=4 SV=2
5626	comp9673_c0_seq2	comp9673_c0	4746	642.21	4.95	22.11	53.28	655	107	2065	tr|Q2QXP7|Q2QXP7_ORYSJ	75	719	0	Retrotransposon protein, putative, unclassified, expressed OS=Oryza sativa subsp. japonica GN=LOC_Os12g05310 PE=4 SV=2
5883	comp9943_c1_seq2	comp9943_c1	803	98	4.67	35.65	61.63	86	440	183	tr|C0JJI2|C0JJI2_SOYBN	283	362	8e-17	Copia-type polyprotein OS=Glycine max PE=4 SV=1	5883	comp9943_c1_seq2	comp9943_c1	803	98	4.67	35.65	61.63	86	440	183	tr|C0JJI2|C0JJI2_SOYBN	283	362	8e-17	Copia-type polyprotein OS=Glycine max PE=4 SV=1	5883	comp9943_c1_seq2	comp9943_c1	803	98	4.67	35.65	61.63	86	440	183	tr|C0JJI2|C0JJI2_SOYBN	283	362	8e-17	Copia-type polyprotein OS=Glycine max PE=4 SV=1	5883	comp9943_c1_seq2
6151	comp10225_c0_seq1	comp10225_c0	265	25	4.06	100	43.66	71	47	259	tr|K0GEZ8|K0GEZ8_9ROSI	18	87	2e-11	Gag-pol OS=Castanea mollissima PE=4 SV=1
6269	comp10361_c0_seq1	comp10361_c0	1338	228	6.39	100	68.86	440	1336	17	tr|B5U9F7|B5U9F7_SOYBN	864	1303	3e-180	Gag-protease-integrase-RT-RNaseH polyprotein OS=Glycine max PE=4 SV=1
6746	comp10906_c0_seq1	comp10906_c0	220	6	1.22	100	40.91	22	154	219	tr|Q2QXP9|Q2QXP9_ORYSJ	672	693	1e-16	Retrotransposon protein, putative, unclassified OS=Oryza sativa subsp. japonica GN=LOC_Os12g05290 PE=4 SV=1
6920	comp11107_c0_seq1	comp11107_c0	354	47	5.46	100	77.39	115	347	3	tr|Q710T7|Q710T7_POPDE	806	920	3e-33	Gag-pol polyprotein OS=Populus deltoides GN=60I2G14 PE=4 SV=1
7544	comp11752_c0_seq1	comp11752_c0	536	62	4.56	100	43.85	187	1	531	tr|Q5MG99|Q5MG99_IPOBA	682	865	1e-23	Hypothetical retrotransposon OS=Ipomoea batatas PE=4 SV=1
7896	comp12155_c0_seq1	comp12155_c0	361	33	3.75	100	50	124	360	1	tr|E5GBB7|E5GBB7_CUCME	715	838	7e-24	Gag protease polyprotein (Fragment) OS=Cucumis melo subsp. melo PE=4 SV=1
8229	comp12463_c0_seq1	comp12463_c0	289	24.22	3.55	100	61.73	81	245	3	tr|Q710T7|Q710T7_POPDE	61	141	4e-16	Gag-pol polyprotein OS=Populus deltoides GN=60I2G14 PE=4 SV=1
8260	comp12499_c0_seq1	comp12499_c0	318	56	7.36	61.39	53.26	92	316	41	tr|Q0ZCC0|Q0ZCC0_POPTR	399	490	5e-27	Gag protein OS=Populus trichocarpa PE=2 SV=1
8262	comp12499_c0_seq3	comp12499_c0	334	0	0	0	51.16	86	298	41	tr|Q0ZCC0|Q0ZCC0_POPTR	405	490	2e-22	Gag protein OS=Populus trichocarpa PE=2 SV=1
8310	comp12536_c0_seq1	comp12536_c0	560	84	5.89	100	37.01	127	558	187	tr|B2BXI1|B2BXI1_ARALL	548	670	5e-17	Gag-pol polymerase OS=Arabidopsis lyrata subsp. lyrata GN=GagPol2 PE=4 SV=1
8351	comp12567_c0_seq1	comp12567_c0	224	26	5.16	100	63.51	74	2	223	tr|Q710T7|Q710T7_POPDE	570	643	7e-22	Gag-pol polyprotein OS=Populus deltoides GN=60I2G14 PE=4 SV=1
8657	comp12797_c0_seq1	comp12797_c0	543	60	4.35	45.61	42.46	179	540	13	tr|B2BXY8|B2BXY8_9BRAS	47	220	5e-27	Non-LTR retrotransposon transposase OS=Arabidopsis cebennensis PE=4 SV=1
8717	comp12834_c0_seq1	comp12834_c0	265	18	2.92	100	68.97	87	1	261	tr|B2BXM3|B2BXM3_ARALL	106	192	2e-27	GagPol3 OS=Arabidopsis lyrata subsp. lyrata GN=GagPol3 PE=4 SV=1
9029	comp13098_c0_seq1	comp13098_c0	298	19	2.69	100	50.56	89	290	24	tr|Q710T7|Q710T7_POPDE	326	414	3e-18	Gag-pol polyprotein OS=Populus deltoides GN=60I2G14 PE=4 SV=1
9379	comp13394_c0_seq1	comp13394_c0	408	14.68	1.46	19.72	78.26	69	207	1	tr|Q710T7|Q710T7_POPDE	265	332	4e-52	Gag-pol polyprotein OS=Populus deltoides GN=60I2G14 PE=4 SV=1
9380	comp13394_c0_seq2	comp13394_c0	1018	159.32	5.93	80.28	59.46	37	665	555	tr|Q710T7|Q710T7_POPDE	584	620	2e-81	Gag-pol polyprotein OS=Populus deltoides GN=60I2G14 PE=4 SV=1
9927	comp13838_c0_seq1	comp13838_c0	351	31	3.64	100	59.09	22	134	69	tr|Q710T7|Q710T7_POPDE	1146	1167	5e-40	Gag-pol polyprotein OS=Populus deltoides GN=60I2G14 PE=4 SV=1
9928	comp13838_c1_seq1	comp13838_c1	313	32	4.28	100	82.14	28	2	85	tr|Q710T7|Q710T7_POPDE	1182	1209	3e-27	Gag-pol polyprotein OS=Populus deltoides GN=60I2G14 PE=4 SV=1
10862	comp14592_c0_seq1	comp14592_c0	284	27.99	4.19	100	59.46	37	112	2	tr|Q710T7|Q710T7_POPDE	1241	1277	9e-06	Gag-pol polyprotein OS=Populus deltoides GN=60I2G14 PE=4 SV=1
11674	comp15088_c0_seq1	comp15088_c0	251	45.91	7.95	91.95	67.9	81	246	4	tr|R9R670|R9R670_9FABA	514	594	1e-25	Gag-pol polyprotein (Fragment) OS=Caragana korshinskii GN=gag-pol PE=2 SV=1
11675	comp15088_c0_seq2	comp15088_c0	201	3.07	0.7	8.05	72.73	66	201	4	tr|R9R670|R9R670_9FABA	529	594	1e-18	Gag-pol polyprotein (Fragment) OS=Caragana korshinskii GN=gag-pol PE=2 SV=1
12161	comp15404_c0_seq1	comp15404_c0	284	12	1.8	100	54.43	79	1	237	tr|Q710T7|Q710T7_POPDE	187	265	2e-09	Gag-pol polyprotein OS=Populus deltoides GN=60I2G14 PE=4 SV=1
12429	comp15576_c0_seq1	comp15576_c0	206	8	1.76	100	45.45	66	3	200	tr|Q69F85|Q69F85_PHAVU	693	758	4e-09	Gag-pol polyprotein OS=Phaseolus vulgaris GN=BA23 PE=4 SV=1
12701	comp15736_c1_seq2	comp15736_c1	529	39	2.91	15.01	50.75	134	13	414	tr|O81068|O81068_ARATH	824	954	5e-30	Putative non-LTR retroelement reverse transcriptase OS=Arabidopsis thaliana GN=At2g28980 PE=4 SV=1
13123	comp15989_c0_seq1	comp15989_c0	202	59	13.3	100	79.1	67	2	202	tr|R9R670|R9R670_9FABA	139	205	3e-24	Gag-pol polyprotein (Fragment) OS=Caragana korshinskii GN=gag-pol PE=2 SV=1
14072	comp16528_c0_seq1	comp16528_c0	212	26	5.52	100	42.86	49	147	1	tr|Q710T7|Q710T7_POPDE	342	390	1e-05	Gag-pol polyprotein OS=Populus deltoides GN=60I2G14 PE=4 SV=1
14816	comp16898_c0_seq1	comp16898_c0	355	57	6.61	100	62.71	118	354	1	tr|Q2QTW2|Q2QTW2_ORYSJ	581	698	4e-40	Retrotransposon protein, putative, Ty3-gypsy subclass OS=Oryza sativa subsp. japonica GN=LOC_Os12g18320 PE=4 SV=1
15456	comp17239_c0_seq1	comp17239_c0	223	17	3.39	100	79.73	74	2	223	tr|R9R670|R9R670_9FABA	647	720	3e-28	Gag-pol polyprotein (Fragment) OS=Caragana korshinskii GN=gag-pol PE=2 SV=1
16257	comp17612_c0_seq1	comp17612_c0	220	8	1.62	100	67.11	76	218	3	tr|Q710T7|Q710T7_POPDE	485	560	3e-23	Gag-pol polyprotein OS=Populus deltoides GN=60I2G14 PE=4 SV=1
16628	comp17767_c0_seq2	comp17767_c0	586	85	5.67	44.97	39.86	143	169	585	tr|D0UIX2|D0UIX2_CUCME	29	160	6e-24	Putative transposase OS=Cucumis melo PE=4 SV=1
16673	comp17789_c0_seq1	comp17789_c0	262	93.01	15.31	100	43.55	62	186	1	tr|K0GEZ8|K0GEZ8_9ROSI	18	78	5e-09	Gag-pol OS=Castanea mollissima PE=4 SV=1
17045	comp17938_c0_seq3	comp17938_c0	232	24.87	4.73	19.63	52.24	67	232	32	tr|E5GC03|E5GC03_CUCME	12	78	1e-11	Ty3-gypsy retrotransposon protein (Fragment) OS=Cucumis melo subsp. melo PE=4 SV=1
17143	comp17984_c0_seq1	comp17984_c0	408	38.98	3.87	100	64.39	132	7	396	tr|Q710T7|Q710T7_POPDE	374	505	5e-32	Gag-pol polyprotein OS=Populus deltoides GN=60I2G14 PE=4 SV=1
17893	comp18262_c0_seq1	comp18262_c0	212	27	5.73	100	73.91	69	208	2	tr|Q710T7|Q710T7_POPDE	138	206	2e-20	Gag-pol polyprotein OS=Populus deltoides GN=60I2G14 PE=4 SV=1
18604	comp18496_c0_seq1	comp18496_c0	504	34.71	2.73	48.8	80.65	31	94	2	tr|Q710T7|Q710T7_POPDE	543	573	4e-49	Gag-pol polyprotein OS=Populus deltoides GN=60I2G14 PE=4 SV=1
18605	comp18496_c0_seq2	comp18496_c0	439	31.29	2.86	51.2	65.99	147	439	5	tr|Q710T7|Q710T7_POPDE	400	546	1e-41	Gag-pol polyprotein OS=Populus deltoides GN=60I2G14 PE=4 SV=1
18819	comp18559_c0_seq1	comp18559_c0	246	45	7.98	67.29	65.43	81	3	245	tr|Q710T7|Q710T7_POPDE	1075	1155	1e-24	Gag-pol polyprotein OS=Populus deltoides GN=60I2G14 PE=4 SV=1
18820	comp18559_c0_seq2	comp18559_c0	345	32.42	3.88	32.71	64.41	59	3	179	tr|Q710T7|Q710T7_POPDE	1075	1133	3e-32	Gag-pol polyprotein OS=Populus deltoides GN=60I2G14 PE=4 SV=1
20096	comp18944_c0_seq1	comp18944_c0	368	5.52	0.61	1.9	47.11	121	368	6	tr|K0GEZ8|K0GEZ8_9ROSI	531	651	1e-28	Gag-pol OS=Castanea mollissima PE=4 SV=1
20097	comp18944_c0_seq2	comp18944_c0	299	6.86	0.97	2.99	52.04	98	296	3	tr|B2BXM3|B2BXM3_ARALL	472	569	4e-22	GagPol3 OS=Arabidopsis lyrata subsp. lyrata GN=GagPol3 PE=4 SV=1
20098	comp18944_c0_seq3	comp18944_c0	498	386.62	30.77	95.11	46.43	168	497	6	tr|Q2QTA7|Q2QTA7_ORYSJ	949	1116	2e-29	Retrotransposon protein, putative, Ty3-gypsy subclass OS=Oryza sativa subsp. japonica GN=LOC_Os12g20300 PE=4 SV=1
20489	comp19037_c0_seq1	comp19037_c0	270	91	14.46	100	43.9	82	23	268	tr|K0GEZ8|K0GEZ8_9ROSI	33	114	3e-16	Gag-pol OS=Castanea mollissima PE=4 SV=1
23230	comp19644_c0_seq2	comp19644_c0	456	35.94	3.15	27.37	46.75	154	455	27	tr|Q710T7|Q710T7_POPDE	209	355	2e-19	Gag-pol polyprotein OS=Populus deltoides GN=60I2G14 PE=4 SV=1
23231	comp19644_c0_seq3	comp19644_c0	419	20.82	2	17.41	48.59	142	419	27	tr|Q710T7|Q710T7_POPDE	221	355	7e-19	Gag-pol polyprotein OS=Populus deltoides GN=60I2G14 PE=4 SV=1
23232	comp19644_c0_seq4	comp19644_c0	419	62.84	6.05	52.55	47.89	142	419	27	tr|Q710T7|Q710T7_POPDE	221	355	2e-18	Gag-pol polyprotein OS=Populus deltoides GN=60I2G14 PE=4 SV=1
24282	comp19827_c0_seq1	comp19827_c0	4288	233.23	1.99	13.37	53.12	32	4193	4288	tr|Q53JS3|Q53JS3_ORYSJ	1238	1269	0	Retrotransposon protein, putative, Ty3-gypsy sub-class OS=Oryza sativa subsp. japonica GN=LOC_Os11g26500 PE=4 SV=1
24283	comp19827_c0_seq2	comp19827_c0	3131	13.29	0.16	1.05	48.19	882	466	3105	tr|Q6AU11|Q6AU11_ORYSJ	1	784	0	Putative retrotransposon protein, 5'-partial (Fragment) OS=Oryza sativa subsp. japonica GN=OSJNBb0096H12.28 PE=4 SV=1
24571	comp19877_c0_seq2	comp19877_c0	1198	251	7.88	21.12	28.88	187	556	1116	tr|Q69F85|Q69F85_PHAVU	198	384	4e-20	Gag-pol polyprotein OS=Phaseolus vulgaris GN=BA23 PE=4 SV=1
24619	comp19891_c0_seq1	comp19891_c0	353	75.02	8.75	55.36	60.18	113	15	353	tr|Q710T7|Q710T7_POPDE	821	933	3e-32	Gag-pol polyprotein OS=Populus deltoides GN=60I2G14 PE=4 SV=1
24620	comp19891_c0_seq2	comp19891_c0	510	90.98	7.06	44.64	49.4	168	7	510	tr|Q710T7|Q710T7_POPDE	776	933	4e-33	Gag-pol polyprotein OS=Populus deltoides GN=60I2G14 PE=4 SV=1
24734	comp19914_c0_seq1	comp19914_c0	430	216.05	20.21	100	66.43	143	2	430	tr|K0GEZ8|K0GEZ8_9ROSI	733	875	2e-57	Gag-pol OS=Castanea mollissima PE=4 SV=1
25674	comp20048_c0_seq2	comp20048_c0	440	194.68	17.75	34.82	75.47	106	435	118	tr|Q710T7|Q710T7_POPDE	1271	1376	7e-43	Gag-pol polyprotein OS=Populus deltoides GN=60I2G14 PE=4 SV=1
25677	comp20048_c0_seq5	comp20048_c0	397	16.67	1.7	3.34	74.71	87	378	118	tr|Q710T7|Q710T7_POPDE	1290	1376	5e-33	Gag-pol polyprotein OS=Populus deltoides GN=60I2G14 PE=4 SV=1
25678	comp20048_c0_seq6	comp20048_c0	324	61	7.84	15.39	73.83	107	323	3	tr|Q710T7|Q710T7_POPDE	1180	1286	2e-39	Gag-pol polyprotein OS=Populus deltoides GN=60I2G14 PE=4 SV=1
26177	comp20088_c0_seq1	comp20088_c0	4773	191.01	1.46	12.62	49.48	97	2189	1899	tr|Q69F85|Q69F85_PHAVU	1222	1318	1e-134	Gag-pol polyprotein OS=Phaseolus vulgaris GN=BA23 PE=4 SV=1
26178	comp20088_c0_seq2	comp20088_c0	4815	1333.92	10.14	87.38	49.48	97	2231	1941	tr|Q69F85|Q69F85_PHAVU	1222	1318	1e-134	Gag-pol polyprotein OS=Phaseolus vulgaris GN=BA23 PE=4 SV=1
26222	comp20091_c0_seq10	comp20091_c0	2342	0	0	0	43.33	30	171	260	tr|Q2RB37|Q2RB37_ORYSJ	435	464	5e-67	Transposon protein, putative, CACTA, En/Spm sub-class OS=Oryza sativa subsp. japonica GN=LOC_Os11g03330 PE=4 SV=1
26225	comp20091_c0_seq13	comp20091_c0	4412	874.57	7.26	11.78	33.75	80	3095	3334	tr|I1QI76|I1QI76_ORYGL	973	1051	0	Transposon protein, putative, CACTA, En/Spm sub-class OS=Oryza sativa subsp. japonica GN=LOC_Os11g03330 PE=4 SV=1
26226	comp20091_c0_seq14	comp20091_c0	2359	99.79	1.56	2.54	43.33	30	188	277	tr|Q2RB37|Q2RB37_ORYSJ	435	464	5e-67	Transposon protein, putative, CACTA, En/Spm sub-class OS=Oryza sativa subsp. japonica GN=LOC_Os11g03330 PE=4 SV=1
26437	comp20114_c0_seq1	comp20114_c0	714	301.21	16.27	23.93	54.78	157	242	712	tr|K0GEZ8|K0GEZ8_9ROSI	18	173	2e-46	Gag-pol OS=Castanea mollissima PE=4 SV=1
26438	comp20114_c0_seq2	comp20114_c0	322	169.54	21.96	32.29	68.57	105	8	322	tr|K0GEZ8|K0GEZ8_9ROSI	105	209	5e-38	Gag-pol OS=Castanea mollissima PE=4 SV=1
26439	comp20114_c0_seq3	comp20114_c0	774	39.27	1.95	2.86	54.8	177	242	772	tr|K0GEZ8|K0GEZ8_9ROSI	18	193	2e-52	Gag-pol OS=Castanea mollissima PE=4 SV=1
26440	comp20114_c0_seq4	comp20114_c0	613	50.4	3.2	4.71	47.58	124	242	613	tr|K0GEZ8|K0GEZ8_9ROSI	18	140	2e-27	Gag-pol OS=Castanea mollissima PE=4 SV=1
26441	comp20114_c0_seq5	comp20114_c0	776	497.72	24.61	36.2	55.06	178	242	775	tr|K0GEZ8|K0GEZ8_9ROSI	18	194	1e-53	Gag-pol OS=Castanea mollissima PE=4 SV=1
26465	comp20118_c0_seq1	comp20118_c0	4528	2167.64	17.53	33.88	44.61	1466	4291	29	tr|Q2QRS0|Q2QRS0_ORYSJ	57	1414	0	Retrotransposon protein, putative, Ty3-gypsy subclass OS=Oryza sativa subsp. japonica GN=LOC_Os12g26610 PE=4 SV=1
26473	comp20118_c0_seq9	comp20118_c0	4546	1439.94	11.6	22.42	44.61	1466	4291	29	tr|Q2QRS0|Q2QRS0_ORYSJ	57	1414	0	Retrotransposon protein, putative, Ty3-gypsy subclass OS=Oryza sativa subsp. japonica GN=LOC_Os12g26610 PE=4 SV=1
26476	comp20119_c0_seq2	comp20119_c0	4839	10428	78.88	100	31.79	1557	4561	170	tr|Q9ZT94|Q9ZT94_ARATH	26	1452	0	Putative polyprotein of LTR transposon OS=Arabidopsis thaliana GN=T4I9.16 PE=4 SV=1
26477	comp20120_c0_seq1	comp20120_c0	2813	943.9	12.36	11.15	42.92	855	4	2538	tr|Q9FX79|Q9FX79_ARATH	577	1403	0	Putative retroelement polyprotein OS=Arabidopsis thaliana GN=F19K19.5 PE=4 SV=1
26480	comp20121_c0_seq1	comp20121_c0	1334	0	0	0	53.59	446	2	1333	tr|K0GEZ8|K0GEZ8_9ROSI	653	1095	4e-138	Gag-pol OS=Castanea mollissima PE=4 SV=1
26481	comp20121_c0_seq2	comp20121_c0	1402	1626.88	43.42	44.97	52.88	469	1	1401	tr|K0GEZ8|K0GEZ8_9ROSI	630	1095	4e-145	Gag-pol OS=Castanea mollissima PE=4 SV=1
26482	comp20121_c0_seq3	comp20121_c0	1024	1437.2	53.12	55.03	58.53	340	1	1020	tr|B2BXM3|B2BXM3_ARALL	97	436	3e-113	GagPol3 OS=Arabidopsis lyrata subsp. lyrata GN=GagPol3 PE=4 SV=1
26483	comp20122_c0_seq1	comp20122_c0	3234	2956.35	33.61	33.97	36.86	312	2115	3032	tr|K0GM10|K0GM10_9ROSI	2	307	3e-47	Gag-pol OS=Castanea mollissima PE=4 SV=1
28363	comp42210_c0_seq1	comp42210_c0	249	15	2.62	100	73.17	82	249	7	tr|Q710T7|Q710T7_POPDE	1155	1236	5e-25	Gag-pol polyprotein OS=Populus deltoides GN=60I2G14 PE=4 SV=1
28720	comp45078_c0_seq1	comp45078_c0	443	53	4.8	100	32.89	152	417	22	tr|Q9SKF4|Q9SKF4_ARATH	4	155	3e-11	Putative retroelement pol polyprotein OS=Arabidopsis thaliana GN=At2g13230 PE=4 SV=1
29194	comp48488_c0_seq1	comp48488_c0	269	17.56	2.8	100	66.67	78	266	33	tr|Q710T7|Q710T7_POPDE	718	795	3e-17	Gag-pol polyprotein OS=Populus deltoides GN=60I2G14 PE=4 SV=1
29709	comp52052_c0_seq1	comp52052_c0	485	51	4.18	100	34.67	75	253	38	tr|Q69F85|Q69F85_PHAVU	179	253	2e-05	Gag-pol polyprotein OS=Phaseolus vulgaris GN=BA23 PE=4 SV=1
29870	comp53142_c0_seq1	comp53142_c0	398	37	3.77	100	40.3	134	394	2	tr|K0GEZ8|K0GEZ8_9ROSI	608	737	2e-13	Gag-pol OS=Castanea mollissima PE=4 SV=1
30666	comp59454_c0_seq1	comp59454_c0	267	23	3.7	100	68.18	88	266	3	tr|Q9SJP0|Q9SJP0_ARATH	825	912	5e-31	Putative retroelement pol polyprotein OS=Arabidopsis thaliana GN=At2g15410 PE=4 SV=1
30719	comp59822_c0_seq1	comp59822_c0	286	15	2.23	100	51.85	27	285	205	tr|Q9FXB7|Q9FXB7_ARATH	1168	1193	2e-14	Putative retroelement polyprotein OS=Arabidopsis thaliana GN=F25P12.89 PE=4 SV=1
30836	comp60825_c0_seq1	comp60825_c0	260	27	4.48	100	34.41	93	20	259	tr|Q9SJP0|Q9SJP0_ARATH	1687	1779	1e-07	Putative retroelement pol polyprotein OS=Arabidopsis thaliana GN=At2g15410 PE=4 SV=1
31556	comp66686_c0_seq1	comp66686_c0	361	39	4.44	100	65.83	120	2	361	tr|Q5MG99|Q5MG99_IPOBA	1047	1166	1e-38	Hypothetical retrotransposon OS=Ipomoea batatas PE=4 SV=1
31587	comp67172_c0_seq1	comp67172_c0	211	12	2.56	100	50.75	67	202	2	tr|R9R670|R9R670_9FABA	122	188	9e-11	Gag-pol polyprotein (Fragment) OS=Caragana korshinskii GN=gag-pol PE=2 SV=1
31631	comp67417_c0_seq1	comp67417_c0	224	15	2.98	100	44.83	58	42	212	tr|Q2QXP9|Q2QXP9_ORYSJ	1171	1228	2e-06	Retrotransposon protein, putative, unclassified OS=Oryza sativa subsp. japonica GN=LOC_Os12g05290 PE=4 SV=1
31708	comp67983_c0_seq1	comp67983_c0	607	67	4.3	100	47.78	203	1	603	tr|Q5MG99|Q5MG99_IPOBA	9	210	3e-42	Hypothetical retrotransposon OS=Ipomoea batatas PE=4 SV=1
31961	comp70502_c0_seq1	comp70502_c0	245	16	2.85	100	51.43	70	2	211	tr|Q2R0R0|Q2R0R0_ORYSJ	423	492	1e-14	Transposon protein, putative, CACTA, En/Spm sub-class OS=Oryza sativa subsp. japonica GN=LOC_Os11g41730 PE=4 SV=1
32109	comp71969_c0_seq1	comp71969_c0	282	21.99	3.32	100	66.67	33	2	100	tr|C0JJI2|C0JJI2_SOYBN	249	281	3e-23	Copia-type polyprotein OS=Glycine max PE=4 SV=1	32109	comp71969_c0_seq1	comp71969_c0	282	21.99	3.32	100	66.67	33	2	100	tr|C0JJI2|C0JJI2_SOYBN	249	281	3e-23	Copia-type polyprotein OS=Glycine max PE=4 SV=1	32109	comp71969_c0_seq1	comp71969_c0	282	21.99	3.32	100	66.67	33	2	100	tr|C0JJI2|C0JJI2_SOYBN	249	281	3e-23	Copia-type polyprotein OS=Glycine max PE=4 SV=1	32109	comp71969_c0_seq1
32115	comp72048_c0_seq1	comp72048_c0	216	13.01	2.7	100	54	50	211	62	tr|Q850H7|Q850H7_VITVI	120	169	2e-07	Gag-pol polyprotein (Fragment) OS=Vitis vinifera PE=4 SV=1
32170	comp72551_c0_seq1	comp72551_c0	266	18	2.91	100	55.81	86	265	29	tr|F8WL95|F8WL95_CITUN	1096	1181	2e-17	Gag-pol polyprotein OS=Citrus unshiu GN=ORF28 PE=4 SV=1
32323	comp74296_c0_seq1	comp74296_c0	203	8	1.79	100	56.72	67	203	3	tr|Q710T7|Q710T7_POPDE	1111	1177	1e-15	Gag-pol polyprotein OS=Populus deltoides GN=60I2G14 PE=4 SV=1
32423	comp75055_c0_seq1	comp75055_c0	438	37	3.39	100	47.06	34	373	272	tr|Q53NA3|Q53NA3_ORYSJ	1474	1507	1e-13	Retrotransposon protein, putative, unclassified OS=Oryza sativa subsp. japonica GN=LOC_Os11g14090 PE=4 SV=1
32429	comp75140_c0_seq1	comp75140_c0	287	22	3.25	100	36.54	52	164	9	tr|Q2QYW9|Q2QYW9_ORYSJ	534	583	1e-06	Retrotransposon protein, putative, unclassified OS=Oryza sativa subsp. japonica GN=LOC_Os12g01330 PE=4 SV=1
32514	comp76411_c0_seq1	comp76411_c0	249	17	2.97	100	42.11	76	237	10	tr|E4Z8K6|E4Z8K6_MALDO	163	238	9e-11	Putative reverse transcriptase (RNA-dependent DNA polymerase) domain containing protein OS=Malus domestica PE=4 SV=1
32641	comp77463_c0_seq1	comp77463_c0	240	9	1.64	100	67.74	31	94	2	tr|J7G582|J7G582_ROSRU	1015	1045	3e-05	Gag-pol polyprotein OS=Rosa rugosa PE=4 SV=1
32877	comp80288_c0_seq1	comp80288_c0	223	16	3.19	100	48.61	72	4	219	tr|Q9SIX9|Q9SIX9_ARATH	588	659	6e-12	Putative retroelement gag/pol polyprotein OS=Arabidopsis thaliana GN=At2g11940 PE=4 SV=1
32926	comp80944_c0_seq1	comp80944_c0	209	12	2.59	100	71.64	67	4	204	tr|B2BXM3|B2BXM3_ARALL	118	184	5e-22	GagPol3 OS=Arabidopsis lyrata subsp. lyrata GN=GagPol3 PE=4 SV=1
32933	comp81107_c0_seq1	comp81107_c0	400	27	2.74	100	33.64	107	309	4	tr|Q8S5Q8|Q8S5Q8_ORYSJ	294	398	2e-09	Putative retroelement OS=Oryza sativa subsp. japonica GN=OSJNBb0058B20.5 PE=4 SV=1
33238	comp85759_c0_seq1	comp85759_c0	433	22	2.04	100	42.35	85	319	65	tr|Q710T7|Q710T7_POPDE	318	401	2e-10	Gag-pol polyprotein OS=Populus deltoides GN=60I2G14 PE=4 SV=1
33246	comp85938_c0_seq1	comp85938_c0	258	13	2.18	100	57.63	59	256	80	tr|B5U9F7|B5U9F7_SOYBN	124	182	4e-09	Gag-protease-integrase-RT-RNaseH polyprotein OS=Glycine max PE=4 SV=1
33355	comp86975_c0_seq1	comp86975_c0	252	14	2.41	100	59.09	22	251	186	tr|Q710T7|Q710T7_POPDE	222	243	8e-06	Gag-pol polyprotein OS=Populus deltoides GN=60I2G14 PE=4 SV=1
33360	comp87009_c0_seq1	comp87009_c0	234	13	2.45	100	45	20	104	45	tr|I7H3T9|I7H3T9_CAMSI	170	189	2e-09	Reverse transcriptase-like protein (Fragment) OS=Camellia sinensis var. sinensis PE=4 SV=1
33395	comp87562_c0_seq1	comp87562_c0	208	12	2.61	100	72.5	40	87	206	tr|B2BXY9|B2BXY9_9BRAS	301	340	2e-11	Non-LTR reverse transcriptase OS=Arabidopsis cebennensis GN=T4B21 PE=4 SV=1
33401	comp87673_c0_seq1	comp87673_c0	257	13.98	2.35	100	34.52	84	2	253	tr|J7G0Q7|J7G0Q7_ROSRU	573	656	6e-08	Non-ltr retroelement reverse transcriptase OS=Rosa rugosa PE=4 SV=1
33857	comp95700_c0_seq1	comp95700_c0	363	20	2.26	100	45	20	13	72	tr|K0GM10|K0GM10_9ROSI	68	87	5e-14	Gag-pol OS=Castanea mollissima PE=4 SV=1
34097	comp101070_c0_seq1	comp101070_c0	432	34	3.16	100	33.06	124	422	51	tr|Q9SKE7|Q9SKE7_ARATH	141	252	2e-11	Putative retroelement pol polyprotein OS=Arabidopsis thaliana GN=At2g13330 PE=4 SV=1
34109	comp101283_c0_seq1	comp101283_c0	222	10	2.01	100	75	28	79	5	tr|Q710T7|Q710T7_POPDE	1161	1188	9e-11	Gag-pol polyprotein OS=Populus deltoides GN=60I2G14 PE=4 SV=1
34117	comp101440_c0_seq1	comp101440_c0	225	8	1.58	100	44.26	61	17	199	tr|Q9ZUY7|Q9ZUY7_ARATH	152	212	3e-07	Putative reverse transcriptase OS=Arabidopsis thaliana GN=At2g27870 PE=4 SV=1
34157	comp102508_c0_seq1	comp102508_c0	210	7	1.5	100	60	15	162	206	tr|Q8LK27|Q8LK27_BRANA	867	881	6e-05	Putative AP endonuclease/reverse transcriptase OS=Brassica napus PE=4 SV=1
34175	comp103044_c0_seq1	comp103044_c0	221	10	2.02	100	64.52	31	127	219	tr|K0GEZ8|K0GEZ8_9ROSI	752	782	3e-05	Gag-pol OS=Castanea mollissima PE=4 SV=1
34176	comp103066_c0_seq1	comp103066_c0	213	10	2.11	100	57.14	70	210	1	tr|K0GEZ8|K0GEZ8_9ROSI	764	833	7e-19	Gag-pol OS=Castanea mollissima PE=4 SV=1
34194	comp103645_c0_seq1	comp103645_c0	238	5	0.92	100	50.94	53	161	3	tr|K0GEZ8|K0GEZ8_9ROSI	1020	1072	6e-07	Gag-pol OS=Castanea mollissima PE=4 SV=1
34371	comp108199_c0_seq1	comp108199_c0	240	12	2.19	100	52	75	239	15	tr|Q710T7|Q710T7_POPDE	162	235	1e-08	Gag-pol polyprotein OS=Populus deltoides GN=60I2G14 PE=4 SV=1
34405	comp109420_c0_seq1	comp109420_c0	211	9	1.92	100	55.07	69	204	1	tr|Q710T7|Q710T7_POPDE	391	459	2e-11	Gag-pol polyprotein OS=Populus deltoides GN=60I2G14 PE=4 SV=1
34418	comp109913_c0_seq1	comp109913_c0	393	28	2.89	100	45.45	22	123	188	tr|Q9STJ3|Q9STJ3_ARATH	364	385	4e-14	Putative reverse transcriptase OS=Arabidopsis thaliana GN=T4C9.20 PE=4 SV=1
34521	comp113281_c0_seq1	comp113281_c0	247	9	1.59	100	53.33	75	230	6	tr|Q9ZQ67|Q9ZQ67_ARATH	499	572	1e-12	Putative retroelement pol polyprotein OS=Arabidopsis thaliana GN=At2g14380 PE=4 SV=1
34527	comp113543_c0_seq1	comp113543_c0	215	7	1.46	100	67.61	71	2	214	tr|Q9ZUK1|Q9ZUK1_ARATH	464	534	7e-24	Putative retroelement pol polyprotein OS=Arabidopsis thaliana GN=At2g15100 PE=4 SV=1
34571	comp115165_c0_seq1	comp115165_c0	205	8	1.77	100	62.12	66	7	204	tr|J7G0P5|J7G0P5_ROSRU	1144	1209	4e-17	Retrotransposon polyprotein OS=Rosa rugosa PE=4 SV=1
34590	comp116224_c0_seq1	comp116224_c0	222	9	1.81	100	46.58	73	4	222	tr|I7H3T9|I7H3T9_CAMSI	135	207	7e-16	Reverse transcriptase-like protein (Fragment) OS=Camellia sinensis var. sinensis PE=4 SV=1
34761	comp127227_c0_seq1	comp127227_c0	222	7	1.41	100	55.56	36	219	112	tr|Q04357|Q04357_SOLTU	213	248	4e-11	Potato DNA for copia-like transposable element OS=Solanum tuberosum PE=4 SV=1	34761	comp127227_c0_seq1	comp127227_c0	222	7	1.41	100	55.56	36	219	112	tr|Q04357|Q04357_SOLTU	213	248	4e-11	Potato DNA for copia-like transposable element OS=Solanum tuberosum PE=4 SV=1	34761	comp127227_c0_seq1	comp127227_c0	222	7	1.41	100	55.56	36	219	112	tr|Q04357|Q04357_SOLTU	213	248	4e-11	Potato DNA for copia-like transposable element OS=Solanum tuberosum PE=4 SV=1	34761	comp127227_c0_seq1
34839	comp135439_c0_seq1	comp135439_c0	204	4	0.89	100	58.33	24	74	3	tr|Q710T7|Q710T7_POPDE	1289	1312	3e-11	Gag-pol polyprotein OS=Populus deltoides GN=60I2G14 PE=4 SV=1
34883	comp138806_c0_seq1	comp138806_c0	250	9	1.57	100	45.68	81	243	1	tr|S1SN02|S1SN02_THECC	150	225	8e-12	Retrotransposon, unclassified-like protein OS=Theobroma cacao GN=TCM_046173 PE=4 SV=1
34915	comp143605_c0_seq1	comp143605_c0	215	8	1.67	100	52.46	61	2	184	tr|Q9ZUF0|Q9ZUF0_ARATH	958	1018	5e-12	Putative non-LTR retroelement reverse transcriptase OS=Arabidopsis thaliana GN=At2g05980 PE=4 SV=1
34943	comp151424_c0_seq1	comp151424_c0	225	6	1.18	100	54.9	51	65	217	tr|Q6T8F0|Q6T8F0_QUESU	3	53	3e-08	Gag protein (Fragment) OS=Quercus suber GN=gag PE=4 SV=1
	Query	Query Length	Match	Description	Exp	Score	PID	Align Length	Query Start	Query Stop	Match Start	Match Stop			Description
	comp10997_c0_seq1 len=706 path=[684:0-705]	706	At2g38130.2	At2g38130.2 68415.m04681 GCN5-related N-acetyltransferase, putative similar to SP|Q03503 L-A virus GAG protein N-acetyltransferase (EC 2.3.1.-) {Saccharomyces cerevisiae}; contains Pfam profile PF00583: acetyltransferase, GNAT family	5e-75	277	87%	151	214	666	23	171			At2g38130.2 68415.m04681 GCN5-related N-acetyltransferase, putative similar to SP|Q03503 L-A virus GAG protein N-acetyltransferase (EC 2.3.1.-) {Saccharomyces cerevisiae}; contains Pfam profile PF00583: acetyltransferase, GNAT family
	comp13248_c0_seq1 len=1675 path=[1:0-623 3548:624-625627:626-1563 3307:1564-1674]	1675	At1g24090.1	At1g24090.1 68414.m03039 RNase H domain-containing protein very low similarity to GAG-POL precursor [Oryza sativa (japonica cultivar-group)] GI:5902445; contains Pfam profiles PF00075: RNase H, PF04134: Protein of unknown function, DUF393	5e-83	305	56%	277	1399	578	79	348			At1g24090.1 68414.m03039 RNase H domain-containing protein very low similarity to GAG-POL precursor [Oryza sativa (japonica cultivar-group)] GI:5902445; contains Pfam profiles PF00075: RNase H, PF04134: Protein of unknown function, DUF393
	comp13248_c0_seq2 len=1022 path=[3432:0-36 3548:37-38627:39-976 1565:977-1021]	1022	At1g24090.1	At1g24090.1 68414.m03039 RNase H domain-containing protein very low similarity to GAG-POL precursor [Oryza sativa (japonica cultivar-group)] GI:5902445; contains Pfam profiles PF00075: RNase H, PF04134: Protein of unknown function, DUF393	9e-77	283	55%	261	812	39	79	332			At1g24090.1 68414.m03039 RNase H domain-containing protein very low similarity to GAG-POL precursor [Oryza sativa (japonica cultivar-group)] GI:5902445; contains Pfam profiles PF00075: RNase H, PF04134: Protein of unknown function, DUF393
	comp13248_c0_seq4 len=1088 path=[3432:0-36 3548:37-38627:39-976 3307:977-1087]	1088	At1g24090.1	At1g24090.1 68414.m03039 RNase H domain-containing protein very low similarity to GAG-POL precursor [Oryza sativa (japonica cultivar-group)] GI:5902445; contains Pfam profiles PF00075: RNase H, PF04134: Protein of unknown function, DUF393	9e-77	283	55%	261	812	39	79	332			At1g24090.1 68414.m03039 RNase H domain-containing protein very low similarity to GAG-POL precursor [Oryza sativa (japonica cultivar-group)] GI:5902445; contains Pfam profiles PF00075: RNase H, PF04134: Protein of unknown function, DUF393
	comp13248_c0_seq5 len=1609 path=[1:0-623 3548:624-625627:626-1563 1565:1564-1608]	1609	At1g24090.1	At1g24090.1 68414.m03039 RNase H domain-containing protein very low similarity to GAG-POL precursor [Oryza sativa (japonica cultivar-group)] GI:5902445; contains Pfam profiles PF00075: RNase H, PF04134: Protein of unknown function, DUF393	5e-83	305	56%	277	1399	578	79	348			At1g24090.1 68414.m03039 RNase H domain-containing protein very low similarity to GAG-POL precursor [Oryza sativa (japonica cultivar-group)] GI:5902445; contains Pfam profiles PF00075: RNase H, PF04134: Protein of unknown function, DUF393
	comp14487_c0_seq1 len=246 path=[589:0-167 1512:168-245]	246	At5g11340.1	At5g11340.1 68418.m01324 GCN5-related N-acetyltransferase (GNAT) family protein low similarity to SP|Q03503 L-A virus GAG protein N-acetyltransferase (EC 2.3.1.-) {Saccharomyces cerevisiae}; contains Pfam profile PF00583: acetyltransferase, GNAT family	1e-20	94.4	88%	51	15	167	1	51			At5g11340.1 68418.m01324 GCN5-related N-acetyltransferase (GNAT) family protein low similarity to SP|Q03503 L-A virus GAG protein N-acetyltransferase (EC 2.3.1.-) {Saccharomyces cerevisiae}; contains Pfam profile PF00583: acetyltransferase, GNAT family
	comp14487_c0_seq2 len=611 path=[589:0-167 757:168-264854:265-295 885:296-336 926:337-376 966:377-610]	611	At5g11340.1	At5g11340.1 68418.m01324 GCN5-related N-acetyltransferase (GNAT) family protein low similarity to SP|Q03503 L-A virus GAG protein N-acetyltransferase (EC 2.3.1.-) {Saccharomyces cerevisiae}; contains Pfam profile PF00583: acetyltransferase, GNAT family	3e-67	251	74%	164	15	506	1	164			At5g11340.1 68418.m01324 GCN5-related N-acetyltransferase (GNAT) family protein low similarity to SP|Q03503 L-A virus GAG protein N-acetyltransferase (EC 2.3.1.-) {Saccharomyces cerevisiae}; contains Pfam profile PF00583: acetyltransferase, GNAT family
	comp16020_c0_seq1 len=1278 path=[1:0-478 480:479-976979:977-1277]	1278	At3g01410.1	At3g01410.1 68416.m00064 RNase H domain-containing protein low similarity to GAG-POL precursor [Oryza sativa (japonica cultivar-group)] GI:5902445; contains Pfam profile: PF00075 RNase H	3e-78	289	52%	288	72	890	3	289			At3g01410.1 68416.m00064 RNase H domain-containing protein low similarity to GAG-POL precursor [Oryza sativa (japonica cultivar-group)] GI:5902445; contains Pfam profile: PF00075 RNase H
	comp19315_c0_seq1 len=2776 path=[2754:0-1303 5626:1304-13364091:1337-1382 4137:1383-1833 4588:1834-1846 4601:1847-19194674:1920-1990 4745:1991-2205 4960:2206-2240 4995:2241-2775]	2776	At3g01410.1	At3g01410.1 68416.m00064 RNase H domain-containing protein low similarity to GAG-POL precursor [Oryza sativa (japonica cultivar-group)] GI:5902445; contains Pfam profile: PF00075 RNase H	4e-07	54.3	33%	121	1708	1352	160	280			At3g01410.1 68416.m00064 RNase H domain-containing protein low similarity to GAG-POL precursor [Oryza sativa (japonica cultivar-group)] GI:5902445; contains Pfam profile: PF00075 RNase H
	comp52259_c0_seq1 len=696 path=[674:0-695]	696	At3g01410.1	At3g01410.1 68416.m00064 RNase H domain-containing protein low similarity to GAG-POL precursor [Oryza sativa (japonica cultivar-group)] GI:5902445; contains Pfam profile: PF00075 RNase H	2e-06	49.7	30%	107	257	568	160	265			At3g01410.1 68416.m00064 RNase H domain-containing protein low similarity to GAG-POL precursor [Oryza sativa (japonica cultivar-group)] GI:5902445; contains Pfam profile: PF00075 RNase H
	comp9566_c0_seq1 len=436 path=[414:0-316 731:317-357772:358-435]	436	At1g47320.1	At1g47320.1 68414.m05239 expressed protein similar to putative non-LTR retroelement reverse transcriptase GB:AAD21515 GI:4510429 from [Arabidopsis thaliana]; expression supported by MPSS	4e-06	47.0	45%	44	290	421	104	147			At1g47320.1 68414.m05239 expressed protein similar to putative non-LTR retroelement reverse transcriptase GB:AAD21515 GI:4510429 from [Arabidopsis thaliana]; expression supported by MPSS
	comp6156_c0_seq1 len=875 path=[853:0-874]	875	At1g27850.1	At1g27850.1 68414.m03413 expressed protein similar to En/Spm-like transposon protein GB:AAB95292 GI:2088658 from [Arabidopsis thaliana]	3e-47	185	44%	254	1	762	67	313			At1g27850.1 68414.m03413 expressed protein similar to En/Spm-like transposon protein GB:AAB95292 GI:2088658 from [Arabidopsis thaliana]
	comp6156_c1_seq1 len=721 path=[2403:0-720]	721	At1g27850.1	At1g27850.1 68414.m03413 expressed protein similar to En/Spm-like transposon protein GB:AAB95292 GI:2088658 from [Arabidopsis thaliana]	4e-18	88.2	25%	226	40	708	357	581			At1g27850.1 68414.m03413 expressed protein similar to En/Spm-like transposon protein GB:AAB95292 GI:2088658 from [Arabidopsis thaliana]
	comp6610_c0_seq1 len=685 path=[2177:0-684]	685	At1g27850.1	At1g27850.1 68414.m03413 expressed protein similar to En/Spm-like transposon protein GB:AAB95292 GI:2088658 from [Arabidopsis thaliana]	8e-29	123	43%	188	626	108	961	1148			At1g27850.1 68414.m03413 expressed protein similar to En/Spm-like transposon protein GB:AAB95292 GI:2088658 from [Arabidopsis thaliana]
	comp8430_c1_seq1 len=495 path=[997:0-494]	495	At1g27850.1	At1g27850.1 68414.m03413 expressed protein similar to En/Spm-like transposon protein GB:AAB95292 GI:2088658 from [Arabidopsis thaliana]	4e-13	70.9	69%	46	353	490	1	46			At1g27850.1 68414.m03413 expressed protein similar to En/Spm-like transposon protein GB:AAB95292 GI:2088658 from [Arabidopsis thaliana]
	comp96517_c0_seq1 len=468 path=[446:0-467]	468	At5g36905.1	At5g36905.1 68418.m04423 RNase H domain-containing protein low similarity to reverse transcriptase [Arabidopsis thaliana] GI:976278; contains Pfam profile PF00075: RNase H	6e-10	60.1	35%	95	290	6	450	542			At5g36905.1 68418.m04423 RNase H domain-containing protein low similarity to reverse transcriptase [Arabidopsis thaliana] GI:976278; contains Pfam profile PF00075: RNase H
[truncated: 5,000 more columns]

## Sheet: TE Domain graphs
24282	comp19827_c0_seq1	comp19827_c0	4288	233.23	1.99	13.37	53.12	32	4193	4288	tr|Q53JS3|Q53JS3_ORYSJ	1238	1269	0	Retrotransposon protein, putative, Ty3-gypsy sub-class OS=Oryza sativa subsp. japonica GN=LOC_Os11g26500 PE=4 SV=1
26225	comp20091_c0_seq13	comp20091_c0	4412	874.57	7.26	11.78	33.75	80	3095	3334	tr|I1QI76|I1QI76_ORYGL	973	1051	0	Uncharacterized protein OS=Oryza glaberrima PE=4 SV=1
26178	comp20088_c0_seq2	comp20088_c0	4815	1333.92	10.14	87.38	49.48	97	2231	1941	tr|Q69F85|Q69F85_PHAVU	1222	1318	1e-134	Gag-pol polyprotein OS=Phaseolus vulgaris GN=BA23 PE=4 SV=1
comp19315_c0_seq1 len=2776 path=[2754:0-1303 5626:1304-13364091:1337-1382 4137:1383-1833 4588:1834-1846 4601:1847-19194674:1920-1990 4745:1991-2205 4960:2206-2240 4995:2241-2775]	comp19315_c0_seq1 len=2776 path=[2754:0-1303 5626:1304-13364091:1337-1382 4137:1383-1833 4588:1834-1846 4601:1847-19194674:1920-1990 4745:1991-2205 4960:2206-2240 4995:2241-2775]	At3g01410.1	At3g01410.1 68416.m00064 RNase H domain-containing protein low similarity to GAG-POL precursor [Oryza sativa (japonica cultivar-group)] GI:5902445; contains Pfam profile: PF00075 RNase H	4e-07	54.3	33%	121	1708	1352	160	280			At3g01410.1 68416.m00064 RNase H domain-containing protein low similarity to GAG-POL precursor [Oryza sativa (japonica cultivar-group)] GI:5902445; contains Pfam profile: PF00075 RNase H
26483	comp20122_c0_seq1	comp20122_c0	3234	2956.35	33.61	33.97	36.86	312	2115	3032	tr|K0GM10|K0GM10_9ROSI	2	307	3e-47	Gag-pol OS=Castanea mollissima PE=4 SV=1
