# Supplementary material for: Exploring the Genes of Yerba Mate (Ilex paraguariensis A. St.-Hil.) by NGS and De Novo Transcriptome Assembly
Source: PLoS One. 2014 Oct 16;9(10):e109835. doi: 10.1371/journal.pone.0109835 (PMC4199719; doi:10.1371/journal.pone.0109835)
Supplement: Data S1 — DEG analysis of the yerba mate transcriptome. (XLSX) [file pone.0109835.s030.xlsx]

## Sheet: Global result
Database of essential genes in Ilex paraguariensis
DEG Categories	#
# Ilex Transcripts with DEG hit	5225
# DEG identifiers hits in Ilex p	13707
Ilex p DEG hits	346
Ilex p absentDEG hits	10
% of DEG in Ilex p	0.972

## Sheet: DEG library & Ilex pres-abs
#NO	AC	Gene Name	Function	Organism
1	DEG20030001	SUS 1	RNA Helicase	Arabidopsis thaliana														Common	Unique Ath	Gene Name	Function
2	DEG20030002	FUS 5	Component of COP9 Signalosome	Arabidopsis thaliana														DEG20030001	DEG20030011	EMB 2284	Subunit of DNA Polymerase Epsilon
3	DEG20030003	MEA	SET Domain Polycomb Protein	Arabidopsis thaliana														DEG20030002	DEG20030029	TTN 10	GINS Complex Subunit (PSF3)
4	DEG20030004	EMB 2386	Ribosomal Protein L19	Arabidopsis thaliana														DEG20030003	DEG20030039	EMB 2204	Unknown
5	DEG20030005	EMB 1687	Ribonuclease P Family (POP5)	Arabidopsis thaliana														DEG20030004	DEG20030175	TTN 9	Unknown
6	DEG20030006	EMB 2394	Chloroplast 50S Ribosomal Protein L6	Arabidopsis thaliana														DEG20030005	DEG20030176	EMB 2743	Uncertain
7	DEG20030007	PDE 247	PPR Protein	Arabidopsis thaliana														DEG20030006	DEG20030229	EMB 2739	Unknown
8	DEG20030008	EMB 1444	PPR Protein	Arabidopsis thaliana														DEG20030007	DEG20030301	EMB 1379	Uncertain
9	DEG20030009	PDS 1	p-Hydroxyphenylpyruvate Dioxygenase	Arabidopsis thaliana														DEG20030008	DEG20030303	CYL 2	DNA Polymerase Epsilon, Subunit
10	DEG20030010	TIC 110	Chloroplast Import Protein	Arabidopsis thaliana														DEG20030009	DEG20030320	EMB 2656	Chromosome Condensation
11	DEG20030011	EMB 2284	Subunit of DNA Polymerase Epsilon	Arabidopsis thaliana														DEG20030010	DEG20030323	EMB 3008	MADS-Box Family Protein
12	DEG20030012	FATB	Acyl-Acyl Carrier Protein Thioesterase	Arabidopsis thaliana														DEG20030012
13	DEG20030013	PDE 166	Magnesium Chelatase (CHLD)	Arabidopsis thaliana														DEG20030013
14	DEG20030014	KN	Cytokinesis-Specific Syntaxin	Arabidopsis thaliana														DEG20030014
15	DEG20030015	EMB 2411	Helicase/Nuclease (Dna2)	Arabidopsis thaliana														DEG20030015
16	DEG20030016	EMB 3001	MIZ Zinc Finger Protein Family	Arabidopsis thaliana														DEG20030016
17	DEG20030017	AtCDC 5	DNA Binding Protein	Arabidopsis thaliana														DEG20030017
18	DEG20030018	GRP 23	Novel PPR Protein	Arabidopsis thaliana														DEG20030018
19	DEG20030019	EMB 2004	Uncertain	Arabidopsis thaliana														DEG20030019
20	DEG20030020	EMB 1738	Obtusifoliol 14-Alpha Demethylase (CYP51)	Arabidopsis thaliana														DEG20030020
21	DEG20030021	EMB 2749	NAM-Like Protein	Arabidopsis thaliana														DEG20030021
22	DEG20030022	KEU	Cytokinesis-Related Sec1 Protein	Arabidopsis thaliana														DEG20030022
23	DEG20030023	EMB 1586	DEAD/DEAH Box RNA Helicase	Arabidopsis thaliana														DEG20030023
24	DEG20030024	EMB 1745	Uncertain	Arabidopsis thaliana														DEG20030024
25	DEG20030025	EMB 30	ARF Guanine Exchange Factor	Arabidopsis thaliana														DEG20030025
26	DEG20030026	TWN 2	Valyl tRNA Synthetase	Arabidopsis thaliana														DEG20030026
27	DEG20030027	AtCCMH	Mitochondrial Cytochrome C Maturation	Arabidopsis thaliana														DEG20030027
28	DEG20030028	ARP 4	Actin-Related Protein	Arabidopsis thaliana														DEG20030028
29	DEG20030029	TTN 10	GINS Complex Subunit (PSF3)	Arabidopsis thaliana														DEG20030030
30	DEG20030030	TGD 1	Chloroplast Envelope Protein	Arabidopsis thaliana														DEG20030031
31	DEG20030031	MP	B3 Domain Transcription Factor	Arabidopsis thaliana														DEG20030032
32	DEG20030032	HYD 1	Sterol Isomerase	Arabidopsis thaliana														DEG20030033
33	DEG20030033	EMB 2719	26S Proteasome Regulatory Subunit (RPN3)	Arabidopsis thaliana														DEG20030034
34	DEG20030034	EMB 1507	Spliceosome-Associated RNA Helicase	Arabidopsis thaliana														DEG20030035
35	DEG20030035	RSH	Cell Wall Hydroxyproline-Rich Glycoprotein	Arabidopsis thaliana														DEG20030036
36	DEG20030036	EMB 2170	Unknown	Arabidopsis thaliana														DEG20030037
37	DEG20030037	EMB 1968	Replication Factor C	Arabidopsis thaliana														DEG20030038
38	DEG20030038	LEC 1	Transcriptional Regulator	Arabidopsis thaliana														DEG20030040
39	DEG20030039	EMB 2204	Unknown	Arabidopsis thaliana														DEG20030041
40	DEG20030040	AtCAF 2	Chloroplast Intron Splicing Factor	Arabidopsis thaliana														DEG20030042
41	DEG20030041	EMB 2421	Polyketide Hydroxylase Related Monooxygenase	Arabidopsis thaliana														DEG20030043
42	DEG20030042	LEC 2	B3 Domain Transcription Factor	Arabidopsis thaliana														DEG20030044
43	DEG20030043	EMB 2279	PPR Protein	Arabidopsis thaliana														DEG20030045
44	DEG20030044	HISN 2	Histidine Biosynthesis	Arabidopsis thaliana														DEG20030046
45	DEG20030045	EMB 2733	RNA Helicase (Prp2)	Arabidopsis thaliana														DEG20030047
46	DEG20030046	EMB 3003	Dihydrolipoamide S-Acetyltransferase; Chloroplast Pyruvate Decarboxylase Complex; Putative E3 Binding Protein	Arabidopsis thaliana														DEG20030048
47	DEG20030047	EMB 2756	Unknown	Arabidopsis thaliana														DEG20030049
48	DEG20030048	ACC 1	Acetyl-CoA Carboxylase	Arabidopsis thaliana														DEG20030050
49	DEG20030049	EMB 2207	Ribosomal Protein L3	Arabidopsis thaliana														DEG20030051
50	DEG20030050	EMB 1075	Serine Decarboxylase	Arabidopsis thaliana														DEG20030052
51	DEG20030051	EMB 2191	Uncertain	Arabidopsis thaliana														DEG20030053
52	DEG20030052	EMB 1144	Chorismate Synthase	Arabidopsis thaliana														DEG20030054
53	DEG20030053	EMB 1129	Ribosomal Protein S17	Arabidopsis thaliana														DEG20030055
54	DEG20030054	EMB 1273	Unknown	Arabidopsis thaliana														DEG20030056
55	DEG20030055	TOR	Protein Kinase (Target of Rapamycin)	Arabidopsis thaliana														DEG20030057
56	DEG20030056	ETHE 1	Glyoxylate-Like Protein	Arabidopsis thaliana														DEG20030058
57	DEG20030057	EMB 1275	Calpain-Type Cysteine Protease	Arabidopsis thaliana														DEG20030059
58	DEG20030058	EMB 1011	Uncertain	Arabidopsis thaliana														DEG20030060
59	DEG20030059	MINI 3	WRKY Transcription Factor	Arabidopsis thaliana														DEG20030061
60	DEG20030060	AtPARN	CAF1 Family Ribonuclease	Arabidopsis thaliana														DEG20030062
61	DEG20030061	EMB 1860	Inner Mitochondrial Membrane Protein (Tim50)	Arabidopsis thaliana														DEG20030063
62	DEG20030062	EMB 1303	Unknown	Arabidopsis thaliana														DEG20030064
63	DEG20030063	EMB 1674	Unknown	Arabidopsis thaliana														DEG20030065
64	DEG20030064	EMB 1220	PRP31 Splicing Factor	Arabidopsis thaliana														DEG20030066
65	DEG20030065	STM	Knotted Class Homeodomain Protein	Arabidopsis thaliana														DEG20030067
66	DEG20030066	SCO 1	Plastid Elongation Factor G	Arabidopsis thaliana														DEG20030068
67	DEG20030067	PDE 316	Similar to Bacterial mur E Protein	Arabidopsis thaliana														DEG20030069
68	DEG20030068	YDA	MAP3K Protein Kinase	Arabidopsis thaliana														DEG20030070
69	DEG20030069	PDE 194	Formyl Transferase	Arabidopsis thaliana														DEG20030071
70	DEG20030070	EMB 1688	Uncertain	Arabidopsis thaliana														DEG20030072
71	DEG20030071	KNF	Alpha Glucosidase I	Arabidopsis thaliana														DEG20030073
72	DEG20030072	ISE 2	DEAD Box Helicase	Arabidopsis thaliana														DEG20030074
73	DEG20030073	PFI	Tubulin Folding Cofactor E	Arabidopsis thaliana														DEG20030075
74	DEG20030074	FAB 1	Ketoacyl-Acyl Carrier Protein Synthase	Arabidopsis thaliana														DEG20030076
75	DEG20030075	TWN 3	Ribosomal Protein S9	Arabidopsis thaliana														DEG20030077
76	DEG20030076	EMB 2184	Chloroplast Ribosomal Protein L31	Arabidopsis thaliana														DEG20030078
77	DEG20030077	EMB 1793	Uncertain	Arabidopsis thaliana														DEG20030079
78	DEG20030078	TPS 1	Trehalose-6-Phosphate Synthase 1	Arabidopsis thaliana														DEG20030080
79	DEG20030079	EMB 1473	Chloroplast Ribosomal Protein L13	Arabidopsis thaliana														DEG20030081
80	DEG20030080	EMB 1135	DNA-Binding Protein	Arabidopsis thaliana														DEG20030082
81	DEG20030081	EMB 2217	PPR Protein	Arabidopsis thaliana														DEG20030083
82	DEG20030082	EMB 1047	Chloroplast FtsH-Like Protease	Arabidopsis thaliana														DEG20030084
83	DEG20030083	PEX 2	Peroxisomal Protein	Arabidopsis thaliana														DEG20030085
84	DEG20030084	SUS 2	PRP8 Splicing Factor	Arabidopsis thaliana														DEG20030086
85	DEG20030085	EMB 1427	Gamma Tubulin (GCP5)	Arabidopsis thaliana														DEG20030087
86	DEG20030086	EMB 2753	N-Terminal Acetyltransferase	Arabidopsis thaliana														DEG20030088
87	DEG20030087	PDE 318	Uncertain	Arabidopsis thaliana														DEG20030089
88	DEG20030088	QPT	NAD Biosynthesis	Arabidopsis thaliana														DEG20030090
89	DEG20030089	PIN 4	Transmembrane Auxin Efflux Carrier	Arabidopsis thaliana														DEG20030091
90	DEG20030090	RIE 1	RING-H2 Zinc-Finger Protein	Arabidopsis thaliana														DEG20030092
91	DEG20030091	EMB 975	PPR Protein	Arabidopsis thaliana														DEG20030093
92	DEG20030092	EMB 1579	Uncertain	Arabidopsis thaliana														DEG20030094
93	DEG20030093	EMB 1956	Heat Shock Protein (Hsp90)	Arabidopsis thaliana														DEG20030095
94	DEG20030094	EMB 2761	Threonine tRNA Synthetase	Arabidopsis thaliana														DEG20030096
95	DEG20030095	SSP	Cytoplasmic Receptor Kinase	Arabidopsis thaliana														DEG20030097
96	DEG20030096	EMB 2762	U3 SnoRNP	Arabidopsis thaliana														DEG20030098
97	DEG20030097	EMB 2763	Ribonuclease II	Arabidopsis thaliana														DEG20030099
98	DEG20030098	EMB 2296	Ribosomal Protein L8/L2	Arabidopsis thaliana														DEG20030100
99	DEG20030099	TTN 5	ARL2 GTPase	Arabidopsis thaliana														DEG20030101
100	DEG20030100	EMB 2444	Spliceosome Associated Protein (SAP49)	Arabidopsis thaliana														DEG20030102
101	DEG20030101	TAG 1	Diacylglycerol Transferase (DGAT)	Arabidopsis thaliana														DEG20030103
102	DEG20030102	RPN 1A	26S Proteasome Subunit	Arabidopsis thaliana														DEG20030104
103	DEG20030103	EMB 2764	SUMO Activating Enzyme	Arabidopsis thaliana														DEG20030105
104	DEG20030104	EMB 2219	Uncertain	Arabidopsis thaliana														DEG20030106
105	DEG20030105	EMB 2001	Putative Small GTPase	Arabidopsis thaliana														DEG20030107
106	DEG20030106	PDE 319	Chloroplast DNA-Dependent RNA Polymerase	Arabidopsis thaliana														DEG20030108
107	DEG20030107	EMB 2410	Unknown	Arabidopsis thaliana														DEG20030109
108	DEG20030108	EMB 1345	WD Repeat Protein (Ciao1)	Arabidopsis thaliana														DEG20030110
109	DEG20030109	PEX 10	Peroxisomal Protein	Arabidopsis thaliana														DEG20030111
110	DEG20030110	PDE 135	Permease	Arabidopsis thaliana														DEG20030112
111	DEG20030111	EMB 1187	Choline Kinase	Arabidopsis thaliana														DEG20030113
112	DEG20030112	GRV 2	DnaJ Domain Protein (RME-8)	Arabidopsis thaliana														DEG20030114
113	DEG20030113	PDE 277	Ripening-Associated Protein (pTOM41)	Arabidopsis thaliana														DEG20030115
114	DEG20030114	TTN 7	SMC3 Cohesin	Arabidopsis thaliana														DEG20030116
115	DEG20030115	SLP	Chaperonin-60a	Arabidopsis thaliana														DEG20030117
116	DEG20030116	ALB 3	Chloroplast Protein Translocase (Oxa1p)	Arabidopsis thaliana														DEG20030118
117	DEG20030117	EMB 1997	Bifunctional PABA Synthase; Glutamine Amidotransferase	Arabidopsis thaliana														DEG20030119
118	DEG20030118	KIS	Tubulin Folding Cofactor A	Arabidopsis thaliana														DEG20030120
119	DEG20030119	EMB 3002	Hexaprenyldihydroxybenzoate Methyltransferase	Arabidopsis thaliana														DEG20030121
120	DEG20030120	VAR 2	Chloroplast Homolog of FtsH	Arabidopsis thaliana														DEG20030122
121	DEG20030121	EMB 1381	Unknown	Arabidopsis thaliana														DEG20030123
122	DEG20030122	EMB 2289	Chloroplast Protein Translocase (SECY2)	Arabidopsis thaliana														DEG20030124
123	DEG20030123	COP 1	Nuclear Protein that Represses Photomorphogenesis in the Dark	Arabidopsis thaliana														DEG20030125
124	DEG20030124	PID	Serine-Threonine Protein Kinase	Arabidopsis thaliana														DEG20030126
125	DEG20030125	EMB 1611	Uncertain	Arabidopsis thaliana														DEG20030127
126	DEG20030126	CSLA 7	Cellulose Synthase-Like Glycosyltransferase	Arabidopsis thaliana														DEG20030128
127	DEG20030127	FIS 2	Zinc Finger Transcriptional Regulator	Arabidopsis thaliana														DEG20030129
128	DEG20030128	HISN 3	Histidine Biosynthesis	Arabidopsis thaliana														DEG20030130
129	DEG20030129	ORC 2	Origin Recognition Complex Subunit 2	Arabidopsis thaliana														DEG20030131
130	DEG20030130	EMB 1513	Unknown	Arabidopsis thaliana														DEG20030132
131	DEG20030131	VCL 1	Vacuolar Protein Sorting (Vps16)	Arabidopsis thaliana														DEG20030133
132	DEG20030132	FAC 1	AMP Deaminase	Arabidopsis thaliana														DEG20030134
133	DEG20030133	PECT 1	Phosphatidylethanolamine Biosynthesis	Arabidopsis thaliana														DEG20030135
134	DEG20030134	EMB 2765	U5 Associated Protein (Aquarius)	Arabidopsis thaliana														DEG20030136
135	DEG20030135	CYT 1	Mannose-1-Phosphate Guanyltransferase; GDP-Mannose Pyrophosphorylase	Arabidopsis thaliana														DEG20030137
136	DEG20030136	PDE 323	Ubiquitin-Specific Protease (UBP5)	Arabidopsis thaliana														DEG20030138
137	DEG20030137	EMB 2776	U4/U6 snRNP (Prp4)	Arabidopsis thaliana														DEG20030139
138	DEG20030138	EMB 2654	PPR Protein	Arabidopsis thaliana														DEG20030140
139	DEG20030139	BIO 2	Biotin Synthase	Arabidopsis thaliana														DEG20030141
140	DEG20030140	EMB 2777	U3 snRNP (Sas10)	Arabidopsis thaliana														DEG20030142
141	DEG20030141	EMB 2766	COPII Coat Protein (Sec31)	Arabidopsis thaliana														DEG20030143
142	DEG20030142	EMB 1067	2' tRNA Phosphotransferase	Arabidopsis thaliana														DEG20030144
143	DEG20030143	SSE	Peroxisomal Biogenesis Factor (Pex16)	Arabidopsis thaliana														DEG20030145
144	DEG20030144	EMB 2301	No Apical Meristem (NAM) Like Protein	Arabidopsis thaliana														DEG20030146
145	DEG20030145	AtSWI 3A	DNA Binding Protein	Arabidopsis thaliana														DEG20030147
146	DEG20030146	PAC	Uncertain	Arabidopsis thaliana														DEG20030148
147	DEG20030147	AtCFM 2	Chloroplast Intron Splicing Factor	Arabidopsis thaliana														DEG20030149
148	DEG20030148	EMB 1354	AAA ATPase	Arabidopsis thaliana														DEG20030150
149	DEG20030149	EMB 2768	Tyrosine tRNA Synthetase	Arabidopsis thaliana														DEG20030151
150	DEG20030150	EMB 2458	FtsH Protease (AAA ATPase)	Arabidopsis thaliana														DEG20030152
151	DEG20030151	EMB 2171	Ribosomal Protein L17/L23	Arabidopsis thaliana														DEG20030153
152	DEG20030152	PEX 12	Peroxisomal Protein	Arabidopsis thaliana														DEG20030154
153	DEG20030153	PDE 181	Zeta Carotene Desaturase	Arabidopsis thaliana														DEG20030155
154	DEG20030154	EMB 2016	Unknown	Arabidopsis thaliana														DEG20030156
155	DEG20030155	EMB 3004	Dehydroquinate Dehydratase; Shikimate Dehydrogenase	Arabidopsis thaliana														DEG20030157
156	DEG20030156	EMB 2750	PPR Protein	Arabidopsis thaliana														DEG20030158
157	DEG20030157	PDE 320	Unknown	Arabidopsis thaliana														DEG20030159
158	DEG20030158	EMB 1974	Unknown	Arabidopsis thaliana														DEG20030160
159	DEG20030159	EMB 1990	Uncertain	Arabidopsis thaliana														DEG20030161
160	DEG20030160	AtNAP 7	Plastidic SufC-Like ABC/ATPase	Arabidopsis thaliana														DEG20030162
161	DEG20030161	AtGYR A	DNA Gyrase Subunit A	Arabidopsis thaliana														DEG20030163
162	DEG20030162	DGD 1	Digalactosyl Diacylglycerol Synthase	Arabidopsis thaliana														DEG20030164
163	DEG20030163	AML 1	Ribosomal Protein S5	Arabidopsis thaliana														DEG20030165
164	DEG20030164	EMB 2738	Uncertain	Arabidopsis thaliana														DEG20030166
165	DEG20030165	EMB 2742	CTP Synthase (UTP-Ammonia Ligase)	Arabidopsis thaliana														DEG20030167
166	DEG20030166	EMB 2769	U5 Associated Protein (Cwc15)	Arabidopsis thaliana														DEG20030168
167	DEG20030167	EMB 2083	FtsH Protease (AAA ATPase)	Arabidopsis thaliana														DEG20030169
168	DEG20030168	PDE 321	OPT Transporter (YSL5)	Arabidopsis thaliana														DEG20030170
169	DEG20030169	EMB 1270	PPR Protein	Arabidopsis thaliana														DEG20030171
170	DEG20030170	EMB 2454	Zinc Finger Protein	Arabidopsis thaliana														DEG20030172
171	DEG20030171	EMB 1865	Chloroplast Splicing Factor (CRS1)	Arabidopsis thaliana														DEG20030173
172	DEG20030172	IKU 2	LRR Kinase	Arabidopsis thaliana														DEG20030174
173	DEG20030173	AtVPS 9A	Rab5 Guanine Exchange Factor	Arabidopsis thaliana														DEG20030177
174	DEG20030174	EMB 2736	Serine/Threonine Protein Phosphatase 6	Arabidopsis thaliana														DEG20030178
175	DEG20030175	TTN 9	Unknown	Arabidopsis thaliana														DEG20030179
176	DEG20030176	EMB 2743	Uncertain	Arabidopsis thaliana														DEG20030180
177	DEG20030177	EMB 2729	1,4-alpha-glucan branching enzyme	Arabidopsis thaliana														DEG20030181
178	DEG20030178	TTN 6	UBP14 Deubiquitinating Enzyme	Arabidopsis thaliana														DEG20030182
179	DEG20030179	FIE	WD Polycomb Protein	Arabidopsis thaliana														DEG20030183
180	DEG20030180	RSY 3	Uncertain	Arabidopsis thaliana														DEG20030184
181	DEG20030181	PL E2	Chloroplast Pyruvate Decarboxylase E2 Subunit	Arabidopsis thaliana														DEG20030185
182	DEG20030182	FUS 3	B3 Domain Transcription Factor	Arabidopsis thaliana														DEG20030186
183	DEG20030183	RST 1	Unknown; Cuticular Wax Formation	Arabidopsis thaliana														DEG20030187
184	DEG20030184	EMB 2076	PPR Protein	Arabidopsis thaliana														DEG20030188
185	DEG20030185	HIRA	Chromatin Remodeling Factor	Arabidopsis thaliana														DEG20030189
186	DEG20030186	EMB 2474	Small Zinc Finger Protein	Arabidopsis thaliana														DEG20030190
187	DEG20030187	TOC 75	Chloroplast Import Protein	Arabidopsis thaliana														DEG20030191
188	DEG20030188	EDD	Chloroplast Glycyl tRNA Synthetase	Arabidopsis thaliana														DEG20030192
189	DEG20030189	EMB 2423	Uncertain	Arabidopsis thaliana														DEG20030193
190	DEG20030190	PDE 312	Uncertain	Arabidopsis thaliana														DEG20030194
191	DEG20030191	EMB 1080	Ribosomal Protein S11	Arabidopsis thaliana														DEG20030195
192	DEG20030192	EMB 2261	PPR Protein	Arabidopsis thaliana														DEG20030196
193	DEG20030193	EMB 1796	PPR Protein	Arabidopsis thaliana														DEG20030197
194	DEG20030194	AtMUT 11	WD-40 Protein; Component of Trithorax-Like Complex	Arabidopsis thaliana														DEG20030198
195	DEG20030195	MNP	GATA Factor Transcriptional Regulator	Arabidopsis thaliana														DEG20030199
196	DEG20030196	PDE 322	Chloroplast RNA Binding Protein (CP33)	Arabidopsis thaliana														DEG20030200
197	DEG20030197	EMB 2167	Ubiquitin Fused to Ribosomal Protein L40 (UbA52)	Arabidopsis thaliana														DEG20030201
198	DEG20030198	FK	Sterol C-14 Reductase	Arabidopsis thaliana														DEG20030202
199	DEG20030199	PAS 1	Immunophilin-like FK506 Binding Protein	Arabidopsis thaliana														DEG20030203
200	DEG20030200	FIP 37	FKBP12 Interacting Protein	Arabidopsis thaliana														DEG20030204
201	DEG20030201	WRI 1	Transcription Factor	Arabidopsis thaliana														DEG20030205
202	DEG20030202	EMB 1967	Forkhead-Associated (FHA) Domain Protein	Arabidopsis thaliana														DEG20030206
203	DEG20030203	EMB 2360	Chloroplast Glutathione Reductase	Arabidopsis thaliana														DEG20030207
204	DEG20030204	TTN 8	SMC1 Cohesin	Arabidopsis thaliana														DEG20030208
205	DEG20030205	AMP 1	Putative Glutamate Carboxypeptidase	Arabidopsis thaliana														DEG20030209
206	DEG20030206	P5CS 2	Proline Biosynthesis	Arabidopsis thaliana														DEG20030210
207	DEG20030207	EMB 1624	Translation Initiation Factor (EIF-6)	Arabidopsis thaliana														DEG20030211
208	DEG20030208	EMB 1637	SUMO Conjugating Enzyme (SCE1)	Arabidopsis thaliana														DEG20030212
209	DEG20030209	TTN 1	Tubulin Folding Cofactor D	Arabidopsis thaliana														DEG20030213
210	DEG20030210	ARP 7	Actin-Related Protein	Arabidopsis thaliana														DEG20030214
211	DEG20030211	FUS 6	Component of COP9 Signalosome	Arabidopsis thaliana														DEG20030215
212	DEG20030212	EMB 1703	Unknown	Arabidopsis thaliana														DEG20030216
213	DEG20030213	APG 3	Translation Releasing Factor RF-1	Arabidopsis thaliana														DEG20030217
214	DEG20030214	JLO	LOB domain protein	Arabidopsis thaliana														DEG20030218
215	DEG20030215	PRL	DNA Replication Licensing Factor	Arabidopsis thaliana														DEG20030219
216	DEG20030216	AXR 6	Cullin 1 Protein	Arabidopsis thaliana														DEG20030220
217	DEG20030217	ABP 1	Auxin Binding Protein 1	Arabidopsis thaliana														DEG20030221
218	DEG20030218	AtFH	Frataxin	Arabidopsis thaliana														DEG20030222
219	DEG20030219	EMB 2770	U5 snRNP (Prp6)	Arabidopsis thaliana														DEG20030223
220	DEG20030220	EMB 2369	Leucyl tRNA Synthetase	Arabidopsis thaliana														DEG20030224
221	DEG20030221	EMB 1691	DNA Methyltransferase	Arabidopsis thaliana														DEG20030225
222	DEG20030222	DET 1	Nuclear-Localized Protein	Arabidopsis thaliana														DEG20030226
223	DEG20030223	EMB 1706	Methyltransferase MT-A70	Arabidopsis thaliana														DEG20030227
224	DEG20030224	EMB 2448	Vacuolar H+ ATPase (VHA-E1)	Arabidopsis thaliana														DEG20030228
225	DEG20030225	EMB 2778	HMG-CoA Synthase	Arabidopsis thaliana														DEG20030230
226	DEG20030226	EMB 1395	S-Adenosyl Homocysteine Hydrolase	Arabidopsis thaliana														DEG20030231
227	DEG20030227	COP 9	Component of COP9 Signalosome	Arabidopsis thaliana														DEG20030232
228	DEG20030228	PDE 226	Phytoene Desaturase	Arabidopsis thaliana														DEG20030233
229	DEG20030229	EMB 2739	Unknown	Arabidopsis thaliana														DEG20030234
230	DEG20030230	CLA	1-Deoxyxylulose 5-Phosphate Synthase	Arabidopsis thaliana														DEG20030235
231	DEG20030231	OPT 3	Oligopeptide Transporter	Arabidopsis thaliana														DEG20030236
232	DEG20030232	EMB 3022	C2H2 Zinc Finger Protein	Arabidopsis thaliana														DEG20030237
233	DEG20030233	CH 42	Magnesium Chelatase (CHLI)	Arabidopsis thaliana														DEG20030238
234	DEG20030234	EMB 3006	Unknown	Arabidopsis thaliana														DEG20030239
235	DEG20030235	EMB 1895	Unknown	Arabidopsis thaliana														DEG20030240
236	DEG20030236	EMB 1025	PPR Protein	Arabidopsis thaliana														DEG20030241
237	DEG20030237	EMB 2271	WD-40 Repeat; U3 snoRNP Associated Protein	Arabidopsis thaliana														DEG20030242
238	DEG20030238	EMB 1417	Uncertain	Arabidopsis thaliana														DEG20030243
239	DEG20030239	EMB 1989	RNA Polymerase II Subunit	Arabidopsis thaliana														DEG20030244
240	DEG20030240	QQT 2	ATP/GTP Binding Protein	Arabidopsis thaliana														DEG20030245
241	DEG20030241	IM	Chloroplast Homolog of Mitochondrial Alternative Oxidase	Arabidopsis thaliana														DEG20030246
242	DEG20030242	AESP	Separase	Arabidopsis thaliana														DEG20030247
243	DEG20030243	RML 1	Gamma-Glutamylcysteine Synthetase	Arabidopsis thaliana														DEG20030248
244	DEG20030244	EMB 1290	Protein Kinase	Arabidopsis thaliana														DEG20030249
245	DEG20030245	TIC 32	Subunit of Tic Complex; Short chain dehydrogenase	Arabidopsis thaliana														DEG20030250
246	DEG20030246	AtPPT 1	Ubiquinone Biosynthesis	Arabidopsis thaliana														DEG20030251
247	DEG20030247	EMB 1027	Arginyl tRNA Synthetase	Arabidopsis thaliana														DEG20030252
248	DEG20030248	EMB 1374	Activator of Plastidic and Mitochondrial Desulfurases (AtSufE)	Arabidopsis thaliana														DEG20030253
249	DEG20030249	HISN 4	Histidine Biosynthesis	Arabidopsis thaliana														DEG20030254
250	DEG20030250	EMB 1923	Unknown	Arabidopsis thaliana														DEG20030255
251	DEG20030251	EMB 2726	Translation Elongation Factor Ts	Arabidopsis thaliana														DEG20030256
252	DEG20030252	EMB 2752	Unknown	Arabidopsis thaliana														DEG20030257
253	DEG20030253	EMB 2757	WD-40 Repeat Protein	Arabidopsis thaliana														DEG20030258
254	DEG20030254	EMB 1353	Unknown	Arabidopsis thaliana														DEG20030259
255	DEG20030255	EMB 1995	2-Acylglycerophosphoethanolamine Acyltransferase	Arabidopsis thaliana														DEG20030260
256	DEG20030256	DBR 1	Lariat Debranching Enzyme	Arabidopsis thaliana														DEG20030261
257	DEG20030257	RSW 1	Cellulose Synthase	Arabidopsis thaliana														DEG20030262
258	DEG20030258	AtLA 1	RNA Binding Protein	Arabidopsis thaliana														DEG20030263
259	DEG20030259	APM 1	Bifunctional M1 Aminopeptidase	Arabidopsis thaliana														DEG20030264
260	DEG20030260	EMB 2751	ABC Transporter	Arabidopsis thaliana														DEG20030265
261	DEG20030261	RPD 1	Unknown	Arabidopsis thaliana														DEG20030266
262	DEG20030262	AGD 2	Class 2 Aminotransferase	Arabidopsis thaliana														DEG20030267
263	DEG20030263	EMB 2758	PPR Protein	Arabidopsis thaliana														DEG20030268
264	DEG20030264	SSR 16	Mitochondrial Ribosomal Protein S16	Arabidopsis thaliana														DEG20030269
265	DEG20030265	EMB 2779	Serine Palmitoyltransferase (LCB1 Subunit)	Arabidopsis thaliana														DEG20030270
266	DEG20030266	EMB 2754	Putative Vacuolar Protein (VPS39)	Arabidopsis thaliana														DEG20030271
267	DEG20030267	PDE 191	Uncertain	Arabidopsis thaliana														DEG20030272
268	DEG20030268	EMB 2453	PPR Protein	Arabidopsis thaliana														DEG20030273
269	DEG20030269	POR	Tubulin Folding Cofactor C	Arabidopsis thaliana														DEG20030274
270	DEG20030270	AtASP 38	Aspartic Protease	Arabidopsis thaliana														DEG20030275
271	DEG20030271	EMB 2730	Ribonuclease II Family Protein	Arabidopsis thaliana														DEG20030276
272	DEG20030272	EMB 1899	PPR Protein	Arabidopsis thaliana														DEG20030277
273	DEG20030273	DME	DNA Glycosylase	Arabidopsis thaliana														DEG20030278
274	DEG20030274	EMB 2771	E3 Ubiquitin Ligase (APC1)	Arabidopsis thaliana														DEG20030279
275	DEG20030275	EMB 2735	Unknown	Arabidopsis thaliana														DEG20030280
276	DEG20030276	EXS	LRR Receptor Kinase	Arabidopsis thaliana														DEG20030281
277	DEG20030277	PEI	Zinc Finger Transcriptional Regulator	Arabidopsis thaliana														DEG20030282
278	DEG20030278	EMB 1873	Agmatine Iminohydrolase	Arabidopsis thaliana														DEG20030283
279	DEG20030279	EMB 2107	26S Proteasome Regulatory Subunit (RPN5)	Arabidopsis thaliana														DEG20030284
280	DEG20030280	HISN 6A	Histidinol Phosphate Aminotransferase	Arabidopsis thaliana														DEG20030285
281	DEG20030281	EMB 3010	40S Ribosomal Protein S6 (RPS6B)	Arabidopsis thaliana														DEG20030286
282	DEG20030282	PAS 2	Protein Tyrosine Phosphatase Like (Ptp1)	Arabidopsis thaliana														DEG20030287
283	DEG20030283	PDE 149	Transmembrane Transport Protein	Arabidopsis thaliana														DEG20030288
284	DEG20030284	EMB 2220	CCAAT Box Transcription Factor (Hap2A)	Arabidopsis thaliana														DEG20030289
285	DEG20030285	EMB 3011	RNA Helicase	Arabidopsis thaliana														DEG20030290
286	DEG20030286	FY	Nuclear RNA Binding Protein	Arabidopsis thaliana														DEG20030291
287	DEG20030287	SMT 1	Sterol Methyltransferase (Yeast Erg6p)	Arabidopsis thaliana														DEG20030292
288	DEG20030288	AO	NAD Biosynthesis	Arabidopsis thaliana														DEG20030293
289	DEG20030289	EMB 2772	Proline Biosynthesis	Arabidopsis thaliana														DEG20030294
290	DEG20030290	EMB 2773	Uncertain	Arabidopsis thaliana														DEG20030295
291	DEG20030291	CAC 1A	Biotin Carboxyl Carrier Protein	Arabidopsis thaliana														DEG20030296
292	DEG20030292	PDE 120	Chloroplast Protein Import (Tic40)	Arabidopsis thaliana														DEG20030297
293	DEG20030293	EMB 2247	Valine tRNA Synthetase	Arabidopsis thaliana														DEG20030298
294	DEG20030294	TOZ	Uncertain	Arabidopsis thaliana														DEG20030299
295	DEG20030295	EMB 1241	Chloroplast GrpE Protein (CGE1)	Arabidopsis thaliana														DEG20030300
296	DEG20030296	FS 1	Protein Phosphatase (PP2A)	Arabidopsis thaliana														DEG20030302
297	DEG20030297	EMB 3013	Protein Kinase-Related	Arabidopsis thaliana														DEG20030304
298	DEG20030298	EMB 3007	Chaperonin	Arabidopsis thaliana														DEG20030305
299	DEG20030299	EMB 2734	Karyopherin Beta 3 Transportin	Arabidopsis thaliana														DEG20030306
300	DEG20030300	EMB 1401	Translation Initiation Factor (EIF-2 Beta)	Arabidopsis thaliana														DEG20030307
301	DEG20030301	EMB 1379	Uncertain	Arabidopsis thaliana														DEG20030308
302	DEG20030302	AtRFC 1	Replication Factor C Large Subunit	Arabidopsis thaliana														DEG20030309
303	DEG20030303	CYL 2	DNA Polymerase Epsilon, Subunit	Arabidopsis thaliana														DEG20030310
304	DEG20030304	PNT 1	ER-Localized Mannosyl Transferase	Arabidopsis thaliana														DEG20030311
305	DEG20030305	EMB 1705	Uncertain	Arabidopsis thaliana														DEG20030312
306	DEG20030306	EMB 1211	Uncertain	Arabidopsis thaliana														DEG20030313
307	DEG20030307	EMB 1030	Alanine tRNA Synthetase	Arabidopsis thaliana														DEG20030314
308	DEG20030308	PHS 1	MAPK Phosphatase	Arabidopsis thaliana														DEG20030315
309	DEG20030309	EMB 1265	Cleavage and Polyadenylation Specificity Factor	Arabidopsis thaliana														DEG20030316
310	DEG20030310	EMB 3009	BAHD Transferase Family	Arabidopsis thaliana														DEG20030317
311	DEG20030311	SIG 5	RNA Polymerase Factor	Arabidopsis thaliana														DEG20030318
312	DEG20030312	PDE 225	Unknown	Arabidopsis thaliana														DEG20030319
313	DEG20030313	EMB 2024	6-Phosphogluconolactonase	Arabidopsis thaliana														DEG20030321
314	DEG20030314	EMB 1138	DEAD/DEAH Box RNA Helicase	Arabidopsis thaliana														DEG20030322
315	DEG20030315	EMB 976	PPR Protein	Arabidopsis thaliana														DEG20030324
316	DEG20030316	EMB 2473	Uncertain	Arabidopsis thaliana														DEG20030325
317	DEG20030317	EMB 1644	U6 snRNA Associated Protein (LSm4)	Arabidopsis thaliana														DEG20030326
318	DEG20030318	EMB 2775	DNA Replication Factor (RFC3)	Arabidopsis thaliana														DEG20030327
319	DEG20030319	EMB 1467	Mitochondrial NADH Dehydrogenase	Arabidopsis thaliana														DEG20030328
320	DEG20030320	EMB 2656	Chromosome Condensation	Arabidopsis thaliana														DEG20030329
321	DEG20030321	EMB 2744	PPR Protein	Arabidopsis thaliana														DEG20030330
322	DEG20030322	EMB 2745	PPR Protein	Arabidopsis thaliana														DEG20030331
323	DEG20030323	EMB 3008	MADS-Box Family Protein	Arabidopsis thaliana														DEG20030332
324	DEG20030324	EMB 506	Uncertain	Arabidopsis thaliana														DEG20030333
325	DEG20030325	EMB 3012	Uncertain	Arabidopsis thaliana														DEG20030334
326	DEG20030326	GLA 1	Dihydrofolate Synthetase	Arabidopsis thaliana														DEG20030335
327	DEG20030327	ADL 1A	Dynamin-Like Protein	Arabidopsis thaliana														DEG20030336
328	DEG20030328	COP 8	Component of COP9 Signalosome	Arabidopsis thaliana														DEG20030337
329	DEG20030329	EMB 1276	Acetyl CoA Acetyl Transferase (Thiolase)	Arabidopsis thaliana														DEG20030338
330	DEG20030330	SMC 4	Condensin	Arabidopsis thaliana														DEG20030339
331	DEG20030331	MET 1	Methyltransferase	Arabidopsis thaliana														DEG20030340
332	DEG20030332	EMB 1879	Unknown	Arabidopsis thaliana														DEG20030341
333	DEG20030333	EMB 1441	Uncertain	Arabidopsis thaliana														DEG20030342
334	DEG20030334	QS	NAD Biosynthesis	Arabidopsis thaliana														DEG20030343
335	DEG20030335	EMB 1006	PPR Protein	Arabidopsis thaliana														DEG20030344
336	DEG20030336	MAB 1	Mitochondrial PDH-E1 Beta	Arabidopsis thaliana														DEG20030345
337	DEG20030337	PKP 1	Plastidic Pyruvate Kinase B1 Subunit	Arabidopsis thaliana														DEG20030346
338	DEG20030338	EMB 2737	Unknown	Arabidopsis thaliana														DEG20030347
339	DEG20030339	EMB 2731	Unknown	Arabidopsis thaliana														DEG20030348
340	DEG20030340	EMB 2755	Asparaginyl-tRNA Synthetase	Arabidopsis thaliana														DEG20030349
341	DEG20030341	EMB 1789	Uncertain	Arabidopsis thaliana														DEG20030350
342	DEG20030342	BIO 1	7-KAP, DAP Aminotransferase	Arabidopsis thaliana														DEG20030351
343	DEG20030343	EMB 1629	Unknown	Arabidopsis thaliana														DEG20030352
344	DEG20030344	MSI 1	WD-40 Repeat Protein	Arabidopsis thaliana														DEG20030353
345	DEG20030345	EMB 2407	Imidazoleglycerol-Phosphate Synthase Subunit H; Pyroxidine Amidotransferase	Arabidopsis thaliana														DEG20030354
346	DEG20030346	EMB 2728	Ribulose-5-Phosphate-3-Epimerase	Arabidopsis thaliana														DEG20030355
347	DEG20030347	TTN 3	SMC2 Condensin	Arabidopsis thaliana														DEG20030356
348	DEG20030348	DOM 1	Uncertain	Arabidopsis thaliana
349	DEG20030349	PDE 129	1-Deoxyxylulose 5-Phosphate Reductoisomerase	Arabidopsis thaliana
350	DEG20030350	EMB 1692	Uncertain	Arabidopsis thaliana
351	DEG20030351	EMB 2759	Unknown	Arabidopsis thaliana
352	DEG20030352	EMB 2746	Uncertain	Arabidopsis thaliana
353	DEG20030353	EMB 2780	DNA Polymerase Delta, Subunit	Arabidopsis thaliana
354	DEG20030354	EMB 2036	Uncertain	Arabidopsis thaliana
355	DEG20030355	DGL 1	OST Complex Subunit	Arabidopsis thaliana
356	DEG20030356	EMB 1408	PPR Protein	Arabidopsis thaliana

## Sheet: DEG hits in Ilex transcriptome
DEG hits in Ilex paraguariensis
Your Query Protein	No. of homologs in DEG	DEG AC Number
comp10016_c0_seq1 len=793 path=[912:0-438 1351:439-654 14:655-792]	1	DEG20030208;
comp100222_c0_seq1 len=376 path=[354:0-375]	2	DEG20030169; DEG20030322;
comp10032_c0_seq1 len=2547 path=[3839:0-2447 7799:2448-2546]	10	DEG20030286; DEG20030294; DEG20030194; DEG20030137; DEG20030185; DEG20030179;DEG20030344; DEG20030123; DEG20030237; DEG20030108;
comp10032_c0_seq2 len=3832 path=[3839:0-2447 6287:2448-2891 6760:2892-3831]	10	DEG20030286; DEG20030294; DEG20030194; DEG20030137; DEG20030185; DEG20030179;DEG20030344; DEG20030123; DEG20030237; DEG20030108;
comp10032_c0_seq3 len=3861 path=[3839:0-2447 6287:2448-2891 6731:2892-2920 6760:2921-3860]	10	DEG20030286; DEG20030294; DEG20030194; DEG20030137; DEG20030185; DEG20030179;DEG20030344; DEG20030123; DEG20030237; DEG20030108;
comp100347_c0_seq1 len=494 path=[472:0-493]	8	DEG20030008; DEG20030322; DEG20030192; DEG20030272; DEG20030263; DEG20030321;DEG20030007; DEG20030138;
comp10035_c0_seq1 len=1564 path=[1542:0-273 1816:274-1563]	1	DEG20030342;
comp10035_c0_seq2 len=1346 path=[3131:0-55 1816:56-1345]	1	DEG20030342;
comp100375_c0_seq1 len=226 path=[1:0-225]	1	DEG20030157;
comp10042_c0_seq1 len=1325 path=[3053:0-34 259:35-1266 1492:1267-1324]	1	DEG20030125;
comp10042_c0_seq2 len=1548 path=[1:0-257 259:258-1489 1492:1490-1547]	1	DEG20030125;
comp10043_c0_seq1 len=1160 path=[1:0-1159]	1	DEG20030014;
comp10047_c0_seq1 len=1315 path=[3563:0-1314]	2	DEG20030314; DEG20030023;
comp10047_c1_seq1 len=1158 path=[1136:0-1157]	2	DEG20030314; DEG20030023;
comp10048_c1_seq1 len=744 path=[722:0-743]	1	DEG20030300;
comp10051_c0_seq1 len=263 path=[241:0-130 372:131-262]	1	DEG20030172;
comp10063_c1_seq1 len=223 path=[647:0-222]	1	DEG20030196;
comp10063_c2_seq1 len=246 path=[224:0-245]	1	DEG20030196;
comp10070_c0_seq1 len=3150 path=[1:0-439 441:440-3149]	1	DEG20030100;
comp10083_c0_seq1 len=805 path=[783:0-297 1081:298-804]	1	DEG20030020;
comp101095_c0_seq1 len=218 path=[196:0-217]	1	DEG20030001;
comp10109_c2_seq1 len=1502 path=[1480:0-1501]	13	DEG20030138; DEG20030315; DEG20030268; DEG20030169; DEG20030335; DEG20030156;DEG20030322; DEG20030321; DEG20030263; DEG20030081; DEG20030236; DEG20030192;DEG20030007;
comp10123_c0_seq1 len=481 path=[459:0-480]	4	DEG20030244; DEG20030297; DEG20030172; DEG20030276;
comp10131_c0_seq1 len=1505 path=[1483:0-1504]	2	DEG20030324; DEG20030354;
comp10132_c0_seq1 len=219 path=[178:0-31 210:32-55 561:56-218]	2	DEG20030172; DEG20030276;
comp10146_c0_seq1 len=882 path=[1763:0-11 11:12-881]	2	DEG20030336; DEG20030230;
comp101518_c0_seq1 len=343 path=[321:0-342]	1	DEG20030276;
comp10154_c0_seq1 len=1096 path=[1985:0-185 13:186-1095]	1	DEG20030059;
comp10158_c0_seq2 len=1076 path=[1054:0-605 1660:606-660 1715:661-1075]	1	DEG20030201;
comp10165_c0_seq1 len=2357 path=[2334:0-505 2840:506-2332 4762:2333-2356]	1	DEG20030259;
comp10165_c0_seq2 len=2373 path=[2334:0-505 4686:506-521 2840:522-2348 4762:2349-2372]	1	DEG20030259;
comp10166_c0_seq1 len=1273 path=[1251:0-816 2068:817-1272]	1	DEG20030187;
comp101712_c0_seq1 len=257 path=[235:0-256]	1	DEG20030165;
comp10182_c0_seq1 len=829 path=[807:0-757 1565:758-772 1580:773-789 1597:790-828]	1	DEG20030031;
comp102009_c0_seq1 len=214 path=[192:0-213]	2	DEG20030244; DEG20030276;
comp102041_c0_seq1 len=290 path=[1:0-289]	1	DEG20030257;
comp10205_c0_seq1 len=790 path=[1:0-738 1838:739-742 1763:743-789]	1	DEG20030051;
comp10205_c0_seq2 len=869 path=[1:0-738 1838:739-742 744:743-868]	1	DEG20030051;
comp102122_c0_seq1 len=491 path=[1:0-490]	2	DEG20030172; DEG20030276;
comp10236_c0_seq1 len=1907 path=[1:0-1906]	1	DEG20030259;
comp102543_c0_seq1 len=204 path=[182:0-203]	1	DEG20030172;
comp10259_c0_seq1 len=1138 path=[1116:0-218 1335:219-1096 2213:1097-1137]	2	DEG20030028; DEG20030210;
comp10269_c0_seq1 len=522 path=[500:0-498 1277:499-521]	17	DEG20030138; DEG20030315; DEG20030268; DEG20030169; DEG20030335; DEG20030156;DEG20030193; DEG20030356; DEG20030322; DEG20030321; DEG20030184; DEG20030081;DEG20030008; DEG20030192; DEG20030236; DEG20030018; DEG20030007;
comp102747_c0_seq1 len=294 path=[1:0-293]	2	DEG20030037; DEG20030318;
comp10275_c0_seq1 len=433 path=[421:0-217 639:218-370 792:371-400 1266:401-432]	1	DEG20030112;
comp10275_c0_seq2 len=452 path=[421:0-217 864:218-379 792:380-409 822:410-451]	1	DEG20030112;
comp102834_c0_seq1 len=363 path=[341:0-362]	5	DEG20030244; DEG20030068; DEG20030172; DEG20030297; DEG20030276;
comp10293_c0_seq1 len=1344 path=[1322:0-1343]	2	DEG20030015; DEG20030134;
comp10298_c0_seq1 len=1053 path=[1031:0-1052]	1	DEG20030245;
comp10308_c0_seq1 len=299 path=[895:0-58 379:59-98 1073:99-121 741:122-298]	1	DEG20030090;
comp10308_c0_seq2 len=270 path=[248:0-130 379:131-170 419:171-269]	1	DEG20030090;
comp10321_c0_seq1 len=729 path=[706:0-340 1047:341-366 1796:367-728]	1	DEG20030173;
comp10321_c0_seq2 len=1819 path=[2135:0-1431 1047:1432-1457 1073:1458-1818]	1	DEG20030173;
comp10334_c0_seq1 len=285 path=[1:0-284]	6	DEG20030008; DEG20030192; DEG20030272; DEG20030263; DEG20030321; DEG20030007;
comp103377_c0_seq1 len=205 path=[1:0-204]	1	DEG20030001;
comp10341_c0_seq1 len=752 path=[1:0-389 391:390-751]	2	DEG20030072; DEG20030034;
comp103438_c0_seq1 len=237 path=[215:0-236]	2	DEG20030236; DEG20030322;
comp10343_c0_seq1 len=1331 path=[1:0-1330]	5	DEG20030082; DEG20030150; DEG20030120; DEG20030167; DEG20030148;
comp10364_c0_seq1 len=333 path=[1:0-237 239:238-332]	1	DEG20030105;
comp10364_c1_seq1 len=617 path=[621:0-616]	1	DEG20030105;
comp103743_c0_seq1 len=497 path=[475:0-496]	1	DEG20030276;
comp10374_c0_seq1 len=1196 path=[1174:0-928 2103:929-1136 2311:1137-1195]	2	DEG20030314; DEG20030023;
comp103941_c0_seq1 len=327 path=[305:0-326]	9	DEG20030138; DEG20030081; DEG20030169; DEG20030335; DEG20030193; DEG20030322;DEG20030007; DEG20030315; DEG20030236;
comp103973_c0_seq1 len=207 path=[1:0-206]	1	DEG20030322;
comp10406_c0_seq1 len=1276 path=[1:0-1275]	16	DEG20030138; DEG20030081; DEG20030043; DEG20030268; DEG20030169; DEG20030335;DEG20030156; DEG20030193; DEG20030356; DEG20030322; DEG20030184; DEG20030315;DEG20030192; DEG20030236; DEG20030091; DEG20030018;
comp10414_c0_seq1 len=3918 path=[3896:0-2951 6848:2952-3718 7615:3719-3917]	1	DEG20030183;
comp10414_c0_seq2 len=213 path=[7843:0-13 7615:14-212]	1	DEG20030183;
comp10419_c0_seq1 len=390 path=[368:0-89 458:90-389]	1	DEG20030174;
comp104227_c0_seq1 len=268 path=[1:0-267]	4	DEG20030179; DEG20030194; DEG20030286; DEG20030294;
comp10423_c0_seq1 len=1332 path=[2744:0-1331]	6	DEG20030297; DEG20030095; DEG20030276; DEG20030244; DEG20030068; DEG20030172;
comp10423_c1_seq1 len=740 path=[718:0-739]	3	DEG20030244; DEG20030172; DEG20030276;
comp104245_c0_seq1 len=222 path=[1:0-221]	1	DEG20030089;
comp104289_c0_seq1 len=230 path=[208:0-229]	5	DEG20030008; DEG20030192; DEG20030263; DEG20030321; DEG20030007;
comp104354_c0_seq1 len=293 path=[271:0-292]	1	DEG20030194;
comp10455_c0_seq1 len=1048 path=[1026:0-27 1054:28-1047]	2	DEG20030267; DEG20030104;
comp10458_c0_seq1 len=2429 path=[1:0-1671 1673:1672-2428]	2	DEG20030223; DEG20030221;
comp10460_c0_seq1 len=1448 path=[1:0-1447]	1	DEG20030174;
comp104892_c0_seq1 len=220 path=[198:0-219]	3	DEG20030138; DEG20030236; DEG20030322;
comp10489_c0_seq1 len=504 path=[1:0-43 46:44-503]	1	DEG20030110;
comp104955_c0_seq1 len=215 path=[193:0-214]	2	DEG20030172; DEG20030276;
comp105068_c0_seq1 len=288 path=[1:0-287]	1	DEG20030107;
comp105107_c0_seq1 len=270 path=[248:0-269]	2	DEG20030172; DEG20030276;
comp10515_c0_seq1 len=268 path=[1:0-267]	1	DEG20030047;
comp10515_c2_seq1 len=384 path=[2038:0-383]	1	DEG20030047;
comp10525_c0_seq1 len=329 path=[1427:0-328]	1	DEG20030325;
comp10525_c1_seq1 len=736 path=[714:0-664 1379:665-735]	1	DEG20030325;
comp10527_c0_seq1 len=636 path=[614:0-635]	1	DEG20030174;
comp10561_c1_seq1 len=413 path=[835:0-412]	1	DEG20030090;
comp105648_c0_seq1 len=211 path=[1:0-210]	5	DEG20030169; DEG20030236; DEG20030322; DEG20030193; DEG20030268;
comp10564_c0_seq1 len=512 path=[1:0-77 79:78-511]	1	DEG20030194;
comp105753_c0_seq1 len=217 path=[195:0-216]	4	DEG20030272; DEG20030315; DEG20030236; DEG20030322;
comp10582_c0_seq2 len=521 path=[1:0-226 228:227-520]	1	DEG20030017;
comp10589_c0_seq1 len=911 path=[1:0-910]	6	DEG20030068; DEG20030297; DEG20030095; DEG20030276; DEG20030244; DEG20030172;
comp10607_c0_seq1 len=1107 path=[878:0-876 1976:877-1106]	21	DEG20030272; DEG20030263; DEG20030138; DEG20030081; DEG20030043; DEG20030268;DEG20030169; DEG20030335; DEG20030156; DEG20030193; DEG20030356; DEG20030322;DEG20030321; DEG20030184; DEG20030315; DEG20030008; DEG20030192; DEG20030236;DEG20030091; DEG20030018; DEG20030007;
comp10623_c0_seq1 len=466 path=[2198:0-465]	1	DEG20030231;
comp10623_c1_seq1 len=900 path=[878:0-899]	1	DEG20030231;
comp10625_c0_seq1 len=643 path=[1:0-155 157:156-196 198:197-263 265:264-287 289:288-642]	2	DEG20030172; DEG20030276;
comp10625_c0_seq2 len=506 path=[1919:0-124 157:125-165 1264:166-232 265:233-256 1354:257-505]	2	DEG20030172; DEG20030276;
comp106274_c0_seq1 len=354 path=[1:0-353]	1	DEG20030205;
comp10641_c1_seq1 len=2625 path=[2603:0-2624]	3	DEG20030147; DEG20030040; DEG20030171;
comp10648_c0_seq1 len=932 path=[1:0-651 653:652-931]	2	DEG20030172; DEG20030276;
comp10650_c0_seq1 len=372 path=[615:0-123 266:124-371]	1	DEG20030040;
comp10651_c0_seq1 len=443 path=[421:0-156 909:157-178 600:179-379 801:380-442]	1	DEG20030090;
comp106532_c0_seq1 len=416 path=[394:0-415]	1	DEG20030209;
comp106647_c0_seq1 len=330 path=[1:0-329]	10	DEG20030138; DEG20030268; DEG20030169; DEG20030335; DEG20030156; DEG20030193;DEG20030322; DEG20030184; DEG20030236; DEG20030018;
comp106649_c0_seq1 len=299 path=[277:0-298]	1	DEG20030209;
comp10673_c0_seq1 len=2567 path=[1:0-2566]	2	DEG20030045; DEG20030285;
comp106966_c0_seq1 len=284 path=[262:0-283]	2	DEG20030147; DEG20030171;
comp106993_c0_seq1 len=248 path=[226:0-247]	1	DEG20030260;
comp10700_c0_seq1 len=607 path=[1:0-606]	2	DEG20030045; DEG20030285;
comp10702_c0_seq1 len=751 path=[729:0-262 992:263-750]	1	DEG20030273;
comp107119_c0_seq1 len=209 path=[187:0-208]	4	DEG20030008; DEG20030272; DEG20030263; DEG20030007;
comp107140_c0_seq1 len=203 path=[181:0-202]	1	DEG20030232;
comp10724_c0_seq1 len=240 path=[1:0-165 167:166-173 175:174-199 664:200-239]	4	DEG20030082; DEG20030120; DEG20030167; DEG20030148;
comp107269_c0_seq1 len=215 path=[1:0-214]	1	DEG20030337;
comp107314_c0_seq1 len=249 path=[227:0-248]	4	DEG20030244; DEG20030095; DEG20030172; DEG20030276;
comp10731_c0_seq1 len=627 path=[1:0-38 40:39-626]	1	DEG20030172;
comp10736_c1_seq1 len=840 path=[818:0-839]	1	DEG20030100;
comp10740_c0_seq1 len=946 path=[1:0-945]	1	DEG20030136;
comp10763_c0_seq1 len=331 path=[339:0-55 395:56-197 537:198-222 562:223-330]	1	DEG20030047;
comp10763_c0_seq2 len=597 path=[324:0-14 339:15-70 1553:71-212 537:213-237 1029:238-596]	1	DEG20030047;
comp10765_c0_seq1 len=1868 path=[4427:0-139 2582:140-1867]	1	DEG20030090;
comp10765_c0_seq2 len=2166 path=[2144:0-437 2582:438-2165]	1	DEG20030090;
comp10766_c0_seq1 len=525 path=[503:0-310 814:311-524]	7	DEG20030068; DEG20030297; DEG20030095; DEG20030276; DEG20030244; DEG20030124;DEG20030172;
comp10771_c0_seq1 len=1755 path=[1:0-1754]	1	DEG20030001;
comp10773_c0_seq1 len=1188 path=[1:0-551 553:552-1187]	8	DEG20030286; DEG20030294; DEG20030194; DEG20030137; DEG20030185; DEG20030179;DEG20030344; DEG20030108;
comp10774_c0_seq1 len=795 path=[1:0-485 487:486-510 512:511-794]	6	DEG20030068; DEG20030297; DEG20030276; DEG20030244; DEG20030124; DEG20030172;
comp10777_c0_seq1 len=950 path=[1:0-949]	11	DEG20030286; DEG20030294; DEG20030194; DEG20030137; DEG20030185; DEG20030179;DEG20030344; DEG20030253; DEG20030123; DEG20030237; DEG20030108;
comp10797_c0_seq1 len=1610 path=[1:0-1609]	2	DEG20030324; DEG20030354;
comp108098_c0_seq1 len=294 path=[272:0-293]	1	DEG20030083;
comp10816_c0_seq1 len=987 path=[965:0-693 1659:694-986]	1	DEG20030149;
comp10817_c0_seq1 len=1798 path=[393:0-1771 2165:1772-1797]	18	DEG20030272; DEG20030263; DEG20030138; DEG20030081; DEG20030043; DEG20030268;DEG20030169; DEG20030335; DEG20030192; DEG20030193; DEG20030356; DEG20030322;DEG20030184; DEG20030315; DEG20030008; DEG20030236; DEG20030156; DEG20030018;
comp10827_c0_seq1 len=1023 path=[1001:0-634 1636:635-1022]	1	DEG20030124;
comp108343_c0_seq1 len=231 path=[1:0-230]	1	DEG20030110;
comp10841_c0_seq1 len=4010 path=[1:0-162 243:163-163 244:164-4009]	5	DEG20030082; DEG20030150; DEG20030120; DEG20030167; DEG20030148;
comp10841_c0_seq2 len=4089 path=[1:0-162 8219:163-170 172:171-241 243:242-242 244:243-4088]	5	DEG20030082; DEG20030150; DEG20030120; DEG20030167; DEG20030148;
comp10849_c0_seq1 len=455 path=[1:0-62 64:63-454]	2	DEG20030046; DEG20030181;
comp10857_c0_seq1 len=389 path=[475:0-144 254:145-388]	3	DEG20030244; DEG20030172; DEG20030276;
comp10865_c0_seq1 len=377 path=[1513:0-376]	2	DEG20030356; DEG20030043;
comp10865_c1_seq1 len=602 path=[1:0-214 216:215-601]	1	DEG20030356;
comp10870_c1_seq1 len=218 path=[600:0-217]	1	DEG20030257;
comp10872_c0_seq1 len=1104 path=[1082:0-354 1437:355-1103]	2	DEG20030109; DEG20030090;
comp10890_c0_seq1 len=1741 path=[1:0-1572 1574:1573-1740]	6	DEG20030297; DEG20030095; DEG20030276; DEG20030244; DEG20030068; DEG20030172;
comp10892_c0_seq1 len=1264 path=[1242:0-493 1736:494-1263]	2	DEG20030330; DEG20030092;
comp109041_c0_seq1 len=213 path=[191:0-212]	3	DEG20030244; DEG20030172; DEG20030276;
comp10920_c0_seq2 len=368 path=[1:0-153 155:154-192 572:193-367]	1	DEG20030017;
comp10931_c0_seq1 len=686 path=[1:0-685]	1	DEG20030095;
comp10972_c0_seq1 len=1328 path=[1:0-1327]	4	DEG20030124; DEG20030297; DEG20030068; DEG20030276;
comp10972_c1_seq1 len=928 path=[3516:0-927]	3	DEG20030124; DEG20030297; DEG20030068;
comp109735_c0_seq1 len=291 path=[1:0-290]	1	DEG20030261;
comp10984_c0_seq1 len=979 path=[957:0-978]	6	DEG20030297; DEG20030276; DEG20030244; DEG20030124; DEG20030068; DEG20030172;
comp109877_c0_seq1 len=266 path=[244:0-265]	6	DEG20030008; DEG20030192; DEG20030272; DEG20030007; DEG20030321; DEG20030263;
comp109900_c0_seq1 len=224 path=[202:0-223]	2	DEG20030172; DEG20030276;
comp11025_c0_seq1 len=789 path=[1420:0-136 13:137-788]	6	DEG20030008; DEG20030192; DEG20030272; DEG20030263; DEG20030321; DEG20030007;
comp11033_c0_seq1 len=260 path=[911:0-259]	2	DEG20030172; DEG20030276;
comp11033_c1_seq1 len=282 path=[652:0-281]	2	DEG20030172; DEG20030276;
comp11049_c0_seq1 len=1122 path=[1:0-391 393:392-1121]	1	DEG20030145;
comp11061_c0_seq1 len=550 path=[528:0-385 914:386-549]	2	DEG20030324; DEG20030354;
comp110635_c0_seq1 len=222 path=[1:0-221]	1	DEG20030276;
comp11068_c0_seq1 len=562 path=[1:0-561]	2	DEG20030172; DEG20030276;
comp11068_c2_seq1 len=242 path=[1298:0-241]	2	DEG20030172; DEG20030276;
comp11072_c0_seq1 len=987 path=[1:0-166 168:167-572 678:573-986]	2	DEG20030240; DEG20030305;
comp11072_c0_seq2 len=1091 path=[1:0-166 168:167-572 574:573-676 678:677-1090]	2	DEG20030240; DEG20030305;
comp110785_c0_seq1 len=295 path=[273:0-294]	2	DEG20030172; DEG20030276;
comp11092_c1_seq1 len=205 path=[1181:0-204]	2	DEG20030021; DEG20030144;
comp110978_c0_seq1 len=203 path=[1:0-202]	2	DEG20030172; DEG20030276;
comp11109_c0_seq1 len=1038 path=[1:0-54 2282:55-69 56:70-201 188:202-1037]	2	DEG20030100; DEG20030196;
comp11109_c0_seq2 len=1023 path=[1:0-54 56:55-186 188:187-1022]	2	DEG20030100; DEG20030196;
comp111112_c0_seq1 len=214 path=[1:0-213]	5	DEG20030169; DEG20030236; DEG20030322; DEG20030193; DEG20030268;
comp11116_c0_seq1 len=486 path=[404:0-359 764:360-402 975:403-485]	1	DEG20030244;
comp11122_c0_seq1 len=241 path=[1:0-240]	5	DEG20030244; DEG20030068; DEG20030172; DEG20030297; DEG20030276;
comp111270_c0_seq1 len=209 path=[187:0-208]	2	DEG20030244; DEG20030276;
comp11128_c0_seq1 len=477 path=[1:0-476]	2	DEG20030314; DEG20030023;
comp11128_c1_seq1 len=979 path=[909:0-922 4432:923-978]	1	DEG20030314;
comp11128_c1_seq2 len=1773 path=[909:0-922 1832:923-1772]	1	DEG20030314;
comp11131_c1_seq1 len=752 path=[2282:0-751]	1	DEG20030017;
comp11136_c0_seq1 len=402 path=[1:0-321 323:322-401]	12	DEG20030138; DEG20030081; DEG20030268; DEG20030169; DEG20030335; DEG20030193;DEG20030322; DEG20030184; DEG20030315; DEG20030008; DEG20030236; DEG20030018;
comp11136_c1_seq1 len=567 path=[759:0-566]	6	DEG20030138; DEG20030315; DEG20030268; DEG20030169; DEG20030193; DEG20030184;
comp11139_c0_seq1 len=1046 path=[1:0-129 131:130-1045]	15	DEG20030008; DEG20030193; DEG20030268; DEG20030322; DEG20030169; DEG20030335;DEG20030192; DEG20030272; DEG20030356; DEG20030263; DEG20030321; DEG20030007;DEG20030081; DEG20030236; DEG20030138;
comp11140_c0_seq1 len=415 path=[393:0-141 535:142-182 576:183-414]	4	DEG20030244; DEG20030095; DEG20030172; DEG20030276;
comp11141_c0_seq1 len=1893 path=[1871:0-984 2856:985-1892]	4	DEG20030125; DEG20030204; DEG20030347; DEG20030114;
comp111617_c0_seq1 len=245 path=[1:0-244]	1	DEG20030106;
comp111768_c0_seq1 len=204 path=[1:0-203]	5	DEG20030008; DEG20030192; DEG20030263; DEG20030321; DEG20030007;
comp11179_c1_seq1 len=1109 path=[1087:0-1108]	7	DEG20030068; DEG20030297; DEG20030095; DEG20030276; DEG20030244; DEG20030124;DEG20030172;
comp11181_c0_seq1 len=247 path=[2107:0-83 2191:84-246]	1	DEG20030078;
comp11181_c2_seq1 len=477 path=[975:0-476]	1	DEG20030078;
comp111954_c0_seq1 len=327 path=[1:0-326]	2	DEG20030172; DEG20030276;
comp11206_c0_seq1 len=594 path=[572:0-375 948:376-473 1046:474-505 1078:506-593]	5	DEG20030244; DEG20030172; DEG20030068; DEG20030297; DEG20030276;
comp11208_c0_seq1 len=592 path=[1:0-591]	6	DEG20030297; DEG20030276; DEG20030244; DEG20030124; DEG20030068; DEG20030172;
comp11208_c1_seq1 len=340 path=[1139:0-339]	1	DEG20030068;
comp11210_c0_seq1 len=747 path=[1:0-746]	4	DEG20030244; DEG20030095; DEG20030172; DEG20030276;
comp11210_c1_seq1 len=921 path=[2347:0-920]	5	DEG20030244; DEG20030297; DEG20030095; DEG20030172; DEG20030276;
comp112177_c0_seq1 len=231 path=[1:0-230]	12	DEG20030138; DEG20030315; DEG20030268; DEG20030169; DEG20030335; DEG20030156;DEG20030193; DEG20030322; DEG20030184; DEG20030081; DEG20030236; DEG20030018;
comp11221_c0_seq1 len=790 path=[1:0-789]	7	DEG20030068; DEG20030297; DEG20030095; DEG20030276; DEG20030244; DEG20030124;DEG20030172;
comp11221_c1_seq1 len=774 path=[2286:0-773]	4	DEG20030244; DEG20030095; DEG20030172; DEG20030276;
comp11222_c0_seq1 len=606 path=[584:0-567 1152:568-605]	1	DEG20030196;
comp112239_c0_seq1 len=213 path=[1:0-212]	1	DEG20030230;
comp11239_c0_seq1 len=1492 path=[1470:0-1297 2768:1298-1327 2798:1328-1355 2826:1356-1360 2831:1361-1491]	6	DEG20030286; DEG20030294; DEG20030194; DEG20030185; DEG20030179; DEG20030123;
comp112416_c0_seq1 len=313 path=[291:0-312]	2	DEG20030298; DEG20030115;
comp112481_c0_seq1 len=227 path=[1:0-226]	1	DEG20030049;
comp11252_c0_seq1 len=864 path=[5001:0-863]	8	DEG20030286; DEG20030294; DEG20030194; DEG20030137; DEG20030185; DEG20030179;DEG20030344; DEG20030108;
comp11252_c1_seq1 len=2523 path=[2501:0-113 2615:114-2522]	1	DEG20030185;
comp11254_c1_seq1 len=308 path=[286:0-307]	1	DEG20030124;
comp11261_c0_seq1 len=902 path=[1:0-259 261:260-269 271:270-325 327:326-901]	6	DEG20030068; DEG20030297; DEG20030095; DEG20030276; DEG20030244; DEG20030172;
comp11264_c0_seq1 len=263 path=[3035:0-262]	6	DEG20030138; DEG20030315; DEG20030169; DEG20030335; DEG20030156; DEG20030322;
comp11264_c1_seq1 len=1540 path=[1518:0-1539]	9	DEG20030138; DEG20030315; DEG20030169; DEG20030335; DEG20030156; DEG20030322;DEG20030081; DEG20030236; DEG20030192;
comp11265_c0_seq1 len=776 path=[1:0-556 558:557-644 646:645-687 689:688-775]	1	DEG20030208;
comp11281_c0_seq1 len=750 path=[518:0-407 926:408-436 1371:437-749]	6	DEG20030138; DEG20030081; DEG20030169; DEG20030193; DEG20030322; DEG20030236;
comp112842_c0_seq1 len=201 path=[179:0-200]	1	DEG20030098;
comp112980_c0_seq1 len=336 path=[314:0-335]	1	DEG20030343;
comp113001_c0_seq1 len=227 path=[1:0-226]	1	DEG20030276;
comp11313_c0_seq1 len=1968 path=[1:0-1967]	6	DEG20030297; DEG20030095; DEG20030276; DEG20030244; DEG20030068; DEG20030172;
comp11319_c0_seq2 len=884 path=[2253:0-16 1012:17-553 2315:554-554 195:555-883]	15	DEG20030138; DEG20030081; DEG20030043; DEG20030268; DEG20030169; DEG20030335;DEG20030156; DEG20030193; DEG20030356; DEG20030322; DEG20030184; DEG20030315;DEG20030236; DEG20030018; DEG20030007;
comp11319_c0_seq3 len=609 path=[2253:0-16 1012:17-553 2315:554-554 1550:555-608]	16	DEG20030138; DEG20030081; DEG20030043; DEG20030268; DEG20030169; DEG20030335;DEG20030156; DEG20030193; DEG20030356; DEG20030322; DEG20030184; DEG20030315;DEG20030008; DEG20030236; DEG20030018; DEG20030007;
comp11328_c0_seq1 len=566 path=[1:0-422 424:423-433 435:434-490 492:491-565]	2	DEG20030172; DEG20030276;
comp11329_c1_seq1 len=356 path=[334:0-355]	1	DEG20030236;
comp11331_c0_seq1 len=660 path=[1:0-659]	3	DEG20030244; DEG20030172; DEG20030276;
comp11341_c0_seq1 len=767 path=[1:0-766]	2	DEG20030172; DEG20030276;
comp11344_c0_seq1 len=651 path=[629:0-112 742:113-650]	1	DEG20030260;
comp11345_c0_seq1 len=506 path=[484:0-505]	1	DEG20030156;
comp11348_c0_seq1 len=207 path=[1385:0-23 1409:24-206]	2	DEG20030172; DEG20030276;
comp11348_c0_seq2 len=994 path=[1:0-562 564:563-581 1180:582-786 1385:787-810 2195:811-993]	2	DEG20030172; DEG20030276;
comp11355_c0_seq1 len=1397 path=[3897:0-19 2467:20-186 2634:187-1396]	2	DEG20030045; DEG20030285;
comp11355_c0_seq2 len=1933 path=[1911:0-555 2467:556-722 2634:723-1932]	2	DEG20030045; DEG20030285;
comp113634_c0_seq1 len=338 path=[316:0-337]	1	DEG20030276;
comp11367_c0_seq1 len=1706 path=[3185:0-214 125:215-243 154:244-388 299:389-1705]	1	DEG20030258;
comp11375_c0_seq1 len=1105 path=[1:0-1045 5408:1046-1104]	2	DEG20030194; DEG20030137;
comp11375_c0_seq2 len=2691 path=[1:0-1045 1047:1046-2690]	3	DEG20030194; DEG20030123; DEG20030294;
comp11385_c0_seq1 len=547 path=[525:0-337 863:338-386 912:387-391 917:392-546]	3	DEG20030244; DEG20030172; DEG20030276;
comp11390_c0_seq1 len=6130 path=[6399:0-5761 12261:5762-5809 12316:5810-5812 343:5813-6129]	1	DEG20030025;
comp11390_c0_seq3 len=6079 path=[6399:0-5761 343:5762-6078]	1	DEG20030025;
comp113922_c0_seq1 len=240 path=[218:0-239]	1	DEG20030115;
comp11400_c0_seq1 len=303 path=[547:0-302]	2	DEG20030172; DEG20030276;
comp11400_c1_seq1 len=296 path=[1:0-151 153:152-161 163:162-166 168:167-295]	2	DEG20030172; DEG20030276;
comp11413_c0_seq1 len=304 path=[1:0-303]	1	DEG20030325;
comp11413_c1_seq1 len=669 path=[563:0-668]	1	DEG20030325;
comp11424_c0_seq1 len=1063 path=[1041:0-1062]	3	DEG20030244; DEG20030172; DEG20030276;
comp11457_c0_seq1 len=529 path=[1015:0-69 37:70-528]	1	DEG20030037;
comp11461_c0_seq2 len=346 path=[517:0-121 316:122-319 514:320-345]	1	DEG20030099;
comp11477_c0_seq1 len=208 path=[186:0-207]	3	DEG20030244; DEG20030095; DEG20030276;
comp11478_c0_seq1 len=284 path=[262:0-171 434:172-212 475:213-283]	1	DEG20030061;
comp11482_c0_seq1 len=1816 path=[1794:0-276 2071:277-1815]	18	DEG20030263; DEG20030138; DEG20030315; DEG20030043; DEG20030268; DEG20030169;DEG20030335; DEG20030156; DEG20030272; DEG20030356; DEG20030322; DEG20030321;DEG20030184; DEG20030018; DEG20030081; DEG20030193; DEG20030236; DEG20030192;
comp11484_c1_seq1 len=256 path=[783:0-98 491:99-255]	4	DEG20030244; DEG20030297; DEG20030172; DEG20030276;
comp11490_c0_seq1 len=2281 path=[805:0-803 1620:804-2280]	18	DEG20030272; DEG20030263; DEG20030138; DEG20030081; DEG20030268; DEG20030169;DEG20030335; DEG20030156; DEG20030193; DEG20030322; DEG20030321; DEG20030184;DEG20030018; DEG20030315; DEG20030008; DEG20030236; DEG20030192; DEG20030007;
comp114980_c0_seq1 len=242 path=[220:0-241]	3	DEG20030244; DEG20030068; DEG20030297;
comp114983_c0_seq1 len=235 path=[213:0-234]	1	DEG20030309;
comp11498_c0_seq1 len=580 path=[1424:0-579]	1	DEG20030074;
comp11513_c0_seq1 len=1919 path=[1:0-1918]	5	DEG20030082; DEG20030150; DEG20030120; DEG20030167; DEG20030148;
comp11514_c0_seq1 len=733 path=[711:0-489 1201:490-732]	1	DEG20030136;
comp11532_c1_seq1 len=723 path=[701:0-722]	4	DEG20030169; DEG20030335; DEG20030236; DEG20030322;
comp11532_c2_seq1 len=1396 path=[2774:0-1395]	21	DEG20030272; DEG20030263; DEG20030138; DEG20030081; DEG20030043; DEG20030268;DEG20030169; DEG20030335; DEG20030156; DEG20030193; DEG20030356; DEG20030322;DEG20030321; DEG20030184; DEG20030315; DEG20030008; DEG20030192; DEG20030236;DEG20030091; DEG20030018; DEG20030007;
comp11544_c0_seq1 len=1304 path=[1:0-1303]	1	DEG20030066;
comp11544_c1_seq1 len=1651 path=[4191:0-1650]	1	DEG20030066;
comp11546_c0_seq1 len=906 path=[2047:0-272 1437:273-882 2630:883-905]	1	DEG20030196;
comp11547_c1_seq1 len=926 path=[1940:0-901 2842:902-925]	1	DEG20030310;
comp11554_c0_seq1 len=1538 path=[1516:0-475 1992:476-528 2045:529-1537]	1	DEG20030238;
comp11554_c0_seq2 len=645 path=[1516:0-475 1992:476-528 3054:529-644]	1	DEG20030238;
comp11565_c0_seq1 len=1132 path=[3114:0-1131]	1	DEG20030239;
comp11565_c1_seq1 len=596 path=[1:0-547 4424:548-595]	1	DEG20030239;
comp11565_c1_seq2 len=1025 path=[1:0-547 549:548-1024]	1	DEG20030239;
comp11567_c0_seq1 len=2260 path=[1:0-2118 4453:2119-2259]	1	DEG20030187;
comp11570_c0_seq1 len=1997 path=[1975:0-810 2786:811-1996]	1	DEG20030293;
comp11602_c0_seq1 len=280 path=[3974:0-279]	2	DEG20030172; DEG20030276;
comp11602_c1_seq1 len=1876 path=[2983:0-366 1497:367-1875]	6	DEG20030297; DEG20030095; DEG20030276; DEG20030244; DEG20030068; DEG20030172;
comp11620_c0_seq1 len=877 path=[1:0-550 552:551-876]	1	DEG20030019;
comp116392_c0_seq1 len=287 path=[1:0-286]	1	DEG20030232;
comp116660_c0_seq1 len=298 path=[276:0-297]	3	DEG20030244; DEG20030095; DEG20030276;
comp11680_c0_seq1 len=2123 path=[1:0-1743 1745:1744-2122]	4	DEG20030124; DEG20030172; DEG20030297; DEG20030068;
comp116811_c0_seq1 len=210 path=[1:0-209]	1	DEG20030067;
comp11681_c1_seq1 len=312 path=[290:0-64 355:65-311]	2	DEG20030267; DEG20030104;
comp11684_c0_seq1 len=773 path=[1:0-772]	6	DEG20030297; DEG20030095; DEG20030276; DEG20030244; DEG20030068; DEG20030172;
comp11701_c0_seq1 len=1431 path=[1409:0-307 1717:308-1430]	1	DEG20030347;
comp11711_c0_seq1 len=277 path=[255:0-276]	1	DEG20030001;
comp11716_c0_seq1 len=1261 path=[1:0-661 663:662-1131 1133:1132-1260]	1	DEG20030019;
comp11738_c0_seq1 len=1044 path=[1021:0-858 1880:859-941 2089:942-943 1964:944-1043]	1	DEG20030090;
comp11744_c0_seq1 len=592 path=[1:0-273 275:274-506 508:507-591]	1	DEG20030020;
comp11755_c0_seq1 len=306 path=[847:0-305]	1	DEG20030297;
comp11758_c0_seq1 len=1240 path=[1:0-1239]	20	DEG20030272; DEG20030263; DEG20030138; DEG20030081; DEG20030043; DEG20030268;DEG20030169; DEG20030335; DEG20030156; DEG20030193; DEG20030356; DEG20030322;DEG20030321; DEG20030007; DEG20030315; DEG20030091; DEG20030192; DEG20030236;DEG20030184; DEG20030018;
comp11760_c0_seq1 len=1229 path=[1207:0-1228]	1	DEG20030295;
comp11767_c0_seq1 len=759 path=[737:0-758]	1	DEG20030090;
comp11772_c1_seq1 len=789 path=[2641:0-199 2841:200-788]	9	DEG20030138; DEG20030081; DEG20030268; DEG20030169; DEG20030335; DEG20030156;DEG20030322; DEG20030315; DEG20030236;
comp11777_c0_seq1 len=1392 path=[1:0-277 2585:278-364 279:365-995 910:996-1391]	1	DEG20030296;
comp11777_c0_seq3 len=1305 path=[1:0-277 279:278-908 910:909-1304]	1	DEG20030296;
comp11785_c0_seq1 len=2782 path=[1:0-2781]	1	DEG20030204;
comp11786_c0_seq1 len=551 path=[1:0-550]	1	DEG20030159;
comp117880_c0_seq1 len=233 path=[211:0-232]	6	DEG20030008; DEG20030192; DEG20030272; DEG20030263; DEG20030321; DEG20030007;
comp11790_c0_seq1 len=287 path=[1:0-103 105:104-286]	1	DEG20030337;
comp11814_c0_seq1 len=1963 path=[1:0-550 552:551-577 579:578-1962]	1	DEG20030342;
comp11817_c0_seq1 len=2345 path=[1:0-70 72:71-2344]	4	DEG20030125; DEG20030330; DEG20030204; DEG20030114;
comp11818_c0_seq1 len=369 path=[867:0-368]	1	DEG20030027;
comp11818_c1_seq1 len=283 path=[261:0-282]	1	DEG20030027;
comp11843_c0_seq1 len=319 path=[1:0-71 73:72-134 136:135-203 205:204-318]	2	DEG20030172; DEG20030276;
comp11844_c0_seq1 len=297 path=[1:0-272 1168:273-296]	1	DEG20030271;
comp11844_c0_seq2 len=559 path=[1:0-272 274:273-558]	1	DEG20030271;
comp11850_c0_seq1 len=505 path=[1:0-186 188:187-192 194:193-504]	1	DEG20030062;
comp11858_c0_seq1 len=608 path=[1:0-441 443:442-529 531:530-607]	1	DEG20030017;
comp11876_c0_seq1 len=927 path=[1:0-926]	2	DEG20030028; DEG20030210;
comp11876_c1_seq1 len=739 path=[2525:0-73 2599:74-738]	1	DEG20030028;
comp11887_c0_seq1 len=796 path=[1:0-795]	1	DEG20030337;
comp11887_c1_seq1 len=778 path=[2156:0-608 3003:609-777]	1	DEG20030337;
comp118893_c0_seq1 len=291 path=[269:0-290]	2	DEG20030172; DEG20030276;
comp118904_c0_seq1 len=262 path=[240:0-261]	5	DEG20030081; DEG20030018; DEG20030236; DEG20030322; DEG20030043;
comp11892_c0_seq1 len=409 path=[1:0-408]	2	DEG20030172; DEG20030276;
comp11892_c1_seq1 len=723 path=[3205:0-722]	2	DEG20030172; DEG20030276;
comp11892_c2_seq1 len=889 path=[1639:0-888]	2	DEG20030172; DEG20030276;
comp11902_c2_seq1 len=475 path=[453:0-474]	1	DEG20030314;
comp11904_c0_seq1 len=943 path=[1:0-942]	6	DEG20030297; DEG20030095; DEG20030276; DEG20030244; DEG20030068; DEG20030172;
comp11905_c0_seq1 len=203 path=[1320:0-56 3204:57-141 1462:142-202]	1	DEG20030031;
comp11905_c0_seq2 len=1522 path=[1:0-1304 1306:1305-1318 1320:1319-1375 1377:1376-1460 1462:1461-1521]	1	DEG20030031;
comp11925_c0_seq1 len=750 path=[1:0-517 519:518-573 575:574-617 619:618-749]	1	DEG20030090;
comp119320_c0_seq1 len=338 path=[1:0-337]	2	DEG20030172; DEG20030276;
comp11952_c0_seq1 len=326 path=[1:0-325]	1	DEG20030047;
comp11952_c1_seq1 len=314 path=[898:0-313]	1	DEG20030047;
comp11973_c0_seq1 len=990 path=[1:0-135 137:136-989]	7	DEG20030297; DEG20030095; DEG20030276; DEG20030244; DEG20030124; DEG20030068;DEG20030172;
comp119885_c0_seq1 len=214 path=[192:0-213]	3	DEG20030244; DEG20030172; DEG20030276;
comp11989_c0_seq1 len=583 path=[1:0-582]	1	DEG20030059;
comp11993_c0_seq1 len=1051 path=[1029:0-1050]	6	DEG20030297; DEG20030095; DEG20030276; DEG20030244; DEG20030068; DEG20030172;
comp12007_c0_seq1 len=1842 path=[1:0-123 125:124-1841]	1	DEG20030204;
comp12008_c0_seq1 len=505 path=[1033:0-504]	2	DEG20030172; DEG20030276;
comp12010_c0_seq1 len=646 path=[1:0-98 100:99-123 1270:124-129 131:130-645]	4	DEG20030244; DEG20030095; DEG20030172; DEG20030276;
comp12021_c0_seq1 len=1614 path=[1618:0-54 1683:55-103 1748:104-1613]	6	DEG20030068; DEG20030297; DEG20030095; DEG20030276; DEG20030244; DEG20030172;
comp12021_c0_seq2 len=1575 path=[1683:0-48 1732:49-64 1748:65-1574]	6	DEG20030068; DEG20030297; DEG20030095; DEG20030276; DEG20030244; DEG20030172;
comp12039_c0_seq1 len=538 path=[516:0-537]	2	DEG20030172; DEG20030276;
comp12039_c1_seq1 len=423 path=[3151:0-422]	2	DEG20030172; DEG20030276;
comp12039_c2_seq1 len=239 path=[4357:0-238]	2	DEG20030172; DEG20030276;
comp12039_c3_seq1 len=318 path=[3551:0-317]	2	DEG20030172; DEG20030276;
comp12039_c4_seq1 len=883 path=[1031:0-882]	2	DEG20030172; DEG20030276;
comp12040_c1_seq2 len=736 path=[415:0-328 744:329-352 1927:353-735]	1	DEG20030017;
comp12042_c0_seq1 len=629 path=[1043:0-102 540:103-128 566:129-628]	5	DEG20030244; DEG20030068; DEG20030172; DEG20030297; DEG20030276;
comp120516_c0_seq1 len=258 path=[236:0-257]	2	DEG20030172; DEG20030276;
comp12052_c0_seq1 len=672 path=[650:0-671]	1	DEG20030090;
comp12065_c0_seq1 len=739 path=[717:0-192 910:193-738]	1	DEG20030313;
comp12066_c0_seq1 len=813 path=[791:0-63 855:64-812]	1	DEG20030020;
comp12089_c0_seq1 len=1139 path=[1:0-1138]	1	DEG20030231;
comp12093_c0_seq1 len=1406 path=[2571:0-214 3363:215-217 1358:218-1405]	1	DEG20030090;
comp121186_c0_seq1 len=206 path=[184:0-205]	1	DEG20030209;
comp121192_c0_seq1 len=305 path=[283:0-304]	1	DEG20030244;
comp12135_c0_seq1 len=852 path=[830:0-547 1378:548-557 1388:558-601 1432:602-851]	1	DEG20030099;
comp12159_c0_seq1 len=559 path=[543:0-121 665:122-140 684:141-558]	1	DEG20030090;
comp12164_c0_seq1 len=392 path=[1:0-5 7:6-391]	2	DEG20030100; DEG20030196;
comp12167_c0_seq1 len=226 path=[549:0-19 17:20-179 177:180-225]	1	DEG20030271;
comp12173_c0_seq1 len=445 path=[1813:0-444]	1	DEG20030080;
comp12173_c1_seq1 len=718 path=[696:0-22 719:23-717]	1	DEG20030080;
comp12177_c0_seq1 len=794 path=[772:0-438 1211:439-793]	1	DEG20030090;
comp12195_c0_seq1 len=1216 path=[1194:0-1154 2349:1155-1215]	1	DEG20030059;
comp12206_c0_seq1 len=313 path=[659:0-35 369:36-66 400:67-81 415:82-312]	2	DEG20030172; DEG20030276;
comp12207_c0_seq1 len=687 path=[1:0-686]	1	DEG20030227;
comp12213_c0_seq1 len=1468 path=[1446:0-1467]	1	DEG20030262;
comp12215_c0_seq1 len=919 path=[1:0-786 788:787-918]	1	DEG20030238;
comp12219_c0_seq1 len=635 path=[613:0-85 699:86-634]	1	DEG20030260;
comp122280_c0_seq1 len=231 path=[209:0-230]	1	DEG20030067;
comp12230_c0_seq1 len=714 path=[1:0-713]	2	DEG20030124; DEG20030297;
comp12246_c0_seq1 len=386 path=[1787:0-71 1496:72-385]	6	DEG20030138; DEG20030081; DEG20030268; DEG20030169; DEG20030335;DEG20030322;
comp12246_c1_seq1 len=437 path=[763:0-436]	4	DEG20030169; DEG20030236; DEG20030322; DEG20030018;
comp122510_c0_seq1 len=219 path=[1:0-218]	2	DEG20030109; DEG20030090;
comp122519_c0_seq1 len=423 path=[401:0-422]	2	DEG20030172; DEG20030276;
comp122718_c0_seq1 len=246 path=[1:0-245]	1	DEG20030274;
comp12272_c1_seq1 len=1354 path=[1:0-116 118:117-1353]	2	DEG20030305; DEG20030240;
comp12282_c0_seq1 len=1065 path=[1043:0-228 1272:229-250 1294:251-1064]	2	DEG20030172; DEG20030276;
comp12305_c0_seq1 len=1036 path=[1:0-435 437:436-1035]	20	DEG20030272; DEG20030263; DEG20030138; DEG20030081; DEG20030043;DEG20030268; DEG20030169; DEG20030335; DEG20030156; DEG20030193;DEG20030356; DEG20030322; DEG20030321; DEG20030184; DEG20030018;DEG20030315; DEG20030008; DEG20030236; DEG20030192; DEG20030007;
comp12305_c1_seq1 len=1615 path=[2027:0-1614]	20	DEG20030263; DEG20030138; DEG20030081; DEG20030043; DEG20030268;DEG20030169; DEG20030335; DEG20030192; DEG20030193; DEG20030356;DEG20030322; DEG20030321; DEG20030184; DEG20030018; DEG20030315;DEG20030008; DEG20030236; DEG20030091; DEG20030156; DEG20030007;
comp12313_c0_seq1 len=1385 path=[1:0-736 744:737-1384]	1	DEG20030017;
comp12319_c0_seq1 len=3380 path=[4590:0-1808 6399:1809-2162 20:2163-2229 87:2230-3379]	2	DEG20030015; DEG20030134;
comp12347_c0_seq1 len=919 path=[1:0-283 285:284-848 2028:849-918]	1	DEG20030199;
comp12347_c0_seq2 len=952 path=[1:0-283 285:284-848 850:849-951]	1	DEG20030199;
comp12376_c0_seq1 len=1852 path=[1:0-1851]	1	DEG20030287;
comp12395_c0_seq1 len=1389 path=[1:0-212 214:213-244 246:245-1388]	1	DEG20030241;
comp12398_c0_seq1 len=863 path=[263:0-41 305:42-862]	2	DEG20030314; DEG20030023;
comp12402_c0_seq2 len=552 path=[530:0-313 844:314-354 885:355-442 973:443-551]	1	DEG20030016;
comp12403_c1_seq1 len=235 path=[239:0-60 300:61-234]	1	DEG20030208;
comp12413_c1_seq1 len=432 path=[3587:0-97 1504:98-364 3706:365-366 2460:367-431]	1	DEG20030354;
comp12413_c1_seq2 len=724 path=[1114:0-389 1504:390-656 3706:657-658 2460:659-723]	1	DEG20030354;
comp12413_c1_seq4 len=844 path=[3587:0-97 1504:98-364 3706:365-366 1773:367-843]	1	DEG20030354;
comp12413_c1_seq5 len=1136 path=[1114:0-389 1504:390-656 3706:657-658 1773:659-1135]	1	DEG20030354;
comp12415_c0_seq1 len=1957 path=[1:0-1956]	2	DEG20030172; DEG20030276;
comp12415_c1_seq1 len=794 path=[3869:0-371 4241:372-793]	6	DEG20030297; DEG20030095; DEG20030276; DEG20030244; DEG20030068;DEG20030172;
comp12431_c0_seq1 len=734 path=[5520:0-733]	1	DEG20030257;
comp12431_c1_seq1 len=2427 path=[1:0-2343 2345:2344-2426]	1	DEG20030257;
comp12444_c0_seq1 len=776 path=[1:0-775]	1	DEG20030282;
comp12458_c0_seq1 len=833 path=[1:0-832]	1	DEG20030072;
comp12458_c1_seq1 len=601 path=[2199:0-600]	1	DEG20030072;
comp12469_c0_seq1 len=1016 path=[1:0-249 251:250-1015]	6	DEG20030297; DEG20030095; DEG20030276; DEG20030244; DEG20030068;DEG20030172;
comp12480_c0_seq1 len=1169 path=[1:0-598 600:599-611 613:612-654 656:655-668 670:669-948 950:949-1168]	1	DEG20030284;
comp12491_c0_seq1 len=657 path=[1:0-64 66:65-656]	1	DEG20030199;
comp125059_c0_seq1 len=209 path=[187:0-208]	1	DEG20030095;
comp12511_c0_seq1 len=615 path=[3368:0-63 741:64-66 744:67-614]	3	DEG20030244; DEG20030172; DEG20030276;
comp12511_c0_seq2 len=1291 path=[1:0-739 741:740-742 744:743-1290]	6	DEG20030068; DEG20030297; DEG20030095; DEG20030276; DEG20030244;DEG20030172;
comp12511_c0_seq3 len=603 path=[3505:0-54 744:55-602]	3	DEG20030244; DEG20030172; DEG20030276;
comp1252_c0_seq1 len=369 path=[1:0-345 736:346-368]	1	DEG20030093;
comp12532_c0_seq1 len=3437 path=[3415:0-1141 4557:1142-1608 5024:1609-3436]	6	DEG20030068; DEG20030297; DEG20030095; DEG20030276; DEG20030244;DEG20030172;
comp12547_c0_seq1 len=1566 path=[4533:0-713 2493:714-739 6246:740-978 2722:979-1015 4006:1016-1565]	7	DEG20030286; DEG20030294; DEG20030194; DEG20030137; DEG20030344;DEG20030123; DEG20030108;
comp12547_c0_seq2 len=1739 path=[1717:0-775 2493:776-801 2519:802-1004 2722:1005-1041 2759:1042-1535 3253:1536-1539 3257:1540-1738]	7	DEG20030286; DEG20030294; DEG20030194; DEG20030137; DEG20030185;DEG20030344; DEG20030123;
comp12549_c1_seq1 len=1156 path=[1134:0-90 1225:91-1155]	3	DEG20030194; DEG20030286; DEG20030294;
comp12566_c0_seq1 len=1646 path=[1:0-634 636:635-792 794:793-823 905:824-1645]	5	DEG20030082; DEG20030150; DEG20030120; DEG20030167; DEG20030148;
comp12566_c0_seq2 len=1726 path=[1:0-634 636:635-792 794:793-823 825:824-903 905:904-1725]	5	DEG20030082; DEG20030150; DEG20030120; DEG20030167; DEG20030148;
comp12573_c0_seq1 len=612 path=[590:0-541 1132:542-611]	1	DEG20030143;
comp125914_c0_seq1 len=269 path=[247:0-268]	2	DEG20030350; DEG20030261;
comp12595_c0_seq1 len=1725 path=[1:0-1724]	1	DEG20030020;
comp12604_c0_seq1 len=854 path=[1:0-110 112:111-853]	1	DEG20030090;
comp12607_c0_seq1 len=591 path=[1:0-173 175:174-432 434:433-590]	1	DEG20030138;
comp12609_c0_seq1 len=1078 path=[1056:0-1077]	1	DEG20030136;
comp12616_c0_seq1 len=1834 path=[1812:0-1833]	21	DEG20030272; DEG20030138; DEG20030315; DEG20030043; DEG20030268;DEG20030169; DEG20030335; DEG20030156; DEG20030193; DEG20030356;DEG20030322; DEG20030321; DEG20030263; DEG20030081; DEG20030008;DEG20030091; DEG20030192; DEG20030236; DEG20030184; DEG20030018;DEG20030007;
comp12621_c0_seq1 len=997 path=[1:0-44 46:45-733 735:734-996]	6	DEG20030068; DEG20030297; DEG20030095; DEG20030276; DEG20030244;DEG20030172;
comp12623_c0_seq1 len=2511 path=[2489:0-2510]	1	DEG20030277;
comp12626_c0_seq1 len=1535 path=[1516:0-1297 2814:1298-1301 2821:1302-1534]	1	DEG20030012;
comp12633_c0_seq1 len=619 path=[597:0-618]	1	DEG20030109;
comp12658_c1_seq1 len=928 path=[963:0-102 1066:103-126 1090:127-133 1097:134-157 2087:158-202 2132:203-449 1470:450-485 3298:486-927]	1	DEG20030109;
comp12658_c1_seq2 len=991 path=[1925:0-108 1066:109-132 2057:133-139 1097:140-163 1121:164-512 1470:513-548 1506:549-990]	1	DEG20030109;
comp12658_c1_seq3 len=943 path=[963:0-102 1066:103-126 1090:127-133 1097:134-157 2087:158-202 4610:203-217 2132:218-464 1470:465-500 3298:501-942]	1	DEG20030109;
comp12660_c0_seq1 len=279 path=[257:0-42 300:43-106 364:107-131 389:132-278]	3	DEG20030244; DEG20030172; DEG20030276;
comp12661_c0_seq1 len=915 path=[893:0-183 1847:184-199 1093:200-914]	1	DEG20030245;
comp12664_c0_seq1 len=707 path=[685:0-76 762:77-706]	1	DEG20030248;
comp12668_c1_seq1 len=647 path=[1715:0-310 2026:311-646]	10	DEG20030138; DEG20030315; DEG20030268; DEG20030169; DEG20030335;DEG20030156; DEG20030091; DEG20030322; DEG20030081; DEG20030236;
comp12676_c0_seq1 len=747 path=[725:0-581 1307:582-607 2009:608-623 1349:624-654 1380:655-704 1430:705-746]	1	DEG20030136;
comp12676_c0_seq2 len=341 path=[1625:0-175 1307:176-201 1333:202-217 1349:218-248 1897:249-298 1430:299-340]	1	DEG20030136;
comp12682_c0_seq1 len=572 path=[1175:0-30 11:31-66 47:67-78 59:79-571]	6	DEG20030297; DEG20030095; DEG20030276; DEG20030244; DEG20030068;DEG20030172;
comp12697_c1_seq1 len=377 path=[2733:0-376]	3	DEG20030297; DEG20030068; DEG20030124;
comp12697_c2_seq1 len=830 path=[1572:0-397 1970:398-829]	1	DEG20030124;
comp12699_c0_seq1 len=1198 path=[2385:0-1081 6034:1082-1084 5314:1085-1197]	13	DEG20030138; DEG20030315; DEG20030268; DEG20030169; DEG20030335;DEG20030156; DEG20030193; DEG20030322; DEG20030263; DEG20030081;DEG20030008; DEG20030236; DEG20030007;
comp12699_c0_seq2 len=1822 path=[5517:0-496 6034:497-499 3470:500-1407 4378:1408-1821]	19	DEG20030272; DEG20030263; DEG20030138; DEG20030315; DEG20030043;DEG20030268; DEG20030169; DEG20030335; DEG20030156; DEG20030193;DEG20030356; DEG20030322; DEG20030184; DEG20030081; DEG20030008;DEG20030192; DEG20030236; DEG20030018; DEG20030007;
comp12699_c0_seq3 len=2407 path=[2385:0-1081 6034:1082-1084 3470:1085-1992 4378:1993-2406]	20	DEG20030272; DEG20030263; DEG20030138; DEG20030315; DEG20030043;DEG20030268; DEG20030169; DEG20030335; DEG20030156; DEG20030193;DEG20030356; DEG20030322; DEG20030321; DEG20030007; DEG20030081;DEG20030008; DEG20030192; DEG20030236; DEG20030184; DEG20030018;
comp12699_c0_seq4 len=2254 path=[2385:0-1081 6034:1082-1084 3470:1085-1992 4792:1993-2253]	20	DEG20030272; DEG20030263; DEG20030138; DEG20030315; DEG20030043;DEG20030268; DEG20030169; DEG20030335; DEG20030156; DEG20030193;DEG20030356; DEG20030322; DEG20030321; DEG20030007; DEG20030081;DEG20030008; DEG20030192; DEG20030236; DEG20030184; DEG20030018;
comp12699_c0_seq5 len=1669 path=[5517:0-496 6034:497-499 3470:500-1407 4792:1408-1668]	19	DEG20030272; DEG20030263; DEG20030138; DEG20030315; DEG20030043;DEG20030268; DEG20030169; DEG20030335; DEG20030156; DEG20030193;DEG20030356; DEG20030322; DEG20030184; DEG20030081; DEG20030008;DEG20030192; DEG20030236; DEG20030018; DEG20030007;
comp12702_c0_seq1 len=800 path=[1:0-799]	1	DEG20030208;
comp12708_c0_seq1 len=6969 path=[13941:0-135 6995:136-167 7027:168-6968]	2	DEG20030072; DEG20030034;
comp12708_c0_seq2 len=6925 path=[6903:0-88 6992:89-91 6995:92-123 7027:124-6924]	2	DEG20030072; DEG20030034;
comp12711_c0_seq1 len=2291 path=[1:0-160 4520:161-209 4569:210-213 162:214-406 355:407-1314 1263:1315-2290]	5	DEG20030244; DEG20030068; DEG20030172; DEG20030297; DEG20030124;
comp12711_c0_seq2 len=2238 path=[1:0-160 162:161-353 355:354-1261 1263:1262-2237]	5	DEG20030244; DEG20030068; DEG20030172; DEG20030297; DEG20030124;
comp12711_c0_seq3 len=1408 path=[1:0-160 4520:161-209 4569:210-213 162:214-406 355:407-1314 4907:1315-1407]	4	DEG20030244; DEG20030297; DEG20030068; DEG20030124;
comp12711_c0_seq4 len=1355 path=[1:0-160 162:161-353 355:354-1261 4907:1262-1354]	4	DEG20030244; DEG20030297; DEG20030068; DEG20030124;
comp12711_c0_seq5 len=1095 path=[4667:0-93 355:94-1001 4907:1002-1094]	4	DEG20030244; DEG20030297; DEG20030068; DEG20030124;
comp12711_c0_seq6 len=1978 path=[4667:0-93 355:94-1001 1263:1002-1977]	5	DEG20030244; DEG20030068; DEG20030172; DEG20030297; DEG20030124;
comp12712_c0_seq1 len=1906 path=[4015:0-20 43:21-1437 1460:1438-1905]	1	DEG20030265;
comp127184_c0_seq1 len=216 path=[194:0-215]	1	DEG20030281;
comp12723_c0_seq1 len=386 path=[1:0-131 133:132-133 135:134-161 163:162-216 218:217-385]	1	DEG20030270;
comp12724_c1_seq1 len=1549 path=[1383:0-408 1792:409-473 1857:474-523 1907:524-724 2108:725-1548]	1	DEG20030065;
comp127287_c0_seq1 len=294 path=[1:0-293]	5	DEG20030082; DEG20030150; DEG20030120; DEG20030167; DEG20030148;
comp12735_c0_seq1 len=1028 path=[1006:0-532 1539:533-1027]	1	DEG20030195;
comp127428_c0_seq1 len=272 path=[1:0-271]	4	DEG20030244; DEG20030068; DEG20030172; DEG20030276;
comp12751_c0_seq1 len=1625 path=[1603:0-637 2241:638-1624]	1	DEG20030020;
comp12757_c0_seq1 len=953 path=[931:0-952]	1	DEG20030201;
comp12757_c1_seq1 len=333 path=[1861:0-332]	1	DEG20030201;
comp12771_c1_seq1 len=1516 path=[2176:0-1515]	1	DEG20030136;
comp12771_c2_seq1 len=588 path=[3669:0-587]	1	DEG20030136;
comp12776_c0_seq1 len=289 path=[267:0-288]	3	DEG20030244; DEG20030172; DEG20030276;
comp12776_c1_seq1 len=756 path=[1915:0-85 534:86-755]	6	DEG20030297; DEG20030095; DEG20030276; DEG20030244; DEG20030068;DEG20030172;
comp127805_c0_seq1 len=211 path=[189:0-210]	1	DEG20030059;
comp12786_c0_seq1 len=1420 path=[1:0-1189 1191:1190-1419]	1	DEG20030328;
comp12795_c0_seq5 len=1548 path=[1:0-793 795:794-960 962:961-1359 5344:1360-1547]	1	DEG20030020;
comp12795_c0_seq6 len=2044 path=[1:0-793 795:794-960 962:961-1359 1361:1360-2043]	1	DEG20030020;
comp12798_c0_seq1 len=1065 path=[1:0-1064]	2	DEG20030125; DEG20030347;
comp128085_c0_seq1 len=205 path=[1:0-204]	2	DEG20030172; DEG20030276;
comp12810_c0_seq1 len=821 path=[799:0-149 949:150-820]	2	DEG20030324; DEG20030354;
comp12816_c0_seq1 len=784 path=[1:0-783]	1	DEG20030098;
comp12821_c0_seq2 len=1225 path=[1:0-342 344:343-466 468:467-1224]	1	DEG20030260;
comp12879_c0_seq1 len=504 path=[1:0-503]	1	DEG20030270;
comp12879_c1_seq1 len=727 path=[1667:0-726]	1	DEG20030270;
comp12885_c0_seq1 len=1218 path=[1:0-390 392:391-470 2513:471-485 487:486-487 489:488-1217]	1	DEG20030044;
comp128987_c0_seq1 len=229 path=[207:0-228]	2	DEG20030172; DEG20030276;
comp12905_c0_seq1 len=1507 path=[1:0-1506]	1	DEG20030270;
comp12908_c0_seq1 len=1261 path=[1:0-86 88:87-1164 1166:1165-1260]	1	DEG20030031;
comp12914_c0_seq3 len=1473 path=[1451:0-189 1641:190-201 1653:202-225 1677:226-623 2075:624-652 2104:653-691 2143:692-821 2273:822-1472]	5	DEG20030082; DEG20030150; DEG20030120; DEG20030167; DEG20030148;
comp12921_c0_seq1 len=2331 path=[1:0-771 773:772-1005 1007:1006-2330]	6	DEG20030297; DEG20030095; DEG20030276; DEG20030244; DEG20030068;DEG20030172;
comp12932_c0_seq1 len=1077 path=[3385:0-567 3953:568-1076]	14	DEG20030138; DEG20030315; DEG20030268; DEG20030169; DEG20030335;DEG20030156; DEG20030272; DEG20030322; DEG20030321; DEG20030184;DEG20030081; DEG20030193; DEG20030236; DEG20030018;
comp12932_c1_seq1 len=1188 path=[1:0-21 23:22-1187]	11	DEG20030138; DEG20030081; DEG20030043; DEG20030169; DEG20030335;DEG20030156; DEG20030322; DEG20030184; DEG20030315; DEG20030236;DEG20030192;
comp129697_c0_seq1 len=212 path=[1:0-211]	1	DEG20030072;
comp12971_c0_seq1 len=2161 path=[1:0-2160]	1	DEG20030197;
comp12979_c0_seq1 len=225 path=[1:0-124 3620:125-125 3621:126-201 4074:202-224]	1	DEG20030245;
comp12979_c0_seq2 len=1283 path=[3885:0-105 3621:106-181 3697:182-263 126:264-809 672:810-1282]	1	DEG20030245;
comp12979_c0_seq3 len=1303 path=[1:0-124 3620:125-125 3621:126-201 3697:202-283 126:284-829 672:830-1302]	1	DEG20030245;
comp12979_c0_seq4 len=1144 path=[1:0-124 126:125-670 672:671-1143]	1	DEG20030245;
comp12979_c0_seq5 len=1062 path=[2832:0-588 672:589-1061]	1	DEG20030245;
comp12991_c0_seq1 len=1278 path=[1260:0-1277]	1	DEG20030090;
comp12996_c0_seq1 len=1323 path=[1301:0-1322]	1	DEG20030090;
comp12998_c0_seq1 len=568 path=[1:0-266 268:267-567]	20	DEG20030272; DEG20030263; DEG20030138; DEG20030081; DEG20030043;DEG20030268; DEG20030169; DEG20030335; DEG20030156; DEG20030193;DEG20030356; DEG20030322; DEG20030321; DEG20030184; DEG20030315;DEG20030008; DEG20030192; DEG20030236; DEG20030018; DEG20030007;
comp12998_c1_seq1 len=420 path=[1091:0-419]	6	DEG20030169; DEG20030335; DEG20030192; DEG20030193; DEG20030322;DEG20030236;
comp12999_c0_seq2 len=2864 path=[3043:0-2695 5739:2696-2719 5763:2720-2863]	1	DEG20030112;
comp13004_c0_seq1 len=1287 path=[1:0-553 555:554-722 724:723-1286]	1	DEG20030352;
comp130149_c0_seq1 len=322 path=[1:0-321]	7	DEG20030138; DEG20030081; DEG20030169; DEG20030193; DEG20030322;DEG20030315; DEG20030236;
comp13021_c0_seq4 len=771 path=[1:0-8 10:9-346 348:347-415 417:416-523 525:524-770]	1	DEG20030196;
comp13025_c0_seq1 len=1884 path=[1:0-16 18:17-1345 1347:1346-1430 1432:1431-1883]	2	DEG20030172; DEG20030276;
comp13029_c0_seq2 len=2993 path=[1:0-810 812:811-1131 1133:1132-2045 2047:2046-2992]	10	DEG20030286; DEG20030294; DEG20030194; DEG20030137; DEG20030185;DEG20030344; DEG20030253; DEG20030123; DEG20030237; DEG20030108;
comp13029_c0_seq4 len=1995 path=[6075:0-133 1133:134-1047 2047:1048-1994]	10	DEG20030286; DEG20030294; DEG20030194; DEG20030137; DEG20030185;DEG20030344; DEG20030253; DEG20030123; DEG20030237; DEG20030108;
comp13032_c0_seq1 len=4588 path=[1:0-1341 1343:1342-1805 1807:1806-4587]	4	DEG20030108; DEG20030194; DEG20030185; DEG20030294;
comp13047_c0_seq1 len=1022 path=[1000:0-1021]	5	DEG20030244; DEG20030297; DEG20030172; DEG20030068; DEG20030276;
comp13048_c0_seq1 len=1127 path=[1:0-1126]	1	DEG20030170;
comp13062_c0_seq1 len=1601 path=[1:0-1600]	1	DEG20030017;
comp13065_c0_seq1 len=1226 path=[1:0-1225]	1	DEG20030299;
comp13068_c0_seq1 len=773 path=[1791:0-451 2243:452-772]	6	DEG20030297; DEG20030095; DEG20030276; DEG20030244; DEG20030068;DEG20030172;
comp13068_c1_seq1 len=543 path=[521:0-542]	4	DEG20030244; DEG20030095; DEG20030172; DEG20030276;
comp13070_c0_seq1 len=1799 path=[1777:0-647 2425:648-1341 3119:1342-1798]	6	DEG20030297; DEG20030276; DEG20030244; DEG20030124; DEG20030068;DEG20030172;
comp13071_c1_seq1 len=1412 path=[1:0-160 162:161-1411]	19	DEG20030263; DEG20030138; DEG20030081; DEG20030043; DEG20030268;DEG20030169; DEG20030335; DEG20030156; DEG20030193; DEG20030356;DEG20030322; DEG20030321; DEG20030184; DEG20030315; DEG20030008;DEG20030192; DEG20030236; DEG20030018; DEG20030007;
comp13072_c0_seq1 len=384 path=[1:0-383]	1	DEG20030020;
comp13076_c0_seq1 len=1717 path=[1:0-124 126:125-1716]	1	DEG20030211;
comp13091_c0_seq1 len=823 path=[801:0-648 1450:649-822]	8	DEG20030138; DEG20030081; DEG20030169; DEG20030335; DEG20030193;DEG20030322; DEG20030184; DEG20030236;
comp13096_c0_seq1 len=1153 path=[1131:0-1152]	4	DEG20030108; DEG20030194; DEG20030137; DEG20030294;
comp13097_c0_seq1 len=1988 path=[1:0-1987]	1	DEG20030020;
comp13108_c0_seq1 len=2032 path=[1:0-213 215:214-317 319:318-929 1865:930-1149 2085:1150-1277 2213:1278-2031]	21	DEG20030272; DEG20030263; DEG20030138; DEG20030315; DEG20030043;DEG20030268; DEG20030169; DEG20030335; DEG20030156; DEG20030193;DEG20030356; DEG20030322; DEG20030321; DEG20030184; DEG20030018;DEG20030081; DEG20030008; DEG20030236; DEG20030091; DEG20030192;DEG20030007;
comp13108_c0_seq2 len=830 path=[4143:0-75 2213:76-829]	19	DEG20030272; DEG20030138; DEG20030315; DEG20030268; DEG20030169;DEG20030335; DEG20030156; DEG20030193; DEG20030356; DEG20030322;DEG20030321; DEG20030263; DEG20030018; DEG20030081; DEG20030008;DEG20030184; DEG20030236; DEG20030192; DEG20030007;
comp13108_c0_seq3 len=1928 path=[1:0-213 319:214-825 1865:826-1045 2085:1046-1173 2213:1174-1927]	21	DEG20030272; DEG20030263; DEG20030138; DEG20030315; DEG20030043;DEG20030268; DEG20030169; DEG20030335; DEG20030156; DEG20030193;DEG20030356; DEG20030322; DEG20030321; DEG20030184; DEG20030018;DEG20030081; DEG20030008; DEG20030236; DEG20030091; DEG20030192;DEG20030007;
comp13108_c0_seq4 len=898 path=[4235:0-15 2085:16-143 2213:144-897]	19	DEG20030272; DEG20030263; DEG20030138; DEG20030315; DEG20030268;DEG20030169; DEG20030335; DEG20030156; DEG20030193; DEG20030356;DEG20030322; DEG20030321; DEG20030184; DEG20030018; DEG20030081;DEG20030008; DEG20030236; DEG20030192; DEG20030007;
comp131164_c0_seq1 len=271 path=[1:0-270]	2	DEG20030267; DEG20030104;
comp13119_c0_seq1 len=2138 path=[1:0-971 4519:972-974 976:975-1394 1396:1395-2137]	1	DEG20030194;
comp13119_c0_seq3 len=1064 path=[1:0-971 4519:972-974 4401:975-1063]	1	DEG20030194;
comp13122_c0_seq1 len=2126 path=[1:0-1302 1304:1303-2125]	1	DEG20030311;
comp13139_c0_seq1 len=1599 path=[1577:0-1512 3090:1513-1530 3108:1531-1598]	1	DEG20030329;
comp13145_c0_seq1 len=1534 path=[1512:0-1533]	1	DEG20030230;
comp13156_c0_seq1 len=530 path=[1:0-482 2579:483-529]	1	DEG20030031;
comp13156_c0_seq2 len=659 path=[1:0-482 484:483-658]	1	DEG20030031;
comp13170_c1_seq1 len=693 path=[1:0-493 495:494-502 504:503-692]	1	DEG20030287;
comp13174_c0_seq1 len=1157 path=[1:0-159 161:160-197 199:198-618 620:619-659 661:660-1156]	2	DEG20030100; DEG20030196;
comp13174_c0_seq2 len=1174 path=[4337:0-83 161:84-121 3472:122-542 620:543-583 2292:584-1173]	2	DEG20030100; DEG20030196;
comp13176_c0_seq2 len=4141 path=[1:0-2076 2078:2077-3255 3257:3256-3456 3458:3457-4140]	1	DEG20030260;
comp13176_c0_seq3 len=2191 path=[8404:0-126 2078:127-1305 3257:1306-1506 3458:1507-2190]	1	DEG20030260;
comp13181_c0_seq1 len=875 path=[853:0-342 1196:343-395 1249:396-420 1274:421-874]	1	DEG20030099;
comp13192_c0_seq1 len=1561 path=[1:0-600 602:601-650 652:651-666 668:667-1560]	11	DEG20030286; DEG20030294; DEG20030194; DEG20030137; DEG20030185;DEG20030179; DEG20030344; DEG20030253; DEG20030123; DEG20030237;DEG20030108;
comp13204_c0_seq2 len=2300 path=[5210:0-939 1604:940-963 1628:964-2299]	6	DEG20030068; DEG20030297; DEG20030276; DEG20030244; DEG20030124;DEG20030172;
comp13210_c0_seq1 len=1388 path=[1:0-1291 1293:1292-1315 1317:1316-1387]	1	DEG20030310;
comp13216_c0_seq1 len=443 path=[1:0-442]	1	DEG20030126;
comp13229_c0_seq1 len=1710 path=[1688:0-83 1772:84-1709]	4	DEG20030095; DEG20030244; DEG20030172; DEG20030276;
comp13234_c0_seq1 len=305 path=[491:0-208 418:209-304]	1	DEG20030080;
comp13234_c0_seq2 len=268 path=[246:0-63 310:64-134 381:135-171 418:172-267]	1	DEG20030080;
comp13235_c0_seq1 len=652 path=[1047:0-236 132:237-651]	1	DEG20030244;
comp13243_c0_seq1 len=907 path=[1:0-433 435:434-468 1978:469-631 633:632-906]	1	DEG20030031;
comp13243_c0_seq2 len=860 path=[2528:0-386 435:387-421 470:422-584 633:585-859]	1	DEG20030031;
comp13255_c0_seq1 len=854 path=[832:0-853]	1	DEG20030234;
comp13257_c0_seq1 len=1363 path=[1:0-1362]	1	DEG20030074;
comp13258_c0_seq1 len=1091 path=[1069:0-367 1437:368-1090]	1	DEG20030170;
comp13293_c0_seq3 len=1738 path=[4487:0-25 4535:26-26 2601:27-596 3171:597-1737]	2	DEG20030160; DEG20030260;
comp13293_c0_seq5 len=2167 path=[2145:0-454 4535:455-455 2601:456-1025 3171:1026-2166]	2	DEG20030160; DEG20030260;
comp13309_c0_seq1 len=1537 path=[1:0-1536]	10	DEG20030138; DEG20030315; DEG20030268; DEG20030169; DEG20030335;DEG20030156; DEG20030322; DEG20030081; DEG20030008; DEG20030236;
comp13318_c0_seq3 len=1194 path=[1175:0-793 1972:794-847 2026:848-954 2133:955-1193]	1	DEG20030199;
comp133393_c0_seq1 len=216 path=[1:0-215]	4	DEG20030138; DEG20030272; DEG20030322; DEG20030007;
comp13348_c0_seq1 len=1144 path=[1122:0-779 1902:780-1143]	5	DEG20030244; DEG20030297; DEG20030172; DEG20030068; DEG20030276;
comp13354_c0_seq1 len=814 path=[792:0-813]	1	DEG20030043;
comp13362_c0_seq1 len=705 path=[1:0-565 567:566-594 3226:595-704]	3	DEG20030068; DEG20030297; DEG20030124;
comp13362_c0_seq2 len=1003 path=[2250:0-488 3388:489-509 2937:510-665 567:666-694 596:695-1002]	4	DEG20030244; DEG20030068; DEG20030297; DEG20030124;
comp13363_c0_seq1 len=1735 path=[1:0-1734]	1	DEG20030020;
comp13364_c2_seq1 len=917 path=[3031:0-916]	1	DEG20030268;
comp13364_c3_seq1 len=625 path=[1827:0-624]	3	DEG20030169; DEG20030335; DEG20030081;
comp13388_c0_seq1 len=2228 path=[2206:0-2227]	2	DEG20030298; DEG20030115;
comp13391_c0_seq1 len=1588 path=[1:0-1114 1116:1115-1423 1431:1424-1587]	1	DEG20030133;
comp13395_c0_seq1 len=738 path=[1:0-422 424:423-498 500:499-541 543:542-737]	6	DEG20030297; DEG20030095; DEG20030276; DEG20030244; DEG20030068;DEG20030172;
comp13395_c1_seq1 len=672 path=[1431:0-398 1830:399-671]	4	DEG20030244; DEG20030095; DEG20030172; DEG20030276;
comp13397_c0_seq1 len=2114 path=[1:0-900 902:901-1593 1595:1594-2113]	2	DEG20030314; DEG20030023;
comp13406_c0_seq1 len=1432 path=[1410:0-603 2014:604-609 2020:610-1431]	2	DEG20030100; DEG20030196;
comp13408_c0_seq1 len=1899 path=[1877:0-1898]	5	DEG20030082; DEG20030150; DEG20030120; DEG20030167;DEG20030148;
comp13420_c0_seq3 len=3895 path=[4159:0-1672 8645:1673-1677 5837:1678-3686 8132:3687-3894]	4	DEG20030108; DEG20030194; DEG20030137; DEG20030294;
comp13420_c0_seq5 len=4181 path=[4159:0-1672 8645:1673-1677 5837:1678-3686 7846:3687-3972 8132:3973-4180]	3	DEG20030194; DEG20030137; DEG20030294;
comp13423_c1_seq1 len=641 path=[619:0-640]	1	DEG20030169;
comp13426_c0_seq1 len=3151 path=[3129:0-2671 5801:2672-2725 5855:2726-3150]	2	DEG20030160; DEG20030260;
comp13428_c0_seq1 len=1058 path=[1:0-1057]	1	DEG20030324;
comp13440_c0_seq1 len=5152 path=[5130:0-2386 7517:2387-2396 7527:2397-5151]	1	DEG20030260;
comp13446_c0_seq1 len=1079 path=[3449:0-232 2626:233-1078]	1	DEG20030196;
comp13446_c0_seq4 len=1747 path=[1725:0-99 1825:100-900 2626:901-1746]	2	DEG20030100; DEG20030196;
comp13446_c0_seq5 len=1886 path=[3915:0-238 1825:239-1039 2626:1040-1885]	2	DEG20030100; DEG20030196;
comp13459_c0_seq1 len=1968 path=[1946:0-883 2830:884-1967]	6	DEG20030172; DEG20030276; DEG20030244; DEG20030124;DEG20030068; DEG20030297;
comp13472_c1_seq2 len=1905 path=[1883:0-794 2678:795-1085 2969:1086-1904]	1	DEG20030330;
comp13494_c1_seq1 len=819 path=[797:0-818]	1	DEG20030212;
comp13512_c0_seq1 len=1313 path=[1311:0-1312]	5	DEG20030297; DEG20030172; DEG20030068; DEG20030124;DEG20030276;
comp13520_c0_seq1 len=1266 path=[1:0-996 998:997-1020 7528:1021-1265]	6	DEG20030068; DEG20030297; DEG20030095; DEG20030276;DEG20030244; DEG20030172;
comp13520_c0_seq2 len=3292 path=[6477:0-1027 998:1028-1051 1022:1052-3291]	6	DEG20030068; DEG20030297; DEG20030095; DEG20030276;DEG20030244; DEG20030172;
comp13522_c1_seq1 len=756 path=[2550:0-197 2748:198-230 3482:231-234 1814:235-544 3039:545-755]	1	DEG20030280;
comp13522_c1_seq4 len=739 path=[2550:0-197 2748:198-230 3482:231-234 1814:235-544 2124:545-738]	1	DEG20030280;
comp135296_c0_seq1 len=210 path=[188:0-209]	1	DEG20030257;
comp13530_c0_seq1 len=2934 path=[2915:0-144 3063:145-355 3274:356-2933]	3	DEG20030293; DEG20030220; DEG20030026;
comp13530_c0_seq2 len=385 path=[2915:0-144 3063:145-355 5944:356-384]	2	DEG20030293; DEG20030026;
comp13536_c0_seq1 len=307 path=[1:0-85 87:86-306]	1	DEG20030329;
comp13543_c0_seq1 len=650 path=[628:0-620 1249:621-649]	1	DEG20030333;
comp13543_c1_seq1 len=549 path=[1781:0-548]	1	DEG20030333;
comp13545_c0_seq1 len=1980 path=[1958:0-894 2853:895-1979]	4	DEG20030244; DEG20030095; DEG20030172; DEG20030276;
comp13550_c0_seq1 len=606 path=[1155:0-83 13:84-418 348:419-605]	1	DEG20030264;
comp13550_c0_seq2 len=242 path=[1294:0-54 348:55-241]	1	DEG20030264;
comp1356_c0_seq1 len=376 path=[1:0-375]	1	DEG20030224;
comp13572_c0_seq1 len=247 path=[1099:0-88 964:89-112 988:113-166 1042:167-183 1059:184-246]	5	DEG20030192; DEG20030008; DEG20030007; DEG20030321;DEG20030263;
comp13573_c0_seq1 len=1629 path=[1:0-1442 1480:1443-1628]	1	DEG20030310;
comp13573_c0_seq2 len=1665 path=[1:0-1442 1444:1443-1478 1480:1479-1664]	1	DEG20030310;
comp13576_c0_seq1 len=1045 path=[1:0-1044]	6	DEG20030286; DEG20030294; DEG20030194; DEG20030137;DEG20030185; DEG20030108;
comp13583_c0_seq1 len=1834 path=[1:0-852 857:853-1833]	1	DEG20030031;
comp13591_c0_seq1 len=910 path=[888:0-197 1086:198-716 1605:717-909]	1	DEG20030123;
comp13591_c0_seq2 len=863 path=[1821:0-150 1086:151-669 1605:670-862]	1	DEG20030123;
comp13634_c0_seq2 len=847 path=[1:0-118 3083:119-126 3091:127-129 131:130-846]	2	DEG20030172; DEG20030276;
comp13634_c0_seq3 len=734 path=[3029:0-13 3091:14-16 131:17-733]	2	DEG20030172; DEG20030276;
comp13647_c0_seq1 len=239 path=[566:0-44 274:45-130 673:131-143 373:144-151 67:152-153 69:154-238]	3	DEG20030169; DEG20030236; DEG20030322;
comp13664_c0_seq1 len=301 path=[5810:0-116 2223:117-142 2249:143-300]	1	DEG20030068;
comp13664_c0_seq2 len=2517 path=[1:0-2221 2223:2222-2247 5059:2248-2516]	6	DEG20030297; DEG20030276; DEG20030244; DEG20030124;DEG20030068; DEG20030172;
comp13672_c0_seq1 len=463 path=[195:0-6 1299:7-30 202:31-462]	1	DEG20030017;
comp13672_c0_seq2 len=633 path=[1:0-23 25:24-186 188:187-193 195:194-200 202:201-632]	1	DEG20030017;
comp13676_c0_seq1 len=377 path=[673:0-194 868:195-327 1470:328-376]	1	DEG20030017;
comp13676_c0_seq2 len=695 path=[673:0-194 868:195-327 1001:328-694]	1	DEG20030017;
comp13681_c0_seq1 len=361 path=[340:0-159 501:160-360]	1	DEG20030090;
comp136988_c0_seq1 len=290 path=[1:0-289]	4	DEG20030244; DEG20030095; DEG20030172; DEG20030276;
comp13701_c0_seq1 len=663 path=[528:0-526 1959:527-662]	5	DEG20030244; DEG20030297; DEG20030172; DEG20030068;DEG20030276;
comp13701_c1_seq1 len=468 path=[1055:0-467]	3	DEG20030244; DEG20030172; DEG20030276;
comp13708_c0_seq1 len=867 path=[481:0-273 765:274-469 1381:470-518 1430:519-866]	1	DEG20030260;
comp13710_c0_seq1 len=1375 path=[1353:0-1374]	1	DEG20030325;
comp13710_c1_seq1 len=789 path=[3471:0-788]	1	DEG20030325;
comp13724_c0_seq1 len=581 path=[559:0-279 839:280-580]	1	DEG20030074;
comp13736_c0_seq1 len=460 path=[557:0-27 585:28-171 292:172-212 1014:213-237 358:238-275 396:276-297 418:298-459]	2	DEG20030028; DEG20030210;
comp13737_c0_seq1 len=1579 path=[1:0-1578]	1	DEG20030133;
comp13740_c0_seq1 len=2838 path=[1:0-273 275:274-305 307:306-2292 2294:2293-2837]	6	DEG20030297; DEG20030095; DEG20030276; DEG20030244;DEG20030068; DEG20030172;
comp13740_c0_seq2 len=2625 path=[5692:0-60 275:61-92 307:93-2079 2294:2080-2624]	6	DEG20030297; DEG20030095; DEG20030276; DEG20030244;DEG20030068; DEG20030172;
comp13748_c0_seq1 len=1495 path=[1473:0-1352 3680:1353-1355 2829:1356-1494]	1	DEG20030135;
comp13748_c0_seq3 len=1616 path=[1473:0-1352 2966:1353-1473 3680:1474-1476 2829:1477-1615]	1	DEG20030135;
comp13748_c0_seq5 len=1560 path=[1473:0-1352 2966:1353-1473 3680:1474-1476 3335:1477-1559]	1	DEG20030135;
comp13761_c0_seq1 len=2207 path=[1:0-664 666:665-825 827:826-1045 1047:1046-2206]	2	DEG20030172; DEG20030276;
comp13770_c0_seq1 len=288 path=[911:0-49 56:50-91 542:92-287]	2	DEG20030021; DEG20030144;
comp13770_c0_seq2 len=282 path=[1:0-54 56:55-96 98:97-281]	2	DEG20030021; DEG20030144;
comp13776_c0_seq1 len=275 path=[1289:0-274]	1	DEG20030258;
comp13776_c1_seq1 len=667 path=[645:0-611 2762:612-612 1258:613-666]	1	DEG20030258;
comp13776_c2_seq1 len=327 path=[1793:0-326]	1	DEG20030258;
comp13785_c0_seq1 len=1655 path=[1633:0-1654]	1	DEG20030020;
comp13786_c0_seq1 len=1164 path=[1:0-772 2546:773-921 923:922-952 954:953-1062 1064:1063-1094 3053:1095-1163]	2	DEG20030021; DEG20030144;
comp13786_c0_seq2 len=276 path=[923:0-30 2851:31-140 1064:141-172 1096:173-275]	2	DEG20030021; DEG20030144;
comp137877_c0_seq1 len=234 path=[212:0-233]	1	DEG20030106;
comp13816_c0_seq1 len=550 path=[528:0-549]	1	DEG20030290;
comp13816_c1_seq1 len=607 path=[1055:0-606]	1	DEG20030290;
comp13816_c2_seq1 len=1824 path=[2223:0-55 2279:56-1823]	1	DEG20030290;
comp13826_c0_seq1 len=1394 path=[1:0-1113 1115:1114-1133 1135:1134-1393]	1	DEG20030017;
comp13829_c0_seq1 len=1611 path=[1:0-1103 1105:1104-1105 1107:1106-1610]	7	DEG20030286; DEG20030294; DEG20030194; DEG20030137;DEG20030185; DEG20030179; DEG20030123;
comp13834_c0_seq2 len=1379 path=[1327:0-1100 3319:1101-1103 2951:1104-1335 3183:1336-1378]	1	DEG20030200;
comp13834_c0_seq3 len=1349 path=[1327:0-1100 3319:1101-1103 2431:1104-1348]	1	DEG20030200;
comp138365_c0_seq1 len=310 path=[288:0-309]	5	DEG20030082; DEG20030150; DEG20030120; DEG20030167;DEG20030148;
comp13839_c0_seq1 len=708 path=[686:0-707]	1	DEG20030031;
comp13842_c0_seq1 len=317 path=[1:0-46 48:47-316]	1	DEG20030270;
comp13857_c0_seq1 len=4172 path=[7502:0-134 7637:135-146 7649:147-449 8186:450-550 7952:551-715 11:716-2517 1813:2518-2715 2011:2716-4171]	6	DEG20030172; DEG20030276; DEG20030244; DEG20030124;DEG20030068; DEG20030297;
comp13857_c0_seq2 len=3873 path=[7502:0-134 7637:135-146 7649:147-449 7952:450-614 11:615-2416 2011:2417-3872]	6	DEG20030172; DEG20030276; DEG20030244; DEG20030124;DEG20030068; DEG20030297;
comp13857_c0_seq3 len=3974 path=[7502:0-134 7637:135-146 7649:147-449 8186:450-550 7952:551-715 11:716-2517 2011:2518-3973]	6	DEG20030172; DEG20030276; DEG20030244; DEG20030124;DEG20030068; DEG20030297;
comp13857_c0_seq4 len=4071 path=[7502:0-134 7637:135-146 7649:147-449 7952:450-614 11:615-2416 1813:2417-2614 2011:2615-4070]	6	DEG20030172; DEG20030276; DEG20030244; DEG20030124;DEG20030068; DEG20030297;
comp13859_c0_seq1 len=546 path=[524:0-54 1166:55-56 581:57-545]	1	DEG20030297;
comp138738_c0_seq1 len=232 path=[210:0-231]	1	DEG20030174;
comp13891_c0_seq1 len=1004 path=[982:0-638 1621:639-674 1657:675-676 1659:677-1003]	1	DEG20030196;
comp13894_c0_seq1 len=1562 path=[1:0-1339 1341:1340-1373 1375:1374-1561]	1	DEG20030310;
comp13895_c0_seq1 len=459 path=[671:0-458]	1	DEG20030059;
comp13907_c0_seq1 len=2094 path=[5154:0-14 5213:15-16 2877:17-2093]	7	DEG20030068; DEG20030297; DEG20030095; DEG20030276;DEG20030244; DEG20030124; DEG20030172;
comp13907_c0_seq2 len=2488 path=[2466:0-290 4988:291-301 2768:302-408 5213:409-410 2877:411-2487]	7	DEG20030297; DEG20030095; DEG20030276; DEG20030244;DEG20030124; DEG20030068; DEG20030172;
comp13907_c0_seq3 len=481 path=[2466:0-290 4988:291-301 2768:302-408 5213:409-410 5092:411-480]	2	DEG20030172; DEG20030276;
comp13921_c0_seq1 len=853 path=[1580:0-164 750:165-209 1834:210-252 838:253-690 1276:691-852]	6	DEG20030068; DEG20030297; DEG20030095; DEG20030276;DEG20030244; DEG20030172;
comp13929_c0_seq2 len=1412 path=[1:0-554 556:555-660 662:661-712 714:713-1411]	2	DEG20030100; DEG20030196;
comp13943_c0_seq1 len=520 path=[835:0-111 947:112-185 77:186-241 133:242-251 143:252-280 1434:281-452 1606:453-488 2943:489-519]	6	DEG20030297; DEG20030095; DEG20030276; DEG20030244;DEG20030068; DEG20030172;
comp13943_c0_seq2 len=440 path=[1:0-75 77:76-131 2846:132-141 143:142-170 172:171-439]	3	DEG20030244; DEG20030172; DEG20030276;
comp13943_c1_seq1 len=375 path=[2653:0-84 2386:85-374]	3	DEG20030244; DEG20030172; DEG20030276;
comp13944_c0_seq1 len=1942 path=[1920:0-265 2186:266-1941]	9	DEG20030286; DEG20030294; DEG20030194; DEG20030137;DEG20030185; DEG20030344; DEG20030253; DEG20030123;DEG20030108;
comp13958_c0_seq1 len=1516 path=[1537:0-1515]	1	DEG20030310;
comp13960_c1_seq2 len=1269 path=[1247:0-534 1782:535-570 1818:571-1268]	1	DEG20030260;
comp13964_c0_seq1 len=2334 path=[1:0-2333]	1	DEG20030260;
comp13971_c0_seq1 len=1600 path=[3884:0-219 1986:220-243 2010:244-517 2284:518-582 2349:583-1599]	3	DEG20030182; DEG20030031; DEG20030042;
comp13971_c0_seq2 len=831 path=[1672:0-313 1986:314-337 4127:338-635 2284:636-700 4578:701-830]	3	DEG20030182; DEG20030031; DEG20030042;
comp13974_c0_seq1 len=1532 path=[4146:0-1531]	2	DEG20030072; DEG20030034;
comp13974_c1_seq1 len=1341 path=[1319:0-1212 2532:1213-1340]	2	DEG20030072; DEG20030034;
comp13978_c0_seq1 len=403 path=[1:0-135 137:136-402]	1	DEG20030170;
comp14002_c0_seq1 len=631 path=[609:0-155 765:156-317 927:318-349 959:350-398 1008:399-481 1091:482-630]	4	DEG20030244; DEG20030095; DEG20030172; DEG20030276;
comp140048_c0_seq1 len=242 path=[220:0-241]	4	DEG20030192; DEG20030272; DEG20030263; DEG20030321;
comp14004_c0_seq1 len=3125 path=[3103:0-919 4023:920-1049 4153:1050-1099 4203:1100-1163 4267:1164-1682 4786:1683-3124]	1	DEG20030093;
comp14007_c0_seq1 len=940 path=[1:0-939]	4	DEG20030244; DEG20030095; DEG20030172; DEG20030276;
comp14007_c1_seq1 len=451 path=[2263:0-450]	2	DEG20030172; DEG20030276;
comp14007_c2_seq1 len=488 path=[2691:0-487]	4	DEG20030244; DEG20030297; DEG20030172; DEG20030276;
comp14016_c0_seq1 len=1593 path=[1571:0-1592]	5	DEG20030082; DEG20030150; DEG20030120; DEG20030167; DEG20030148;
comp14021_c0_seq1 len=1168 path=[1:0-1167]	1	DEG20030313;
comp14039_c0_seq1 len=1616 path=[1594:0-644 2239:645-668 2263:669-702 2297:703-746 2341:747-1034 3242:1035-1043 2638:1044-1615]	2	DEG20030021; DEG20030144;
comp14039_c0_seq2 len=203 path=[2239:0-23 3513:24-57 2297:58-101 3375:102-202]	2	DEG20030021; DEG20030144;
comp14041_c0_seq1 len=978 path=[956:0-824 1781:825-839 1796:840-977]	2	DEG20030316; DEG20030099;
comp14047_c0_seq1 len=717 path=[1:0-266 268:267-541 543:542-600 1382:601-716]	1	DEG20030068;
comp14052_c0_seq1 len=1191 path=[1:0-1190]	16	DEG20030008; DEG20030193; DEG20030268; DEG20030322; DEG20030169;DEG20030335; DEG20030192; DEG20030272; DEG20030007; DEG20030321;DEG20030263; DEG20030315; DEG20030236; DEG20030156; DEG20030018;DEG20030138;
comp14052_c1_seq1 len=498 path=[2812:0-497]	6	DEG20030008; DEG20030192; DEG20030272; DEG20030263; DEG20030321;DEG20030007;
comp14054_c0_seq1 len=1325 path=[3871:0-570 4442:571-1024 4896:1025-1324]	1	DEG20030216;
comp14054_c1_seq1 len=1307 path=[1285:0-1306]	1	DEG20030216;
comp140596_c0_seq1 len=244 path=[222:0-243]	1	DEG20030191;
comp14063_c0_seq1 len=368 path=[521:0-259 89:260-312 1254:313-367]	1	DEG20030074;
comp14068_c0_seq1 len=409 path=[1079:0-332 2256:333-408]	1	DEG20030208;
comp14068_c0_seq2 len=1101 path=[1079:0-332 1412:333-596 1676:597-1100]	1	DEG20030208;
comp14073_c0_seq1 len=739 path=[1:0-18 20:19-56 58:57-140 142:141-738]	2	DEG20030100; DEG20030196;
comp14078_c1_seq1 len=231 path=[857:0-230]	1	DEG20030196;
comp14098_c0_seq1 len=612 path=[1:0-587 589:588-611]	1	DEG20030257;
comp14112_c0_seq1 len=482 path=[1:0-291 293:292-340 342:341-396 398:397-400 402:401-481]	1	DEG20030297;
comp14116_c0_seq1 len=1372 path=[1353:0-512 1869:513-1371]	1	DEG20030017;
comp14123_c0_seq1 len=2058 path=[1:0-1111 3170:1112-1131 3190:1132-2057]	6	DEG20030297; DEG20030276; DEG20030244; DEG20030124; DEG20030068;DEG20030172;
comp14126_c0_seq1 len=875 path=[853:0-103 957:104-218 1072:219-874]	2	DEG20030109; DEG20030123;
comp14153_c0_seq1 len=1503 path=[1481:0-22 1504:23-510 1992:511-1502]	1	DEG20030204;
comp14217_c0_seq1 len=1555 path=[1533:0-1359 2893:1360-1440 2974:1441-1442 2976:1443-1486 3020:1487-1554]	1	DEG20030310;
comp14219_c0_seq1 len=480 path=[458:0-479]	1	DEG20030072;
comp14228_c0_seq1 len=492 path=[380:0-145 526:146-174 782:175-491]	1	DEG20030339;
comp14228_c0_seq2 len=341 path=[1393:0-84 526:85-113 555:114-340]	1	DEG20030339;
comp14235_c0_seq1 len=1923 path=[2037:0-843 2881:844-1045 3083:1046-1833 3871:1834-1922]	6	DEG20030297; DEG20030276; DEG20030244; DEG20030124; DEG20030068;DEG20030172;
comp14243_c0_seq1 len=1677 path=[1655:0-1676]	1	DEG20030135;
comp14247_c1_seq1 len=758 path=[1:0-557 559:558-757]	1	DEG20030090;
comp14251_c0_seq1 len=9474 path=[17745:0-2509 14:2510-2527 31:2528-8598 6766:8599-9473]	1	DEG20030098;
comp14251_c0_seq2 len=10138 path=[17745:0-2509 14:2510-2527 31:2528-8598 6102:8599-9262 6766:9263-10137]	1	DEG20030098;
comp14257_c0_seq1 len=2883 path=[1:0-1305 1307:1306-2882]	2	DEG20030314; DEG20030023;
comp14257_c0_seq2 len=1378 path=[1:0-1305 5864:1306-1377]	2	DEG20030314; DEG20030023;
comp14266_c0_seq1 len=574 path=[3906:0-134 4041:135-573]	6	DEG20030068; DEG20030297; DEG20030095; DEG20030276; DEG20030244;DEG20030172;
comp14266_c1_seq1 len=1196 path=[1:0-1195]	2	DEG20030172; DEG20030276;
comp14266_c2_seq1 len=527 path=[2851:0-526]	2	DEG20030172; DEG20030276;
comp14271_c0_seq1 len=611 path=[1:0-212 214:213-218 220:219-610]	1	DEG20030226;
comp14273_c0_seq2 len=455 path=[1:0-401 403:402-406 2319:407-426 428:427-448 2368:449-454]	1	DEG20030299;
comp14283_c0_seq1 len=1628 path=[1:0-789 791:790-1627]	2	DEG20030109; DEG20030123;
comp14296_c0_seq1 len=731 path=[709:0-586 1296:587-609 1319:610-730]	1	DEG20030078;
comp14301_c0_seq1 len=1224 path=[1:0-1223]	6	DEG20030297; DEG20030095; DEG20030276; DEG20030244; DEG20030068;DEG20030172;
comp14301_c1_seq1 len=246 path=[2626:0-245]	2	DEG20030172; DEG20030276;
comp14335_c0_seq1 len=230 path=[503:0-11 8:12-57 54:58-103 100:104-229]	1	DEG20030216;
comp14348_c0_seq1 len=512 path=[1:0-103 105:104-511]	1	DEG20030109;
comp14362_c0_seq1 len=818 path=[1701:0-13 19:14-208 217:209-817]	1	DEG20030196;
comp14365_c0_seq1 len=430 path=[1:0-403 405:404-429]	1	DEG20030203;
comp14366_c0_seq1 len=1207 path=[1201:0-791 1993:792-802 2004:803-1159 2361:1160-1183 2704:1184-1206]	1	DEG20030020;
comp14374_c0_seq1 len=345 path=[1:0-344]	2	DEG20030045; DEG20030285;
comp14374_c1_seq1 len=572 path=[1194:0-96 1291:97-158 1353:159-571]	2	DEG20030045; DEG20030285;
comp14377_c0_seq1 len=1746 path=[1:0-1745]	2	DEG20030314; DEG20030023;
comp14383_c0_seq1 len=667 path=[1:0-346 348:347-406 408:407-666]	1	DEG20030208;
comp14383_c0_seq2 len=607 path=[1:0-346 408:347-606]	1	DEG20030208;
comp14388_c0_seq1 len=328 path=[1:0-327]	1	DEG20030336;
comp14403_c0_seq1 len=1979 path=[1948:0-526 2475:527-552 2501:553-664 2613:665-701 5272:702-1297 5868:1298-1584 6155:1585-1978]	2	DEG20030298; DEG20030115;
comp14403_c0_seq3 len=1910 path=[4165:0-541 2475:542-567 3918:568-585 3936:586-679 2613:680-716 5272:717-1312 3246:1313-1886 8165:1887-1909]	2	DEG20030298; DEG20030115;
comp14403_c0_seq4 len=1994 path=[4165:0-541 2475:542-567 3918:568-585 3936:586-679 2613:680-716 5272:717-1312 5868:1313-1599 6155:1600-1993]	2	DEG20030298; DEG20030115;
comp14403_c0_seq5 len=1895 path=[1948:0-526 2475:527-552 2501:553-664 2613:665-701 2650:702-1297 3246:1298-1871 8165:1872-1894]	2	DEG20030298; DEG20030115;
comp14403_c0_seq6 len=1985 path=[4165:0-541 2475:542-567 3918:568-585 3936:586-679 2613:680-716 5272:717-1312 3246:1313-1886 3820:1887-1984]	2	DEG20030298; DEG20030115;
comp14403_c0_seq7 len=1970 path=[1948:0-526 2475:527-552 2501:553-664 2613:665-701 2650:702-1297 3246:1298-1871 3820:1872-1969]	2	DEG20030298; DEG20030115;
comp14417_c0_seq1 len=1957 path=[1:0-1956]	1	DEG20030020;
comp14426_c0_seq1 len=988 path=[1:0-987]	1	DEG20030090;
comp14429_c1_seq1 len=1786 path=[1:0-899 901:900-912 914:913-1785]	3	DEG20030125; DEG20030347; DEG20030330;
comp14431_c0_seq1 len=1182 path=[1165:0-476 2341:477-636 643:637-686 693:687-745 752:746-784 791:785-1181]	6	DEG20030068; DEG20030297; DEG20030095; DEG20030276; DEG20030244;DEG20030172;
comp14435_c0_seq1 len=1735 path=[1580:0-1224 2805:1225-1578 3328:1579-1734]	1	DEG20030090;
comp14438_c0_seq1 len=1767 path=[1:0-119 3633:120-123 124:124-1691 1692:1692-1766]	1	DEG20030020;
comp14441_c0_seq1 len=1414 path=[1:0-957 959:958-1413]	1	DEG20030152;
comp14447_c0_seq1 len=1951 path=[1929:0-173 2103:174-1950]	6	DEG20030068; DEG20030297; DEG20030276; DEG20030244; DEG20030124;DEG20030172;
comp144500_c0_seq1 len=259 path=[237:0-258]	1	DEG20030067;
comp14461_c0_seq1 len=1348 path=[2458:0-174 2633:175-197 2656:198-274 19:275-345 89:346-789 533:790-808 552:809-1347]	1	DEG20030313;
comp14462_c0_seq1 len=2202 path=[4497:0-15 2190:16-2201]	6	DEG20030172; DEG20030297; DEG20030276; DEG20030244; DEG20030124;DEG20030068;
comp14470_c0_seq1 len=1804 path=[1782:0-806 2589:807-1132 2915:1133-1308 4515:1309-1311 3094:1312-1803]	2	DEG20030021; DEG20030144;
comp14470_c0_seq2 len=2171 path=[1782:0-806 2589:807-1132 3581:1133-1499 2915:1500-1675 4515:1676-1678 3094:1679-2170]	2	DEG20030021; DEG20030144;
comp14470_c0_seq3 len=512 path=[4437:0-16 4515:17-19 3094:20-511]	2	DEG20030021; DEG20030144;
comp144857_c0_seq1 len=237 path=[1:0-236]	2	DEG20030172; DEG20030276;
comp14488_c0_seq1 len=916 path=[1:0-76 78:77-915]	1	DEG20030082;
comp14488_c1_seq1 len=217 path=[1787:0-216]	1	DEG20030082;
comp14489_c0_seq1 len=1879 path=[1857:0-177 2035:178-196 2054:197-1088 3845:1089-1090 2948:1091-1479 3337:1480-1722 3580:1723-1737 3595:1738-1878]	1	DEG20030126;
comp14491_c0_seq1 len=648 path=[1044:0-29 1074:30-647]	1	DEG20030047;
comp14492_c0_seq1 len=1470 path=[1448:0-53 1502:54-1469]	2	DEG20030336; DEG20030230;
comp14501_c0_seq1 len=1520 path=[1498:0-940 2439:941-964 2463:965-1163 2662:1164-1519]	1	DEG20030355;
comp14506_c0_seq1 len=1372 path=[1:0-459 461:460-1371]	1	DEG20030068;
comp14506_c0_seq2 len=1033 path=[2843:0-120 461:121-1032]	1	DEG20030068;
comp14510_c0_seq1 len=1686 path=[1664:0-1598 3263:1599-1685]	2	DEG20030068; DEG20030297;
comp14510_c0_seq2 len=1683 path=[1664:0-1598 4088:1599-1682]	2	DEG20030068; DEG20030297;
comp14529_c0_seq1 len=1205 path=[2143:0-421 2565:422-730 2874:731-1204]	1	DEG20030022;
comp14529_c1_seq1 len=412 path=[3714:0-411]	1	DEG20030022;
comp14529_c2_seq1 len=503 path=[481:0-502]	1	DEG20030022;
comp1452_c0_seq1 len=216 path=[194:0-139 334:140-215]	1	DEG20030017;
comp14539_c0_seq1 len=5099 path=[5077:0-2484 7562:2485-5098]	1	DEG20030003;
comp14550_c0_seq1 len=874 path=[852:0-28 881:29-131 984:132-278 1131:279-873]	1	DEG20030329;
comp14550_c0_seq2 len=366 path=[852:0-28 881:29-131 984:132-278 1726:279-365]	1	DEG20030329;
comp14550_c0_seq3 len=224 path=[852:0-28 881:29-131 1948:132-223]	1	DEG20030329;
comp14552_c0_seq1 len=984 path=[4283:0-64 897:65-962 1795:963-983]	2	DEG20030314; DEG20030023;
comp14552_c0_seq3 len=1815 path=[1:0-895 897:896-1793 1795:1794-1814]	2	DEG20030314; DEG20030023;
comp14580_c0_seq1 len=2062 path=[1:0-1621 1623:1622-1638 1640:1639-2061]	2	DEG20030021; DEG20030144;
comp14581_c0_seq1 len=408 path=[683:0-201 885:202-207 891:208-340 1830:341-358 1735:359-407]	1	DEG20030053;
comp14581_c0_seq2 len=705 path=[683:0-201 885:202-207 891:208-340 1024:341-382 1066:383-454 1138:455-462 1146:463-704]	1	DEG20030053;
comp14588_c0_seq1 len=324 path=[1612:0-323]	1	DEG20030314;
comp14588_c1_seq1 len=678 path=[656:0-387 1044:388-677]	2	DEG20030314; DEG20030023;
comp14600_c0_seq1 len=2196 path=[2178:0-827 3010:828-1168 3351:1169-1813 3996:1814-2195]	3	DEG20030147; DEG20030040; DEG20030171;
comp14600_c1_seq1 len=669 path=[4355:0-49 4405:50-668]	1	DEG20030147;
comp14600_c1_seq2 len=640 path=[6628:0-20 4405:21-639]	1	DEG20030147;
comp14600_c2_seq1 len=413 path=[5647:0-188 5836:189-412]	2	DEG20030147; DEG20030171;
comp14601_c0_seq1 len=1249 path=[1227:0-427 1655:428-1193 2421:1194-1206 2434:1207-1248]	14	DEG20030008; DEG20030315; DEG20030268; DEG20030322; DEG20030169;DEG20030192; DEG20030272; DEG20030263; DEG20030321; DEG20030007;DEG20030081; DEG20030236; DEG20030018; DEG20030138;
comp14601_c0_seq2 len=1237 path=[1227:0-427 1655:428-1193 2500:1194-1194 2434:1195-1236]	14	DEG20030008; DEG20030315; DEG20030268; DEG20030322; DEG20030169;DEG20030192; DEG20030272; DEG20030263; DEG20030321; DEG20030007;DEG20030081; DEG20030236; DEG20030018; DEG20030138;
comp14609_c0_seq1 len=3717 path=[1:0-1220 1222:1221-2001 2003:2002-2684 2686:2685-3716]	20	DEG20030272; DEG20030263; DEG20030138; DEG20030081; DEG20030043;DEG20030268; DEG20030169; DEG20030335; DEG20030156; DEG20030193;DEG20030356; DEG20030322; DEG20030321; DEG20030184; DEG20030018;DEG20030315; DEG20030008; DEG20030236; DEG20030192; DEG20030007;
comp14609_c0_seq3 len=2521 path=[7389:0-24 1222:25-805 2003:806-1488 2686:1489-2520]	20	DEG20030272; DEG20030263; DEG20030138; DEG20030081; DEG20030043;DEG20030268; DEG20030169; DEG20030335; DEG20030156; DEG20030193;DEG20030356; DEG20030322; DEG20030321; DEG20030184; DEG20030018;DEG20030315; DEG20030008; DEG20030236; DEG20030192; DEG20030007;
comp14609_c0_seq4 len=1512 path=[7389:0-24 1222:25-805 2003:806-1488 7656:1489-1511]	20	DEG20030272; DEG20030263; DEG20030138; DEG20030081; DEG20030043;DEG20030268; DEG20030169; DEG20030335; DEG20030156; DEG20030193;DEG20030356; DEG20030322; DEG20030321; DEG20030184; DEG20030018;DEG20030315; DEG20030008; DEG20030236; DEG20030192; DEG20030007;
comp14609_c0_seq5 len=2708 path=[1:0-1220 1222:1221-2001 2003:2002-2684 7656:2685-2707]	20	DEG20030272; DEG20030263; DEG20030138; DEG20030081; DEG20030043;DEG20030268; DEG20030169; DEG20030335; DEG20030156; DEG20030193;DEG20030356; DEG20030322; DEG20030321; DEG20030184; DEG20030018;DEG20030315; DEG20030008; DEG20030236; DEG20030192; DEG20030007;
comp14610_c0_seq1 len=1427 path=[1:0-1426]	1	DEG20030352;
comp14613_c1_seq1 len=1000 path=[839:0-176 1016:177-577 1417:578-999]	3	DEG20030194; DEG20030286; DEG20030294;
comp14623_c0_seq1 len=2967 path=[1838:0-486 5004:487-1593 2325:1594-2747 3479:2748-2767 3499:2768-2966]	1	DEG20030012;
comp14623_c0_seq2 len=1860 path=[1838:0-486 2325:487-1640 3479:1641-1660 3499:1661-1859]	1	DEG20030012;
comp14626_c0_seq1 len=2897 path=[2875:0-2100 4976:2101-2608 5484:2609-2667 5543:2668-2896]	1	DEG20030003;
comp14626_c0_seq2 len=2943 path=[2875:0-2100 4976:2101-2608 6354:2609-2687 6433:2688-2942]	1	DEG20030003;
comp14626_c0_seq3 len=2133 path=[2875:0-2100 7356:2101-2132]	1	DEG20030003;
comp14628_c0_seq1 len=629 path=[2956:0-78 2254:79-628]	1	DEG20030202;
comp14628_c0_seq2 len=1413 path=[1391:0-862 2254:863-1412]	1	DEG20030202;
comp14633_c0_seq1 len=1470 path=[1448:0-283 1732:284-307 1756:308-757 2206:758-916 2365:917-1469]	2	DEG20030314; DEG20030023;
comp14635_c0_seq1 len=3570 path=[3548:0-164 3713:165-170 3719:171-1950 5499:1951-2000 5549:2001-2004 5553:2005-3569]	1	DEG20030020;
comp14636_c0_seq1 len=1908 path=[1173:0-1124 3151:1125-1425 3452:1426-1431 3458:1432-1907]	6	DEG20030297; DEG20030095; DEG20030276; DEG20030244; DEG20030068;DEG20030172;
comp14636_c0_seq2 len=1195 path=[1173:0-1124 2298:1125-1194]	6	DEG20030297; DEG20030095; DEG20030276; DEG20030244; DEG20030068;DEG20030172;
comp14645_c0_seq1 len=1653 path=[4137:0-284 2344:285-308 2368:309-1652]	1	DEG20030174;
comp14656_c0_seq1 len=1484 path=[1462:0-672 2135:673-842 2305:843-1411 2874:1412-1483]	1	DEG20030178;
comp14656_c0_seq2 len=1112 path=[2971:0-300 2135:301-470 2305:471-1039 2874:1040-1111]	1	DEG20030178;
comp14660_c0_seq3 len=2257 path=[1:0-1135 1137:1136-1689 4744:1690-1736 1794:1737-1760 1818:1761-1807 1865:1808-2004 2062:2005-2256]	1	DEG20030260;
comp14660_c0_seq4 len=1152 path=[5042:0-30 1137:31-584 4744:585-631 1794:632-655 1818:656-702 1865:703-899 2062:900-1151]	1	DEG20030260;
comp14666_c0_seq1 len=2057 path=[3322:0-882 4205:883-1991 6666:1992-2056]	5	DEG20030344; DEG20030286; DEG20030194; DEG20030137; DEG20030123;
comp14666_c0_seq2 len=1220 path=[7249:0-45 4205:46-1154 6666:1155-1219]	1	DEG20030123;
comp14666_c0_seq4 len=3338 path=[3322:0-882 4205:883-1991 5314:1992-3193 6938:3194-3337]	5	DEG20030344; DEG20030286; DEG20030194; DEG20030137; DEG20030123;
comp14666_c0_seq6 len=2507 path=[7249:0-45 4205:46-1154 5314:1155-2356 6516:2357-2506]	1	DEG20030123;
comp14666_c0_seq7 len=2501 path=[7249:0-45 4205:46-1154 5314:1155-2356 6938:2357-2500]	1	DEG20030123;
comp14666_c0_seq8 len=3344 path=[3322:0-882 4205:883-1991 5314:1992-3193 6516:3194-3343]	5	DEG20030344; DEG20030286; DEG20030194; DEG20030137; DEG20030123;
comp14669_c1_seq1 len=851 path=[829:0-458 1288:459-850]	1	DEG20030099;
comp14674_c0_seq1 len=1120 path=[1:0-865 867:866-1054 3204:1055-1119]	1	DEG20030284;
comp14674_c0_seq2 len=1422 path=[1:0-865 867:866-1054 1056:1055-1421]	1	DEG20030284;
comp14674_c0_seq3 len=445 path=[2990:0-190 867:191-379 3204:380-444]	1	DEG20030284;
comp14674_c0_seq4 len=747 path=[2990:0-190 867:191-379 1056:380-746]	1	DEG20030284;
comp14678_c0_seq1 len=1468 path=[1446:0-303 1750:304-361 1808:362-459 1906:460-497 1944:498-561 2008:562-1467]	7	DEG20030297; DEG20030095; DEG20030276; DEG20030244; DEG20030124;DEG20030068; DEG20030172;
comp14678_c0_seq2 len=1510 path=[2939:0-345 1750:346-403 3828:404-501 1906:502-539 3741:540-603 2008:604-1509]	7	DEG20030297; DEG20030095; DEG20030276; DEG20030244; DEG20030124;DEG20030068; DEG20030172;
comp14680_c0_seq1 len=2163 path=[2141:0-2038 4180:2039-2054 4196:2055-2162]	20	DEG20030272; DEG20030263; DEG20030138; DEG20030315; DEG20030043;DEG20030268; DEG20030169; DEG20030335; DEG20030156; DEG20030193;DEG20030356; DEG20030322; DEG20030321; DEG20030007; DEG20030081;DEG20030008; DEG20030192; DEG20030236; DEG20030184; DEG20030018;
comp14689_c0_seq1 len=1660 path=[1638:0-1130 2769:1131-1659]	1	DEG20030103;
comp14694_c0_seq1 len=1501 path=[1031:0-975 529:976-1132 3045:1133-1148 702:1149-1477 3429:1478-1500]	1	DEG20030201;
comp14696_c0_seq1 len=1251 path=[1229:0-213 1443:214-762 1992:763-805 2035:806-941 2171:942-982 2212:983-1007 2237:1008-1250]	1	DEG20030080;
comp14700_c0_seq1 len=816 path=[1:0-570 572:571-695 697:696-731 733:732-815]	2	DEG20030172; DEG20030276;
comp14705_c0_seq1 len=620 path=[598:0-554 1153:555-619]	2	DEG20030021; DEG20030144;
comp14711_c0_seq1 len=1027 path=[1005:0-99 2214:100-138 1144:139-1026]	2	DEG20030100; DEG20030196;
comp14711_c0_seq2 len=988 path=[1005:0-99 1144:100-987]	2	DEG20030100; DEG20030196;
comp14729_c0_seq1 len=1545 path=[509:0-483 993:484-507 1026:508-777 1296:778-781 1300:782-1544]	2	DEG20030199; DEG20030292;
comp14731_c0_seq1 len=1859 path=[1:0-1858]	1	DEG20030194;
comp14734_c0_seq1 len=1609 path=[983:0-966 2586:967-1608]	1	DEG20030065;
comp14735_c0_seq1 len=800 path=[4368:0-799]	1	DEG20030136;
comp14735_c1_seq1 len=1818 path=[1:0-28 30:29-1817]	1	DEG20030136;
comp14742_c0_seq1 len=371 path=[1163:0-35 29:36-65 1248:66-370]	1	DEG20030082;
comp14754_c0_seq1 len=1357 path=[1:0-302 304:303-326 328:327-471 473:472-507 3494:508-878 880:879-902 904:903-1230 1232:1231-1291 4747:1292-1356]	1	DEG20030351;
comp14754_c0_seq2 len=1044 path=[4439:0-51 304:52-75 4514:76-220 473:221-256 509:257-627 880:628-651 3888:652-982 1232:983-1043]	1	DEG20030351;
comp14754_c0_seq3 len=1384 path=[1:0-302 304:303-326 328:327-471 473:472-507 3494:508-878 880:879-902 904:903-1230 1232:1231-1291 1293:1292-1297 1299:1298-1383]	1	DEG20030351;
comp14759_c0_seq1 len=1835 path=[1816:0-1500 3320:1501-1834]	6	DEG20030297; DEG20030095; DEG20030276; DEG20030244; DEG20030068;DEG20030172;
comp14770_c0_seq1 len=1490 path=[1:0-1002 1004:1003-1027 1029:1028-1054 1056:1055-1489]	1	DEG20030197;
comp14805_c0_seq1 len=2330 path=[3959:0-391 4351:392-405 4365:406-703 1652:704-2329]	6	DEG20030297; DEG20030095; DEG20030276; DEG20030244; DEG20030068;DEG20030172;
comp14815_c0_seq1 len=2224 path=[1518:0-1116 2635:1117-1229 2748:1230-1264 3058:1265-1308 3102:1309-1346 3140:1347-2223]	1	DEG20030059;
comp14815_c0_seq2 len=310 path=[2748:0-34 2783:35-309]	1	DEG20030059;
comp14815_c0_seq3 len=1565 path=[9590:0-14 4959:15-564 3102:565-602 7050:603-1564]	1	DEG20030059;
comp14815_c1_seq1 len=584 path=[7989:0-583]	1	DEG20030059;
comp14822_c0_seq1 len=523 path=[1:0-37 39:38-74 76:75-150 152:151-188 190:189-252 254:253-522]	1	DEG20030208;
comp14822_c0_seq2 len=602 path=[1:0-37 39:38-74 76:75-150 152:151-188 190:189-252 1515:253-331 254:332-601]	1	DEG20030208;
comp14822_c0_seq3 len=298 path=[1363:0-64 39:65-101 1188:102-177 152:178-215 1024:216-297]	1	DEG20030208;
comp14832_c0_seq1 len=1145 path=[1123:0-976 2100:977-1144]	5	DEG20030082; DEG20030150; DEG20030120; DEG20030167; DEG20030148;
comp14839_c0_seq1 len=2187 path=[2165:0-564 2730:565-571 2737:572-1413 3579:1414-2186]	4	DEG20030244; DEG20030095; DEG20030172; DEG20030276;
comp14864_c0_seq1 len=2460 path=[2438:0-2436 5131:2437-2459]	1	DEG20030087;
comp14876_c0_seq1 len=2031 path=[2009:0-1667 3677:1668-2030]	15	DEG20030263; DEG20030138; DEG20030081; DEG20030268; DEG20030169;DEG20030335; DEG20030156; DEG20030193; DEG20030322; DEG20030184;DEG20030315; DEG20030008; DEG20030192; DEG20030236; DEG20030018;
comp14882_c0_seq1 len=916 path=[1:0-584 2332:585-620 622:621-915]	1	DEG20030208;
comp14882_c0_seq2 len=443 path=[2185:0-111 2332:112-147 622:148-442]	1	DEG20030208;
comp148844_c0_seq1 len=222 path=[200:0-221]	1	DEG20030257;
comp14885_c0_seq1 len=2383 path=[1:0-2211 2213:2212-2382]	1	DEG20030257;
comp14898_c0_seq1 len=1321 path=[1555:0-600 2156:601-1320]	1	DEG20030352;
comp14898_c0_seq2 len=646 path=[1555:0-600 5030:601-645]	1	DEG20030352;
comp14898_c1_seq1 len=1145 path=[71:0-23 4958:24-47 26:48-58 37:59-92 2876:93-945 3729:946-985 3769:986-1144]	1	DEG20030352;
comp14910_c0_seq1 len=1383 path=[1361:0-423 1785:424-1075 2437:1076-1112 2474:1113-1382]	1	DEG20030202;
comp14928_c0_seq1 len=1337 path=[2503:0-156 20:157-1248 2403:1249-1252 1116:1253-1336]	8	DEG20030286; DEG20030294; DEG20030194; DEG20030137; DEG20030185;DEG20030179; DEG20030344; DEG20030108;
comp14955_c0_seq1 len=1158 path=[1:0-1157]	1	DEG20030063;
comp14971_c0_seq1 len=1008 path=[1:0-259 261:260-1007]	20	DEG20030272; DEG20030263; DEG20030138; DEG20030081; DEG20030043;DEG20030268; DEG20030169; DEG20030335; DEG20030156; DEG20030193;DEG20030356; DEG20030322; DEG20030321; DEG20030184; DEG20030315;DEG20030008; DEG20030236; DEG20030091; DEG20030192; DEG20030007;
comp14974_c0_seq1 len=689 path=[667:0-103 771:104-107 1575:108-563 1231:564-688]	2	DEG20030298; DEG20030115;
comp14977_c0_seq1 len=1688 path=[1666:0-1687]	1	DEG20030203;
comp14980_c1_seq1 len=1144 path=[1122:0-349 1472:350-1143]	1	DEG20030017;
comp14990_c0_seq2 len=1594 path=[3155:0-53 1638:54-552 2137:553-1593]	1	DEG20030103;
comp150006_c0_seq1 len=270 path=[1:0-269]	1	DEG20030215;
comp15002_c0_seq1 len=1661 path=[1:0-196 198:197-1660]	7	DEG20030068; DEG20030297; DEG20030095; DEG20030276; DEG20030244;DEG20030124; DEG20030172;
comp15007_c0_seq4 len=3028 path=[1:0-824 826:825-899 901:900-945 947:946-955 957:956-1704 1706:1705-1776 1778:1777-2507 2509:2508-3027]	2	DEG20030172; DEG20030276;
comp15011_c0_seq1 len=761 path=[1:0-607 609:608-643 645:644-760]	2	DEG20030314; DEG20030023;
comp15011_c1_seq1 len=672 path=[1477:0-671]	2	DEG20030314; DEG20030023;
comp15013_c0_seq1 len=263 path=[1014:0-88 187:89-117 216:118-126 225:127-262]	1	DEG20030111;
comp15013_c0_seq2 len=360 path=[1:0-31 33:32-69 71:70-185 187:186-214 1158:215-223 225:224-359]	1	DEG20030111;
comp15022_c0_seq2 len=1373 path=[1357:0-89 1447:90-91 1449:92-519 1877:520-1017 2381:1018-1372]	2	DEG20030021; DEG20030144;
comp150299_c0_seq1 len=204 path=[1:0-203]	2	DEG20030021; DEG20030144;
comp15035_c0_seq1 len=1240 path=[1218:0-1216 2734:1217-1239]	2	DEG20030172; DEG20030276;
comp15039_c0_seq1 len=2977 path=[1:0-2368 2370:2369-2725 2727:2726-2728 2730:2729-2731 5470:2732-2976]	1	DEG20030078;
comp15039_c0_seq2 len=2430 path=[1:0-2368 6099:2369-2429]	1	DEG20030078;
comp15048_c0_seq1 len=2438 path=[4275:0-314 14:315-2207 1907:2208-2242 1942:2243-2437]	1	DEG20030022;
comp15049_c0_seq1 len=720 path=[698:0-479 1178:480-496 1195:497-719]	1	DEG20030194;
comp15052_c0_seq1 len=2017 path=[1:0-1316 1318:1317-1555 5099:1556-1580 1557:1581-1681 5211:1682-1685 4028:1686-1896 4676:1897-2016]	1	DEG20030260;
comp15052_c0_seq2 len=1992 path=[1:0-1316 1318:1317-1555 1557:1556-1656 5211:1657-1660 4028:1661-1871 4676:1872-1991]	1	DEG20030260;
comp15052_c0_seq3 len=1390 path=[1:0-1316 4916:1317-1389]	1	DEG20030260;
comp15052_c0_seq4 len=1734 path=[1:0-1316 1318:1317-1555 5099:1556-1580 1557:1581-1681 5211:1682-1685 1662:1686-1733]	1	DEG20030260;
comp15052_c0_seq7 len=2286 path=[1:0-1316 1318:1317-1555 5099:1556-1580 1557:1581-1681 5211:1682-1685 4028:1686-1896 4239:1897-2285]	1	DEG20030260;
comp15052_c0_seq8 len=2261 path=[1:0-1316 1318:1317-1555 1557:1556-1656 5211:1657-1660 4028:1661-1871 4239:1872-2260]	1	DEG20030260;
comp15052_c0_seq9 len=1709 path=[1:0-1316 1318:1317-1555 1557:1556-1656 5211:1657-1660 1662:1661-1708]	1	DEG20030260;
comp15056_c0_seq1 len=975 path=[1:0-596 598:597-623 625:624-974]	3	DEG20030244; DEG20030095; DEG20030276;
comp15060_c0_seq2 len=908 path=[2174:0-24 2331:25-26 1195:27-907]	1	DEG20030133;
comp15060_c0_seq3 len=1049 path=[1027:0-165 2331:166-167 1195:168-1048]	1	DEG20030133;
comp15064_c0_seq2 len=2578 path=[1:0-179 181:180-203 205:204-1434 6060:1435-1436 1438:1437-2577]	1	DEG20030260;
comp15073_c0_seq1 len=1078 path=[1:0-240 242:241-1077]	10	DEG20030286; DEG20030294; DEG20030194; DEG20030137; DEG20030185;DEG20030179; DEG20030253; DEG20030123; DEG20030237; DEG20030108;
comp15074_c0_seq1 len=1074 path=[1076:0-116 1193:117-118 1195:119-1073]	1	DEG20030346;
comp15075_c0_seq1 len=224 path=[1:0-130 3171:131-132 2969:133-223]	1	DEG20030222;
comp15075_c0_seq2 len=1450 path=[1:0-130 3171:131-132 134:133-521 523:522-1449]	1	DEG20030222;
comp15075_c0_seq3 len=1332 path=[3137:0-12 3171:13-14 134:15-403 523:404-1331]	1	DEG20030222;
comp15078_c1_seq1 len=597 path=[575:0-473 1049:474-596]	2	DEG20030100; DEG20030196;
comp15080_c0_seq1 len=617 path=[998:0-18 1017:19-64 1063:65-591 2102:592-616]	1	DEG20030283;
comp15080_c0_seq2 len=1020 path=[998:0-18 1017:19-64 1063:65-591 1590:592-1019]	1	DEG20030283;
comp15081_c0_seq1 len=1059 path=[457:0-188 646:189-228 686:229-691 184:692-729 2193:730-1058]	1	DEG20030260;
comp150883_c0_seq1 len=227 path=[205:0-226]	2	DEG20030045; DEG20030285;
comp15099_c0_seq1 len=1335 path=[1:0-1334]	2	DEG20030100; DEG20030196;
comp15100_c0_seq1 len=2351 path=[2329:0-2350]	1	DEG20030354;
comp15134_c0_seq1 len=1173 path=[1:0-830 832:831-1068 1070:1069-1076 1078:1077-1172]	1	DEG20030155;
comp15134_c0_seq2 len=941 path=[1:0-830 3656:831-940]	1	DEG20030155;
comp15134_c0_seq3 len=716 path=[1078:0-95 3904:96-104 1174:105-715]	1	DEG20030155;
comp15160_c0_seq1 len=3741 path=[1:0-3740]	1	DEG20030103;
comp15165_c0_seq1 len=1024 path=[1:0-976 3433:977-1023]	1	DEG20030135;
comp15165_c0_seq2 len=1653 path=[1:0-976 978:977-1324 1326:1325-1525 1527:1526-1529 1531:1530-1652]	1	DEG20030135;
comp15169_c0_seq1 len=1869 path=[1847:0-663 2511:664-678 2526:679-1868]	1	DEG20030341;
comp15171_c0_seq1 len=662 path=[3147:0-27 674:28-661]	6	DEG20030286; DEG20030294; DEG20030194; DEG20030137;DEG20030185; DEG20030108;
comp15171_c0_seq2 len=1307 path=[1:0-265 267:266-310 3196:311-312 314:313-337 339:338-672 674:673-1306]	6	DEG20030286; DEG20030294; DEG20030194; DEG20030137;DEG20030185; DEG20030108;
comp15171_c0_seq3 len=1234 path=[2569:0-192 267:193-237 3196:238-239 3074:240-264 339:265-599 674:600-1233]	6	DEG20030286; DEG20030294; DEG20030194; DEG20030137;DEG20030185; DEG20030108;
comp15171_c0_seq4 len=1044 path=[2955:0-47 3196:48-49 314:50-74 339:75-409 674:410-1043]	6	DEG20030286; DEG20030294; DEG20030194; DEG20030137;DEG20030185; DEG20030108;
comp15173_c1_seq1 len=1280 path=[3338:0-222 775:223-260 1100:261-1279]	1	DEG20030125;
comp15175_c0_seq1 len=403 path=[1:0-48 50:49-81 1304:82-90 1064:91-123 125:124-147 149:148-205 207:206-322 324:323-402]	7	DEG20030008; DEG20030322; DEG20030192; DEG20030272;DEG20030007; DEG20030321; DEG20030263;
comp15183_c0_seq1 len=961 path=[939:0-885 2259:886-886 1826:887-960]	1	DEG20030109;
comp15183_c0_seq2 len=981 path=[939:0-885 2259:886-886 1996:887-980]	1	DEG20030109;
comp15184_c0_seq1 len=341 path=[1005:0-47 27:48-101 81:102-119 99:120-163 1340:164-188 168:189-340]	2	DEG20030172; DEG20030276;
comp15184_c1_seq1 len=205 path=[593:0-72 666:73-92 686:93-204]	2	DEG20030172; DEG20030276;
comp15198_c0_seq1 len=2167 path=[2145:0-2166]	2	DEG20030172; DEG20030276;
comp15200_c0_seq2 len=1993 path=[1971:0-790 2762:791-1096 3068:1097-1230 3202:1231-1523 3495:1524-1992]	2	DEG20030082; DEG20030148;
comp15209_c0_seq1 len=202 path=[3197:0-23 2766:24-201]	1	DEG20030336;
comp15209_c1_seq1 len=910 path=[1:0-455 457:456-468 470:469-909]	1	DEG20030336;
comp15209_c2_seq1 len=506 path=[2258:0-505]	1	DEG20030336;
comp15221_c0_seq1 len=825 path=[803:0-166 970:167-191 995:192-323 1127:324-365 1169:366-411 1215:412-449 1253:450-513 1317:514-599 1403:600-824]	1	DEG20030282;
comp15221_c0_seq2 len=891 path=[803:0-166 970:167-191 1628:192-271 1708:272-389 1127:390-431 2751:432-477 1215:478-515 2336:516-665 1403:666-890]	1	DEG20030282;
comp15225_c0_seq1 len=2800 path=[2778:0-1275 7102:1276-1277 4056:1278-2799]	1	DEG20030259;
comp15225_c0_seq2 len=1753 path=[2778:0-1275 7102:1276-1277 5578:1278-1752]	1	DEG20030259;
comp15225_c0_seq3 len=1552 path=[7053:0-27 7102:28-29 4056:30-1551]	1	DEG20030259;
comp15230_c0_seq1 len=620 path=[598:0-125 1370:126-619]	1	DEG20030111;
comp15235_c0_seq1 len=1518 path=[1:0-803 805:804-1066 2144:1067-1081 2159:1082-1262 2823:1263-1517]	1	DEG20030136;
comp15237_c0_seq2 len=562 path=[1:0-426 2081:427-561]	1	DEG20030281;
comp15237_c1_seq1 len=355 path=[1079:0-120 1200:121-354]	1	DEG20030281;
comp15239_c0_seq1 len=1732 path=[1710:0-1731]	1	DEG20030136;
comp15245_c0_seq1 len=509 path=[1:0-360 362:361-373 375:374-403 1190:404-418 1417:419-447 449:448-508]	1	DEG20030017;
comp15250_c0_seq1 len=591 path=[2307:0-590]	2	DEG20030045; DEG20030285;
comp15256_c0_seq1 len=528 path=[1015:0-163 159:164-189 185:190-472 468:473-504 1783:505-527]	2	DEG20030244; DEG20030276;
comp15256_c0_seq2 len=297 path=[1:0-157 159:158-183 1479:184-296]	2	DEG20030244; DEG20030276;
comp15263_c0_seq1 len=388 path=[1:0-99 101:100-128 1345:129-198 200:199-268 1005:269-333 1070:334-387]	3	DEG20030120; DEG20030167; DEG20030148;
comp15263_c0_seq2 len=436 path=[687:0-147 101:148-176 130:177-246 200:247-316 1005:317-381 1070:382-435]	3	DEG20030120; DEG20030167; DEG20030148;
comp15286_c0_seq1 len=890 path=[868:0-171 1040:172-201 1070:202-339 1208:340-365 2403:366-411 3844:412-460 1329:461-889]	1	DEG20030201;
comp15286_c0_seq2 len=1001 path=[3025:0-183 1040:184-213 3553:214-327 1208:328-353 1234:354-399 3844:400-448 2496:449-1000]	1	DEG20030201;
comp15304_c0_seq1 len=576 path=[1:0-206 208:207-236 1208:237-291 293:292-510 512:511-513 515:514-575]	1	DEG20030059;
comp15310_c0_seq1 len=1195 path=[1:0-1194]	1	DEG20030020;
comp15310_c1_seq1 len=235 path=[2557:0-234]	1	DEG20030020;
comp15312_c0_seq1 len=1756 path=[1:0-1755]	1	DEG20030009;
comp15328_c0_seq1 len=2947 path=[1:0-2946]	1	DEG20030260;
comp15335_c0_seq1 len=534 path=[512:0-533]	1	DEG20030045;
comp15335_c1_seq1 len=2894 path=[3894:0-2893]	2	DEG20030045; DEG20030285;
comp15344_c0_seq1 len=1245 path=[1223:0-924 2148:925-941 2165:942-1244]	2	DEG20030090; DEG20030170;
comp15363_c0_seq1 len=992 path=[974:0-133 1112:134-631 1610:632-991]	1	DEG20030213;
comp15363_c0_seq2 len=696 path=[974:0-133 1112:134-631 2124:632-695]	1	DEG20030213;
comp15365_c0_seq1 len=584 path=[2693:0-583]	2	DEG20030172; DEG20030276;
comp15365_c1_seq2 len=745 path=[1747:0-472 3952:473-534 1350:535-744]	2	DEG20030172; DEG20030276;
comp15368_c0_seq1 len=2673 path=[2651:0-2448 5100:2449-2450 5102:2451-2501 5153:2502-2518 5170:2519-2672]	1	DEG20030116;
comp15380_c0_seq1 len=1957 path=[1938:0-1151 3093:1152-1478 3420:1479-1522 3464:1523-1566 3508:1567-1587 3529:1588-1956]	6	DEG20030297; DEG20030276; DEG20030244; DEG20030124;DEG20030068; DEG20030172;
comp15383_c0_seq1 len=1275 path=[1256:0-161 1418:162-166 1423:167-275 1532:276-306 1563:307-1031 2291:1032-1274]	1	DEG20030017;
comp15391_c0_seq2 len=849 path=[1653:0-753 3704:754-754 3366:755-848]	1	DEG20030020;
comp15391_c0_seq3 len=1665 path=[1653:0-753 3704:754-754 2408:755-1576 3230:1577-1587 3241:1588-1664]	1	DEG20030020;
comp15392_c0_seq1 len=1249 path=[1167:0-675 34:676-770 129:771-966 325:967-1248]	7	DEG20030172; DEG20030297; DEG20030095; DEG20030276;DEG20030244; DEG20030124; DEG20030068;
comp15392_c0_seq2 len=606 path=[1:0-32 34:33-127 129:128-323 325:324-605]	4	DEG20030244; DEG20030172; DEG20030068; DEG20030276;
comp15396_c0_seq1 len=868 path=[846:0-867]	4	DEG20030095; DEG20030244; DEG20030172; DEG20030276;
comp15396_c1_seq1 len=253 path=[1691:0-252]	4	DEG20030244; DEG20030297; DEG20030172; DEG20030276;
comp15402_c0_seq1 len=1206 path=[1:0-1152 2471:1153-1205]	1	DEG20030195;
comp15418_c0_seq1 len=895 path=[833:0-320 1154:321-360 1194:361-398 1232:399-450 2132:451-894]	15	DEG20030263; DEG20030138; DEG20030081; DEG20030043;DEG20030268; DEG20030169; DEG20030335; DEG20030156;DEG20030193; DEG20030356; DEG20030322; DEG20030184;DEG20030315; DEG20030236; DEG20030018;
comp15418_c0_seq2 len=682 path=[2553:0-147 1154:148-187 2933:188-225 1232:226-277 1284:278-601 1608:602-681]	13	DEG20030138; DEG20030081; DEG20030268; DEG20030169;DEG20030335; DEG20030156; DEG20030193; DEG20030322;DEG20030263; DEG20030315; DEG20030236; DEG20030184;DEG20030018;
comp15419_c0_seq1 len=289 path=[1:0-44 46:45-114 116:115-167 169:168-213 215:214-242 864:243-288]	1	DEG20030208;
comp15439_c0_seq1 len=655 path=[1717:0-272 1990:273-309 1078:310-583 1359:584-654]	1	DEG20030038;
comp15439_c0_seq2 len=719 path=[704:0-373 1078:374-647 1359:648-718]	1	DEG20030038;
comp154504_c0_seq1 len=229 path=[1:0-228]	1	DEG20030276;
comp154507_c0_seq1 len=232 path=[1:0-231]	1	DEG20030276;
comp15462_c0_seq1 len=1452 path=[1430:0-735 3128:736-737 2168:738-1451]	1	DEG20030065;
comp15462_c0_seq2 len=766 path=[3033:0-49 3128:50-51 2168:52-765]	1	DEG20030065;
comp15464_c0_seq1 len=1305 path=[1:0-399 622:400-1304]	1	DEG20030213;
comp15464_c0_seq2 len=1526 path=[1:0-399 401:400-620 622:621-1525]	1	DEG20030213;
comp15474_c1_seq1 len=2065 path=[1788:0-1699 3488:1700-1726 3598:1727-2064]	6	DEG20030297; DEG20030276; DEG20030244; DEG20030124;DEG20030068; DEG20030172;
comp15484_c0_seq1 len=459 path=[437:0-458]	2	DEG20030124; DEG20030297;
comp15484_c1_seq1 len=269 path=[1531:0-268]	1	DEG20030124;
comp15484_c2_seq1 len=352 path=[873:0-15 889:16-90 964:91-351]	2	DEG20030124; DEG20030297;
comp15490_c0_seq1 len=1045 path=[765:0-577 1343:578-730 1496:731-733 1499:734-763 2132:764-766 1529:767-930 1693:931-1044]	1	DEG20030024;
comp15499_c0_seq1 len=897 path=[1:0-391 393:392-404 406:405-896]	1	DEG20030075;
comp15501_c0_seq1 len=1480 path=[1:0-376 378:377-1317 1319:1318-1479]	1	DEG20030270;
comp15507_c0_seq1 len=914 path=[892:0-346 1239:347-367 1260:368-913]	1	DEG20030308;
comp15511_c0_seq1 len=560 path=[1:0-154 156:155-195 1684:196-346 348:347-559]	1	DEG20030059;
comp15511_c0_seq2 len=488 path=[1554:0-82 156:83-123 1272:124-274 348:275-487]	1	DEG20030059;
comp15514_c0_seq1 len=7206 path=[15440:0-122 4:123-128 9:129-1043 924:1044-6147 6028:6148-6919 15586:6920-7205]	1	DEG20030055;
comp15514_c0_seq2 len=6186 path=[15440:0-122 4:123-128 9:129-1043 924:1044-6147 16196:6148-6185]	1	DEG20030055;
comp15514_c0_seq3 len=7802 path=[15440:0-122 4:123-128 9:129-1043 924:1044-6147 6028:6148-6919 6800:6920-7801]	1	DEG20030055;
comp15529_c0_seq1 len=791 path=[1:0-712 714:713-727 729:728-790]	1	DEG20030092;
comp15535_c0_seq1 len=1023 path=[1:0-213 215:214-263 265:264-270 272:271-1022]	1	DEG20030207;
comp15550_c0_seq1 len=963 path=[941:0-197 1139:198-962]	3	DEG20030194; DEG20030137; DEG20030294;
comp15555_c0_seq1 len=447 path=[770:0-152 346:153-184 378:185-422 616:423-446]	1	DEG20030197;
comp15565_c0_seq1 len=1738 path=[1716:0-182 1899:183-184 1901:185-1737]	1	DEG20030141;
comp15587_c0_seq1 len=1690 path=[1658:0-181 1840:182-499 2158:500-1103 2762:1104-1230 2889:1231-1498 3338:1499-1689]	1	DEG20030090;
comp15587_c0_seq2 len=1680 path=[1658:0-181 1840:182-499 2158:500-1103 2762:1104-1230 2889:1231-1498 3157:1499-1679]	1	DEG20030090;
comp15587_c0_seq3 len=1563 path=[1658:0-181 1840:182-499 2158:500-1103 2889:1104-1371 3338:1372-1562]	1	DEG20030090;
comp15587_c0_seq4 len=523 path=[1658:0-181 1840:182-499 3847:500-522]	1	DEG20030090;
comp15587_c0_seq5 len=1553 path=[1658:0-181 1840:182-499 2158:500-1103 2889:1104-1371 3157:1372-1552]	1	DEG20030090;
comp15590_c0_seq1 len=1033 path=[1:0-43 45:44-95 97:96-109 111:110-306 308:307-373 375:374-408 3178:409-460 885:461-487 912:488-491 916:492-515 940:516-859 1284:860-885 1310:886-945 1370:946-970 3390:971-1032]	1	DEG20030255;
comp15590_c0_seq2 len=1043 path=[1:0-43 45:44-95 97:96-109 111:110-306 308:307-373 375:374-408 3178:409-460 885:461-487 912:488-491 916:492-515 2053:516-874 1284:875-900 2921:901-954 1370:955-979 1395:980-1042]	1	DEG20030255;
comp15619_c0_seq1 len=2170 path=[2148:0-48 2197:49-574 2723:575-1313 3462:1314-2169]	1	DEG20030199;
comp15619_c0_seq2 len=898 path=[4399:0-41 3462:42-897]	1	DEG20030199;
comp15630_c0_seq1 len=2352 path=[2330:0-389 2720:390-2351]	7	DEG20030068; DEG20030297; DEG20030095; DEG20030276;DEG20030244; DEG20030124; DEG20030172;
comp15630_c0_seq2 len=542 path=[4659:0-69 4729:70-93 4753:94-251 5470:252-445 5664:446-541]	4	DEG20030244; DEG20030095; DEG20030172; DEG20030276;
comp15630_c0_seq3 len=2214 path=[4659:0-69 4729:70-93 4753:94-251 2720:252-2213]	7	DEG20030068; DEG20030297; DEG20030095; DEG20030276;DEG20030244; DEG20030124; DEG20030172;
comp15631_c0_seq1 len=1557 path=[1:0-1556]	1	DEG20030251;
comp15639_c0_seq1 len=818 path=[1:0-817]	1	DEG20030078;
comp15641_c0_seq1 len=927 path=[2105:0-172 206:173-210 1896:211-249 283:250-926]	1	DEG20030109;
comp15641_c0_seq2 len=959 path=[1:0-179 181:180-204 206:205-242 244:243-281 283:282-958]	1	DEG20030109;
comp15660_c0_seq1 len=2884 path=[2862:0-450 6183:451-455 3318:456-650 3513:651-1073 3936:1074-2883]	2	DEG20030045; DEG20030285;
comp15663_c0_seq1 len=1073 path=[1:0-54 56:55-1072]	3	DEG20030302; DEG20030037; DEG20030318;
comp15692_c0_seq1 len=1124 path=[3322:0-163 3486:164-434 3757:435-1123]	1	DEG20030257;
comp15692_c0_seq2 len=990 path=[4547:0-29 3486:30-300 3757:301-989]	1	DEG20030257;
comp15692_c1_seq1 len=894 path=[872:0-893]	1	DEG20030257;
comp15696_c0_seq1 len=1818 path=[1:0-645 647:646-810 812:811-850 852:851-874 876:875-1197 3587:1198-1210 1199:1211-1817]	6	DEG20030172; DEG20030068; DEG20030276; DEG20030244; DEG20030124;DEG20030297;
comp15696_c0_seq2 len=1805 path=[1:0-645 647:646-810 812:811-850 852:851-874 876:875-1197 1199:1198-1804]	6	DEG20030172; DEG20030068; DEG20030276; DEG20030244; DEG20030124;DEG20030297;
comp15713_c0_seq1 len=1045 path=[1:0-359 361:360-369 371:370-410 2610:411-450 452:451-485 487:486-507 509:508-545 547:546-603 605:604-1044]	1	DEG20030098;
comp15722_c0_seq1 len=1953 path=[6358:0-298 2819:299-329 6728:330-465 2986:466-494 4976:495-977 3498:978-1014 5782:1015-1291 3809:1292-1952]	3	DEG20030124; DEG20030068; DEG20030297;
comp15722_c0_seq2 len=2245 path=[2225:0-593 2819:594-624 2850:625-760 2986:761-789 3015:790-1272 3498:1273-1309 3535:1310-1329 3555:1330-1583 3809:1584-2244]	6	DEG20030297; DEG20030276; DEG20030244; DEG20030124; DEG20030068;DEG20030172;
comp15730_c1_seq1 len=399 path=[1679:0-232 1912:233-398]	1	DEG20030090;
comp15731_c0_seq1 len=1882 path=[1:0-1881]	1	DEG20030020;
comp15733_c0_seq1 len=463 path=[1385:0-147 157:148-219 1198:220-277 287:278-366 1800:367-462]	1	DEG20030053;
comp15733_c0_seq2 len=610 path=[1:0-155 157:156-227 229:228-285 287:286-374 376:375-609]	1	DEG20030053;
comp15735_c0_seq1 len=1474 path=[1452:0-1006 2459:1007-1008 2461:1009-1473]	1	DEG20030090;
comp15739_c0_seq1 len=530 path=[508:0-529]	1	DEG20030251;
comp15739_c1_seq1 len=803 path=[1015:0-541 1557:542-802]	1	DEG20030251;
comp15741_c0_seq2 len=1732 path=[1710:0-271 1982:272-935 3442:936-954 2665:955-1731]	1	DEG20030254;
comp15755_c0_seq1 len=2013 path=[1991:0-1909 3901:1910-1920 3912:1921-2012]	1	DEG20030225;
comp15755_c0_seq2 len=2002 path=[1991:0-1909 3912:1910-2001]	1	DEG20030225;
comp15756_c0_seq2 len=1642 path=[1:0-422 424:423-1145 1147:1146-1641]	1	DEG20030017;
comp15756_c0_seq3 len=1241 path=[3727:0-21 424:22-744 1147:745-1240]	1	DEG20030017;
comp15757_c0_seq1 len=1903 path=[1881:0-822 2704:823-835 2717:836-1781 3663:1782-1804 3686:1805-1902]	1	DEG20030337;
comp15757_c0_seq2 len=1880 path=[1881:0-822 2704:823-835 2717:836-1781 3686:1782-1879]	1	DEG20030337;
comp15779_c0_seq1 len=7562 path=[1:0-7561]	1	DEG20030084;
comp15787_c0_seq1 len=2489 path=[1:0-2488]	1	DEG20030231;
comp15800_c0_seq1 len=1041 path=[1019:0-294 1314:295-892 1912:893-1040]	1	DEG20030020;
comp15805_c0_seq1 len=679 path=[1:0-62 64:63-114 116:115-158 160:159-353 355:354-438 440:439-480 482:481-678]	1	DEG20030099;
comp15806_c0_seq1 len=1268 path=[1:0-28 30:29-639 641:640-691 693:692-729 731:730-1113 1115:1114-1117 1119:1118-1267]	6	DEG20030297; DEG20030276; DEG20030244; DEG20030124; DEG20030068;DEG20030172;
comp15810_c0_seq1 len=765 path=[743:0-211 955:212-250 994:251-336 1080:337-764]	1	DEG20030332;
comp15815_c0_seq1 len=1823 path=[1:0-512 514:513-791 793:792-1531 1533:1532-1822]	2	DEG20030314; DEG20030023;
comp15817_c0_seq1 len=587 path=[1:0-289 291:290-324 2496:325-395 397:396-435 1152:436-448 450:449-586]	3	DEG20030244; DEG20030172; DEG20030276;
comp15817_c0_seq2 len=762 path=[1854:0-464 291:465-499 326:500-570 397:571-610 437:611-615 442:616-623 450:624-761]	3	DEG20030244; DEG20030172; DEG20030276;
comp15824_c0_seq2 len=809 path=[1:0-585 587:586-633 3227:634-653 655:654-808]	2	DEG20030172; DEG20030276;
comp15831_c0_seq1 len=2621 path=[4577:0-52 4630:53-58 4636:59-188 4766:189-308 5454:309-313 5:314-2620]	18	DEG20030263; DEG20030138; DEG20030081; DEG20030043; DEG20030268;DEG20030169; DEG20030335; DEG20030156; DEG20030193; DEG20030356;DEG20030322; DEG20030184; DEG20030315; DEG20030008; DEG20030192;DEG20030236; DEG20030018; DEG20030007;
comp15833_c0_seq1 len=1613 path=[1:0-624 626:625-631 633:632-673 675:674-787 789:788-1612]	8	DEG20030286; DEG20030294; DEG20030194; DEG20030137; DEG20030185;DEG20030253; DEG20030123; DEG20030237;
comp15838_c0_seq1 len=409 path=[1087:0-268 1356:269-304 1392:305-408]	2	DEG20030028; DEG20030210;
comp15838_c1_seq1 len=386 path=[361:0-385]	1	DEG20030028;
comp15838_c2_seq1 len=203 path=[181:0-202]	2	DEG20030028; DEG20030210;
comp15848_c0_seq1 len=1078 path=[1056:0-1011 2068:1012-1077]	1	DEG20030316;
comp15848_c0_seq2 len=1059 path=[1056:0-1011 2485:1012-1058]	1	DEG20030316;
comp15848_c0_seq3 len=1092 path=[1056:0-1011 2230:1012-1091]	1	DEG20030316;
comp15855_c0_seq1 len=1121 path=[1099:0-1120]	1	DEG20030099;
comp15858_c0_seq1 len=1652 path=[1:0-427 429:428-451 453:452-526 528:527-570 572:571-592 594:593-1474 1476:1475-1511 1513:1512-1651]	2	DEG20030100; DEG20030196;
comp15875_c0_seq3 len=1556 path=[2158:0-1045 3204:1046-1053 3212:1054-1301 4650:1302-1390 3460:1391-1506 4960:1507-1508 4762:1509-1555]	1	DEG20030117;
comp15875_c0_seq4 len=2269 path=[2158:0-1045 3204:1046-1053 3212:1054-1301 4650:1302-1390 3460:1391-1506 4960:1507-1508 3578:1509-2268]	1	DEG20030117;
comp15875_c0_seq5 len=1153 path=[4833:0-26 3212:27-274 3460:275-390 4960:391-392 3578:393-1152]	1	DEG20030117;
comp15875_c0_seq6 len=1467 path=[2158:0-1045 3204:1046-1053 3212:1054-1301 3460:1302-1417 4960:1418-1419 4762:1420-1466]	1	DEG20030117;
comp15875_c0_seq7 len=2180 path=[2158:0-1045 3204:1046-1053 3212:1054-1301 3460:1302-1417 4960:1418-1419 3578:1420-2179]	1	DEG20030117;
comp15881_c0_seq1 len=1070 path=[1502:0-35 4398:36-618 2121:619-648 4489:649-652 4493:653-659 2162:660-735 4515:736-743 2246:744-1069]	1	DEG20030090;
comp15881_c0_seq2 len=1297 path=[1275:0-208 1484:209-226 1502:227-262 1538:263-603 1879:604-845 2121:846-875 4489:876-879 4493:880-886 2162:887-962 4515:963-970 2246:971-1296]	1	DEG20030090;
comp15904_c0_seq1 len=902 path=[880:0-122 1003:123-128 1009:129-208 1089:209-380 1261:381-406 1287:407-413 1294:414-901]	1	DEG20030004;
comp15906_c0_seq1 len=872 path=[2025:0-327 1176:328-356 1205:357-423 1272:424-455 1304:456-495 1344:496-545 1394:546-621 1470:622-871]	1	DEG20030079;
comp15906_c0_seq2 len=871 path=[849:0-326 1176:327-355 3000:356-422 1272:423-454 2637:455-494 1344:495-544 2475:545-620 1470:621-870]	1	DEG20030079;
comp15908_c0_seq1 len=2178 path=[2156:0-239 4466:240-252 2409:253-1459 3616:1460-1480 3637:1481-2177]	1	DEG20030199;
comp15910_c0_seq1 len=2126 path=[2104:0-1921 4026:1922-1935 4040:1936-1996 4101:1997-2125]	1	DEG20030347;
comp15912_c0_seq1 len=534 path=[1339:0-38 1378:39-77 1417:78-413 1753:414-451 1791:452-533]	5	DEG20030244; DEG20030068; DEG20030172; DEG20030297; DEG20030276;
comp15912_c0_seq2 len=225 path=[2834:0-48 1378:49-87 2384:88-224]	2	DEG20030172; DEG20030276;
comp15912_c1_seq1 len=692 path=[1:0-691]	2	DEG20030244; DEG20030276;
comp15914_c0_seq1 len=1464 path=[1443:0-141 1586:142-1385 2830:1386-1463]	2	DEG20030280; DEG20030262;
comp15924_c0_seq1 len=1473 path=[1451:0-356 1808:357-1160 2612:1161-1472]	5	DEG20030294; DEG20030194; DEG20030137; DEG20030108; DEG20030179;
comp15924_c0_seq2 len=386 path=[3023:0-73 2612:74-385]	1	DEG20030179;
comp15931_c0_seq1 len=3413 path=[7132:0-108 111:109-2885 2888:2886-3274 3277:3275-3412]	1	DEG20030100;
comp15931_c0_seq3 len=3414 path=[1:0-109 111:110-2886 2888:2887-3275 3277:3276-3413]	1	DEG20030100;
comp15932_c0_seq1 len=2372 path=[1:0-1535 5336:1536-1539 1541:1540-2371]	1	DEG20030316;
comp15932_c0_seq2 len=997 path=[4956:0-160 5336:161-164 1541:165-996]	1	DEG20030316;
comp15933_c0_seq1 len=2132 path=[1:0-153 155:154-884 886:885-909 911:910-1214 1216:1215-1255 1257:1256-1447 4170:1448-1766 1449:1767-2131]	7	DEG20030068; DEG20030297; DEG20030095; DEG20030276; DEG20030244;DEG20030124; DEG20030172;
comp15933_c0_seq2 len=1813 path=[1:0-153 155:154-884 886:885-909 911:910-1214 1216:1215-1255 1257:1256-1447 1449:1448-1812]	7	DEG20030068; DEG20030297; DEG20030095; DEG20030276; DEG20030244;DEG20030124; DEG20030172;
comp15933_c0_seq3 len=764 path=[3581:0-283 1216:284-324 4852:325-763]	5	DEG20030244; DEG20030095; DEG20030172; DEG20030297; DEG20030276;
comp15936_c0_seq1 len=2291 path=[2269:0-492 4608:493-499 2769:500-2290]	20	DEG20030272; DEG20030263; DEG20030138; DEG20030315; DEG20030043;DEG20030268; DEG20030169; DEG20030335; DEG20030156; DEG20030193;DEG20030356; DEG20030322; DEG20030321; DEG20030007; DEG20030081;DEG20030008; DEG20030192; DEG20030236; DEG20030184; DEG20030018;
comp15938_c0_seq1 len=739 path=[1:0-738]	4	DEG20030244; DEG20030095; DEG20030172; DEG20030276;
comp15938_c1_seq1 len=805 path=[2215:0-804]	2	DEG20030172; DEG20030276;
comp15943_c0_seq1 len=836 path=[2715:0-27 2783:28-28 287:29-835]	1	DEG20030245;
comp15943_c0_seq2 len=1093 path=[1:0-143 145:144-284 2783:285-285 287:286-1092]	1	DEG20030245;
comp15943_c0_seq3 len=374 path=[1:0-143 145:144-284 2783:285-285 2622:286-373]	1	DEG20030245;
comp15944_c0_seq1 len=837 path=[2977:0-754 3732:755-836]	5	DEG20030244; DEG20030297; DEG20030172; DEG20030068; DEG20030276;
comp15944_c1_seq1 len=1511 path=[1489:0-1510]	4	DEG20030244; DEG20030095; DEG20030172; DEG20030276;
comp15957_c0_seq1 len=1903 path=[5413:0-21 1881:22-922 2782:923-1278 3138:1279-1902]	1	DEG20030299;
comp15957_c1_seq1 len=699 path=[4415:0-65 4481:66-84 4500:85-698]	1	DEG20030299;
comp15965_c0_seq1 len=562 path=[3141:0-62 2521:63-561]	3	DEG20030244; DEG20030172; DEG20030276;
comp15965_c0_seq2 len=1521 path=[1499:0-1021 2521:1022-1520]	7	DEG20030297; DEG20030095; DEG20030276; DEG20030244; DEG20030124;DEG20030068; DEG20030172;
comp15967_c0_seq1 len=2813 path=[2791:0-116 2908:117-117 2909:118-2709 5501:2710-2725 5517:2726-2812]	5	DEG20030082; DEG20030150; DEG20030120; DEG20030167; DEG20030148;
comp15969_c0_seq2 len=1517 path=[1495:0-976 2472:977-1000 2496:1001-1131 2627:1132-1516]	2	DEG20030172; DEG20030276;
comp15979_c1_seq1 len=1057 path=[3181:0-55 2147:56-814 2906:815-1056]	2	DEG20030021; DEG20030144;
comp15992_c0_seq1 len=1746 path=[1724:0-1397 3122:1398-1700 3425:1701-1745]	6	DEG20030297; DEG20030276; DEG20030244; DEG20030124; DEG20030068;DEG20030172;
comp15992_c0_seq2 len=1422 path=[1724:0-1397 3682:1398-1421]	6	DEG20030297; DEG20030276; DEG20030244; DEG20030124; DEG20030068;DEG20030172;
comp16001_c0_seq1 len=863 path=[2726:0-40 254:41-43 257:44-458 681:459-862]	1	DEG20030123;
comp16001_c0_seq2 len=1061 path=[16:0-40 56:41-238 254:239-241 257:242-656 681:657-1060]	1	DEG20030123;
comp16001_c0_seq3 len=1193 path=[2123:0-172 56:173-370 254:371-373 257:374-788 681:789-1192]	1	DEG20030123;
comp16003_c0_seq1 len=301 path=[6081:0-271 6353:272-300]	1	DEG20030251;
comp16009_c0_seq2 len=657 path=[2295:0-126 682:127-150 706:151-165 721:166-196 2194:197-253 2251:254-297 3525:298-360 2939:361-382 912:383-407 937:408-493 3590:494-656]	1	DEG20030047;
comp16009_c0_seq3 len=744 path=[1543:0-213 682:214-237 706:238-252 721:253-283 2194:284-340 2251:341-384 3525:385-447 2939:448-469 912:470-494 937:495-580 3590:581-743]	1	DEG20030047;
comp16018_c0_seq1 len=1939 path=[891:0-171 1063:172-1375 2267:1376-1491 467:1492-1938]	1	DEG20030136;
comp16024_c0_seq2 len=1758 path=[562:0-178 741:179-316 879:317-426 989:427-521 2382:522-1757]	3	DEG20030194; DEG20030286; DEG20030294;
comp16024_c0_seq5 len=1620 path=[3773:0-40 741:41-178 879:179-288 989:289-383 2382:384-1619]	3	DEG20030194; DEG20030286; DEG20030294;
comp16027_c0_seq1 len=358 path=[845:0-45 370:46-54 379:55-140 775:141-210 535:211-261 586:262-285 610:286-327 652:328-357]	2	DEG20030028; DEG20030210;
comp16032_c0_seq1 len=3046 path=[3024:0-2085 5110:2086-2126 5151:2127-3045]	1	DEG20030092;
comp16046_c0_seq1 len=1613 path=[1:0-1612]	1	DEG20030343;
comp16048_c0_seq1 len=1134 path=[1:0-462 464:463-664 666:665-906 908:907-1133]	1	DEG20030090;
comp16056_c0_seq1 len=3803 path=[3781:0-3507 7289:3508-3572 11848:3573-3583 7365:3584-3802]	1	DEG20030194;
comp16056_c0_seq2 len=3818 path=[3781:0-3507 11878:3508-3522 7289:3523-3587 7354:3588-3598 7365:3599-3817]	1	DEG20030194;
comp16057_c0_seq1 len=3367 path=[3345:0-1400 4746:1401-3366]	1	DEG20030010;
comp16066_c0_seq1 len=785 path=[1:0-55 57:56-367 369:368-413 415:414-460 462:461-464 466:465-784]	1	DEG20030038;
comp16077_c0_seq1 len=2349 path=[2327:0-2348]	9	DEG20030008; DEG20030315; DEG20030322; DEG20030169; DEG20030192;DEG20030272; DEG20030263; DEG20030321; DEG20030007;
comp16079_c0_seq1 len=1792 path=[1770:0-504 2275:505-1376 3147:1377-1387 3158:1388-1791]	1	DEG20030311;
comp16079_c0_seq2 len=542 path=[1770:0-504 3774:505-541]	1	DEG20030311;
comp16082_c1_seq1 len=889 path=[677:0-108 786:109-146 824:147-591 4386:592-612 1290:613-888]	1	DEG20030316;
comp16082_c1_seq2 len=993 path=[2409:0-303 786:304-341 3691:342-736 4086:737-992]	1	DEG20030316;
comp16086_c0_seq1 len=1382 path=[1:0-395 397:396-397 399:398-561 563:562-577 579:578-1348 1350:1349-1381]	1	DEG20030090;
comp16087_c0_seq1 len=2829 path=[1:0-1332 1337:1333-1744 1749:1745-2367 2372:2368-2485 2490:2486-2524 2529:2525-2536 2541:2537-2828]	8	DEG20030286; DEG20030294; DEG20030194; DEG20030137; DEG20030185;DEG20030123; DEG20030237; DEG20030108;
comp16087_c0_seq3 len=512 path=[5833:0-50 2372:51-168 2490:169-207 2529:208-219 2541:220-511]	1	DEG20030194;
comp16096_c0_seq1 len=3223 path=[1:0-2182 2184:2183-2830 2832:2831-3222]	1	DEG20030174;
comp160972_c0_seq1 len=201 path=[1:0-200]	1	DEG20030209;
comp16101_c0_seq1 len=1653 path=[1631:0-853 2485:854-1652]	2	DEG20030164; DEG20030105;
comp16114_c0_seq1 len=457 path=[1503:0-267 1771:268-456]	1	DEG20030212;
comp16114_c1_seq4 len=489 path=[935:0-101 1960:102-488]	1	DEG20030212;
comp16115_c0_seq1 len=2345 path=[1:0-2344]	2	DEG20030314; DEG20030023;
comp16116_c0_seq1 len=772 path=[750:0-234 985:235-311 2399:312-312 1063:313-345 1096:346-371 1122:372-393 1144:394-771]	1	DEG20030020;
comp16117_c0_seq1 len=2745 path=[1:0-152 154:153-1072 1074:1073-2744]	6	DEG20030172; DEG20030297; DEG20030276; DEG20030244; DEG20030124;DEG20030068;
comp16121_c0_seq1 len=1356 path=[2646:0-1262 3909:1263-1355]	2	DEG20030172; DEG20030276;
comp16124_c0_seq1 len=3509 path=[1:0-426 428:427-1554 1556:1555-1707 1709:1708-2306 2308:2307-3073 3075:3074-3508]	3	DEG20030194; DEG20030137; DEG20030294;
comp16131_c0_seq2 len=1694 path=[1:0-922 924:923-1631 1633:1632-1635 1637:1636-1693]	1	DEG20030195;
comp16132_c0_seq1 len=1435 path=[1:0-391 393:392-402 404:403-1434]	1	DEG20030090;
comp16133_c0_seq1 len=2039 path=[1:0-1246 1248:1247-1923 4376:1924-1926 1928:1927-2038]	1	DEG20030197;
comp16133_c0_seq2 len=1968 path=[1:0-1246 1248:1247-1923 4376:1924-1926 4277:1927-1967]	1	DEG20030197;
comp16134_c0_seq1 len=706 path=[1:0-705]	1	DEG20030090;
comp16136_c0_seq1 len=5096 path=[2890:0-2155 5046:2156-2862 7845:2863-4825 9808:4826-4853 9888:4854-5095]	1	DEG20030003;
comp16148_c0_seq1 len=2018 path=[1:0-602 604:603-837 839:838-875 877:876-878 880:879-986 988:987-1010 1012:1011-1080 1082:1081-1109 5093:1110-1195 1197:1196-1238 1240:1239-1277 1279:1278-2017]	2	DEG20030100; DEG20030196;
comp16152_c0_seq1 len=1911 path=[1:0-406 408:407-443 445:444-486 488:487-527 529:528-642 644:643-671 673:672-691 693:692-728 730:729-927 929:928-1910]	1	DEG20030063;
comp16156_c0_seq1 len=1433 path=[1415:0-573 1989:574-643 2059:644-846 2262:847-1129 2549:1130-1432]	1	DEG20030213;
comp16156_c0_seq2 len=1363 path=[1415:0-573 2059:574-776 2262:777-1059 2549:1060-1362]	1	DEG20030213;
comp16157_c0_seq3 len=791 path=[2603:0-97 602:98-140 1968:141-409 900:410-435 926:436-491 982:492-538 1029:539-579 2394:580-690 1181:691-790]	2	DEG20030324; DEG20030354;
comp16160_c0_seq1 len=1631 path=[1609:0-48 1658:49-735 2345:736-1630]	3	DEG20030297; DEG20030172; DEG20030068;
comp16161_c0_seq1 len=1209 path=[1:0-1152 4350:1153-1208]	1	DEG20030316;
comp16161_c0_seq2 len=2114 path=[1:0-1152 1154:1153-1727 1729:1728-2113]	1	DEG20030316;
comp16162_c0_seq1 len=955 path=[1:0-662 664:663-684 686:685-839 1871:840-855 1787:856-954]	1	DEG20030020;
comp16166_c0_seq1 len=949 path=[1:0-118 120:119-859 2506:860-948]	1	DEG20030117;
comp16166_c0_seq2 len=1197 path=[1:0-118 120:119-859 861:860-1055 1057:1056-1075 1077:1076-1196]	1	DEG20030117;
comp16167_c0_seq1 len=1320 path=[1298:0-1319]	1	DEG20030295;
comp16172_c0_seq1 len=1077 path=[2305:0-1050 4836:1051-1076]	1	DEG20030333;
comp16172_c0_seq2 len=2327 path=[2305:0-1050 3356:1051-1576 3882:1577-2326]	1	DEG20030333;
comp16177_c0_seq1 len=1232 path=[1:0-1231]	3	DEG20030315; DEG20030236; DEG20030193;
comp16177_c1_seq1 len=924 path=[3324:0-697 4022:698-726 4051:727-755 4084:756-923]	3	DEG20030169; DEG20030315; DEG20030322;
comp16203_c0_seq1 len=2087 path=[1:0-545 547:546-674 676:675-728 730:729-2004 2006:2005-2086]	6	DEG20030068; DEG20030297; DEG20030276; DEG20030244;DEG20030124; DEG20030172;
comp16205_c0_seq1 len=2556 path=[1:0-1710 1712:1711-1715 1717:1716-1824 1826:1825-1848 1850:1849-1969 1971:1970-2025 2027:2026-2095 2097:2096-2314 2316:2315-2346 2348:2347-2555]	6	DEG20030172; DEG20030297; DEG20030276; DEG20030244;DEG20030124; DEG20030068;
comp16205_c0_seq2 len=906 path=[6659:0-65 1717:66-174 1826:175-198 1850:199-319 1971:320-375 2027:376-445 2097:446-664 2316:665-696 2348:697-905]	6	DEG20030172; DEG20030297; DEG20030276; DEG20030244;DEG20030124; DEG20030068;
comp16205_c0_seq3 len=862 path=[5067:0-78 1826:79-102 5169:103-127 5194:128-223 1971:224-279 6058:280-568 2316:569-600 5536:601-861]	6	DEG20030172; DEG20030297; DEG20030276; DEG20030244;DEG20030124; DEG20030068;
comp16205_c0_seq4 len=528 path=[6659:0-65 1717:66-174 1826:175-198 1850:199-319 1971:320-375 2027:376-445 6896:446-527]	5	DEG20030244; DEG20030172; DEG20030068; DEG20030297;DEG20030276;
comp16211_c1_seq1 len=1167 path=[1145:0-481 1627:482-589 1735:590-1166]	2	DEG20030324; DEG20030354;
comp16213_c0_seq1 len=2687 path=[1:0-1716 1718:1717-2663 6009:2664-2686]	1	DEG20030135;
comp16214_c0_seq1 len=1666 path=[1:0-245 247:246-1665]	1	DEG20030020;
comp16217_c0_seq1 len=2432 path=[1:0-1352 1354:1353-1512 1522:1513-2301 2311:2302-2431]	1	DEG20030066;
comp16217_c0_seq2 len=1416 path=[1:0-1352 4906:1353-1415]	1	DEG20030066;
comp16226_c0_seq1 len=931 path=[1:0-507 509:508-930]	2	DEG20030172; DEG20030276;
comp16227_c0_seq1 len=975 path=[1:0-335 337:336-974]	1	DEG20030269;
comp16230_c0_seq1 len=1632 path=[1610:0-550 2161:551-954 2565:955-961 2572:962-1463 3074:1464-1479 3090:1480-1631]	15	DEG20030263; DEG20030138; DEG20030081; DEG20030043;DEG20030268; DEG20030169; DEG20030335; DEG20030156;DEG20030193; DEG20030356; DEG20030322; DEG20030184;DEG20030315; DEG20030236; DEG20030007;
comp16245_c0_seq1 len=3154 path=[3132:0-2577 5710:2578-3153]	2	DEG20030045; DEG20030285;
comp16247_c0_seq1 len=1721 path=[2113:0-1301 415:1302-1720]	10	DEG20030286; DEG20030294; DEG20030194; DEG20030137;DEG20030185; DEG20030179; DEG20030344; DEG20030123;DEG20030237; DEG20030108;
comp16255_c0_seq1 len=1992 path=[1970:0-1611 3582:1612-1991]	6	DEG20030297; DEG20030095; DEG20030276; DEG20030244;DEG20030068; DEG20030172;
comp16257_c0_seq1 len=1835 path=[1:0-1265 1267:1266-1834]	7	DEG20030068; DEG20030297; DEG20030095; DEG20030276;DEG20030244; DEG20030124; DEG20030172;
comp16277_c0_seq1 len=2305 path=[1:0-1774 1776:1775-2304]	21	DEG20030272; DEG20030138; DEG20030081; DEG20030043;DEG20030268; DEG20030169; DEG20030335; DEG20030156;DEG20030193; DEG20030356; DEG20030322; DEG20030321;DEG20030263; DEG20030315; DEG20030008; DEG20030091;DEG20030192; DEG20030236; DEG20030184; DEG20030018;DEG20030007;
comp16282_c0_seq1 len=1004 path=[982:0-229 1212:230-235 1218:236-1003]	1	DEG20030100;
comp16284_c0_seq1 len=573 path=[2837:0-23 1746:24-144 1867:145-280 2316:281-304 2340:305-361 2397:362-572]	1	DEG20030310;
comp16286_c0_seq1 len=1599 path=[1577:0-1598]	1	DEG20030196;
comp16287_c0_seq1 len=1691 path=[1669:0-1088 2758:1089-1461 3131:1462-1503 3173:1504-1507 3177:1508-1690]	7	DEG20030297; DEG20030095; DEG20030276; DEG20030244;DEG20030124; DEG20030068; DEG20030172;
comp16297_c0_seq2 len=2671 path=[2654:0-252 2912:253-336 2996:337-836 3496:837-2670]	6	DEG20030297; DEG20030095; DEG20030276; DEG20030244;DEG20030068; DEG20030172;
comp16308_c1_seq1 len=1081 path=[4071:0-1080]	4	DEG20030244; DEG20030068; DEG20030172; DEG20030297;
comp16309_c0_seq1 len=1662 path=[1:0-1661]	2	DEG20030021; DEG20030144;
comp16318_c0_seq1 len=1019 path=[1:0-506 508:507-1018]	1	DEG20030017;
comp16319_c0_seq1 len=900 path=[2059:0-67 1250:68-405 1588:406-507 1690:508-899]	1	DEG20030069;
comp16319_c0_seq2 len=1052 path=[1030:0-219 1250:220-557 1588:558-659 1690:660-1051]	1	DEG20030069;
comp16322_c0_seq2 len=1358 path=[3879:0-27 4092:28-31 593:32-1357]	12	DEG20030138; DEG20030081; DEG20030268; DEG20030169;DEG20030335; DEG20030156; DEG20030193; DEG20030322;DEG20030184; DEG20030315; DEG20030008; DEG20030236;
comp16322_c0_seq3 len=1843 path=[1:0-404 481:405-512 4092:513-516 593:517-1842]	13	DEG20030138; DEG20030081; DEG20030268; DEG20030169;DEG20030335; DEG20030156; DEG20030193; DEG20030322;DEG20030184; DEG20030315; DEG20030008; DEG20030236;DEG20030018;
comp16322_c0_seq5 len=1918 path=[1:0-404 406:405-479 481:480-587 4092:588-591 593:592-1917]	14	DEG20030263; DEG20030138; DEG20030081; DEG20030268;DEG20030169; DEG20030335; DEG20030156; DEG20030193;DEG20030322; DEG20030184; DEG20030315; DEG20030008;DEG20030236; DEG20030018;
comp16342_c0_seq1 len=1142 path=[1057:0-895 2183:896-958 1953:959-1141]	2	DEG20030100; DEG20030196;
comp16342_c0_seq2 len=1079 path=[1057:0-895 1953:896-1078]	2	DEG20030100; DEG20030196;
comp16346_c0_seq1 len=2224 path=[2202:0-767 4943:768-769 2972:770-1502 3705:1503-1590 3793:1591-2223]	1	DEG20030165;
comp16346_c0_seq2 len=724 path=[4688:0-90 3793:91-723]	1	DEG20030165;
comp16346_c0_seq3 len=1490 path=[4827:0-33 4943:34-35 2972:36-768 3705:769-856 3793:857-1489]	1	DEG20030165;
comp16346_c0_seq4 len=867 path=[2202:0-767 4943:768-769 4426:770-866]	1	DEG20030165;
comp16351_c0_seq1 len=1045 path=[1:0-12 14:13-1000 3954:1001-1002 3748:1003-1044]	1	DEG20030254;
comp16351_c0_seq2 len=860 path=[3833:0-23 3954:24-25 1004:26-859]	1	DEG20030254;
comp16351_c0_seq3 len=1837 path=[1:0-12 14:13-1000 3954:1001-1002 1004:1003-1836]	1	DEG20030254;
comp16361_c0_seq1 len=2367 path=[1:0-1831 1833:1832-2366]	1	DEG20030257;
comp163698_c0_seq1 len=215 path=[1:0-214]	1	DEG20030031;
comp1636_c0_seq1 len=264 path=[1:0-240 547:241-263]	1	DEG20030249;
comp16380_c0_seq1 len=1709 path=[1687:0-1708]	1	DEG20030194;
comp16381_c0_seq1 len=1431 path=[1:0-1402 4310:1403-1430]	5	DEG20030082; DEG20030150; DEG20030120; DEG20030167;DEG20030148;
comp16397_c0_seq1 len=1538 path=[1316:0-832 2149:833-837 2154:838-1314 3185:1315-1337 2860:1338-1537]	2	DEG20030324; DEG20030354;
comp16408_c0_seq1 len=768 path=[1:0-16 18:17-767]	2	DEG20030100; DEG20030196;
comp16413_c0_seq2 len=2922 path=[2900:0-607 3508:608-2758 5918:2759-2760 5661:2761-2921]	6	DEG20030068; DEG20030297; DEG20030095; DEG20030276;DEG20030244; DEG20030172;
comp16419_c0_seq1 len=1850 path=[1:0-561 1147:562-1322 1908:1323-1362 1948:1363-1849]	3	DEG20030150; DEG20030120; DEG20030167;
comp16420_c1_seq1 len=420 path=[3106:0-75 4656:76-76 3183:77-88 3195:89-419]	3	DEG20030068; DEG20030297; DEG20030124;
comp16420_c2_seq1 len=396 path=[3876:0-395]	1	DEG20030124;
comp16426_c0_seq1 len=1635 path=[1613:0-71 1685:72-89 1703:90-1634]	1	DEG20030020;
comp16427_c0_seq1 len=1616 path=[1594:0-689 2284:690-1615]	1	DEG20030132;
comp16427_c0_seq2 len=731 path=[1594:0-689 6221:690-730]	1	DEG20030132;
comp16427_c1_seq1 len=1486 path=[4570:0-265 5975:266-345 4836:346-1485]	1	DEG20030132;
comp16427_c1_seq2 len=1406 path=[4570:0-265 4836:266-1405]	1	DEG20030132;
comp16432_c0_seq1 len=500 path=[1:0-91 93:92-307 309:308-315 317:316-367 369:368-405 407:406-432 434:433-499]	2	DEG20030172; DEG20030276;
comp16436_c0_seq2 len=1218 path=[1859:0-1041 2901:1042-1161 4228:1162-1217]	5	DEG20030082; DEG20030150; DEG20030120; DEG20030167;DEG20030148;
comp16436_c0_seq3 len=1881 path=[1859:0-1041 2901:1042-1161 4330:1162-1184 3044:1185-1197 3057:1198-1783 3643:1784-1880]	5	DEG20030082; DEG20030150; DEG20030120; DEG20030167;DEG20030148;
comp16444_c1_seq1 len=1901 path=[1879:0-660 2540:661-1536 3416:1537-1900]	1	DEG20030066;
comp16465_c0_seq1 len=715 path=[2650:0-36 28:37-67 59:68-134 126:135-178 170:179-200 192:201-443 435:444-475 2018:476-714]	1	DEG20030316;
comp16470_c0_seq1 len=1698 path=[1676:0-838 2515:839-979 2656:980-1255 2932:1256-1257 2934:1258-1697]	3	DEG20030125; DEG20030114; DEG20030204;
comp16489_c0_seq2 len=1105 path=[1:0-138 140:139-194 2188:195-197 199:198-234 2468:235-241 243:242-914 916:915-1104]	2	DEG20030314; DEG20030023;
comp16490_c0_seq5 len=1444 path=[2249:0-902 7526:903-905 3155:906-1170 3420:1171-1417 3667:1418-1443]	3	DEG20030237; DEG20030194; DEG20030294;
comp16490_c0_seq6 len=567 path=[7297:0-25 7526:26-28 3155:29-293 3420:294-540 3667:541-566]	1	DEG20030194;
comp16493_c0_seq1 len=2008 path=[1:0-765 767:766-1555 4406:1556-1557 1559:1558-2007]	6	DEG20030172; DEG20030297; DEG20030276; DEG20030244;DEG20030124; DEG20030068;
comp16500_c0_seq1 len=1722 path=[1700:0-517 2218:518-1721]	10	DEG20030286; DEG20030294; DEG20030194; DEG20030137;DEG20030185; DEG20030344; DEG20030253; DEG20030123;DEG20030237; DEG20030108;
comp16501_c1_seq1 len=1140 path=[1118:0-515 1634:516-1139]	1	DEG20030257;
comp16502_c0_seq2 len=1179 path=[1157:0-158 1316:159-539 1697:540-578 1736:579-651 1809:652-692 1850:693-1178]	1	DEG20030196;
comp16502_c0_seq3 len=356 path=[4573:0-50 1809:51-91 4332:92-355]	1	DEG20030196;
comp16510_c0_seq1 len=736 path=[1:0-458 460:459-479 481:480-574 576:575-735]	1	DEG20030111;
comp16511_c0_seq2 len=535 path=[513:0-53 567:54-97 611:98-534]	1	DEG20030141;
comp16514_c0_seq1 len=1593 path=[1571:0-1213 2785:1214-1216 2788:1217-1240 4274:1241-1592]	6	DEG20030297; DEG20030276; DEG20030244; DEG20030124;DEG20030068; DEG20030172;
comp16526_c0_seq1 len=1785 path=[1:0-368 370:369-1784]	1	DEG20030337;
comp16558_c0_seq1 len=1353 path=[2417:0-128 8:129-1352]	1	DEG20030198;
comp16563_c0_seq3 len=3650 path=[3628:0-1279 4908:1280-1931 5560:1932-2330 8033:2331-2331 5960:2332-3649]	5	DEG20030344; DEG20030194; DEG20030123; DEG20030286;DEG20030294;
comp16563_c0_seq5 len=1338 path=[3628:0-1279 7930:1280-1337]	6	DEG20030286; DEG20030294; DEG20030194; DEG20030137;DEG20030344; DEG20030123;
comp16563_c0_seq6 len=2396 path=[3628:0-1279 4908:1280-1931 5560:1932-2330 8033:2331-2331 7714:2332-2395]	5	DEG20030344; DEG20030194; DEG20030123; DEG20030286;DEG20030294;
comp16563_c0_seq7 len=1979 path=[3628:0-1279 4908:1280-1931 7825:1932-1978]	5	DEG20030344; DEG20030194; DEG20030123; DEG20030286;DEG20030294;
comp16569_c0_seq1 len=2534 path=[5204:0-22 11:23-161 150:162-2533]	1	DEG20030066;
comp16570_c0_seq1 len=669 path=[1345:0-81 1427:82-106 157:107-111 162:112-145 290:146-517 662:518-562 707:563-584 729:585-637 2064:638-668]	3	DEG20030172; DEG20030068; DEG20030276;
comp16570_c0_seq2 len=241 path=[1813:0-73 662:74-118 1955:119-140 729:141-193 782:194-240]	1	DEG20030068;
comp16578_c0_seq1 len=1694 path=[3541:0-101 662:102-624 1185:625-628 1189:629-720 1298:721-1570 2148:1571-1597 3282:1598-1618 2196:1619-1627 4487:1628-1647 2225:1648-1693]	6	DEG20030297; DEG20030095; DEG20030276; DEG20030244;DEG20030068; DEG20030172;
comp16578_c0_seq2 len=334 path=[3643:0-267 4487:268-287 2225:288-333]	2	DEG20030244; DEG20030276;
comp16580_c0_seq2 len=1163 path=[1141:0-504 2304:505-622 1764:623-659 1801:660-697 1839:698-848 1990:849-949 2091:950-990 2132:991-1162]	1	DEG20030017;
comp16584_c0_seq1 len=2327 path=[1:0-71 73:72-2326]	2	DEG20030160; DEG20030260;
comp16585_c0_seq1 len=2444 path=[1:0-1270 1272:1271-1279 1281:1280-1949 1960:1950-2443]	5	DEG20030082; DEG20030150; DEG20030120; DEG20030167;DEG20030148;
comp16596_c0_seq1 len=1619 path=[1:0-226 228:227-282 284:283-1540 1542:1541-1618]	2	DEG20030100; DEG20030196;
comp16601_c0_seq2 len=1277 path=[4812:0-296 1682:297-322 1708:323-394 1780:395-591 1977:592-839 2225:840-874 2948:875-1025 2411:1026-1051 5177:1052-1073 2459:1074-1117 3837:1118-1202 3922:1203-1216 3936:1217-1276]	1	DEG20030061;
comp16601_c0_seq3 len=1286 path=[1376:0-305 1682:306-331 3217:332-403 1780:404-600 1977:601-848 2225:849-883 2948:884-1034 2411:1035-1060 5177:1061-1082 2459:1083-1126 3837:1127-1211 3922:1212-1225 3936:1226-1285]	1	DEG20030061;
comp16602_c0_seq1 len=1650 path=[1628:0-956 2585:957-1501 3130:1502-1556 3613:1557-1560 3189:1561-1649]	1	DEG20030310;
comp16602_c0_seq2 len=1599 path=[1628:0-956 2585:957-1501 3401:1502-1505 3613:1506-1509 3189:1510-1598]	1	DEG20030310;
comp16604_c0_seq1 len=1637 path=[1615:0-324 1940:325-864 2480:865-1636]	1	DEG20030352;
comp16606_c0_seq1 len=1220 path=[4628:0-582 785:583-608 811:609-1219]	7	DEG20030068; DEG20030297; DEG20030095; DEG20030276;DEG20030244; DEG20030124; DEG20030172;
comp16606_c0_seq2 len=1434 path=[1:0-783 785:784-809 5735:810-1433]	7	DEG20030297; DEG20030095; DEG20030276; DEG20030244;DEG20030124; DEG20030068; DEG20030172;
comp16609_c0_seq1 len=1104 path=[2903:0-583 325:584-832 574:833-845 587:846-888 630:889-1103]	1	DEG20030208;
comp16609_c0_seq2 len=844 path=[1:0-323 325:324-572 574:573-585 587:586-628 630:629-843]	1	DEG20030208;
comp16613_c0_seq1 len=1988 path=[3190:0-788 1225:789-898 1335:899-903 1340:904-1987]	1	DEG20030087;
comp16619_c0_seq1 len=555 path=[867:0-44 912:45-78 946:79-140 1835:141-156 59:157-188 91:189-198 101:199-201 104:202-245 148:246-278 181:279-294 197:295-554]	1	DEG20030197;
comp16619_c0_seq2 len=448 path=[867:0-44 912:45-78 946:79-140 1835:141-156 59:157-188 91:189-198 101:199-201 104:202-245 148:246-278 1488:279-403 1613:404-447]	1	DEG20030197;
comp16619_c0_seq3 len=525 path=[2301:0-171 104:172-215 2496:216-264 197:265-524]	1	DEG20030197;
comp16620_c0_seq1 len=1543 path=[1:0-230 232:231-878 880:879-1322 1324:1323-1455 1457:1456-1464 1466:1465-1542]	1	DEG20030246;
comp16627_c0_seq1 len=964 path=[2737:0-251 246:252-288 2256:289-460 455:461-549 1904:550-573 568:574-597 1951:598-703 698:704-747 2646:748-781 776:782-912 913:913-963]	1	DEG20030163;
comp16627_c0_seq2 len=957 path=[1:0-179 181:180-244 246:245-281 283:282-453 455:454-542 544:543-566 568:567-590 592:591-696 698:697-740 742:741-774 776:775-905 913:906-956]	1	DEG20030163;
comp16633_c0_seq1 len=1785 path=[1763:0-342 2106:343-404 2168:405-465 2229:466-1217 2981:1218-1370 3134:1371-1784]	1	DEG20030203;
comp16634_c0_seq1 len=1062 path=[1040:0-475 1516:476-542 1583:543-555 1596:556-585 2184:586-604 1645:605-673 1714:674-691 1732:692-723 1764:724-1061]	1	DEG20030332;
comp16639_c0_seq1 len=2169 path=[1:0-24 26:25-2168]	6	DEG20030172; DEG20030068; DEG20030276;DEG20030244; DEG20030124; DEG20030297;
comp16640_c0_seq1 len=1082 path=[1:0-399 401:400-418 420:419-472 474:473-498 2216:499-501 503:502-904 906:905-1081]	1	DEG20030310;
comp16647_c0_seq2 len=2457 path=[2435:0-560 2996:561-920 3356:921-1820 4256:1821-2143 5400:2144-2148 4584:2149-2456]	7	DEG20030068; DEG20030297; DEG20030095;DEG20030276; DEG20030244; DEG20030124;DEG20030172;
comp16647_c0_seq3 len=707 path=[5129:0-70 4256:71-393 5400:394-398 4584:399-706]	6	DEG20030297; DEG20030095; DEG20030276;DEG20030244; DEG20030068; DEG20030172;
comp16647_c0_seq4 len=2171 path=[2435:0-560 2996:561-920 3356:921-1820 4256:1821-2143 5125:2144-2170]	7	DEG20030297; DEG20030095; DEG20030276;DEG20030244; DEG20030124; DEG20030068;DEG20030172;
comp16647_c0_seq5 len=421 path=[5129:0-70 4256:71-393 5125:394-420]	5	DEG20030244; DEG20030297; DEG20030172;DEG20030068; DEG20030276;
comp16649_c0_seq1 len=1551 path=[1529:0-1550]	1	DEG20030310;
comp16652_c0_seq1 len=3154 path=[1:0-615 617:616-618 620:619-3153]	2	DEG20030072; DEG20030034;
comp16653_c0_seq2 len=2241 path=[2242:0-1377 3620:1378-2174 4417:2175-2240]	1	DEG20030196;
comp16659_c0_seq1 len=1675 path=[1:0-1094 1096:1095-1107 1109:1108-1154 1156:1155-1218 1220:1219-1262 4089:1263-1296 1298:1297-1366 3392:1367-1674]	1	DEG20030100;
comp1665_c0_seq1 len=488 path=[466:0-452 919:453-487]	14	DEG20030272; DEG20030138; DEG20030081;DEG20030043; DEG20030268; DEG20030169;DEG20030335; DEG20030156; DEG20030193;DEG20030322; DEG20030321; DEG20030184;DEG20030315; DEG20030236;
comp16663_c0_seq2 len=1133 path=[1111:0-144 1256:145-363 1475:364-558 1670:559-1132]	1	DEG20030208;
comp16668_c0_seq1 len=1698 path=[1:0-924 926:925-926 928:927-1697]	1	DEG20030270;
comp16671_c0_seq1 len=1661 path=[1:0-1660]	1	DEG20030296;
comp16678_c0_seq1 len=932 path=[910:0-73 984:74-218 1129:219-325 1236:326-347 1258:348-376 2863:377-392 1303:393-418 1329:419-468 4102:469-492 1403:493-674 4127:675-704 1615:705-931]	1	DEG20030316;
comp16685_c0_seq1 len=718 path=[2222:0-674 4793:675-676 4651:677-717]	2	DEG20030314; DEG20030023;
comp16685_c0_seq2 len=1588 path=[4730:0-18 4793:19-20 2899:21-928 3807:929-1587]	3	DEG20030001; DEG20030314; DEG20030023;
comp16685_c0_seq3 len=2244 path=[2222:0-674 4793:675-676 2899:677-1584 3807:1585-2243]	2	DEG20030314; DEG20030023;
comp16687_c0_seq1 len=1196 path=[1:0-64 66:65-102 104:103-123 125:124-125 127:126-149 2964:150-150 2965:151-158 160:159-1195]	2	DEG20030314; DEG20030023;
comp16707_c0_seq1 len=2866 path=[3110:0-1159 4270:1160-2652 6362:2653-2865]	2	DEG20030100; DEG20030196;
comp16707_c0_seq2 len=3132 path=[3110:0-1159 4270:1160-2652 5763:2653-3131]	2	DEG20030100; DEG20030196;
comp16713_c0_seq1 len=910 path=[1:0-161 163:162-174 176:175-230 232:231-276 278:277-341 343:342-363 365:364-464 2140:465-483 485:484-509 511:510-582 584:583-594 596:595-909]	1	DEG20030197;
comp16723_c0_seq1 len=1984 path=[4141:0-53 1957:54-483 2390:484-878 2785:879-895 2802:896-1983]	1	DEG20030061;
comp16726_c0_seq1 len=2374 path=[3297:0-897 4195:898-1445 946:1446-2373]	3	DEG20030068; DEG20030297; DEG20030276;
comp16740_c0_seq1 len=2180 path=[2158:0-2179]	3	DEG20030147; DEG20030040; DEG20030171;
comp16740_c1_seq1 len=771 path=[4315:0-336 4652:337-770]	2	DEG20030147; DEG20030171;
comp16743_c0_seq1 len=1627 path=[1605:0-254 1860:255-282 1888:283-384 1990:385-507 2113:508-578 2184:579-774 2380:775-865 2471:866-987 2593:988-1031 2637:1032-1131 2737:1132-1626]	6	DEG20030297; DEG20030276; DEG20030244;DEG20030124; DEG20030068; DEG20030172;
comp16743_c0_seq2 len=1673 path=[4570:0-300 1860:301-328 3478:329-430 1990:431-553 2113:554-624 2184:625-820 2380:821-911 2471:912-1033 2593:1034-1077 2637:1078-1177 2737:1178-1672]	6	DEG20030297; DEG20030276; DEG20030244;DEG20030124; DEG20030068; DEG20030172;
comp16745_c0_seq1 len=1568 path=[1:0-1081 1083:1082-1118 1120:1119-1161 2982:1162-1567]	7	DEG20030068; DEG20030297; DEG20030095;DEG20030276; DEG20030244; DEG20030124;DEG20030172;
comp16745_c0_seq2 len=383 path=[1120:0-42 1163:43-382]	2	DEG20030244; DEG20030276;
comp16746_c0_seq1 len=1743 path=[1155:0-1742]	1	DEG20030257;
comp16746_c1_seq1 len=600 path=[578:0-322 4656:323-337 916:338-599]	1	DEG20030257;
comp16747_c0_seq1 len=1092 path=[1070:0-172 1243:173-216 2769:217-226 1297:227-262 1333:263-288 2808:289-296 1367:297-576 1647:577-715 1786:716-1091]	1	DEG20030299;
comp16747_c0_seq2 len=353 path=[1070:0-172 1243:173-216 2769:217-226 2366:227-309 2449:310-321 2808:322-329 2816:330-352]	1	DEG20030299;
comp16754_c0_seq1 len=2805 path=[1:0-1847 1849:1848-2609 5732:2610-2614 2616:2615-2804]	5	DEG20030244; DEG20030095; DEG20030172;DEG20030068; DEG20030276;
comp16754_c0_seq2 len=1871 path=[1:0-1847 5936:1848-1870]	4	DEG20030244; DEG20030095; DEG20030172;DEG20030276;
comp16766_c0_seq1 len=769 path=[747:0-111 859:112-138 2158:139-321 1069:322-347 1805:348-471 1219:472-498 1587:499-531 2858:532-743 1491:744-768]	5	DEG20030244; DEG20030068; DEG20030095;DEG20030172; DEG20030276;
comp16766_c0_seq2 len=780 path=[2464:0-122 859:123-149 886:150-332 1069:333-358 1095:359-482 1219:483-509 2827:510-542 2858:543-754 1491:755-779]	4	DEG20030244; DEG20030068; DEG20030172;DEG20030276;
comp16767_c0_seq1 len=1276 path=[1254:0-1275]	1	DEG20030020;
comp16774_c0_seq1 len=1520 path=[3005:0-333 1842:334-359 1868:360-599 2108:600-720 2229:721-733 2242:734-770 2279:771-1044 2553:1045-1074 2583:1075-1519]	2	DEG20030100; DEG20030196;
comp16774_c0_seq2 len=654 path=[2242:0-36 3990:37-307 2553:308-337 4600:338-653]	2	DEG20030100; DEG20030196;
comp16774_c0_seq3 len=1525 path=[1503:0-119 1623:120-338 1842:339-364 4916:365-604 2108:605-725 2229:726-738 2242:739-775 2279:776-1049 2553:1050-1079 2583:1080-1524]	2	DEG20030100; DEG20030196;
comp16780_c0_seq3 len=2039 path=[2017:0-514 2532:515-573 2591:574-583 2601:584-916 2934:917-1860 3878:1861-2038]	6	DEG20030172; DEG20030276; DEG20030244;DEG20030124; DEG20030068; DEG20030297;
comp16781_c0_seq1 len=1245 path=[1223:0-440 1664:441-748 1972:749-888 2112:889-912 2136:913-972 2196:973-1000 3560:1001-1013 2237:1014-1023 2247:1024-1061 2285:1062-1244]	1	DEG20030295;
comp16788_c0_seq1 len=1281 path=[3593:0-285 18:286-432 165:433-472 205:473-703 436:704-727 460:728-1185 918:1186-1280]	1	DEG20030090;
comp16788_c0_seq2 len=345 path=[2300:0-73 436:74-97 2397:98-344]	1	DEG20030090;
comp16792_c2_seq1 len=1565 path=[3310:0-80 3391:81-1536 6745:1537-1564]	1	DEG20030266;
comp16792_c2_seq2 len=1786 path=[6277:0-301 3391:302-1757 6745:1758-1785]	1	DEG20030266;
comp16800_c0_seq2 len=1594 path=[4075:0-323 1033:324-349 3608:350-492 1202:493-535 1245:536-563 1273:564-595 2445:596-620 1330:621-644 2493:645-782 2631:783-824 4550:825-929 2778:930-1258 3107:1259-1281 3130:1282-1318 3167:1319-1394 3243:1395-1435 3284:1436-1593]	4	DEG20030244; DEG20030297; DEG20030068;DEG20030124;
comp16800_c0_seq3 len=735 path=[713:0-319 1033:320-345 1059:346-488 1202:489-531 4678:532-559 1273:560-591 1305:592-616 1330:617-640 1354:641-734]	3	DEG20030068; DEG20030297; DEG20030124;
comp16802_c0_seq1 len=1222 path=[1:0-1221]	2	DEG20030147; DEG20030040;
comp16802_c1_seq1 len=1155 path=[2399:0-374 2774:375-1154]	3	DEG20030147; DEG20030040; DEG20030171;
comp16809_c0_seq1 len=4651 path=[9511:0-5 13:6-2560 2568:2561-4531 4539:4532-4650]	1	DEG20030092;
comp16809_c0_seq2 len=2106 path=[9471:0-15 2568:16-1986 4539:1987-2105]	1	DEG20030092;
comp16811_c0_seq1 len=486 path=[639:0-125 765:126-128 768:129-167 807:168-240 880:241-275 915:276-283 923:284-320 960:321-392 1032:393-485]	2	DEG20030100; DEG20030196;
comp16814_c0_seq1 len=1345 path=[1:0-1344]	1	DEG20030270;
comp16821_c0_seq1 len=1769 path=[1747:0-827 2575:828-842 2590:843-1768]	1	DEG20030342;
comp16833_c0_seq1 len=1114 path=[4660:0-972 3557:973-974 3559:975-1113]	2	DEG20030021; DEG20030144;
comp16838_c0_seq1 len=2308 path=[1:0-77 79:78-424 426:425-446 448:447-1331 1333:1332-2307]	2	DEG20030160; DEG20030260;
comp16839_c1_seq1 len=1996 path=[4037:0-107 2059:108-182 2139:183-1995]	1	DEG20030354;
comp16839_c1_seq2 len=1982 path=[1965:0-93 2059:94-168 2139:169-1981]	1	DEG20030354;
comp16843_c0_seq1 len=1293 path=[2605:0-668 692:669-706 4743:707-746 770:747-772 3966:773-959 983:960-985 4533:986-1109 1133:1110-1141 4806:1142-1292]	10	DEG20030286; DEG20030294; DEG20030194;DEG20030137; DEG20030185; DEG20030179;DEG20030253; DEG20030123; DEG20030237;DEG20030108;
comp16843_c0_seq2 len=1325 path=[1:0-690 692:691-728 730:729-768 770:769-794 796:795-981 983:982-1007 1009:1008-1131 1133:1132-1163 1165:1164-1324]	11	DEG20030286; DEG20030294; DEG20030194;DEG20030137; DEG20030185; DEG20030179;DEG20030344; DEG20030253; DEG20030123;DEG20030237; DEG20030108;
comp16846_c0_seq1 len=1816 path=[1:0-1815]	1	DEG20030340;
comp16848_c0_seq1 len=245 path=[1641:0-77 1719:78-91 1733:92-244]	1	DEG20030172;
comp16848_c1_seq1 len=432 path=[1863:0-87 1098:88-112 1123:113-142 1153:143-167 1178:168-210 1221:211-287 1298:288-289 1300:290-338 1349:339-431]	3	DEG20030244; DEG20030172; DEG20030276;
comp16848_c1_seq2 len=732 path=[710:0-387 1098:388-412 2115:413-442 1153:443-467 1178:468-510 1221:511-587 1298:588-589 1300:590-638 1349:639-731]	5	DEG20030244; DEG20030068; DEG20030172;DEG20030297; DEG20030276;
comp16853_c0_seq1 len=1534 path=[1431:0-1419 6352:1420-1533]	1	DEG20030189;
comp16853_c1_seq1 len=1692 path=[5562:0-306 5869:307-642 6205:643-652 2869:653-665 2882:666-1691]	1	DEG20030189;
comp16853_c1_seq2 len=1090 path=[6531:0-63 2882:64-1089]	1	DEG20030189;
comp16858_c0_seq1 len=1829 path=[1:0-35 37:36-730 732:731-776 778:777-1828]	1	DEG20030020;
comp168592_c0_seq1 len=217 path=[195:0-216]	1	DEG20030129;
comp16884_c0_seq1 len=1705 path=[1683:0-180 1864:181-204 1888:205-217 1901:218-248 1932:249-378 2062:379-520 2204:521-583 2267:584-670 2354:671-1704]	6	DEG20030172; DEG20030297; DEG20030276;DEG20030244; DEG20030124; DEG20030068;
comp16884_c0_seq2 len=1673 path=[3760:0-346 2062:347-488 2204:489-551 2267:552-638 2354:639-1672]	6	DEG20030172; DEG20030297; DEG20030276;DEG20030244; DEG20030124; DEG20030068;
comp16885_c0_seq2 len=1729 path=[1765:0-324 2090:325-332 2098:333-841 2607:842-1128 2894:1129-1163 2929:1164-1209 5160:1210-1218 2984:1219-1275 4005:1276-1728]	1	DEG20030020;
comp16891_c1_seq1 len=907 path=[1883:0-89 1089:90-91 1091:92-133 1133:134-244 1244:245-278 1278:279-347 1347:348-906]	1	DEG20030317;
comp16891_c1_seq2 len=964 path=[942:0-146 1089:147-148 1091:149-190 1133:191-301 1244:302-335 1278:336-404 1347:405-963]	1	DEG20030317;
comp16891_c1_seq3 len=875 path=[3051:0-101 1133:102-212 1244:213-246 1278:247-315 1347:316-874]	1	DEG20030317;
comp16901_c0_seq2 len=1570 path=[1552:0-50 3666:51-56 1613:57-886 2443:887-1512 3069:1513-1569]	1	DEG20030087;
comp16904_c0_seq1 len=1208 path=[1:0-255 257:256-277 279:278-1207]	1	DEG20030112;
comp16905_c0_seq1 len=490 path=[2047:0-27 55:28-63 91:64-82 110:83-135 163:136-176 204:177-188 216:189-308 1660:309-375 1456:376-433 1514:434-489]	1	DEG20030267;
comp16913_c0_seq1 len=2322 path=[1:0-157 159:158-1046 1048:1047-1060 1062:1061-2233 2235:2234-2269 2271:2270-2321]	1	DEG20030170;
comp16919_c0_seq1 len=2072 path=[2050:0-1151 3202:1152-2071]	2	DEG20030298; DEG20030115;
comp1691_c0_seq1 len=432 path=[737:0-42 3:43-431]	1	DEG20030276;
comp16930_c0_seq1 len=1772 path=[1750:0-320 2071:321-452 2203:453-1771]	2	DEG20030028; DEG20030210;
comp16932_c0_seq1 len=2459 path=[1:0-2452 2454:2453-2458]	1	DEG20030208;
comp16964_c0_seq1 len=1408 path=[1:0-402 404:403-423 425:424-1407]	1	DEG20030194;
comp16982_c0_seq1 len=618 path=[1268:0-571 3124:572-617]	1	DEG20030020;
comp16982_c0_seq2 len=1290 path=[1268:0-571 1840:572-660 1929:661-807 2076:808-854 3258:855-856 2125:857-1289]	1	DEG20030020;
comp16982_c0_seq3 len=915 path=[1268:0-571 1840:572-660 1929:661-807 2076:808-854 3258:855-856 2790:857-914]	1	DEG20030020;
comp16982_c0_seq4 len=746 path=[1268:0-571 1840:572-660 2991:661-745]	1	DEG20030020;
comp16988_c0_seq1 len=1730 path=[1:0-125 127:126-247 249:248-251 253:252-1325 1327:1326-1729]	6	DEG20030286; DEG20030137; DEG20030185;DEG20030344; DEG20030123; DEG20030108;
comp16989_c0_seq1 len=2857 path=[1:0-31 33:32-42 44:43-1931 1933:1932-1976 1978:1977-2027 2029:2028-2068 2070:2069-2856]	1	DEG20030216;
comp16991_c0_seq1 len=520 path=[5102:0-519]	2	DEG20030172; DEG20030276;
comp16991_c1_seq1 len=2325 path=[1:0-1507 1509:1508-2097 2099:2098-2324]	6	DEG20030068; DEG20030297; DEG20030095;DEG20030276; DEG20030244; DEG20030172;
comp16992_c0_seq1 len=555 path=[533:0-19 553:20-85 619:86-122 656:123-154 688:155-210 744:211-249 783:250-268 802:269-295 829:296-391 925:392-433 967:434-437 971:438-554]	1	DEG20030339;
comp16992_c0_seq2 len=286 path=[802:0-26 1208:27-122 925:123-164 1473:165-168 971:169-285]	1	DEG20030339;
comp16993_c0_seq1 len=2233 path=[1:0-2232]	1	DEG20030134;
comp16993_c1_seq1 len=2861 path=[7259:0-192 10216:193-210 7470:211-2860]	2	DEG20030015; DEG20030134;
comp16995_c0_seq5 len=841 path=[2343:0-53 112:54-77 136:78-151 3049:152-198 210:199-254 266:255-255 267:256-508 520:509-840]	1	DEG20030332;
comp16997_c0_seq10 len=912 path=[3467:0-222 334:223-273 3208:274-532 647:533-558 4289:559-657 5136:658-659 4390:660-751 4482:752-911]	1	DEG20030090;
comp16997_c0_seq12 len=1017 path=[1:0-332 334:333-383 385:384-645 647:646-671 673:672-770 772:771-858 5161:859-859 861:860-876 878:877-1016]	1	DEG20030090;
comp16997_c0_seq2 len=1325 path=[1:0-332 334:333-383 385:384-645 647:646-671 673:672-770 772:771-858 5161:859-859 2012:860-969 2122:970-1035 5179:1036-1057 4775:1058-1073 2218:1074-1324]	1	DEG20030090;
comp16997_c0_seq3 len=999 path=[1:0-332 334:333-383 385:384-645 647:646-671 673:672-770 772:771-858 878:859-998]	1	DEG20030090;
comp16997_c0_seq6 len=820 path=[3467:0-222 334:223-273 3208:274-532 647:533-558 4289:559-657 5136:658-659 4482:660-819]	1	DEG20030090;
comp16997_c0_seq9 len=1317 path=[1:0-332 334:333-383 385:384-645 647:646-671 673:672-770 772:771-858 5161:859-859 2012:860-969 2122:970-1035 5179:1036-1057 2210:1058-1065 2218:1066-1316]	1	DEG20030090;
comp17004_c0_seq1 len=864 path=[377:0-81 2220:82-84 462:85-85 463:86-241 619:242-265 643:266-375 765:376-490 1730:491-503 893:504-554 944:555-639 1029:640-863]	4	DEG20030244; DEG20030095; DEG20030172;DEG20030276;
comp17012_c0_seq1 len=1054 path=[4015:0-723 4739:724-1053]	1	DEG20030276;
comp17014_c0_seq1 len=940 path=[918:0-129 1048:130-183 1102:184-206 1125:207-889 1808:890-939]	5	DEG20030244; DEG20030068; DEG20030172;DEG20030297; DEG20030276;
comp17019_c0_seq1 len=1481 path=[1:0-922 924:923-1480]	1	DEG20030112;
comp17021_c1_seq1 len=918 path=[2459:0-887 3347:888-917]	2	DEG20030015; DEG20030134;
comp17026_c0_seq1 len=634 path=[1:0-410 412:411-460 462:461-488 490:489-574 1524:575-578 580:579-633]	1	DEG20030151;
comp17026_c0_seq2 len=287 path=[1325:0-63 412:64-113 1297:114-141 490:142-227 576:228-231 580:232-286]	1	DEG20030151;
comp17043_c0_seq1 len=2510 path=[4930:0-148 2347:149-439 5304:440-2256 4455:2257-2509]	6	DEG20030297; DEG20030095; DEG20030276;DEG20030244; DEG20030068; DEG20030172;
comp17052_c0_seq1 len=1575 path=[1553:0-1280 2834:1281-1574]	2	DEG20030172; DEG20030276;
comp17069_c0_seq1 len=3661 path=[1:0-1243 1245:1244-1328 1330:1329-2167 2169:2168-3189 3191:3190-3491 9336:3492-3574 3493:3575-3660]	1	DEG20030160;
comp17069_c0_seq2 len=3225 path=[9596:0-44 1330:45-883 2169:884-1905 3191:1906-2207 3493:2208-2293 3586:2294-3224]	1	DEG20030160;
comp17069_c0_seq4 len=932 path=[9596:0-44 1330:45-883 9478:884-931]	1	DEG20030160;
comp17069_c0_seq5 len=2216 path=[1:0-1243 1245:1244-1328 1330:1329-2167 9478:2168-2215]	1	DEG20030160;
comp17069_c0_seq6 len=4509 path=[1:0-1243 1245:1244-1328 1330:1329-2167 2169:2168-3189 3191:3190-3491 3493:3492-3577 3586:3578-4508]	1	DEG20030160;
comp17069_c0_seq7 len=2377 path=[9596:0-44 1330:45-883 2169:884-1905 3191:1906-2207 9336:2208-2290 3493:2291-2376]	1	DEG20030160;
comp17073_c0_seq1 len=2528 path=[2506:0-1125 3632:1126-2527]	5	DEG20030082; DEG20030150; DEG20030120; DEG20030167;DEG20030148;
comp17081_c0_seq1 len=1648 path=[1:0-250 365:251-433 548:434-443 558:444-1048 1163:1049-1444 1559:1445-1647]	1	DEG20030195;
comp17081_c0_seq2 len=1761 path=[1:0-250 252:251-363 365:364-546 548:547-556 558:557-1161 1163:1162-1557 1559:1558-1760]	1	DEG20030195;
comp17087_c0_seq1 len=2016 path=[1994:0-1326 3321:1327-2015]	2	DEG20030072; DEG20030034;
comp17096_c0_seq1 len=2699 path=[1:0-1900 1902:1901-2698]	1	DEG20030354;
comp17107_c0_seq1 len=2341 path=[2342:0-732 3075:733-863 3272:864-1668 4077:1669-2268 5319:2269-2274 4750:2275-2340]	1	DEG20030231;
comp17107_c0_seq2 len=2407 path=[2342:0-732 3075:733-863 3206:864-929 3272:930-1734 4077:1735-2334 5319:2335-2340 4750:2341-2406]	1	DEG20030231;
comp17112_c0_seq1 len=3734 path=[1:0-3475 3477:3476-3733]	1	DEG20030103;
comp17114_c0_seq1 len=1593 path=[1571:0-1569 3559:1570-1592]	1	DEG20030270;
comp17142_c0_seq1 len=966 path=[2282:0-148 1119:149-205 1176:206-246 1217:247-259 1230:260-312 1283:313-385 1356:386-689 1660:690-705 1676:706-965]	1	DEG20030099;
comp17142_c0_seq2 len=979 path=[957:0-161 1119:162-218 1176:219-259 1217:260-272 1230:273-325 1283:326-398 1356:399-702 1660:703-718 1676:719-978]	1	DEG20030099;
comp17144_c0_seq1 len=2024 path=[6983:0-250 4597:251-1334 1387:1335-1372 6355:1373-2023]	1	DEG20030059;
comp17168_c0_seq1 len=1252 path=[1230:0-115 1346:116-1228 2830:1229-1251]	1	DEG20030291;
comp17171_c0_seq1 len=1277 path=[1:0-113 115:114-1276]	2	DEG20030240; DEG20030305;
comp17179_c0_seq1 len=1268 path=[1246:0-274 1521:275-331 1578:332-379 1626:380-592 1839:593-638 1885:639-696 1943:697-720 1967:721-775 2022:776-822 2069:823-843 2090:844-948 2195:949-969 2216:970-1267]	1	DEG20030090;
comp17184_c0_seq1 len=866 path=[1263:0-515 4765:516-528 4778:529-532 4189:533-865]	1	DEG20030017;
comp17184_c0_seq2 len=1146 path=[1263:0-515 1863:516-694 2042:695-988 4840:989-989 2548:990-1145]	1	DEG20030017;
comp17184_c0_seq3 len=1285 path=[1263:0-515 4765:516-528 4778:529-532 1796:533-599 1863:600-778 2042:779-1072 4840:1073-1073 2337:1074-1284]	1	DEG20030017;
comp17184_c0_seq6 len=1201 path=[1263:0-515 1863:516-694 2042:695-988 4840:989-989 2337:990-1200]	1	DEG20030017;
comp17184_c0_seq8 len=1230 path=[1263:0-515 4765:516-528 4778:529-532 1796:533-599 1863:600-778 2042:779-1072 4840:1073-1073 2548:1074-1229]	1	DEG20030017;
comp17186_c1_seq1 len=1373 path=[1351:0-722 2074:723-1372]	6	DEG20030297; DEG20030095; DEG20030276; DEG20030244;DEG20030068; DEG20030172;
comp17186_c1_seq2 len=763 path=[1351:0-722 3386:723-762]	5	DEG20030244; DEG20030068; DEG20030095; DEG20030172;DEG20030276;
comp17194_c0_seq1 len=2680 path=[2658:0-2679]	1	DEG20030260;
comp17210_c1_seq1 len=462 path=[4319:0-96 4416:97-99 4419:100-135 4455:136-461]	1	DEG20030090;
comp17223_c0_seq1 len=1806 path=[1:0-192 194:193-1211 1213:1212-1231 1233:1232-1805]	1	DEG20030122;
comp17241_c0_seq1 len=4117 path=[4095:0-3745 7841:3746-3768 7864:3769-3983 8079:3984-3988 8084:3989-4116]	2	DEG20030160; DEG20030260;
comp17249_c0_seq1 len=1163 path=[1141:0-451 1593:452-496 1638:497-1162]	2	DEG20030172; DEG20030276;
comp17249_c0_seq2 len=639 path=[2281:0-146 2428:147-156 2438:157-261 1593:262-306 3171:307-447 3323:448-550 3426:551-593 3469:594-638]	1	DEG20030276;
comp17249_c0_seq3 len=650 path=[2281:0-146 2428:147-156 2438:157-261 1593:262-306 3171:307-447 3312:448-458 3323:459-561 3426:562-604 3469:605-649]	1	DEG20030276;
comp17249_c0_seq4 len=548 path=[2281:0-146 2428:147-156 2438:157-261 1593:262-306 3171:307-447 3977:448-459 3426:460-502 3469:503-547]	1	DEG20030276;
comp17254_c0_seq1 len=1872 path=[1850:0-54 1905:55-704 2555:705-717 2568:718-1052 2903:1053-1871]	1	DEG20030090;
comp17254_c0_seq2 len=833 path=[3961:0-13 2903:14-832]	1	DEG20030090;
comp17259_c0_seq1 len=833 path=[1:0-166 2084:167-443 446:444-472 475:473-518 521:519-616 619:617-620 623:621-658 2546:659-676 679:677-724 2486:725-731 734:732-832]	1	DEG20030092;
comp17259_c0_seq2 len=834 path=[1:0-166 168:167-444 446:445-473 1646:474-519 521:520-617 2411:618-621 623:622-659 661:660-677 679:678-725 727:726-732 734:733-833]	1	DEG20030092;
comp17263_c0_seq1 len=3007 path=[5835:0-79 2931:80-2097 4949:2098-3006]	6	DEG20030297; DEG20030095; DEG20030276; DEG20030244;DEG20030068; DEG20030172;
comp17271_c0_seq1 len=2642 path=[1:0-1187 1189:1188-1299 1301:1300-2289 2296:2290-2641]	1	DEG20030168;
comp17271_c0_seq2 len=1315 path=[1:0-1187 5368:1188-1314]	1	DEG20030168;
comp17274_c0_seq1 len=2867 path=[1:0-1025 1027:1026-1512 1514:1513-2866]	1	DEG20030136;
comp17278_c0_seq1 len=1424 path=[1405:0-447 1856:448-484 3408:485-584 1993:585-613 2022:614-632 2041:633-667 2874:668-686 2095:687-1423]	1	DEG20030112;
comp17286_c0_seq1 len=1517 path=[3383:0-50 1514:51-74 1538:75-174 1638:175-247 1711:248-350 1814:351-391 1855:392-413 1877:414-460 1924:461-548 2012:549-587 3580:588-604 2068:605-1516]	1	DEG20030080;
comp17293_c0_seq1 len=1476 path=[6518:0-170 7031:171-173 7034:174-184 4436:185-263 1960:264-287 1984:288-542 7100:543-548 7106:549-583 2280:584-911 2608:912-1248 2949:1249-1475]	2	DEG20030314; DEG20030023;
comp17293_c0_seq2 len=1627 path=[4111:0-159 1705:160-193 1739:194-414 1960:415-438 1984:439-693 7100:694-699 7106:700-734 2280:735-1062 2608:1063-1399 2949:1400-1626]	2	DEG20030314; DEG20030023;
comp17293_c0_seq3 len=1476 path=[6518:0-170 7031:171-173 7034:174-184 4436:185-263 1960:264-287 4538:288-548 7106:549-583 3272:584-911 2608:912-1248 2949:1249-1475]	2	DEG20030314; DEG20030023;
comp17293_c0_seq4 len=1595 path=[1577:0-127 1705:128-161 4294:162-183 4316:184-257 4390:258-271 7013:272-289 7031:290-292 7034:293-303 4436:304-382 1960:383-406 4538:407-667 7106:668-702 3272:703-1030 2608:1031-1367 2949:1368-1594]	2	DEG20030314; DEG20030023;
comp17293_c0_seq7 len=1595 path=[1577:0-127 1705:128-161 4294:162-183 4316:184-257 4390:258-271 7013:272-289 7031:290-292 7034:293-303 4436:304-382 1960:383-406 1984:407-661 7100:662-667 7106:668-702 2280:703-1030 2608:1031-1367 2949:1368-1594]	2	DEG20030314; DEG20030023;
comp17296_c0_seq2 len=1227 path=[3153:0-463 1975:464-492 2004:493-1137 2649:1138-1226]	6	DEG20030297; DEG20030095; DEG20030276; DEG20030244;DEG20030068; DEG20030172;
comp17296_c0_seq3 len=1216 path=[1577:0-397 1975:398-426 4104:427-1215]	7	DEG20030068; DEG20030297; DEG20030095; DEG20030276;DEG20030244; DEG20030124; DEG20030172;
comp17297_c0_seq1 len=2869 path=[2847:0-2868]	1	DEG20030276;
comp17301_c0_seq1 len=1205 path=[1:0-151 153:152-188 190:189-291 293:292-362 3309:363-365 367:366-381 383:382-395 397:396-434 436:435-528 530:529-1204]	1	DEG20030031;
comp17301_c0_seq2 len=1140 path=[2839:0-92 153:93-129 2514:130-232 293:233-303 3230:304-336 397:337-375 2751:376-463 530:464-1139]	1	DEG20030031;
comp17304_c0_seq1 len=1986 path=[1:0-31 33:32-77 79:78-149 154:150-412 4138:413-429 434:430-1961 4274:1962-1985]	6	DEG20030297; DEG20030276; DEG20030244; DEG20030124;DEG20030068; DEG20030172;
comp17304_c0_seq2 len=1943 path=[1:0-31 79:32-103 151:104-106 154:107-369 4138:370-386 434:387-1918 4274:1919-1942]	6	DEG20030297; DEG20030276; DEG20030244; DEG20030124;DEG20030068; DEG20030172;
comp17305_c0_seq2 len=580 path=[1:0-404 406:405-556 4497:557-579]	1	DEG20030100;
comp17305_c0_seq4 len=1191 path=[1:0-404 406:405-556 558:557-903 4517:904-907 909:908-1166 4406:1167-1190]	1	DEG20030100;
comp17305_c0_seq5 len=2005 path=[1:0-404 406:405-556 558:557-903 4517:904-907 909:908-1166 1168:1167-2004]	1	DEG20030100;
comp17305_c0_seq6 len=951 path=[1:0-404 406:405-556 558:557-903 4517:904-907 4208:908-950]	1	DEG20030100;
comp17305_c0_seq7 len=440 path=[1:0-404 4336:405-439]	1	DEG20030100;
comp17307_c0_seq1 len=1868 path=[1:0-318 320:319-377 379:378-408 410:409-440 442:441-504 506:505-542 544:543-573 575:574-1235 1237:1236-1248 1250:1249-1286 1288:1287-1392 1394:1393-1427 1429:1428-1867]	1	DEG20030066;
comp17307_c0_seq3 len=1824 path=[6507:0-274 320:275-333 5906:334-364 410:365-396 6350:397-460 506:461-498 7396:499-529 575:530-1191 1237:1192-1204 1250:1205-1242 1288:1243-1348 1394:1349-1383 1429:1384-1823]	1	DEG20030066;
comp17309_c0_seq1 len=2727 path=[2749:0-182 2976:183-2578 5372:2579-2583 5377:2584-2726]	1	DEG20030068;
comp17309_c0_seq2 len=2771 path=[2749:0-182 2932:183-224 2974:225-226 2976:227-2622 5372:2623-2627 5377:2628-2770]	1	DEG20030068;
comp17309_c0_seq3 len=2616 path=[5791:0-69 2974:70-71 2976:72-2467 5372:2468-2472 5377:2473-2615]	1	DEG20030068;
comp17310_c0_seq1 len=2328 path=[1:0-977 5087:978-978 980:979-1225 1227:1226-2327]	1	DEG20030219;
comp17310_c0_seq3 len=2358 path=[1:0-977 4720:978-1007 5087:1008-1008 980:1009-1255 1227:1256-2357]	1	DEG20030219;
comp17320_c0_seq1 len=1040 path=[1:0-544 546:545-570 3911:571-797 799:798-821 823:822-896 898:897-1039]	1	DEG20030245;
comp17320_c0_seq2 len=806 path=[2035:0-116 2152:117-310 546:311-336 2680:337-445 3616:446-452 2796:453-563 799:564-587 4020:588-662 898:663-805]	1	DEG20030245;
comp17322_c0_seq1 len=2322 path=[7307:0-393 7701:394-1401 8709:1402-1619 2165:1620-1631 10703:1632-1649 2195:1650-2321]	5	DEG20030244; DEG20030068; DEG20030172; DEG20030297;DEG20030276;
comp17322_c0_seq2 len=2866 path=[1:0-1108 1110:1109-2163 2165:2164-2175 10703:2176-2193 2195:2194-2865]	6	DEG20030068; DEG20030297; DEG20030276; DEG20030244;DEG20030124; DEG20030172;
comp17322_c0_seq3 len=1158 path=[1:0-1108 10568:1109-1157]	5	DEG20030244; DEG20030068; DEG20030172; DEG20030297;DEG20030276;
comp17322_c0_seq4 len=2517 path=[1:0-1108 1110:1109-2163 2165:2164-2175 10703:2176-2193 9273:2194-2516]	6	DEG20030068; DEG20030297; DEG20030276; DEG20030244;DEG20030124; DEG20030172;
comp17322_c0_seq5 len=1973 path=[7307:0-393 7701:394-1401 8709:1402-1619 2165:1620-1631 10703:1632-1649 9273:1650-1972]	5	DEG20030244; DEG20030068; DEG20030172; DEG20030297;DEG20030276;
comp17323_c0_seq1 len=1548 path=[3987:0-97 144:98-121 168:122-481 528:482-515 5620:516-616 684:617-650 4869:651-939 1010:940-975 3212:976-1351 1422:1352-1547]	2	DEG20030100; DEG20030196;
comp17323_c0_seq2 len=1564 path=[1:0-142 144:143-166 4108:167-473 528:474-507 6024:508-629 684:630-663 718:664-955 1010:956-991 1046:992-1367 1422:1368-1563]	2	DEG20030100; DEG20030196;
comp17334_c0_seq1 len=4420 path=[4398:0-335 4734:336-4419]	5	DEG20030244; DEG20030172; DEG20030068; DEG20030297;DEG20030276;
comp17343_c1_seq1 len=1283 path=[5606:0-159 6337:160-163 2874:164-1017 3728:1018-1260 3971:1261-1282]	7	DEG20030286; DEG20030294; DEG20030194; DEG20030137;DEG20030344; DEG20030237; DEG20030108;
comp17343_c1_seq3 len=1201 path=[2792:0-77 6337:78-81 2874:82-935 3728:936-1178 3971:1179-1200]	7	DEG20030286; DEG20030294; DEG20030194; DEG20030137;DEG20030344; DEG20030237; DEG20030108;
comp17345_c0_seq1 len=692 path=[2072:0-198 247:199-255 1537:256-313 362:314-411 460:412-426 475:427-451 500:452-691]	1	DEG20030151;
comp17345_c0_seq2 len=739 path=[1:0-245 247:246-302 304:303-354 356:355-360 362:361-458 460:459-473 475:474-498 500:499-738]	1	DEG20030151;
comp17354_c0_seq1 len=1141 path=[83:0-64 148:65-154 238:155-664 1962:665-937 2608:938-945 2243:946-1140]	1	DEG20030310;
comp17356_c0_seq1 len=1846 path=[1824:0-1473 3298:1474-1598 3423:1599-1675 3500:1676-1676 3501:1677-1698 3523:1699-1845]	2	DEG20030100; DEG20030196;
comp17356_c0_seq2 len=1835 path=[1824:0-1473 3298:1474-1598 3423:1599-1675 3500:1676-1676 3647:1677-1687 3523:1688-1834]	2	DEG20030100; DEG20030196;
comp17358_c0_seq1 len=1528 path=[1506:0-1527]	1	DEG20030211;
comp17360_c0_seq2 len=1466 path=[1:0-1108 1110:1109-1176 1178:1177-1185 1187:1186-1257 6827:1258-1259 5806:1260-1465]	1	DEG20030204;
comp17360_c0_seq5 len=2914 path=[1:0-1108 1110:1109-1176 1178:1177-1185 1187:1186-1257 6827:1258-1259 1261:1260-2913]	2	DEG20030125; DEG20030204;
comp17363_c0_seq1 len=2326 path=[899:0-628 5583:629-629 1529:630-883 1820:884-930 1867:931-1137 2074:1138-1277 2214:1278-1455 2392:1456-1761 2698:1762-2325]	20	DEG20030263; DEG20030138; DEG20030315; DEG20030043;DEG20030268; DEG20030169; DEG20030335; DEG20030156;DEG20030193; DEG20030356; DEG20030322; DEG20030321;DEG20030184; DEG20030081; DEG20030008; DEG20030192;DEG20030236; DEG20030091; DEG20030018; DEG20030007;
comp17363_c0_seq3 len=1808 path=[4681:0-110 5583:111-111 1529:112-365 1820:366-412 1867:413-619 2074:620-759 2214:760-937 2392:938-1243 2698:1244-1807]	18	DEG20030263; DEG20030138; DEG20030315; DEG20030043;DEG20030268; DEG20030169; DEG20030335; DEG20030156;DEG20030193; DEG20030356; DEG20030322; DEG20030321;DEG20030184; DEG20030081; DEG20030192; DEG20030236;DEG20030018; DEG20030007;
comp17363_c0_seq5 len=1192 path=[899:0-628 5583:629-629 1529:630-883 1820:884-930 1867:931-1137 5192:1138-1191]	19	DEG20030263; DEG20030138; DEG20030315; DEG20030043;DEG20030268; DEG20030169; DEG20030335; DEG20030156;DEG20030193; DEG20030356; DEG20030322; DEG20030321;DEG20030184; DEG20030081; DEG20030008; DEG20030236;DEG20030091; DEG20030018; DEG20030007;
comp17366_c1_seq1 len=2462 path=[3817:0-436 4254:437-2461]	1	DEG20030260;
comp17366_c2_seq1 len=1931 path=[1:0-381 383:382-383 385:384-1379 1381:1380-1930]	1	DEG20030260;
comp17379_c0_seq1 len=4953 path=[1:0-4952]	1	DEG20030260;
comp17382_c0_seq1 len=979 path=[957:0-81 1039:82-127 1085:128-174 1132:175-229 1187:230-264 2556:265-282 1240:283-315 2686:316-325 1283:326-351 1309:352-491 1449:492-978]	1	DEG20030208;
comp17384_c0_seq1 len=2474 path=[1:0-2401 2403:2402-2419 2421:2420-2473]	5	DEG20030082; DEG20030150; DEG20030120; DEG20030167;DEG20030148;
comp17416_c0_seq1 len=2285 path=[1:0-105 107:106-371 373:372-915 917:916-1477 1488:1478-2284]	2	DEG20030314; DEG20030023;
comp17419_c0_seq1 len=2422 path=[1:0-2421]	1	DEG20030204;
comp17422_c0_seq1 len=1797 path=[1:0-653 655:654-781 783:782-944 946:945-1009 1011:1010-1796]	3	DEG20030147; DEG20030040; DEG20030171;
comp17422_c0_seq2 len=1035 path=[3823:0-19 783:20-182 946:183-247 1011:248-1034]	1	DEG20030040;
comp17422_c0_seq3 len=677 path=[1:0-653 3923:654-676]	1	DEG20030040;
comp17429_c0_seq1 len=2463 path=[1:0-1108 1110:1109-1175 1177:1176-2462]	1	DEG20030123;
comp17429_c0_seq2 len=2640 path=[1:0-1108 4998:1109-1285 1110:1286-1352 1177:1353-2639]	1	DEG20030123;
comp17431_c0_seq1 len=1665 path=[1727:0-344 4605:345-442 2228:443-469 4004:470-926 2739:927-978 4776:979-1003 2816:1004-1407 3220:1408-1640 5134:1641-1664]	1	DEG20030031;
comp17431_c0_seq2 len=1750 path=[1727:0-344 2072:345-500 2228:501-527 2255:528-1011 2739:1012-1063 2791:1064-1088 2816:1089-1492 3220:1493-1725 5134:1726-1749]	1	DEG20030031;
comp17433_c0_seq2 len=1612 path=[2034:0-969 3004:970-998 3033:999-1030 3065:1031-1032 3067:1033-1070 7724:1071-1072 3107:1073-1344 3379:1345-1379 3414:1380-1509 3544:1510-1535 7490:1536-1611]	1	DEG20030059;
comp17433_c0_seq3 len=2083 path=[5049:0-981 3004:982-1010 6648:1011-1042 3065:1043-1044 3067:1045-1082 7712:1083-1356 3379:1357-1391 6758:1392-1536 3544:1537-1562 3570:1563-2082]	1	DEG20030059;
comp17435_c0_seq1 len=1858 path=[1836:0-721 2558:722-724 2561:725-1024 2861:1025-1857]	1	DEG20030355;
comp17435_c0_seq2 len=901 path=[4031:0-67 2861:68-900]	1	DEG20030355;
comp17436_c0_seq1 len=3822 path=[1:0-300 302:301-913 915:914-3498 3500:3499-3821]	5	DEG20030082; DEG20030150; DEG20030120; DEG20030167;DEG20030148;
comp17436_c1_seq1 len=651 path=[7599:0-650]	1	DEG20030150;
comp17444_c0_seq1 len=1241 path=[3837:0-69 2415:70-867 3213:868-887 3233:888-960 4134:961-961 3307:962-966 3312:967-1240]	4	DEG20030344; DEG20030194; DEG20030123; DEG20030286;
comp17444_c0_seq2 len=488 path=[1782:0-454 4033:455-487]	1	DEG20030294;
comp17444_c0_seq3 len=1804 path=[1782:0-454 2237:455-632 2415:633-1430 3213:1431-1450 3233:1451-1523 4134:1524-1524 3307:1525-1529 3312:1530-1803]	8	DEG20030286; DEG20030294; DEG20030194; DEG20030137;DEG20030344; DEG20030123; DEG20030237; DEG20030108;
comp17445_c0_seq1 len=2182 path=[1:0-550 552:551-552 554:553-2181]	6	DEG20030068; DEG20030297; DEG20030095; DEG20030276;DEG20030244; DEG20030172;
comp17446_c0_seq1 len=2326 path=[1737:0-23 6134:24-1384 7495:1385-1397 7508:1398-2325]	2	DEG20030336; DEG20030230;
comp17457_c0_seq1 len=2151 path=[2129:0-440 2570:441-477 2607:478-497 2627:498-908 3038:909-961 3091:962-1015 3145:1016-1229 3359:1230-1401 3531:1402-1439 3569:1440-1511 3641:1512-2150]	1	DEG20030300;
comp17463_c0_seq1 len=670 path=[648:0-63 712:64-90 1318:91-145 794:146-198 847:199-244 893:245-291 2013:292-295 2017:296-669]	1	DEG20030317;
comp17463_c0_seq2 len=657 path=[1553:0-50 712:51-77 739:78-132 794:133-185 1678:186-231 893:232-278 1501:279-282 2017:283-656]	1	DEG20030317;
comp17470_c0_seq2 len=1320 path=[2503:0-493 2997:494-541 1748:542-566 1773:567-1319]	1	DEG20030196;
comp17473_c0_seq1 len=383 path=[5104:0-65 1446:66-89 1470:90-382]	1	DEG20030257;
comp17473_c0_seq2 len=3028 path=[1:0-208 210:209-710 712:711-1444 1446:1445-1468 5193:1469-2560 6285:2561-2582 6307:2583-3027]	1	DEG20030257;
comp17473_c1_seq1 len=276 path=[6982:0-275]	1	DEG20030257;
comp17476_c0_seq1 len=1652 path=[1630:0-436 2067:437-875 2506:876-1002 2633:1003-1651]	1	DEG20030050;
comp17476_c0_seq2 len=761 path=[3753:0-43 2067:44-482 2506:483-609 3330:610-760]	1	DEG20030050;
comp17476_c0_seq3 len=1154 path=[1630:0-436 2067:437-875 2506:876-1002 3330:1003-1153]	1	DEG20030050;
comp17476_c0_seq4 len=1259 path=[3753:0-43 2067:44-482 2506:483-609 2633:610-1258]	1	DEG20030050;
comp17497_c0_seq2 len=918 path=[2623:0-158 181:159-190 213:191-335 358:336-394 1970:395-474 2050:475-485 508:486-512 2084:513-515 538:516-586 609:587-650 673:651-696 719:697-917]	1	DEG20030099;
comp17497_c0_seq4 len=720 path=[2623:0-158 181:159-190 213:191-335 358:336-394 1970:395-474 2050:475-485 508:486-512 2084:513-515 538:516-586 609:587-650 673:651-696 3279:697-719]	1	DEG20030099;
comp17502_c0_seq2 len=1191 path=[1693:0-1102 6104:1103-1103 3881:1104-1110 3888:1111-1158 3936:1159-1190]	1	DEG20030198;
comp17502_c0_seq4 len=1715 path=[1693:0-1102 6104:1103-1103 2797:1104-1714]	1	DEG20030198;
comp17506_c0_seq1 len=1829 path=[1807:0-93 1901:94-491 2299:492-691 2499:692-717 6854:718-803 2611:804-834 2642:835-916 2724:917-970 2778:971-1047 2855:1048-1071 2879:1072-1074 2882:1075-1098 2906:1099-1479 3287:1480-1503 3311:1504-1529 7011:1530-1554 3362:1555-1828]	1	DEG20030196;
comp17506_c0_seq3 len=1205 path=[2499:0-25 6182:26-91 6248:92-111 2611:112-142 5393:143-224 2724:225-278 4215:279-355 2855:356-379 4315:380-382 2882:383-406 4341:407-754 4689:755-787 3287:788-811 4745:812-837 7011:838-862 5498:863-1204]	1	DEG20030196;
comp17509_c0_seq1 len=1558 path=[1536:0-123 1660:124-125 1662:126-601 2138:602-615 2152:616-890 2427:891-903 2440:904-1557]	2	DEG20030090; DEG20030170;
comp17510_c0_seq7 len=2218 path=[4438:0-25 4464:26-122 4561:123-131 33:132-134 8773:135-157 7626:158-341 65:342-376 100:377-377 101:378-401 125:402-643 367:644-688 412:689-2217]	1	DEG20030035;
comp17522_c0_seq1 len=2327 path=[1:0-745 747:746-1152 1154:1153-1667 5703:1668-1669 1671:1670-1823 1825:1824-1899 1901:1900-2250 4612:2251-2326]	7	DEG20030286; DEG20030294; DEG20030194;DEG20030137; DEG20030344; DEG20030123;DEG20030237;
comp17522_c0_seq2 len=852 path=[4823:0-155 5703:156-157 1671:158-311 1825:312-387 4740:388-424 1901:425-775 4612:776-851]	1	DEG20030123;
comp17522_c0_seq3 len=1897 path=[1:0-745 747:746-1152 1154:1153-1667 5703:1668-1669 5158:1670-1896]	7	DEG20030286; DEG20030294; DEG20030194;DEG20030137; DEG20030344; DEG20030123;DEG20030237;
comp17522_c0_seq4 len=2364 path=[1:0-745 747:746-1152 1154:1153-1667 5703:1668-1669 1671:1670-1823 1825:1824-1899 4740:1900-1936 1901:1937-2287 4612:2288-2363]	7	DEG20030286; DEG20030294; DEG20030194;DEG20030137; DEG20030344; DEG20030123;DEG20030237;
comp17522_c0_seq5 len=815 path=[4823:0-155 5703:156-157 1671:158-311 1825:312-387 1901:388-738 4612:739-814]	1	DEG20030123;
comp17524_c0_seq1 len=1609 path=[1:0-1026 1028:1027-1504 1506:1505-1608]	19	DEG20030008; DEG20030081; DEG20030268;DEG20030322; DEG20030169; DEG20030335;DEG20030192; DEG20030272; DEG20030356;DEG20030007; DEG20030321; DEG20030263;DEG20030018; DEG20030315; DEG20030193;DEG20030236; DEG20030184; DEG20030156;DEG20030138;
comp17528_c0_seq2 len=2369 path=[2347:0-331 2679:332-437 2785:438-2368]	6	DEG20030068; DEG20030297; DEG20030095;DEG20030276; DEG20030244; DEG20030172;
comp17535_c0_seq1 len=638 path=[6893:0-637]	3	DEG20030244; DEG20030172; DEG20030276;
comp17535_c1_seq1 len=3312 path=[5563:0-1329 93:1330-2555 8225:2556-2563 1327:2564-2624 1388:2625-2626 1390:2627-3263 8372:3264-3311]	6	DEG20030297; DEG20030095; DEG20030276;DEG20030244; DEG20030068; DEG20030172;
comp17535_c1_seq3 len=3394 path=[5563:0-1329 93:1330-2555 8225:2556-2563 1327:2564-2624 1388:2625-2626 1390:2627-3263 2027:3264-3353 8284:3354-3393]	6	DEG20030297; DEG20030095; DEG20030276;DEG20030244; DEG20030068; DEG20030172;
comp17535_c1_seq4 len=2648 path=[5563:0-1329 93:1330-2555 8225:2556-2563 1327:2564-2624 8624:2625-2647]	6	DEG20030297; DEG20030095; DEG20030276;DEG20030244; DEG20030068; DEG20030172;
comp17539_c0_seq1 len=712 path=[3:0-120 124:121-170 174:171-207 211:208-314 318:315-411 415:412-455 459:456-460 464:461-711]	1	DEG20030208;
comp17541_c0_seq2 len=1196 path=[1174:0-78 1253:79-789 3389:790-791 1966:792-823 1998:824-1195]	2	DEG20030109; DEG20030123;
comp17542_c0_seq1 len=1246 path=[1224:0-245 2562:246-266 1491:267-546 1771:547-548 1773:549-1245]	1	DEG20030287;
comp17544_c0_seq1 len=735 path=[713:0-353 1067:354-495 1209:496-521 1235:522-539 1253:540-575 1289:576-609 1323:610-734]	1	DEG20030208;
comp17546_c0_seq3 len=1485 path=[3453:0-139 335:140-204 4018:205-205 401:206-321 517:322-426 622:427-900 1096:901-1484]	6	DEG20030297; DEG20030276; DEG20030244;DEG20030124; DEG20030068; DEG20030172;
comp17546_c0_seq6 len=1317 path=[3959:0-36 4018:37-37 401:38-153 517:154-258 622:259-732 1096:733-1316]	6	DEG20030297; DEG20030276; DEG20030244;DEG20030124; DEG20030068; DEG20030172;
comp17546_c0_seq7 len=1679 path=[1:0-150 152:151-333 335:334-398 4018:399-399 401:400-515 517:516-620 622:621-1094 1096:1095-1678]	6	DEG20030297; DEG20030276; DEG20030244;DEG20030124; DEG20030068; DEG20030172;
comp17546_c0_seq8 len=1110 path=[3855:0-51 622:52-525 1096:526-1109]	6	DEG20030297; DEG20030276; DEG20030244;DEG20030124; DEG20030068; DEG20030172;
comp17556_c0_seq1 len=1182 path=[1:0-22 24:23-124 126:125-430 432:431-436 438:437-496 498:497-513 515:514-1181]	1	DEG20030245;
comp17556_c0_seq2 len=1145 path=[2641:0-87 126:88-393 432:394-399 438:400-459 498:460-476 515:477-1144]	1	DEG20030245;
comp17557_c0_seq1 len=2098 path=[2076:0-66 2143:67-397 2474:398-2097]	1	DEG20030258;
comp17567_c0_seq1 len=1180 path=[1158:0-104 1263:105-129 1288:130-410 1569:411-1179]	1	DEG20030245;
comp17572_c0_seq1 len=835 path=[813:0-834]	1	DEG20030135;
comp17572_c1_seq1 len=691 path=[1625:0-278 1904:279-342 2079:343-584 2443:585-690]	1	DEG20030135;
comp17572_c1_seq2 len=558 path=[3786:0-34 1904:35-98 1968:99-209 2079:210-451 2443:452-557]	1	DEG20030135;
comp17572_c1_seq3 len=802 path=[1625:0-278 1904:279-342 1968:343-453 2079:454-695 2443:696-801]	1	DEG20030135;
comp17572_c1_seq4 len=924 path=[1625:0-278 1904:279-342 1968:343-453 2079:454-695 2321:696-817 2443:818-923]	1	DEG20030135;
comp17572_c1_seq5 len=813 path=[1625:0-278 1904:279-342 2079:343-584 2321:585-706 2443:707-812]	1	DEG20030135;
comp17572_c1_seq6 len=680 path=[3786:0-34 1904:35-98 1968:99-209 2079:210-451 2321:452-573 2443:574-679]	1	DEG20030135;
comp17578_c0_seq1 len=1044 path=[1:0-113 116:114-294 297:295-339 342:340-456 459:457-523 526:524-536 539:537-567 1874:568-640 1947:641-643 1950:644-731 2038:732-769 3226:770-1043]	1	DEG20030166;
comp17578_c0_seq2 len=947 path=[1:0-113 116:114-294 297:295-339 342:340-456 459:457-523 526:524-536 539:537-567 570:568-730 733:731-826 829:827-946]	1	DEG20030166;
comp17580_c0_seq1 len=2344 path=[1:0-25 27:26-2192 2194:2193-2343]	1	DEG20030110;
comp17588_c0_seq1 len=3478 path=[1:0-3477]	1	DEG20030137;
comp17589_c0_seq2 len=1145 path=[1:0-853 2781:854-1030 1032:1031-1046 1048:1047-1144]	1	DEG20030195;
comp17590_c0_seq1 len=2949 path=[1:0-1644 1646:1645-2948]	1	DEG20030260;
comp17598_c0_seq1 len=1179 path=[2241:0-349 1435:350-393 2964:394-457 1543:458-514 3471:515-646 1732:647-690 3671:691-712 1798:713-768 3138:769-772 1858:773-796 3165:797-835 1921:836-1178]	1	DEG20030100;
comp17598_c0_seq2 len=1143 path=[1121:0-313 1435:314-357 1479:358-421 1543:422-478 1600:479-610 1732:611-654 1776:655-676 1798:677-732 1854:733-736 1858:737-760 1882:761-799 1921:800-1142]	1	DEG20030100;
comp17602_c0_seq2 len=1632 path=[2408:0-134 2543:135-160 2569:161-694 3103:695-720 7588:721-765 3174:766-791 7724:792-855 7788:856-965 3374:966-992 8118:993-1116 3525:1117-1154 9544:1155-1227 3636:1228-1292 6104:1293-1386 3795:1387-1410 6221:1411-1458 3867:1459-1487 4838:1488-1542 4893:1543-1548 4899:1549-1631]	1	DEG20030065;
comp17602_c0_seq4 len=2546 path=[8389:0-228 2543:229-254 6480:255-785 3103:786-811 3129:812-856 3174:857-882 3200:883-1056 3374:1057-1083 3401:1084-1207 3525:1208-1245 3563:1246-1318 3636:1319-1383 3701:1384-1477 3795:1478-1501 3819:1502-1549 3867:1550-1578 3896:1579-2182 4500:2183-2208 9207:2209-2545]	1	DEG20030065;
comp17609_c0_seq2 len=2015 path=[1942:0-441 5997:442-460 2403:461-470 2413:471-499 4724:500-1294 3186:1295-2014]	1	DEG20030090;
comp17615_c0_seq1 len=1489 path=[1467:0-271 1739:272-290 1758:291-1037 2505:1038-1047 2515:1048-1069 2537:1070-1082 3552:1083-1093 2561:1094-1140 2608:1141-1276 3133:1277-1280 2748:1281-1400 2868:1401-1488]	1	DEG20030020;
comp17615_c0_seq2 len=1434 path=[1467:0-271 1739:272-290 1758:291-1037 2505:1038-1047 2515:1048-1069 2537:1070-1082 3552:1083-1093 2561:1094-1140 2608:1141-1276 3133:1277-1280 2748:1281-1400 3390:1401-1433]	1	DEG20030020;
comp17619_c0_seq1 len=1841 path=[5839:0-13 5853:14-125 2033:126-151 2059:152-332 2240:333-356 6667:357-611 2519:612-643 2551:644-710 2618:711-737 6750:738-1289 3197:1290-1840]	6	DEG20030297; DEG20030276; DEG20030244;DEG20030124; DEG20030068; DEG20030172;
comp17619_c0_seq2 len=1885 path=[1863:0-169 2033:170-195 5380:196-376 2240:377-400 2264:401-401 2265:402-655 2519:656-687 6114:688-754 2618:755-781 2645:782-1333 3197:1334-1884]	6	DEG20030297; DEG20030276; DEG20030244;DEG20030124; DEG20030068; DEG20030172;
comp17621_c0_seq1 len=1313 path=[1291:0-38 1330:39-85 1377:86-89 1381:90-197 1489:198-1025 2317:1026-1087 2379:1088-1176 2468:1177-1312]	2	DEG20030028; DEG20030210;
comp17621_c0_seq2 len=1214 path=[1291:0-38 1330:39-85 1377:86-89 1381:90-197 1489:198-1025 2317:1026-1087 2379:1088-1176 3552:1177-1213]	2	DEG20030028; DEG20030210;
comp17621_c0_seq3 len=1319 path=[3439:0-44 1330:45-91 3435:92-95 1381:96-203 1489:204-1031 2317:1032-1093 2379:1094-1182 2468:1183-1318]	2	DEG20030028; DEG20030210;
comp17621_c0_seq4 len=419 path=[2720:0-138 2317:139-200 2882:201-418]	2	DEG20030028; DEG20030210;
comp17621_c0_seq5 len=1220 path=[3439:0-44 1330:45-91 3435:92-95 1381:96-203 1489:204-1031 2317:1032-1093 2379:1094-1182 3552:1183-1219]	2	DEG20030028; DEG20030210;
comp17623_c0_seq1 len=711 path=[5657:0-435 6093:436-710]	5	DEG20030082; DEG20030150; DEG20030120;DEG20030167; DEG20030148;
comp17623_c1_seq1 len=2502 path=[1:0-24 26:25-31 2522:32-2501]	1	DEG20030148;
comp17624_c0_seq1 len=854 path=[5013:0-15 5225:16-17 2248:18-131 2362:132-269 2500:270-452 5269:453-456 2687:457-747 4720:748-853]	1	DEG20030311;
comp17624_c0_seq3 len=1732 path=[5013:0-15 5225:16-17 2248:18-131 2362:132-269 2500:270-452 5269:453-456 2687:457-747 2978:748-1731]	1	DEG20030311;
comp17624_c0_seq4 len=453 path=[4909:0-51 5269:52-55 2687:56-346 4720:347-452]	1	DEG20030311;
comp17624_c0_seq6 len=1114 path=[1970:0-275 5225:276-277 2248:278-391 2362:392-529 2500:530-712 5269:713-716 2687:717-1007 4720:1008-1113]	1	DEG20030311;
comp17624_c0_seq7 len=1992 path=[1970:0-275 5225:276-277 2248:278-391 2362:392-529 2500:530-712 5269:713-716 2687:717-1007 2978:1008-1991]	1	DEG20030311;
comp17624_c0_seq9 len=1331 path=[4909:0-51 5269:52-55 2687:56-346 2978:347-1330]	1	DEG20030311;
comp17627_c0_seq1 len=1657 path=[1:0-367 369:368-455 457:456-561 563:562-674 676:675-845 5203:846-1305 847:1306-1444 986:1445-1568 6366:1569-1656]	1	DEG20030244;
comp17627_c0_seq10 len=1084 path=[1:0-367 369:368-455 457:456-561 676:562-732 847:733-871 986:872-995 6366:996-1083]	1	DEG20030244;
comp17627_c0_seq11 len=2090 path=[1:0-367 457:368-473 676:474-644 847:645-783 986:784-907 1110:908-1116 6725:1117-1117 1320:1118-2089]	6	DEG20030297; DEG20030095; DEG20030276;DEG20030244; DEG20030068; DEG20030172;
comp17627_c0_seq12 len=1368 path=[1:0-367 457:368-473 676:474-644 5203:645-1104 847:1105-1243 986:1244-1367]	1	DEG20030244;
comp17627_c0_seq13 len=2291 path=[1:0-367 369:368-455 457:456-561 563:562-674 676:675-845 847:846-984 986:985-1108 1110:1109-1317 6725:1318-1318 1320:1319-2290]	6	DEG20030297; DEG20030095; DEG20030276;DEG20030244; DEG20030068; DEG20030172;
comp17627_c0_seq14 len=1544 path=[1:0-367 369:368-455 457:456-561 676:562-732 5203:733-1192 847:1193-1331 986:1332-1455 6366:1456-1543]	1	DEG20030244;
comp17627_c0_seq15 len=2082 path=[1:0-367 369:368-455 457:456-561 563:562-674 676:675-845 5203:846-1305 847:1306-1444 4949:1445-1552 986:1553-1676 1110:1677-1885 6725:1886-1886 4755:1887-2081]	4	DEG20030244; DEG20030095; DEG20030172;DEG20030276;
comp17627_c0_seq16 len=1217 path=[1:0-367 457:368-473 563:474-586 676:587-757 847:758-896 4949:897-1004 986:1005-1128 6366:1129-1216]	1	DEG20030244;
comp17627_c0_seq17 len=1974 path=[1:0-367 369:368-455 457:456-561 563:562-674 676:675-845 5203:846-1305 847:1306-1444 986:1445-1568 1110:1569-1777 6725:1778-1778 4755:1779-1973]	4	DEG20030244; DEG20030095; DEG20030172;DEG20030276;
comp17627_c0_seq18 len=1401 path=[1:0-367 369:368-455 457:456-561 676:562-732 847:733-871 986:872-995 1110:996-1204 6725:1205-1205 4755:1206-1400]	4	DEG20030244; DEG20030095; DEG20030172;DEG20030276;
comp17627_c0_seq19 len=1534 path=[1:0-367 457:368-473 563:474-586 676:587-757 847:758-896 4949:897-1004 986:1005-1128 1110:1129-1337 6725:1338-1338 4755:1339-1533]	4	DEG20030244; DEG20030095; DEG20030172;DEG20030276;
comp17627_c0_seq2 len=2663 path=[1:0-367 457:368-473 563:474-586 676:587-757 5203:758-1217 847:1218-1356 986:1357-1480 1110:1481-1689 6725:1690-1690 1320:1691-2662]	6	DEG20030297; DEG20030095; DEG20030276;DEG20030244; DEG20030068; DEG20030172;
comp17627_c0_seq20 len=1426 path=[1:0-367 457:368-473 563:474-586 676:587-757 847:758-896 986:897-1020 1110:1021-1229 6725:1230-1230 4755:1231-1425]	4	DEG20030244; DEG20030095; DEG20030172;DEG20030276;
comp17627_c0_seq21 len=1569 path=[1:0-367 457:368-473 563:474-586 676:587-757 5203:758-1217 847:1218-1356 986:1357-1480 6366:1481-1568]	1	DEG20030244;
comp17627_c0_seq22 len=2751 path=[1:0-367 369:368-455 457:456-561 563:562-674 676:675-845 5203:846-1305 847:1306-1444 986:1445-1568 1110:1569-1777 6725:1778-1778 1320:1779-2750]	6	DEG20030297; DEG20030095; DEG20030276;DEG20030244; DEG20030068; DEG20030172;
comp17627_c0_seq23 len=2859 path=[1:0-367 369:368-455 457:456-561 563:562-674 676:675-845 5203:846-1305 847:1306-1444 4949:1445-1552 986:1553-1676 1110:1677-1885 6725:1886-1886 1320:1887-2858]	6	DEG20030297; DEG20030095; DEG20030276;DEG20030244; DEG20030068; DEG20030172;
comp17627_c0_seq24 len=1109 path=[1:0-367 457:368-473 563:474-586 676:587-757 847:758-896 986:897-1020 6366:1021-1108]	1	DEG20030244;
comp17627_c0_seq25 len=1994 path=[1:0-367 457:368-473 563:474-586 676:587-757 5203:758-1217 847:1218-1356 4949:1357-1464 986:1465-1588 1110:1589-1797 6725:1798-1798 4755:1799-1993]	4	DEG20030244; DEG20030095; DEG20030172;DEG20030276;
comp17627_c0_seq26 len=1886 path=[1:0-367 457:368-473 563:474-586 676:587-757 5203:758-1217 847:1218-1356 986:1357-1480 1110:1481-1689 6725:1690-1690 4755:1691-1885]	4	DEG20030244; DEG20030095; DEG20030172;DEG20030276;
comp17627_c0_seq27 len=1677 path=[1:0-367 457:368-473 563:474-586 676:587-757 5203:758-1217 847:1218-1356 4949:1357-1464 986:1465-1588 6366:1589-1676]	1	DEG20030244;
comp17627_c0_seq28 len=1622 path=[1:0-367 369:368-455 457:456-561 563:562-674 676:675-845 847:846-984 4949:985-1092 986:1093-1216 1110:1217-1425 6725:1426-1426 4755:1427-1621]	4	DEG20030244; DEG20030095; DEG20030172;DEG20030276;
comp17627_c0_seq29 len=1861 path=[1:0-367 369:368-455 457:456-561 676:562-732 5203:733-1192 847:1193-1331 986:1332-1455 1110:1456-1664 6725:1665-1665 4755:1666-1860]	4	DEG20030244; DEG20030095; DEG20030172;DEG20030276;
comp17627_c0_seq3 len=2399 path=[1:0-367 369:368-455 457:456-561 563:562-674 676:675-845 847:846-984 4949:985-1092 986:1093-1216 1110:1217-1425 6725:1426-1426 1320:1427-2398]	6	DEG20030297; DEG20030095; DEG20030276;DEG20030244; DEG20030068; DEG20030172;
comp17627_c0_seq30 len=1476 path=[1:0-367 457:368-473 676:474-644 5203:645-1104 847:1105-1243 4949:1244-1351 986:1352-1475]	1	DEG20030244;
comp17627_c0_seq31 len=1016 path=[1:0-367 457:368-473 676:474-644 847:645-783 4949:784-891 986:892-1015]	1	DEG20030244;
comp17627_c0_seq32 len=1564 path=[1:0-367 369:368-455 457:456-561 676:562-732 5203:733-1192 847:1193-1331 4949:1332-1439 986:1440-1563]	1	DEG20030244;
comp17627_c0_seq33 len=2203 path=[1:0-367 457:368-473 563:474-586 676:587-757 847:758-896 986:897-1020 1110:1021-1229 6725:1230-1230 1320:1231-2202]	6	DEG20030297; DEG20030095; DEG20030276;DEG20030244; DEG20030068; DEG20030172;
comp17627_c0_seq34 len=2178 path=[1:0-367 369:368-455 457:456-561 676:562-732 847:733-871 986:872-995 1110:996-1204 6725:1205-1205 1320:1206-2177]	6	DEG20030297; DEG20030095; DEG20030276;DEG20030244; DEG20030068; DEG20030172;
comp17627_c0_seq35 len=1305 path=[1:0-367 369:368-455 457:456-561 563:562-674 676:675-845 847:846-984 4949:985-1092 986:1093-1216 6366:1217-1304]	1	DEG20030244;
comp17627_c0_seq36 len=1197 path=[1:0-367 369:368-455 457:456-561 563:562-674 676:675-845 847:846-984 986:985-1108 6366:1109-1196]	1	DEG20030244;
comp17627_c0_seq37 len=1514 path=[1:0-367 369:368-455 457:456-561 563:562-674 676:675-845 847:846-984 986:985-1108 1110:1109-1317 6725:1318-1318 4755:1319-1513]	4	DEG20030244; DEG20030095; DEG20030172;DEG20030276;
comp17627_c0_seq38 len=2638 path=[1:0-367 369:368-455 457:456-561 676:562-732 5203:733-1192 847:1193-1331 986:1332-1455 1110:1456-1664 6725:1665-1665 1320:1666-2637]	6	DEG20030297; DEG20030095; DEG20030276;DEG20030244; DEG20030068; DEG20030172;
comp17627_c0_seq4 len=2311 path=[1:0-367 457:368-473 563:474-586 676:587-757 847:758-896 4949:897-1004 986:1005-1128 1110:1129-1337 6725:1338-1338 1320:1339-2310]	6	DEG20030297; DEG20030095; DEG20030276;DEG20030244; DEG20030068; DEG20030172;
comp17627_c0_seq5 len=1313 path=[1:0-367 457:368-473 676:474-644 847:645-783 986:784-907 1110:908-1116 6725:1117-1117 4755:1118-1312]	4	DEG20030244; DEG20030095; DEG20030172;DEG20030276;
comp17627_c0_seq6 len=1765 path=[1:0-367 369:368-455 457:456-561 563:562-674 676:675-845 5203:846-1305 847:1306-1444 4949:1445-1552 986:1553-1676 6366:1677-1764]	1	DEG20030244;
comp17627_c0_seq7 len=2771 path=[1:0-367 457:368-473 563:474-586 676:587-757 5203:758-1217 847:1218-1356 4949:1357-1464 986:1465-1588 1110:1589-1797 6725:1798-1798 1320:1799-2770]	6	DEG20030297; DEG20030095; DEG20030276;DEG20030244; DEG20030068; DEG20030172;
comp17627_c0_seq8 len=996 path=[1:0-367 457:368-473 676:474-644 847:645-783 986:784-907 6366:908-995]	1	DEG20030244;
comp17627_c0_seq9 len=1104 path=[1:0-367 369:368-455 457:456-561 676:562-732 847:733-871 4949:872-979 986:980-1103]	1	DEG20030244;
comp17636_c0_seq3 len=1872 path=[6250:0-582 6836:583-748 7002:749-808 7062:809-835 7089:836-841 439:842-868 466:869-981 579:982-1012 8242:1013-1043 641:1044-1078 4360:1079-1176 774:1177-1200 798:1201-1289 887:1290-1330 7166:1331-1501 8392:1502-1570 4826:1571-1771 5027:1772-1871]	1	DEG20030115;
comp17636_c0_seq5 len=2001 path=[1:0-437 439:438-464 3026:465-1054 579:1055-1085 610:1086-1116 641:1117-1151 676:1152-1249 774:1250-1273 4481:1274-1362 887:1363-1403 928:1404-1647 8392:1648-1716 1241:1717-2000]	2	DEG20030298; DEG20030115;
comp17642_c0_seq2 len=2042 path=[2437:0-54 2492:55-85 8242:86-167 2605:168-194 2632:195-655 3093:656-685 4698:686-1953 9753:1954-2017 9524:2018-2041]	1	DEG20030276;
comp17652_c0_seq1 len=1768 path=[1:0-729 731:730-1005 1007:1006-1029 1031:1030-1072 1074:1073-1767]	2	DEG20030237; DEG20030108;
comp17677_c0_seq2 len=575 path=[4977:0-29 3371:30-78 3420:79-80 3422:81-551 5290:552-574]	1	DEG20030151;
comp17677_c0_seq3 len=876 path=[1640:0-153 1794:154-269 5215:270-271 4653:272-295 5231:296-330 3371:331-379 3420:380-381 3422:382-852 5290:853-875]	1	DEG20030151;
comp17677_c0_seq4 len=768 path=[1640:0-153 3302:154-187 5231:188-222 3371:223-271 4710:272-273 3422:274-744 5290:745-767]	1	DEG20030151;
comp17680_c0_seq1 len=1086 path=[1109:0-454 1564:455-524 1634:525-661 1771:662-782 1892:783-969 2079:970-990 2100:991-1085]	2	DEG20030324; DEG20030354;
comp17680_c0_seq2 len=1188 path=[1109:0-454 1564:455-524 1634:525-661 4994:662-763 1771:764-884 1892:885-1071 2079:1072-1092 2100:1093-1187]	2	DEG20030324; DEG20030354;
comp17680_c0_seq3 len=1400 path=[2265:0-144 2410:145-152 2418:153-768 1564:769-838 3962:839-1096 1892:1097-1283 2079:1284-1304 2100:1305-1399]	2	DEG20030324; DEG20030354;
comp17683_c0_seq1 len=10154 path=[1:0-6180 6935:6181-10153]	1	DEG20030239;
comp17683_c0_seq2 len=10907 path=[1:0-6180 6182:6181-6933 6935:6934-10906]	1	DEG20030239;
comp17686_c0_seq1 len=1855 path=[1:0-1854]	2	DEG20030045; DEG20030285;
comp17686_c1_seq1 len=2711 path=[6353:0-238 6592:239-665 7019:666-2710]	2	DEG20030045; DEG20030285;
comp17686_c1_seq2 len=2617 path=[9041:0-144 6592:145-571 7019:572-2616]	2	DEG20030045; DEG20030285;
comp17690_c0_seq1 len=1165 path=[1541:0-500 2042:501-573 2115:574-575 2117:576-613 3152:614-1125 3664:1126-1164]	2	DEG20030021; DEG20030144;
comp17690_c0_seq2 len=1563 path=[1541:0-500 2042:501-573 2115:574-575 2117:576-613 2155:614-1562]	2	DEG20030021; DEG20030144;
comp17703_c0_seq1 len=1635 path=[1:0-130 132:131-144 146:145-856 858:857-860 862:861-1196 1198:1197-1215 1217:1216-1634]	1	DEG20030329;
comp17706_c0_seq1 len=3962 path=[1:0-713 715:714-1849 1851:1850-3961]	1	DEG20030174;
comp17708_c0_seq1 len=1724 path=[1:0-618 3946:619-1723]	1	DEG20030308;
comp17708_c0_seq2 len=712 path=[1:0-618 3522:619-711]	1	DEG20030308;
comp17711_c0_seq1 len=1583 path=[1561:0-727 6709:728-1148 6751:1149-1192 2754:1193-1582]	1	DEG20030277;
comp17711_c0_seq2 len=1594 path=[5025:0-291 5320:292-1050 6079:1051-1206 6751:1207-1250 3144:1251-1593]	1	DEG20030277;
comp17715_c0_seq1 len=3003 path=[7369:0-13 591:14-51 7160:52-144 710:145-412 978:413-814 1380:815-3002]	2	DEG20030172; DEG20030276;
comp17715_c0_seq2 len=3567 path=[1:0-380 382:381-420 422:421-427 429:428-589 591:590-627 629:628-708 710:709-976 978:977-1378 1380:1379-3566]	2	DEG20030172; DEG20030276;
comp17717_c0_seq1 len=1358 path=[1336:0-627 1964:628-630 1967:631-1187 2524:1188-1357]	1	DEG20030113;
comp17720_c0_seq2 len=1899 path=[1877:0-110 1988:111-130 2008:131-755 2633:756-1487 3365:1488-1510 3388:1511-1898]	5	DEG20030082; DEG20030150; DEG20030120;DEG20030167; DEG20030148;
comp17727_c0_seq1 len=1004 path=[1:0-804 806:805-1003]	1	DEG20030214;
comp17738_c0_seq1 len=2522 path=[2500:0-870 3371:871-927 3428:928-2521]	1	DEG20030048;
comp17738_c0_seq2 len=1613 path=[5191:0-18 3428:19-1612]	1	DEG20030048;
comp17753_c0_seq1 len=1393 path=[1371:0-174 5627:175-175 1547:176-265 5684:266-738 2110:739-1392]	6	DEG20030297; DEG20030095; DEG20030276;DEG20030244; DEG20030068; DEG20030172;
comp17753_c0_seq2 len=1251 path=[5573:0-32 5627:33-33 1547:34-123 5684:124-596 2110:597-1250]	6	DEG20030297; DEG20030095; DEG20030276;DEG20030244; DEG20030068; DEG20030172;
comp17753_c0_seq3 len=2206 path=[3820:0-339 4160:340-360 4181:361-1078 5684:1079-1551 2110:1552-2205]	6	DEG20030297; DEG20030095; DEG20030276;DEG20030244; DEG20030068; DEG20030172;
comp17757_c0_seq3 len=1858 path=[4826:0-42 600:43-262 820:263-383 941:384-1857]	2	DEG20030125; DEG20030204;
comp17757_c0_seq4 len=2414 path=[1:0-68 70:69-598 600:599-818 820:819-939 941:940-2413]	2	DEG20030125; DEG20030204;
comp17758_c0_seq1 len=1870 path=[4874:0-1869]	6	DEG20030297; DEG20030095; DEG20030276;DEG20030244; DEG20030068; DEG20030172;
comp17758_c1_seq1 len=1536 path=[1514:0-1535]	2	DEG20030172; DEG20030276;
comp17760_c0_seq2 len=2111 path=[2089:0-1155 3245:1156-2110]	1	DEG20030020;
comp17770_c0_seq1 len=549 path=[1:0-457 3321:458-459 3024:460-548]	8	DEG20030286; DEG20030294; DEG20030194;DEG20030137; DEG20030185; DEG20030123;DEG20030237; DEG20030108;
comp17770_c0_seq2 len=992 path=[3228:0-48 3321:49-50 461:51-335 746:336-338 749:339-991]	9	DEG20030286; DEG20030294; DEG20030194;DEG20030137; DEG20030185; DEG20030179;DEG20030123; DEG20030237; DEG20030108;
comp17770_c0_seq3 len=1401 path=[1:0-457 3321:458-459 461:460-744 746:745-747 749:748-1400]	10	DEG20030286; DEG20030294; DEG20030194;DEG20030137; DEG20030185; DEG20030179;DEG20030253; DEG20030123; DEG20030237;DEG20030108;
comp17776_c0_seq1 len=641 path=[1:0-56 58:57-111 1818:112-116 118:117-121 123:122-158 160:159-511 513:512-519 521:520-560 562:561-640]	2	DEG20030100; DEG20030196;
comp17778_c0_seq1 len=600 path=[4826:0-64 1712:65-150 1798:151-599]	1	DEG20030127;
comp17778_c0_seq2 len=2241 path=[6:0-1518 1525:1519-1705 1712:1706-1791 1798:1792-2240]	1	DEG20030127;
comp17778_c0_seq3 len=2280 path=[6:0-1518 4530:1519-1557 1525:1558-1744 1712:1745-1830 1798:1831-2279]	1	DEG20030127;
comp17780_c0_seq1 len=2634 path=[1:0-790 792:791-1221 1223:1222-1223 1225:1224-2633]	1	DEG20030110;
comp17780_c0_seq2 len=1868 path=[5463:0-24 792:25-455 1223:456-457 1225:458-1867]	1	DEG20030110;
comp17791_c0_seq1 len=1272 path=[3703:0-247 3951:248-589 2454:590-641 2506:642-793 2658:794-893 2758:894-924 5260:925-1033 2898:1034-1063 2928:1064-1066 2931:1067-1104 2969:1105-1204 3069:1205-1229 3094:1230-1271]	2	DEG20030125; DEG20030347;
comp17793_c0_seq2 len=1287 path=[2286:0-61 2348:62-85 2372:86-133 2420:134-249 3142:250-260 2547:261-360 60:361-482 182:483-504 204:505-612 312:613-617 317:618-1038 738:1039-1286]	1	DEG20030017;
comp17798_c0_seq1 len=1685 path=[1663:0-368 2032:369-1684]	2	DEG20030021; DEG20030144;
comp177_c0_seq1 len=218 path=[196:0-84 507:85-154 351:155-217]	3	DEG20030335; DEG20030236; DEG20030322;
comp17805_c0_seq1 len=1750 path=[1728:0-15 1744:16-1410 3139:1411-1514 3243:1515-1700 3429:1701-1749]	2	DEG20030147; DEG20030171;
comp17808_c0_seq1 len=1711 path=[1689:0-1710]	1	DEG20030052;
comp17815_c0_seq1 len=2638 path=[1:0-2637]	1	DEG20030162;
comp17823_c0_seq1 len=2803 path=[1:0-868 870:869-881 883:882-1620 1622:1621-1644 1646:1645-2802]	3	DEG20030001; DEG20030314; DEG20030023;
comp17836_c0_seq1 len=725 path=[6238:0-313 1364:314-337 7983:338-359 1410:360-414 6954:415-492 1543:493-557 6787:558-724]	1	DEG20030031;
comp17836_c0_seq5 len=1346 path=[1079:0-284 1364:285-308 6575:309-330 1410:331-385 1465:386-463 1543:464-528 1608:529-553 1633:554-577 4145:578-709 4277:710-874 4442:875-904 5020:905-1345]	1	DEG20030031;
comp17838_c0_seq1 len=631 path=[4619:0-35 5057:36-37 2611:38-630]	1	DEG20030262;
comp17838_c0_seq2 len=1613 path=[1591:0-188 1780:189-204 1796:205-493 2085:494-500 2092:501-670 2262:671-680 2272:681-1017 5057:1018-1019 2611:1020-1612]	1	DEG20030262;
comp17838_c0_seq3 len=1222 path=[1591:0-188 1780:189-204 1796:205-493 2085:494-500 2092:501-670 2262:671-680 2272:681-1017 5057:1018-1019 4124:1020-1221]	1	DEG20030262;
comp17839_c0_seq1 len=436 path=[907:0-133 3300:134-143 3310:144-154 2403:155-270 1634:271-294 1658:295-435]	1	DEG20030208;
comp17839_c0_seq2 len=734 path=[454:0-118 573:119-183 638:184-271 726:272-342 797:343-346 801:347-393 848:394-404 3280:405-431 3300:432-441 3310:442-452 2403:453-568 1634:569-592 1658:593-733]	1	DEG20030208;
comp17839_c0_seq3 len=822 path=[1175:0-154 573:155-219 2847:220-307 726:308-378 3053:379-382 801:383-429 3269:430-440 3280:441-467 3300:468-477 1508:478-603 1634:604-627 2542:628-821]	1	DEG20030208;
comp17842_c0_seq1 len=2318 path=[2296:0-552 2849:553-557 2854:558-2294 5171:2295-2317]	1	DEG20030257;
comp17844_c0_seq1 len=2599 path=[2577:0-488 3066:489-492 3070:493-1029 3607:1030-1053 3631:1054-1422 4000:1423-1723 4301:1724-2598]	2	DEG20030090; DEG20030170;
comp17851_c0_seq1 len=1964 path=[1:0-537 539:538-563 565:564-683 685:684-710 712:711-1018 1020:1019-1070 1072:1071-1726 1728:1727-1963]	2	DEG20030172; DEG20030276;
comp17851_c0_seq2 len=661 path=[4550:0-323 4874:324-373 4924:374-509 5060:510-535 5086:536-596 5147:597-622 11188:623-660]	6	DEG20030297; DEG20030095; DEG20030276;DEG20030244; DEG20030068; DEG20030172;
comp17851_c0_seq3 len=2763 path=[5217:0-422 539:423-448 10901:449-568 685:569-595 6417:596-903 1020:904-955 8212:956-1358 8615:1359-2396 4874:2397-2446 10197:2447-2582 5060:2583-2608 10440:2609-2669 5147:2670-2695 5173:2696-2762]	6	DEG20030068; DEG20030297; DEG20030095;DEG20030276; DEG20030244; DEG20030172;
comp17851_c1_seq1 len=204 path=[9653:0-203]	2	DEG20030172; DEG20030276;
comp17858_c0_seq1 len=1944 path=[1:0-433 435:434-492 494:493-559 561:560-597 599:598-622 624:623-726 728:727-1021 1023:1022-1049 1051:1050-1260 1262:1261-1396 1398:1397-1439 4110:1440-1660 1662:1661-1689 1691:1690-1789 1791:1790-1943]	1	DEG20030197;
comp17858_c0_seq2 len=937 path=[1023:0-27 5790:28-253 1262:254-389 1398:390-432 4110:433-653 1662:654-682 1691:683-782 1791:783-936]	1	DEG20030197;
comp17862_c0_seq2 len=2403 path=[2381:0-748 3130:749-797 3179:798-880 3262:881-929 3311:930-965 3347:966-1061 3443:1062-1107 3489:1108-1152 3534:1153-1678 4060:1679-1766 4148:1767-1804 4186:1805-2048 4430:2049-2402]	4	DEG20030297; DEG20030172; DEG20030068;DEG20030124;
comp17869_c0_seq1 len=3360 path=[1:0-1576 1578:1577-1612 7594:1613-3170 3185:3171-3359]	6	DEG20030068; DEG20030297; DEG20030095;DEG20030276; DEG20030244; DEG20030172;
comp17869_c0_seq2 len=308 path=[7193:0-121 1578:122-157 7066:158-307]	2	DEG20030172; DEG20030276;
comp17869_c0_seq3 len=3373 path=[1:0-1576 1578:1577-1612 7594:1613-3170 3172:3171-3183 3185:3184-3372]	6	DEG20030068; DEG20030297; DEG20030095;DEG20030276; DEG20030244; DEG20030172;
comp17873_c0_seq1 len=424 path=[1:0-278 280:279-327 329:328-342 344:343-377 1914:378-378 1915:379-380 1917:381-423]	1	DEG20030197;
comp17873_c0_seq2 len=215 path=[1026:0-96 1123:97-116 1143:117-118 329:119-133 344:134-168 954:169-171 1917:172-214]	1	DEG20030197;
comp17877_c0_seq1 len=1582 path=[1561:0-61 1623:62-94 1656:95-152 1714:153-284 1847:285-1581]	2	DEG20030160; DEG20030260;
comp17883_c0_seq1 len=1196 path=[2001:0-51 5154:52-170 2172:171-202 5536:203-215 2217:216-253 5398:254-332 2325:333-361 3182:362-488 2481:489-520 4337:521-861 4678:862-932 4749:933-1195]	1	DEG20030195;
comp17883_c0_seq2 len=1602 path=[1580:0-147 1728:148-353 1934:354-420 2001:421-472 2053:473-591 2172:592-623 2204:624-636 2217:637-674 2255:675-744 2325:745-773 2354:774-900 2481:901-932 2513:933-1601]	1	DEG20030195;
comp17883_c0_seq3 len=1494 path=[5685:0-39 1728:40-245 1934:246-312 2001:313-364 2053:365-483 2172:484-515 2204:516-528 2217:529-566 2255:567-636 2325:637-665 2354:666-792 2481:793-824 2513:825-1493]	1	DEG20030195;
comp17883_c0_seq4 len=1125 path=[2001:0-51 5154:52-170 2172:171-202 5536:203-215 2217:216-253 5398:254-332 2325:333-361 3182:362-488 2481:489-520 4337:521-861 4749:862-1124]	1	DEG20030195;
comp17887_c0_seq2 len=1668 path=[5422:0-1090 6513:1091-1203 6626:1204-1667]	1	DEG20030194;
comp17887_c1_seq1 len=1911 path=[1:0-135 7856:136-151 7873:152-156 158:157-158 160:159-159 161:160-287 289:288-963 965:964-1770 1772:1771-1910]	2	DEG20030194; DEG20030137;
comp17887_c1_seq2 len=1014 path=[1:0-135 161:136-263 289:264-939 7600:940-1013]	2	DEG20030194; DEG20030137;
comp17887_c1_seq3 len=1887 path=[1:0-135 161:136-263 289:264-939 965:940-1746 1772:1747-1886]	2	DEG20030194; DEG20030137;
comp17887_c1_seq4 len=779 path=[7474:0-28 289:29-704 7600:705-778]	1	DEG20030137;
comp17887_c1_seq5 len=1652 path=[7474:0-28 289:29-704 965:705-1511 1772:1512-1651]	1	DEG20030137;
comp17887_c1_seq7 len=1038 path=[1:0-135 7856:136-151 7873:152-156 158:157-158 160:159-159 161:160-287 289:288-963 7600:964-1037]	2	DEG20030194; DEG20030137;
comp17891_c0_seq1 len=452 path=[1077:0-427 2500:428-451]	1	DEG20030059;
comp17891_c0_seq2 len=1099 path=[1077:0-427 1505:428-801 1879:802-1098]	1	DEG20030059;
comp17893_c1_seq1 len=1122 path=[1142:0-552 1695:553-578 4438:579-720 4580:721-739 4599:740-1014 4874:1015-1033 4893:1034-1121]	1	DEG20030090;
comp17893_c1_seq3 len=1331 path=[3131:0-641 3057:642-654 3070:655-678 7340:679-719 1695:720-745 1721:746-1330]	1	DEG20030090;
comp17896_c0_seq1 len=214 path=[4722:0-213]	1	DEG20030078;
comp17896_c1_seq1 len=2281 path=[1:0-222 231:223-306 315:307-312 321:313-946 955:947-1627 1636:1628-1648 1657:1649-1684 1693:1685-1740 1749:1741-2280]	1	DEG20030078;
comp17897_c0_seq2 len=1399 path=[4357:0-77 4435:78-798 9749:799-799 5157:800-953 5311:954-1358 5716:1359-1398]	1	DEG20030245;
comp17897_c0_seq3 len=1434 path=[4357:0-77 4435:78-798 9749:799-799 5157:800-953 5311:954-1358 8752:1359-1433]	1	DEG20030245;
comp17904_c0_seq1 len=2274 path=[4805:0-66 4872:67-129 6275:130-251 2274:252-252 2275:253-253 2276:254-370 2393:371-423 2446:424-607 2630:608-639 2662:640-763 2786:764-799 2822:800-838 2861:839-1146 3169:1147-1153 3176:1154-1227 3250:1228-1343 3366:1344-2273]	1	DEG20030110;
comp17904_c0_seq2 len=2151 path=[4805:0-66 4872:67-129 2275:130-130 2276:131-247 2393:248-300 2446:301-484 2630:485-516 2662:517-640 2786:641-676 2822:677-715 2861:716-1023 3169:1024-1030 3176:1031-1104 3250:1105-1220 3366:1221-2150]	1	DEG20030110;
comp17904_c0_seq3 len=2159 path=[2137:0-136 2274:137-137 2275:138-138 2276:139-255 2393:256-308 2446:309-492 2630:493-524 2662:525-648 2786:649-684 2822:685-723 2861:724-1031 3169:1032-1038 3176:1039-1112 3250:1113-1228 3366:1229-2158]	1	DEG20030110;
comp17907_c0_seq3 len=2433 path=[1:0-69 71:70-93 5594:94-138 140:139-166 168:167-171 173:172-226 6386:227-238 240:239-289 3341:290-342 3394:343-2432]	17	DEG20030008; DEG20030315; DEG20030268;DEG20030322; DEG20030169; DEG20030335;DEG20030192; DEG20030272; DEG20030263;DEG20030321; DEG20030007; DEG20030081;DEG20030236; DEG20030193; DEG20030184;DEG20030018; DEG20030138;
comp17909_c0_seq1 len=286 path=[2227:0-131 1398:132-171 2152:172-197 3644:198-202 3649:203-204 3075:205-285]	1	DEG20030002;
comp17909_c0_seq2 len=487 path=[1065:0-332 1398:333-372 1438:373-398 3644:399-403 3649:404-405 3075:406-486]	1	DEG20030002;
comp17909_c0_seq3 len=1087 path=[1065:0-332 1398:333-372 1438:373-398 3644:399-403 3649:404-405 3651:406-761 1827:762-798 2754:799-913 2869:914-1015 2081:1016-1049 2115:1050-1086]	1	DEG20030002;
comp17909_c0_seq4 len=752 path=[3133:0-8 3649:9-10 3651:11-366 1827:367-403 1864:404-620 2081:621-654 3407:655-751]	1	DEG20030002;
comp17909_c0_seq5 len=692 path=[3133:0-8 3649:9-10 3651:11-366 1827:367-403 2754:404-518 2869:519-620 2081:621-654 2115:655-691]	1	DEG20030002;
comp17924_c0_seq1 len=2217 path=[1:0-332 334:333-480 482:481-516 518:517-539 541:540-580 582:581-590 592:591-743 745:744-844 846:845-925 927:926-1049 1051:1050-2216]	2	DEG20030298; DEG20030115;
comp17924_c0_seq3 len=845 path=[1:0-332 334:333-480 482:481-516 518:517-539 541:540-580 582:581-590 592:591-743 4584:744-760 4601:761-844]	2	DEG20030298; DEG20030115;
comp17927_c0_seq1 len=2121 path=[2099:0-51 2151:52-54 2154:55-789 2889:790-1153 3253:1154-1276 3376:1277-2120]	1	DEG20030066;
comp17927_c0_seq2 len=2133 path=[2099:0-51 4674:52-66 2154:67-801 2889:802-1165 3253:1166-1288 3376:1289-2132]	1	DEG20030066;
comp17933_c0_seq1 len=1464 path=[1:0-417 419:418-1463]	1	DEG20030001;
comp17945_c0_seq1 len=3954 path=[3932:0-2408 8770:2409-2564 6497:2565-2604 6537:2605-2764 6697:2765-3359 7292:3360-3953]	1	DEG20030170;
comp17945_c0_seq2 len=803 path=[7863:0-208 7292:209-802]	1	DEG20030170;
comp17945_c0_seq3 len=2444 path=[3932:0-2408 8689:2409-2443]	1	DEG20030170;
comp17949_c0_seq2 len=1488 path=[4400:0-342 4743:343-366 8813:367-526 4927:527-560 7617:561-683 5084:684-707 5108:708-807 5208:808-958 5359:959-986 10516:987-1005 5406:1006-1031 10405:1032-1077 5478:1078-1098 5499:1099-1487]	1	DEG20030003;
comp17957_c1_seq1 len=3229 path=[3207:0-602 3810:603-2453 5661:2454-2479 10720:2480-2628 5836:2629-2939 6147:2940-3228]	3	DEG20030194; DEG20030137; DEG20030294;
comp17957_c1_seq2 len=2644 path=[11659:0-17 3810:18-1868 5661:1869-1894 10720:1895-2043 5836:2044-2354 6147:2355-2643]	3	DEG20030194; DEG20030137; DEG20030294;
comp17957_c1_seq3 len=2823 path=[6413:0-226 6648:227-2047 5661:2048-2073 5687:2074-2170 5784:2171-2222 5836:2223-2533 6147:2534-2822]	3	DEG20030194; DEG20030137; DEG20030294;
comp17959_c0_seq1 len=909 path=[1:0-68 71:69-96 99:97-175 178:176-214 217:215-265 2554:266-349 352:350-489 1846:490-514 517:515-543 546:544-577 580:578-622 625:623-695 698:696-702 705:703-908]	1	DEG20030208;
comp17959_c0_seq2 len=639 path=[1871:0-74 1946:75-153 2025:154-192 217:193-243 268:244-327 352:328-467 492:468-492 517:493-521 3201:522-542 2418:543-547 2423:548-638]	1	DEG20030208;
comp17959_c0_seq3 len=662 path=[1871:0-74 1946:75-153 2025:154-192 217:193-243 268:244-327 352:328-467 492:468-492 517:493-521 3201:522-542 2928:543-570 2423:571-661]	1	DEG20030208;
comp17964_c0_seq1 len=3268 path=[634:0-626 3931:627-2327 5632:2328-2549 5854:2550-2759 6064:2760-3267]	1	DEG20030299;
comp17967_c0_seq1 len=1175 path=[1628:0-151 1780:152-158 1787:159-640 2269:641-1144 3794:1145-1174]	6	DEG20030297; DEG20030276; DEG20030244;DEG20030124; DEG20030068; DEG20030172;
comp17967_c0_seq2 len=1726 path=[1628:0-151 1780:152-158 1787:159-640 2269:641-1144 3893:1145-1464 3625:1465-1540 3093:1541-1725]	6	DEG20030297; DEG20030276; DEG20030244;DEG20030124; DEG20030068; DEG20030172;
comp17967_c0_seq3 len=1650 path=[1628:0-151 1780:152-158 1787:159-640 2269:641-1144 3893:1145-1464 3093:1465-1649]	6	DEG20030297; DEG20030276; DEG20030244;DEG20030124; DEG20030068; DEG20030172;
comp17971_c0_seq1 len=2504 path=[2482:0-98 2581:99-2247 4730:2248-2331 4814:2332-2503]	1	DEG20030260;
comp17981_c0_seq1 len=1213 path=[1191:0-296 1488:297-352 1544:353-982 2174:983-1023 2215:1024-1212]	1	DEG20030245;
comp17997_c0_seq1 len=1208 path=[2177:0-955 3133:956-1184 4710:1185-1207]	1	DEG20030326;
comp17997_c0_seq2 len=2199 path=[2177:0-955 3133:956-1184 3362:1185-1780 3958:1781-1855 4033:1856-2068 4246:2069-2198]	1	DEG20030326;
comp18001_c0_seq3 len=1017 path=[1:0-139 141:140-162 164:163-258 260:259-350 352:351-416 418:417-465 467:466-524 526:525-553 555:554-848 850:849-890 892:891-921 4781:922-1016]	1	DEG20030238;
comp18003_c0_seq1 len=2609 path=[1:0-291 293:292-499 501:500-540 542:541-613 615:614-652 654:653-1000 1002:1001-2010 2012:2011-2017 2019:2018-2055 2057:2056-2608]	1	DEG20030089;
comp18003_c0_seq2 len=686 path=[2019:0-37 6382:38-685]	1	DEG20030089;
comp18004_c0_seq1 len=1358 path=[1338:0-333 1672:334-367 1706:368-434 1773:435-489 1828:490-712 2051:713-736 2075:737-739 2078:740-926 2265:927-961 2300:962-991 2807:992-1077 2418:1078-1357]	1	DEG20030287;
comp18010_c0_seq1 len=763 path=[6657:0-436 7094:437-762]	6	DEG20030294; DEG20030194; DEG20030137;DEG20030185; DEG20030237; DEG20030108;
comp18010_c2_seq1 len=435 path=[8137:0-434]	1	DEG20030194;
comp18023_c0_seq1 len=1952 path=[1:0-140 142:141-156 158:157-1264 1266:1265-1951]	3	DEG20030330; DEG20030204; DEG20030063;
comp18037_c0_seq1 len=1658 path=[1636:0-550 2187:551-605 2242:606-606 2243:607-608 2245:609-641 4545:642-651 2288:652-1657]	1	DEG20030066;
comp18038_c0_seq1 len=1900 path=[1:0-455 457:456-503 505:504-621 623:622-1899]	5	DEG20030244; DEG20030297; DEG20030172;DEG20030068; DEG20030276;
comp18038_c0_seq2 len=958 path=[4186:0-334 457:335-382 4592:383-957]	5	DEG20030244; DEG20030297; DEG20030172;DEG20030068; DEG20030276;
comp18043_c0_seq2 len=2650 path=[1:0-1650 1652:1651-1919 1921:1920-2384 5674:2385-2649]	5	DEG20030082; DEG20030150; DEG20030120;DEG20030167; DEG20030148;
comp18044_c0_seq1 len=1862 path=[4843:0-587 2392:588-631 5514:632-668 6590:669-811 2616:812-885 2690:886-929 2734:930-1094 2899:1095-1861]	1	DEG20030226;
comp18044_c0_seq2 len=1844 path=[1822:0-569 2392:570-613 2436:614-650 6590:651-793 2616:794-867 2690:868-911 2734:912-1076 2899:1077-1843]	1	DEG20030226;
comp18047_c0_seq1 len=2604 path=[1:0-2095 2097:2096-2111 2113:2112-2603]	2	DEG20030286; DEG20030294;
comp18049_c0_seq2 len=1916 path=[1894:0-301 2196:302-345 2240:346-625 2520:626-662 2557:663-694 7270:695-720 2615:721-790 2685:791-834 2729:835-862 7340:863-1122 3017:1123-1126 3021:1127-1167 3062:1168-1395 3290:1396-1420 3315:1421-1915]	1	DEG20030064;
comp18049_c0_seq3 len=1917 path=[5919:0-302 2196:303-346 5118:347-347 5119:348-471 5243:472-626 2520:627-663 5724:664-695 7270:696-721 6641:722-791 2685:792-835 5834:836-863 7340:864-1123 3017:1124-1127 3021:1128-1168 3062:1169-1396 3290:1397-1421 3315:1422-1916]	1	DEG20030064;
comp18054_c0_seq1 len=1557 path=[1551:0-221 1789:222-243 1811:244-271 1839:272-402 1970:403-484 2052:485-1023 2591:1024-1077 6785:1078-1078 2646:1079-1556]	1	DEG20030201;
comp18054_c0_seq10 len=1473 path=[1551:0-221 1773:222-237 1789:238-259 1811:260-287 1839:288-418 1970:419-500 2052:501-1039 2591:1040-1093 6785:1094-1094 5452:1095-1436 5794:1437-1472]	1	DEG20030201;
comp18054_c0_seq2 len=1529 path=[4816:0-92 4909:93-110 4927:111-177 5013:178-215 1811:216-243 6608:244-374 1970:375-456 6655:457-470 3494:471-472 3496:473-822 3846:823-995 2591:996-1049 6785:1050-1050 2646:1051-1528]	1	DEG20030201;
comp18054_c0_seq3 len=1448 path=[4816:0-92 4909:93-110 4927:111-177 6548:178-196 5013:197-234 1811:235-262 6608:263-393 1970:394-475 2052:476-1014 2591:1015-1068 6785:1069-1069 5452:1070-1411 5794:1412-1447]	1	DEG20030201;
comp18054_c0_seq4 len=1448 path=[4816:0-92 4909:93-110 4927:111-177 6548:178-196 5013:197-234 1811:235-262 6608:263-393 1970:394-475 6655:476-489 3494:490-491 3496:492-841 3846:842-1014 2591:1015-1068 6785:1069-1069 5452:1070-1411 5794:1412-1447]	1	DEG20030201;
comp18054_c0_seq5 len=1548 path=[4816:0-92 4909:93-110 4927:111-177 6548:178-196 5013:197-234 1811:235-262 6608:263-393 1970:394-475 2052:476-1014 2591:1015-1068 6785:1069-1069 2646:1070-1547]	1	DEG20030201;
comp18054_c0_seq6 len=1457 path=[1551:0-221 1789:222-243 1811:244-271 1839:272-402 1970:403-484 2052:485-1023 2591:1024-1077 6785:1078-1078 5452:1079-1420 5794:1421-1456]	1	DEG20030201;
comp18054_c0_seq7 len=1548 path=[4816:0-92 4909:93-110 4927:111-177 6548:178-196 5013:197-234 1811:235-262 6608:263-393 1970:394-475 6655:476-489 3494:490-491 3496:492-841 3846:842-1014 2591:1015-1068 6785:1069-1069 2646:1070-1547]	1	DEG20030201;
comp18054_c0_seq8 len=1429 path=[4816:0-92 4909:93-110 4927:111-177 5013:178-215 1811:216-243 6608:244-374 1970:375-456 6655:457-470 3494:471-472 3496:473-822 3846:823-995 2591:996-1049 6785:1050-1050 5452:1051-1392 5794:1393-1428]	1	DEG20030201;
comp18054_c0_seq9 len=1573 path=[1551:0-221 1773:222-237 1789:238-259 1811:260-287 1839:288-418 1970:419-500 2052:501-1039 2591:1040-1093 3124:1094-1094 2646:1095-1572]	1	DEG20030201;
comp18067_c0_seq2 len=944 path=[4251:0-204 1547:205-230 1573:231-340 1683:341-364 3157:365-489 1820:490-607 1938:608-631 3618:632-943]	1	DEG20030036;
comp18073_c0_seq1 len=2412 path=[1:0-591 593:592-606 608:607-2411]	6	DEG20030297; DEG20030095; DEG20030276;DEG20030244; DEG20030068; DEG20030172;
comp18079_c1_seq1 len=209 path=[3711:0-95 2208:96-122 4051:123-136 3902:137-208]	1	DEG20030059;
comp18079_c1_seq2 len=1329 path=[1307:0-453 1761:454-492 1800:493-555 1863:556-900 2208:901-927 4051:928-941 2249:942-971 2279:972-1328]	1	DEG20030059;
comp18085_c0_seq1 len=1276 path=[1:0-1275]	7	DEG20030068; DEG20030297; DEG20030095;DEG20030276; DEG20030244; DEG20030124;DEG20030172;
comp18085_c1_seq1 len=886 path=[3415:0-885]	2	DEG20030172; DEG20030276;
comp18090_c0_seq1 len=3350 path=[3328:0-259 3588:260-3349]	1	DEG20030078;
comp18092_c0_seq1 len=1569 path=[916:0-192 1109:193-216 5489:217-237 1154:238-242 1159:243-409 1326:410-445 1362:446-464 1381:465-489 1406:490-661 1578:662-737 1654:738-745 1662:746-783 1700:784-829 1746:830-872 1789:873-883 1800:884-914 2488:915-1045 2619:1046-1120 2694:1121-1181 2755:1182-1188 2762:1189-1262 2836:1263-1568]	7	DEG20030297; DEG20030095; DEG20030276;DEG20030244; DEG20030124; DEG20030068;DEG20030172;
comp18092_c0_seq2 len=1608 path=[3119:0-231 1109:232-255 3374:256-448 1326:449-484 4470:485-503 1381:504-528 4038:529-700 1578:701-776 4749:777-784 1662:785-822 4512:823-868 1746:869-911 4684:912-922 1800:923-953 2488:954-1084 2619:1085-1159 2694:1160-1220 2755:1221-1227 2762:1228-1301 2836:1302-1607]	7	DEG20030068; DEG20030297; DEG20030095;DEG20030276; DEG20030244; DEG20030124;DEG20030172;
comp18096_c0_seq1 len=1875 path=[1792:0-421 2214:422-1733 3526:1734-1749 3542:1750-1789 3924:1790-1874]	1	DEG20030090;
comp18096_c0_seq2 len=1814 path=[1792:0-421 2214:422-1733 3526:1734-1749 3542:1750-1789 3582:1790-1813]	1	DEG20030090;
comp18099_c0_seq1 len=3167 path=[1:0-307 309:308-1273 1275:1274-1286 1288:1287-3166]	6	DEG20030297; DEG20030095; DEG20030276;DEG20030244; DEG20030068; DEG20030172;
comp180_c0_seq1 len=459 path=[1:0-458]	1	DEG20030101;
comp18112_c0_seq1 len=2631 path=[1:0-284 286:285-308 310:309-389 391:390-425 427:426-1076 1078:1077-1210 1212:1211-1234 8119:1235-1236 1238:1237-1372 1374:1373-1479 1481:1480-2630]	7	DEG20030297; DEG20030095; DEG20030276;DEG20030244; DEG20030124; DEG20030068;DEG20030172;
comp18112_c0_seq2 len=2625 path=[1:0-284 7290:285-389 391:390-425 5558:426-1204 1212:1205-1228 8119:1229-1230 1238:1231-1366 1374:1367-1473 1481:1474-2624]	7	DEG20030297; DEG20030095; DEG20030276;DEG20030244; DEG20030124; DEG20030068;DEG20030172;
comp18113_c0_seq3 len=2795 path=[2779:0-392 6182:393-1655 4435:1656-2076 4862:2077-2127 4913:2128-2213 4999:2214-2794]	2	DEG20030100; DEG20030196;
comp18115_c0_seq10 len=1104 path=[1:0-157 159:158-297 299:298-566 568:567-946 3833:947-950 952:951-1008 3043:1009-1103]	1	DEG20030164;
comp18115_c0_seq7 len=1369 path=[3499:0-65 159:66-205 299:206-474 568:475-854 3833:855-858 952:859-916 1010:917-1368]	1	DEG20030164;
comp18115_c0_seq8 len=1461 path=[1:0-157 159:158-297 299:298-566 568:567-946 3833:947-950 952:951-1008 1010:1009-1460]	1	DEG20030164;
comp18115_c0_seq9 len=1012 path=[3499:0-65 159:66-205 299:206-474 568:475-854 3833:855-858 952:859-916 3043:917-1011]	1	DEG20030164;
comp18117_c1_seq1 len=1685 path=[1:0-363 365:364-704 706:705-743 745:744-776 778:777-800 802:801-921 923:922-1058 1060:1059-1143 1145:1144-1172 3348:1173-1263 1265:1264-1307 1309:1308-1317 1319:1318-1684]	4	DEG20030194; DEG20030137; DEG20030185;DEG20030294;
comp18117_c1_seq2 len=1299 path=[3872:0-144 4017:145-318 706:319-357 5052:358-390 778:391-414 802:415-535 923:536-672 1060:673-757 1145:758-786 3348:787-877 1265:878-921 1309:922-931 1319:932-1298]	4	DEG20030194; DEG20030137; DEG20030185;DEG20030294;
comp18124_c1_seq1 len=1316 path=[6410:0-83 6494:84-368 8911:369-380 8923:381-392 4591:393-1315]	1	DEG20030308;
comp18124_c1_seq2 len=2768 path=[2746:0-983 3730:984-1019 3766:1020-1820 8911:1821-1832 8923:1833-1844 4591:1845-2767]	1	DEG20030308;
comp18124_c1_seq3 len=943 path=[6410:0-83 6494:84-368 8911:369-380 8923:381-392 6802:393-942]	1	DEG20030308;
comp18124_c1_seq4 len=2395 path=[2746:0-983 3730:984-1019 3766:1020-1820 8911:1821-1832 8923:1833-1844 6802:1845-2394]	1	DEG20030308;
comp18126_c0_seq1 len=2212 path=[2190:0-1074 3265:1075-1340 3531:1341-2148 4339:2149-2211]	1	DEG20030140;
comp18126_c0_seq2 len=1110 path=[2190:0-1074 4718:1075-1109]	1	DEG20030140;
comp18128_c0_seq1 len=1313 path=[1:0-96 98:97-131 133:132-150 152:151-290 292:291-354 356:355-1273 4877:1274-1312]	6	DEG20030068; DEG20030297; DEG20030276;DEG20030244; DEG20030124; DEG20030172;
comp18128_c0_seq2 len=419 path=[4607:0-111 292:112-175 4159:176-418]	5	DEG20030244; DEG20030297; DEG20030172;DEG20030068; DEG20030124;
comp18128_c0_seq3 len=1969 path=[1:0-96 98:97-131 133:132-150 152:151-290 292:291-354 356:355-1273 1275:1274-1968]	6	DEG20030068; DEG20030297; DEG20030276;DEG20030244; DEG20030124; DEG20030172;
comp18130_c0_seq1 len=2739 path=[2524:0-1049 3574:1050-1111 3636:1112-1151 3676:1152-1260 3785:1261-1725 4250:1726-1987 4512:1988-2025 4550:2026-2130 4655:2131-2154 4679:2155-2276 4801:2277-2301 4826:2302-2337 4862:2338-2382 4907:2383-2494 6832:2495-2738]	2	DEG20030100; DEG20030196;
comp18130_c0_seq2 len=2546 path=[2524:0-1049 3574:1050-1111 3636:1112-1151 3676:1152-1260 3785:1261-1725 4250:1726-1987 4512:1988-2025 4550:2026-2130 4655:2131-2154 4679:2155-2276 4801:2277-2301 4826:2302-2337 4862:2338-2382 4907:2383-2494 8993:2495-2495 5020:2496-2545]	2	DEG20030100; DEG20030196;
comp18130_c0_seq3 len=2856 path=[2524:0-1049 3574:1050-1111 3636:1112-1151 3676:1152-1260 3785:1261-1725 4250:1726-1987 4512:1988-2025 4550:2026-2130 4655:2131-2154 4679:2155-2276 4801:2277-2301 4826:2302-2337 4862:2338-2382 4907:2383-2494 8993:2495-2495 6716:2496-2611 6832:2612-2855]	2	DEG20030100; DEG20030196;
comp18136_c0_seq2 len=2813 path=[1:0-344 346:345-392 394:393-1717 1725:1718-2812]	3	DEG20030125; DEG20030347; DEG20030114;
comp18137_c0_seq1 len=1629 path=[1:0-109 111:110-387 389:388-390 392:391-428 430:429-498 500:499-522 524:523-1628]	1	DEG20030342;
comp18138_c0_seq1 len=2183 path=[11215:0-175 2927:176-696 3448:697-740 3492:741-772 10117:773-817 10269:818-818 3524:819-2182]	5	DEG20030244; DEG20030068; DEG20030276;DEG20030297; DEG20030124;
comp18138_c0_seq2 len=2501 path=[2433:0-493 2927:494-1014 3448:1015-1058 3492:1059-1090 10117:1091-1135 10269:1136-1136 3524:1137-2500]	5	DEG20030244; DEG20030068; DEG20030276;DEG20030297; DEG20030124;
comp18138_c0_seq4 len=1096 path=[8770:0-976 3448:977-1020 6352:1021-1052 11855:1053-1054 11630:1055-1095]	2	DEG20030068; DEG20030297;
comp18138_c0_seq6 len=2137 path=[11215:0-175 2927:176-696 3448:697-740 3492:741-772 3524:773-2136]	6	DEG20030068; DEG20030297; DEG20030276;DEG20030244; DEG20030124; DEG20030172;
comp18138_c0_seq8 len=2485 path=[8770:0-976 3448:977-1020 6352:1021-1052 11855:1053-1054 6386:1055-2484]	5	DEG20030244; DEG20030068; DEG20030172;DEG20030297; DEG20030276;
comp18138_c0_seq9 len=2455 path=[2433:0-493 2927:494-1014 3448:1015-1058 3492:1059-1090 3524:1091-2454]	6	DEG20030068; DEG20030297; DEG20030276;DEG20030244; DEG20030124; DEG20030172;
comp18143_c0_seq1 len=2088 path=[4337:0-189 3367:190-226 4062:227-501 1610:502-572 1681:573-756 1865:757-797 1906:798-903 2012:904-1677 2786:1678-1871 2980:1872-1878 2987:1879-2087]	1	DEG20030260;
comp18152_c0_seq1 len=1578 path=[1556:0-97 1654:98-1577]	2	DEG20030194; DEG20030137;
comp18156_c0_seq1 len=1276 path=[1275:0-122 1398:123-514 1790:515-724 2000:725-751 2027:752-825 2101:826-861 2137:862-909 2185:910-1232 6369:1233-1275]	5	DEG20030082; DEG20030150; DEG20030120;DEG20030167; DEG20030148;
comp18156_c0_seq3 len=1782 path=[1275:0-122 1398:123-514 1790:515-724 2000:725-751 2027:752-825 2101:826-861 2137:862-909 2185:910-1232 2508:1233-1436 953:1437-1485 1002:1486-1603 1120:1604-1628 1145:1629-1781]	5	DEG20030082; DEG20030150; DEG20030120;DEG20030167; DEG20030148;
comp18156_c0_seq4 len=220 path=[5963:0-169 2000:170-196 6841:197-219]	1	DEG20030148;
comp18158_c0_seq2 len=1696 path=[1:0-892 894:893-1101 1103:1102-1158 1160:1159-1236 1238:1237-1264 1266:1265-1440 1442:1441-1471 1473:1472-1555 5008:1556-1695]	1	DEG20030270;
comp18162_c0_seq1 len=1191 path=[1:0-595 597:596-633 2466:634-694 696:695-731 733:732-761 763:762-853 855:854-1190]	2	DEG20030021; DEG20030144;
comp18162_c0_seq2 len=809 path=[2611:0-550 597:551-588 635:589-649 696:650-686 2360:687-716 763:717-808]	2	DEG20030021; DEG20030144;
comp18170_c0_seq1 len=1921 path=[4179:0-20 1888:21-993 2861:994-1561 3429:1562-1762 3854:1763-1797 3635:1798-1920]	6	DEG20030297; DEG20030276; DEG20030244;DEG20030124; DEG20030068; DEG20030172;
comp18170_c0_seq2 len=1891 path=[4179:0-20 1888:21-993 2861:994-1561 3429:1562-1762 3630:1763-1767 3635:1768-1890]	6	DEG20030297; DEG20030276; DEG20030244;DEG20030124; DEG20030068; DEG20030172;
comp18172_c0_seq1 len=1739 path=[5721:0-725 6447:726-750 14601:751-758 9354:759-1738]	6	DEG20030297; DEG20030276; DEG20030244;DEG20030124; DEG20030068; DEG20030172;
comp18172_c0_seq2 len=1802 path=[7621:0-32 7654:33-79 7701:80-118 7740:119-389 8011:390-422 8044:423-691 8313:692-744 13532:745-769 8391:770-808 8430:809-854 14601:855-862 6480:863-874 12361:875-1022 1155:1023-1761 1894:1762-1801]	6	DEG20030297; DEG20030276; DEG20030244;DEG20030124; DEG20030068; DEG20030172;
comp18172_c0_seq3 len=2159 path=[1:0-82 84:83-1005 1007:1006-1029 6515:1030-2158]	6	DEG20030297; DEG20030276; DEG20030244;DEG20030124; DEG20030068; DEG20030172;
comp18172_c0_seq4 len=1909 path=[11747:0-399 14457:400-400 12148:401-415 12163:416-455 8011:456-488 12866:489-556 12934:557-757 8313:758-810 8366:811-835 8391:836-874 13720:875-895 6447:896-920 14601:921-928 9354:929-1908]	6	DEG20030068; DEG20030297; DEG20030276;DEG20030244; DEG20030124; DEG20030172;
comp18172_c0_seq5 len=1919 path=[11747:0-399 14457:400-400 12148:401-415 12163:416-455 8011:456-488 12866:489-556 12934:557-757 8313:758-810 8366:811-835 8391:836-874 13720:875-895 6447:896-920 14601:921-928 6480:929-940 1007:941-964 1031:965-1088 1155:1089-1827 13441:1828-1918]	6	DEG20030297; DEG20030276; DEG20030244;DEG20030124; DEG20030068; DEG20030172;
comp18172_c0_seq6 len=1868 path=[11747:0-399 14457:400-400 12148:401-415 12163:416-455 8011:456-488 12866:489-556 12934:557-757 8313:758-810 8366:811-835 8391:836-874 13720:875-895 6447:896-920 14601:921-928 6480:929-940 1007:941-964 1031:965-1088 1155:1089-1827 1894:1828-1867]	6	DEG20030297; DEG20030276; DEG20030244;DEG20030124; DEG20030068; DEG20030172;
comp18172_c0_seq7 len=1853 path=[7621:0-32 7654:33-79 7701:80-118 7740:119-389 8011:390-422 8044:423-691 8313:692-744 13532:745-769 8391:770-808 8430:809-854 14601:855-862 6480:863-874 12361:875-1022 1155:1023-1761 13441:1762-1852]	6	DEG20030297; DEG20030276; DEG20030244;DEG20030124; DEG20030068; DEG20030172;
comp18173_c0_seq1 len=1969 path=[1:0-143 4130:144-155 168:156-730 743:731-1968]	6	DEG20030297; DEG20030276; DEG20030244;DEG20030124; DEG20030068; DEG20030172;
comp18173_c0_seq3 len=1980 path=[1:0-143 145:144-166 168:167-741 743:742-1979]	6	DEG20030297; DEG20030276; DEG20030244;DEG20030124; DEG20030068; DEG20030172;
comp18176_c0_seq1 len=1845 path=[1953:0-227 4272:228-236 2320:237-1139 3223:1140-1277 3361:1278-1711 3795:1712-1844]	6	DEG20030068; DEG20030297; DEG20030276;DEG20030244; DEG20030124; DEG20030172;
comp18176_c0_seq2 len=1975 path=[1953:0-227 4272:228-236 2190:237-366 2320:367-1269 3223:1270-1407 3361:1408-1841 3795:1842-1974]	6	DEG20030068; DEG20030297; DEG20030276;DEG20030244; DEG20030124; DEG20030172;
comp18182_c0_seq1 len=1922 path=[1:0-933 935:934-1893 4966:1894-1921]	6	DEG20030172; DEG20030297; DEG20030276;DEG20030244; DEG20030124; DEG20030068;
comp18182_c0_seq2 len=2432 path=[1:0-933 935:934-1893 1895:1894-2431]	6	DEG20030172; DEG20030297; DEG20030276;DEG20030244; DEG20030124; DEG20030068;
comp18189_c0_seq2 len=1305 path=[1194:0-21 1216:22-44 3631:45-45 1240:46-46 1241:47-670 1865:671-687 1882:688-966 2161:967-1038 3768:1039-1040 3154:1041-1129 2411:1130-1151 3775:1152-1169 2273:1170-1304]	2	DEG20030172; DEG20030276;
comp18189_c0_seq4 len=1214 path=[1194:0-21 1216:22-44 3631:45-45 1240:46-46 1241:47-670 1865:671-687 1882:688-966 2161:967-1038 3768:1039-1040 2235:1041-1060 3775:1061-1078 2273:1079-1213]	2	DEG20030172; DEG20030276;
comp18190_c0_seq1 len=4360 path=[1:0-2690 2692:2691-2694 2696:2695-4359]	2	DEG20030160; DEG20030260;
comp18193_c0_seq1 len=1950 path=[1961:0-377 2339:378-552 7559:553-620 2582:621-653 2615:654-671 2633:672-1667 3629:1668-1694 6618:1695-1949]	2	DEG20030021; DEG20030144;
comp18198_c0_seq1 len=1723 path=[1:0-1221 1223:1222-1607 1609:1608-1722]	1	DEG20030292;
comp18201_c0_seq1 len=2470 path=[5148:0-56 24:57-296 264:297-309 277:310-1216 1184:1217-1891 1859:1892-2469]	1	DEG20030231;
comp18201_c0_seq2 len=1973 path=[5148:0-56 24:57-296 264:297-309 277:310-1216 1184:1217-1891 5228:1892-1972]	1	DEG20030231;
comp18203_c0_seq1 len=5530 path=[5514:0-1078 6593:1079-1241 6756:1242-1266 6781:1267-1424 6939:1425-1449 6964:1450-1785 7300:1786-1825 7340:1826-2113 16462:2114-2123 7638:2124-2904 8419:2905-3829 9344:3830-3868 9383:3869-3894 9409:3895-4891 10406:4892-4925 10440:4926-4951 11457:4952-5108 10629:5109-5132 10653:5133-5529]	6	DEG20030330; DEG20030063; DEG20030125;DEG20030347; DEG20030114; DEG20030204;
comp18208_c0_seq2 len=2200 path=[2178:0-719 2898:720-883 3062:884-1019 3198:1020-1056 5445:1057-1066 3245:1067-1205 3384:1206-1252 3431:1253-2199]	6	DEG20030068; DEG20030297; DEG20030095;DEG20030276; DEG20030244; DEG20030172;
comp18211_c0_seq1 len=1358 path=[1:0-634 636:635-653 655:654-771 773:772-974 976:975-1357]	1	DEG20030090;
comp18217_c0_seq1 len=1565 path=[1:0-228 230:229-276 278:277-474 476:475-496 498:497-534 536:535-570 572:571-571 573:572-636 638:637-658 660:659-1466 1468:1467-1564]	4	DEG20030150; DEG20030120;DEG20030167; DEG20030148;
comp18218_c0_seq1 len=2966 path=[1:0-2117 2119:2118-2139 2141:2140-2965]	1	DEG20030126;
comp18222_c0_seq1 len=2858 path=[2836:0-1597 4434:1598-1731 4568:1732-1853 7281:1854-1869 4706:1870-1870 4707:1871-1996 4833:1997-2025 4862:2026-2073 4910:2074-2109 4946:2110-2311 5148:2312-2350 5187:2351-2365 5202:2366-2448 5285:2449-2857]	1	DEG20030003;
comp18222_c0_seq2 len=561 path=[4833:0-28 5765:29-76 4910:77-112 6061:113-314 5148:315-353 6756:354-368 5202:369-451 6647:452-560]	1	DEG20030003;
comp18224_c0_seq1 len=1765 path=[1:0-718 720:719-1014 1016:1015-1048 1050:1049-1064 1066:1065-1100 1102:1101-1142 1144:1143-1265 1267:1266-1344 1346:1345-1369 1371:1370-1452 1454:1453-1477 5382:1478-1764]	6	DEG20030297; DEG20030276;DEG20030244; DEG20030124;DEG20030068; DEG20030172;
comp18228_c0_seq1 len=1291 path=[1269:0-178 2606:179-201 1471:202-593 1863:594-1290]	1	DEG20030346;
comp18231_c0_seq1 len=2746 path=[2724:0-229 2954:230-849 3574:850-1386 4111:1387-1396 4121:1397-1768 4493:1769-2745]	1	DEG20030178;
comp18238_c1_seq1 len=2030 path=[2008:0-177 2186:178-329 2338:330-1134 3143:1135-1481 3490:1482-2029]	1	DEG20030311;
comp18238_c1_seq2 len=1535 path=[2008:0-177 2186:178-329 2338:330-1134 3143:1135-1481 4700:1482-1534]	1	DEG20030311;
comp18238_c1_seq4 len=1759 path=[4540:0-58 2338:59-863 3143:864-1210 3490:1211-1758]	1	DEG20030311;
comp18238_c1_seq5 len=1264 path=[4540:0-58 2338:59-863 3143:864-1210 4700:1211-1263]	1	DEG20030311;
comp18249_c0_seq1 len=390 path=[1:0-88 90:89-90 92:91-108 1423:109-119 121:120-136 1447:137-148 150:149-204 206:205-220 222:221-265 267:266-298 751:299-389]	3	DEG20030315; DEG20030236;DEG20030322;
comp18250_c0_seq1 len=450 path=[888:0-74 4729:75-86 4106:87-146 4765:147-165 4784:166-168 3499:169-200 4320:201-204 3535:205-230 4492:231-255 3586:256-328 4374:329-340 3673:341-449]	1	DEG20030245;
comp18250_c0_seq2 len=1170 path=[1:0-218 220:219-227 229:228-277 4563:278-335 337:336-368 370:369-528 530:529-552 2501:553-570 572:571-790 792:791-838 840:839-862 864:863-886 888:887-961 963:962-973 975:974-1002 1004:1003-1049 4784:1050-1052 1054:1053-1169]	1	DEG20030245;
comp18257_c0_seq1 len=1885 path=[1:0-179 181:180-716 718:717-729 731:730-978 980:979-1019 1021:1020-1057 1059:1058-1079 1081:1080-1106 1108:1107-1151 1153:1152-1196 1198:1197-1385 1387:1386-1884]	7	DEG20030297; DEG20030095;DEG20030276; DEG20030244;DEG20030124; DEG20030068;DEG20030172;
comp18277_c0_seq1 len=2066 path=[4805:0-15 5066:16-17 3177:18-612 3772:613-633 3793:634-1151 4311:1152-1165 12:1166-1877 724:1878-2065]	2	DEG20030046; DEG20030181;
comp18277_c0_seq2 len=2174 path=[3051:0-123 5066:124-125 3177:126-720 3772:721-741 3793:742-1259 4311:1260-1273 12:1274-1985 724:1986-2173]	2	DEG20030046; DEG20030181;
comp18278_c0_seq1 len=2659 path=[1:0-273 275:274-1929 1931:1930-1936 1938:1937-2658]	4	DEG20030114; DEG20030347;DEG20030330; DEG20030204;
comp18286_c0_seq1 len=3029 path=[1:0-194 196:195-723 725:724-744 746:745-1358 1360:1359-3028]	2	DEG20030100; DEG20030196;
comp18294_c0_seq1 len=1321 path=[1276:0-144 1421:145-215 1492:216-336 1613:337-378 1655:379-410 4990:411-453 5607:454-485 3397:486-966 2219:967-990 2243:991-1153 2407:1154-1262 2516:1263-1320]	1	DEG20030208;
comp18294_c0_seq2 len=1305 path=[1276:0-144 1421:145-215 1492:216-336 1613:337-378 1655:379-410 4990:411-453 5607:454-485 3397:486-966 2219:967-990 3901:991-1103 4019:1104-1304]	1	DEG20030208;
comp18294_c0_seq3 len=1278 path=[4197:0-141 1421:142-212 4690:213-375 1655:376-407 1687:408-450 5607:451-482 1762:483-939 2219:940-963 3901:964-1076 4019:1077-1277]	1	DEG20030208;
comp18299_c0_seq1 len=1796 path=[1774:0-1734 3509:1735-1795]	2	DEG20030314; DEG20030023;
comp18304_c0_seq1 len=1011 path=[1:0-400 2182:401-402 404:403-513 515:514-525 527:526-573 575:574-612 614:613-637 639:638-663 665:664-703 705:704-855 857:856-905 907:906-952 954:953-1010]	1	DEG20030020;
comp18306_c0_seq1 len=1064 path=[1:0-277 279:278-289 291:290-311 313:312-326 3534:327-337 339:338-473 475:474-1063]	1	DEG20030199;
comp18306_c0_seq2 len=1052 path=[1:0-277 291:278-299 313:300-314 3534:315-325 339:326-461 475:462-1051]	1	DEG20030199;
comp18306_c0_seq3 len=1060 path=[2391:0-283 2675:284-307 313:308-322 3534:323-333 2782:334-469 475:470-1059]	1	DEG20030199;
comp18309_c0_seq2 len=1530 path=[1:0-382 384:383-605 3499:606-1346 1348:1347-1529]	1	DEG20030251;
comp18312_c0_seq1 len=2345 path=[1:0-94 96:95-885 887:886-1048 1050:1049-2344]	1	DEG20030164;
comp18317_c0_seq2 len=2168 path=[2146:0-187 2334:188-397 2544:398-1189 3336:1190-1208 3355:1209-2167]	6	DEG20030297; DEG20030276;DEG20030244; DEG20030124;DEG20030068; DEG20030172;
comp18317_c0_seq3 len=1820 path=[4663:0-49 2544:50-841 3336:842-860 3355:861-1819]	6	DEG20030297; DEG20030276;DEG20030244; DEG20030124;DEG20030068; DEG20030172;
comp18319_c0_seq1 len=1517 path=[802:0-43 846:44-1346 2151:1347-1516]	1	DEG20030090;
comp18326_c0_seq1 len=1086 path=[5007:0-19 2300:20-358 2639:359-449 2730:450-486 5096:487-502 5112:503-507 2788:508-857 3138:858-933 3214:934-959 3240:960-1006 5164:1007-1026 4892:1027-1085]	2	DEG20030314; DEG20030023;
comp18326_c0_seq2 len=1103 path=[4733:0-67 5112:68-72 2788:73-422 3138:423-498 3214:499-524 3240:525-571 5164:572-591 3307:592-654 3370:655-678 3394:679-1102]	2	DEG20030314; DEG20030023;
comp18326_c0_seq3 len=1538 path=[5007:0-19 2300:20-358 2639:359-449 2730:450-486 5096:487-502 5112:503-507 2788:508-857 3138:858-933 3214:934-959 3240:960-1006 5164:1007-1026 3307:1027-1089 3370:1090-1113 3394:1114-1537]	2	DEG20030314; DEG20030023;
comp18326_c0_seq4 len=531 path=[5007:0-19 2300:20-358 2639:359-449 2730:450-486 5096:487-502 5112:503-507 5117:508-530]	2	DEG20030314; DEG20030023;
comp18326_c0_seq5 len=651 path=[4733:0-67 5112:68-72 2788:73-422 3138:423-498 3214:499-524 3240:525-571 5164:572-591 4892:592-650]	2	DEG20030314; DEG20030023;
comp18326_c0_seq6 len=1468 path=[1898:0-401 2300:402-740 2639:741-831 2730:832-868 5096:869-884 5112:885-889 2788:890-1239 3138:1240-1315 3214:1316-1341 3240:1342-1388 5164:1389-1408 4892:1409-1467]	2	DEG20030314; DEG20030023;
comp18326_c0_seq7 len=421 path=[4122:0-98 3138:99-174 4637:175-200 3240:201-247 4416:248-330 3370:331-354 4522:355-420]	2	DEG20030314; DEG20030023;
comp18326_c0_seq8 len=1920 path=[1898:0-401 2300:402-740 2639:741-831 2730:832-868 5096:869-884 5112:885-889 2788:890-1239 3138:1240-1315 3214:1316-1341 3240:1342-1388 5164:1389-1408 3307:1409-1471 3370:1472-1495 3394:1496-1919]	2	DEG20030314; DEG20030023;
comp18326_c0_seq9 len=913 path=[1898:0-401 2300:402-740 2639:741-831 2730:832-868 5096:869-884 5112:885-889 5117:890-912]	2	DEG20030314; DEG20030023;
comp18328_c0_seq1 len=1056 path=[1:0-497 499:498-556 558:557-720 722:721-778 780:779-800 802:801-865 867:866-936 938:937-956 958:957-1055]	1	DEG20030208;
comp18328_c0_seq2 len=1036 path=[1:0-497 499:498-556 558:557-720 722:721-778 780:779-800 802:801-865 867:866-936 958:937-1035]	1	DEG20030208;
comp18328_c0_seq3 len=889 path=[2747:0-361 499:362-420 3319:421-584 722:585-642 3554:643-664 802:665-729 2090:730-888]	1	DEG20030208;
comp18330_c0_seq1 len=2079 path=[2057:0-683 2741:684-723 2781:724-1033 3091:1034-1054 3112:1055-1101 3159:1102-1135 3193:1136-1218 3276:1219-1897 3955:1898-1914 3972:1915-2078]	7	DEG20030068; DEG20030297;DEG20030095; DEG20030276;DEG20030244; DEG20030124;DEG20030172;
comp18330_c0_seq2 len=2174 path=[2057:0-683 2741:684-723 2781:724-1033 3091:1034-1054 3112:1055-1101 3159:1102-1135 3193:1136-1218 4548:1219-1313 3276:1314-1992 3955:1993-2009 3972:2010-2173]	7	DEG20030068; DEG20030297;DEG20030095; DEG20030276;DEG20030244; DEG20030124;DEG20030172;
comp18339_c0_seq1 len=3312 path=[1:0-1679 1681:1680-3227 10784:3228-3311]	1	DEG20030025;
comp18339_c0_seq2 len=4866 path=[1:0-1679 1681:1680-3227 3229:3228-3438 11008:3439-3442 3444:3443-3856 3858:3857-3913 3923:3914-4025 4035:4026-4346 11083:4347-4347 4357:4348-4865]	1	DEG20030025;
comp18339_c0_seq4 len=3572 path=[1:0-1679 1681:1680-3227 3229:3228-3438 11008:3439-3442 9918:3443-3482 9958:3483-3571]	1	DEG20030025;
comp18339_c0_seq6 len=4935 path=[1:0-1679 1681:1680-3227 3229:3228-3438 11008:3439-3442 3444:3443-3856 3858:3857-3913 3923:3914-4025 4035:4026-4346 9725:4347-4416 4357:4417-4934]	1	DEG20030025;
comp18347_c0_seq1 len=2139 path=[1:0-147 149:148-185 187:186-200 202:201-227 229:228-383 385:384-421 423:422-573 575:574-668 670:669-737 739:738-773 775:774-1104 1106:1105-2063 2065:2064-2138]	6	DEG20030297; DEG20030095;DEG20030276; DEG20030244;DEG20030068; DEG20030172;
comp18347_c0_seq2 len=653 path=[4583:0-77 149:78-115 6102:116-184 202:185-211 4762:212-367 385:368-405 4431:406-557 575:558-652]	3	DEG20030244; DEG20030172;DEG20030276;
comp18349_c0_seq1 len=513 path=[3784:0-254 250:255-278 6128:279-319 315:320-380 376:381-408 404:409-432 4570:433-472 6066:473-512]	1	DEG20030174;
comp18349_c0_seq2 len=1322 path=[5717:0-142 5380:143-357 768:358-538 949:539-677 1088:678-1321]	1	DEG20030174;
comp18349_c0_seq3 len=1863 path=[1:0-99 184:100-165 250:166-189 274:190-230 315:231-291 4519:292-319 404:320-343 428:344-524 609:525-639 4126:640-676 6245:677-683 5380:684-898 768:899-1079 949:1080-1218 1088:1219-1862]	1	DEG20030174;
comp18349_c0_seq4 len=1648 path=[1:0-99 184:100-165 250:166-189 274:190-230 315:231-291 4519:292-319 404:320-343 428:344-524 609:525-639 4126:640-676 6245:677-683 768:684-864 949:865-1003 1088:1004-1647]	1	DEG20030174;
comp18349_c0_seq5 len=1731 path=[1:0-99 101:100-182 184:183-248 250:249-272 274:273-313 315:314-374 4519:375-402 404:403-426 428:427-607 609:608-722 4126:723-759 6245:760-766 768:767-947 949:948-1086 1088:1087-1730]	1	DEG20030174;
comp18349_c0_seq6 len=1737 path=[3784:0-254 250:255-278 6128:279-319 315:320-380 376:381-408 404:409-432 4570:433-472 4610:473-613 609:614-728 724:729-765 6245:766-772 768:773-953 949:954-1092 1088:1093-1736]	1	DEG20030174;
comp18349_c0_seq7 len=1946 path=[1:0-99 101:100-182 184:183-248 250:249-272 274:273-313 315:314-374 4519:375-402 404:403-426 428:427-607 609:608-722 4126:723-759 6245:760-766 5380:767-981 768:982-1162 949:1163-1301 1088:1302-1945]	1	DEG20030174;
comp18351_c0_seq1 len=2814 path=[6840:0-158 780:159-962 7495:963-1080 1584:1081-1437 1941:1438-1783 8525:1784-1785 2289:1786-1876 2380:1877-2000 8557:2001-2001 2505:2002-2041 2545:2042-2100 2604:2101-2813]	1	DEG20030170;
comp18351_c0_seq10 len=1638 path=[6840:0-158 1941:159-504 8525:505-506 7710:507-560 7816:561-609 2289:610-700 2380:701-824 8557:825-825 2505:826-865 2545:866-924 2604:925-1637]	1	DEG20030170;
comp18351_c0_seq11 len=2158 path=[6840:0-158 780:159-962 1584:963-1319 1941:1320-1665 8525:1666-1667 7710:1668-1721 7816:1722-1770 2289:1771-1861 2380:1862-1985 8557:1986-1986 8115:1987-2157]	1	DEG20030170;
comp18351_c0_seq12 len=3419 path=[1:0-778 780:779-1582 1584:1583-1939 1941:1940-2285 8525:2286-2287 7710:2288-2341 7816:2342-2390 2289:2391-2481 2380:2482-2605 8557:2606-2606 2505:2607-2646 2545:2647-2705 2604:2706-3418]	1	DEG20030170;
comp18351_c0_seq13 len=997 path=[6840:0-158 1941:159-504 8525:505-506 7710:507-560 7816:561-609 2289:610-700 2380:701-824 8557:825-825 8115:826-996]	1	DEG20030170;
comp18351_c0_seq14 len=2055 path=[6840:0-158 780:159-962 1584:963-1319 1941:1320-1665 8525:1666-1667 2289:1668-1758 2380:1759-1882 8557:1883-1883 8115:1884-2054]	1	DEG20030170;
comp18351_c0_seq15 len=3316 path=[1:0-778 780:779-1582 1584:1583-1939 1941:1940-2285 8525:2286-2287 2289:2288-2378 2380:2379-2502 8557:2503-2503 2505:2504-2543 2545:2544-2602 2604:2603-3315]	1	DEG20030170;
comp18351_c0_seq16 len=2896 path=[1:0-778 780:779-1582 7495:1583-1700 1584:1701-2057 1941:2058-2403 8525:2404-2405 7710:2406-2459 7816:2460-2508 2289:2509-2599 2380:2600-2723 8557:2724-2724 8115:2725-2895]	1	DEG20030170;
comp18351_c0_seq17 len=2696 path=[6840:0-158 780:159-962 1584:963-1319 1941:1320-1665 8525:1666-1667 2289:1668-1758 2380:1759-1882 8557:1883-1883 2505:1884-1923 2545:1924-1982 2604:1983-2695]	1	DEG20030170;
comp18351_c0_seq18 len=2276 path=[6840:0-158 780:159-962 7495:963-1080 1584:1081-1437 1941:1438-1783 8525:1784-1785 7710:1786-1839 7816:1840-1888 2289:1889-1979 2380:1980-2103 8557:2104-2104 8115:2105-2275]	1	DEG20030170;
comp18351_c0_seq19 len=2799 path=[6840:0-158 780:159-962 1584:963-1319 1941:1320-1665 8525:1666-1667 7710:1668-1721 7816:1722-1770 2289:1771-1861 2380:1862-1985 8557:1986-1986 2505:1987-2026 2545:2027-2085 2604:2086-2798]	1	DEG20030170;
comp18351_c0_seq2 len=3537 path=[1:0-778 780:779-1582 7495:1583-1700 1584:1701-2057 1941:2058-2403 8525:2404-2405 7710:2406-2459 7816:2460-2508 2289:2509-2599 2380:2600-2723 8557:2724-2724 2505:2725-2764 2545:2765-2823 2604:2824-3536]	1	DEG20030170;
comp18351_c0_seq20 len=2778 path=[1:0-778 780:779-1582 1584:1583-1939 1941:1940-2285 8525:2286-2287 7710:2288-2341 7816:2342-2390 2289:2391-2481 2380:2482-2605 8557:2606-2606 8115:2607-2777]	1	DEG20030170;
comp18351_c0_seq21 len=1535 path=[6840:0-158 1941:159-504 8525:505-506 2289:507-597 2380:598-721 8557:722-722 2505:723-762 2545:763-821 2604:822-1534]	1	DEG20030170;
comp18351_c0_seq3 len=3434 path=[1:0-778 780:779-1582 7495:1583-1700 1584:1701-2057 1941:2058-2403 8525:2404-2405 2289:2406-2496 2380:2497-2620 8557:2621-2621 2505:2622-2661 2545:2662-2720 2604:2721-3433]	1	DEG20030170;
comp18351_c0_seq5 len=2917 path=[6840:0-158 780:159-962 7495:963-1080 1584:1081-1437 1941:1438-1783 8525:1784-1785 7710:1786-1839 7816:1840-1888 2289:1889-1979 2380:1980-2103 8557:2104-2104 2505:2105-2144 2545:2145-2203 2604:2204-2916]	1	DEG20030170;
comp18351_c0_seq6 len=2173 path=[6840:0-158 780:159-962 7495:963-1080 1584:1081-1437 1941:1438-1783 8525:1784-1785 2289:1786-1876 2380:1877-2000 8557:2001-2001 8115:2002-2172]	1	DEG20030170;
comp18351_c0_seq7 len=2793 path=[1:0-778 780:779-1582 7495:1583-1700 1584:1701-2057 1941:2058-2403 8525:2404-2405 2289:2406-2496 2380:2497-2620 8557:2621-2621 8115:2622-2792]	1	DEG20030170;
comp18351_c0_seq8 len=894 path=[6840:0-158 1941:159-504 8525:505-506 2289:507-597 2380:598-721 8557:722-722 8115:723-893]	1	DEG20030170;
comp18351_c0_seq9 len=2675 path=[1:0-778 780:779-1582 1584:1583-1939 1941:1940-2285 8525:2286-2287 2289:2288-2378 2380:2379-2502 8557:2503-2503 8115:2504-2674]	1	DEG20030170;
comp18363_c0_seq1 len=1857 path=[1:0-195 197:196-599 601:600-601 603:602-1856]	2	DEG20030046; DEG20030181;
comp18367_c0_seq1 len=2308 path=[1:0-122 124:123-127 129:128-643 645:644-2307]	6	DEG20030297; DEG20030276;DEG20030244; DEG20030124;DEG20030068; DEG20030172;
comp18368_c0_seq2 len=1090 path=[1286:0-38 1325:39-60 1347:61-587 1874:588-732 2019:733-822 2706:823-837 2124:838-861 2148:862-930 2217:931-971 2258:972-1065 2352:1066-1089]	1	DEG20030032;
comp18368_c0_seq3 len=995 path=[1286:0-38 1325:39-60 1347:61-587 1874:588-732 2019:733-822 2706:823-837 2124:838-861 2148:862-930 2217:931-971 3438:972-994]	1	DEG20030032;
comp18368_c0_seq4 len=637 path=[1286:0-38 1325:39-60 1347:61-587 3269:588-636]	1	DEG20030032;
comp18374_c0_seq1 len=1222 path=[1236:0-141 3528:142-160 1378:161-306 2582:307-323 1597:324-476 3772:477-672 1946:673-829 2718:830-1221]	1	DEG20030224;
comp18374_c0_seq10 len=580 path=[1236:0-141 1378:142-287 1524:288-360 1597:361-513 3590:514-579]	1	DEG20030224;
comp18374_c0_seq11 len=1258 path=[1236:0-141 1378:142-287 1524:288-360 1597:361-513 3772:514-709 1946:710-866 2103:867-1257]	1	DEG20030224;
comp18374_c0_seq12 len=574 path=[3699:0-25 1946:26-182 2103:183-573]	1	DEG20030224;
comp18374_c0_seq13 len=1259 path=[1236:0-141 1378:142-287 1524:288-360 1597:361-513 3772:514-709 1946:710-866 2718:867-1258]	1	DEG20030224;
comp18374_c0_seq14 len=1221 path=[1236:0-141 3528:142-160 1378:161-306 2582:307-323 1597:324-476 3772:477-672 1946:673-829 2103:830-1220]	1	DEG20030224;
comp18374_c0_seq2 len=1277 path=[1236:0-141 3528:142-160 1378:161-306 1524:307-379 1597:380-532 3772:533-728 1946:729-885 2103:886-1276]	1	DEG20030224;
comp18374_c0_seq3 len=1202 path=[1236:0-141 1378:142-287 2582:288-304 1597:305-457 3772:458-653 1946:654-810 2103:811-1201]	1	DEG20030224;
comp18374_c0_seq4 len=543 path=[1236:0-141 3528:142-160 1378:161-306 2582:307-323 1597:324-476 3590:477-542]	1	DEG20030224;
comp18374_c0_seq5 len=599 path=[1236:0-141 3528:142-160 1378:161-306 1524:307-379 1597:380-532 3590:533-598]	1	DEG20030224;
comp18374_c0_seq6 len=1278 path=[1236:0-141 3528:142-160 1378:161-306 1524:307-379 1597:380-532 3772:533-728 1946:729-885 2718:886-1277]	1	DEG20030224;
comp18374_c0_seq7 len=575 path=[3699:0-25 1946:26-182 2718:183-574]	1	DEG20030224;
comp18374_c0_seq8 len=524 path=[1236:0-141 1378:142-287 2582:288-304 1597:305-457 3590:458-523]	1	DEG20030224;
comp18374_c0_seq9 len=1203 path=[1236:0-141 1378:142-287 2582:288-304 1597:305-457 3772:458-653 1946:654-810 2718:811-1202]	1	DEG20030224;
comp18379_c0_seq1 len=2277 path=[1:0-2276]	1	DEG20030199;
comp18397_c0_seq1 len=1654 path=[1:0-1653]	1	DEG20030310;
comp18401_c0_seq2 len=991 path=[969:0-72 1042:73-117 1087:118-301 1271:302-337 1307:338-378 1348:379-421 1391:422-425 1395:426-610 1580:611-617 1587:618-650 2838:651-656 1626:657-683 1653:684-892 1862:893-990]	1	DEG20030195;
comp18408_c0_seq3 len=693 path=[723:0-93 817:94-119 2321:120-203 2405:204-231 3854:232-299 2501:300-302 2504:303-411 2613:412-449 2651:450-692]	5	DEG20030244; DEG20030068;DEG20030172; DEG20030297;DEG20030276;
comp18410_c0_seq1 len=2393 path=[1:0-2220 2222:2221-2227 2229:2228-2295 5382:2296-2392]	2	DEG20030298; DEG20030115;
comp18416_c0_seq2 len=2812 path=[2790:0-445 3236:446-1449 6888:1450-1453 4244:1454-2811]	2	DEG20030324; DEG20030354;
comp18416_c0_seq3 len=1423 path=[6700:0-60 6888:61-64 4244:65-1422]	2	DEG20030324; DEG20030354;
comp18417_c0_seq1 len=1065 path=[2899:0-53 1119:54-107 1173:108-129 1195:130-167 1233:168-210 1276:211-293 1359:294-309 1375:310-350 1416:351-405 1471:406-464 2352:465-726 1792:727-761 1827:762-1064]	1	DEG20030281;
comp18417_c0_seq2 len=1058 path=[1054:0-64 1119:65-118 2130:119-140 1195:141-178 2286:179-221 1276:222-304 3126:305-320 1375:321-361 3852:362-416 1471:417-475 1530:476-737 1792:738-772 3204:773-1057]	1	DEG20030281;
comp18421_c0_seq1 len=1727 path=[1:0-1675 1677:1676-1726]	1	DEG20030090;
comp18424_c0_seq1 len=1414 path=[1:0-487 489:488-537 539:538-1159 1161:1160-1171 1173:1172-1413]	1	DEG20030270;
comp18425_c0_seq1 len=2603 path=[1:0-282 284:283-296 298:297-360 362:361-494 496:495-1181 1183:1182-2370 2372:2371-2387 2389:2388-2453 2455:2454-2475 2477:2476-2602]	5	DEG20030082; DEG20030150;DEG20030120; DEG20030167;DEG20030148;
comp18428_c0_seq1 len=1412 path=[1390:0-607 1998:608-638 2029:639-700 2091:701-746 2137:747-868 2259:869-1052 2443:1053-1111 2502:1112-1160 2551:1161-1249 2640:1250-1259 2650:1260-1285 2676:1286-1313 2704:1314-1411]	1	DEG20030049;
comp18434_c0_seq1 len=2573 path=[1:0-178 180:179-265 267:266-941 943:942-982 984:983-987 989:988-1027 1029:1028-1346 1348:1347-1370 1372:1371-1396 1398:1397-1636 1638:1637-2141 2143:2142-2237 2239:2238-2476 2478:2477-2545 2547:2546-2572]	2	DEG20030100; DEG20030196;
comp18434_c0_seq2 len=2667 path=[1:0-178 180:179-265 267:266-941 943:942-982 984:983-987 989:988-1027 1029:1028-1346 1348:1347-1370 1372:1371-1396 1398:1397-1636 1638:1637-2141 2239:2142-2380 6496:2381-2570 2478:2571-2639 2547:2640-2666]	2	DEG20030100; DEG20030196;
comp18434_c0_seq4 len=1972 path=[1:0-178 180:179-265 267:266-941 943:942-982 984:983-987 989:988-1027 1029:1028-1346 1348:1347-1370 1372:1371-1396 1398:1397-1636 2239:1637-1875 2478:1876-1944 2547:1945-1971]	2	DEG20030100; DEG20030196;
comp18434_c0_seq5 len=2477 path=[1:0-178 180:179-265 267:266-941 943:942-982 984:983-987 989:988-1027 1029:1028-1346 1348:1347-1370 1372:1371-1396 1398:1397-1636 1638:1637-2141 2239:2142-2380 2478:2381-2449 2547:2450-2476]	2	DEG20030100; DEG20030196;
comp18434_c0_seq7 len=2162 path=[1:0-178 180:179-265 267:266-941 943:942-982 984:983-987 989:988-1027 1029:1028-1346 1348:1347-1370 1372:1371-1396 1398:1397-1636 2239:1637-1875 6496:1876-2065 2478:2066-2134 2547:2135-2161]	2	DEG20030100; DEG20030196;
comp18434_c0_seq8 len=2763 path=[1:0-178 180:179-265 267:266-941 943:942-982 984:983-987 989:988-1027 1029:1028-1346 1348:1347-1370 1372:1371-1396 1398:1397-1636 1638:1637-2141 2143:2142-2237 2239:2238-2476 6496:2477-2666 2478:2667-2735 2547:2736-2762]	2	DEG20030100; DEG20030196;
comp18440_c0_seq1 len=396 path=[4806:0-224 2105:225-256 2137:257-315 2196:316-352 5097:353-395]	2	DEG20030244; DEG20030276;
comp18440_c0_seq2 len=1824 path=[1787:0-317 2105:318-349 4010:350-408 2196:409-445 2233:446-893 2681:894-935 2723:936-1177 4322:1178-1326 3099:1327-1365 4549:1366-1397 3170:1398-1823]	7	DEG20030068; DEG20030297;DEG20030095; DEG20030276;DEG20030244; DEG20030124;DEG20030172;
comp18440_c0_seq3 len=1809 path=[1787:0-317 2105:318-349 4010:350-408 2196:409-445 2233:446-893 2681:894-935 2723:936-1177 2965:1178-1311 3099:1312-1350 3138:1351-1382 3170:1383-1808]	7	DEG20030068; DEG20030297;DEG20030095; DEG20030276;DEG20030244; DEG20030124;DEG20030172;
comp18447_c2_seq1 len=2512 path=[8905:0-80 9275:81-83 811:84-139 867:140-253 981:254-790 1518:791-2511]	1	DEG20030251;
comp18447_c2_seq2 len=3100 path=[139:0-668 9275:669-671 811:672-727 867:728-841 981:842-1378 1518:1379-3099]	2	DEG20030251; DEG20030141;
comp18447_c2_seq5 len=2398 path=[8905:0-80 9275:81-83 811:84-139 981:140-676 1518:677-2397]	1	DEG20030251;
comp18447_c2_seq7 len=2986 path=[139:0-668 9275:669-671 811:672-727 981:728-1264 1518:1265-2985]	2	DEG20030141; DEG20030251;
comp18448_c0_seq1 len=1842 path=[1820:0-149 1970:150-169 1990:170-192 2013:193-1841]	1	DEG20030347;
comp18463_c0_seq1 len=904 path=[2189:0-23 2213:24-77 1805:78-117 1845:118-139 1867:140-167 3456:168-238 797:239-273 832:274-380 939:381-386 945:387-411 970:412-490 4434:491-526 3029:527-903]	1	DEG20030208;
comp18463_c0_seq2 len=954 path=[1677:0-127 1805:128-167 2290:168-189 1867:190-217 3456:218-288 797:289-323 832:324-430 939:431-436 945:437-461 970:462-540 4434:541-576 3029:577-953]	1	DEG20030208;
comp18463_c0_seq3 len=752 path=[730:0-66 797:67-101 2380:102-214 945:215-239 1918:240-318 4434:319-354 1085:355-751]	1	DEG20030208;
comp18464_c0_seq1 len=1432 path=[1:0-171 173:172-199 201:200-591 593:592-617 2842:618-755 6534:756-761 763:762-1431]	1	DEG20030201;
comp18464_c0_seq2 len=1543 path=[5245:0-171 173:172-199 4708:200-702 593:703-728 619:729-866 6534:867-872 763:873-1542]	1	DEG20030201;
comp18464_c0_seq3 len=1288 path=[1:0-171 173:172-199 201:200-591 593:592-617 2842:618-755 6534:756-761 6540:762-924 6615:925-1287]	1	DEG20030201;
comp18469_c0_seq1 len=1578 path=[1455:0-49 8631:50-745 9327:746-869 2328:870-907 7118:908-1577]	1	DEG20030078;
comp18469_c0_seq2 len=3209 path=[1:0-241 243:242-1246 1248:1247-1401 1403:1402-1453 1455:1454-1503 1505:1504-2326 2328:2327-2364 2366:2365-2430 2432:2431-3185 10345:3186-3208]	1	DEG20030078;
comp18469_c0_seq3 len=1329 path=[1:0-241 243:242-1246 10062:1247-1328]	1	DEG20030078;
comp18473_c0_seq1 len=1604 path=[1582:0-154 1737:155-191 1774:192-229 1812:230-323 1906:324-365 1948:366-1033 2616:1034-1074 2657:1075-1159 2742:1160-1199 2782:1200-1603]	2	DEG20030100; DEG20030196;
comp18478_c0_seq1 len=4240 path=[8364:0-950 9315:951-2830 11195:2831-4239]	1	DEG20030163;
comp18478_c0_seq2 len=10008 path=[28565:0-2214 30780:2215-6039 9315:6040-7919 45690:7920-8598 11195:8599-10007]	1	DEG20030163;
comp18478_c0_seq3 len=4919 path=[8364:0-950 9315:951-2830 45690:2831-3509 11195:3510-4918]	1	DEG20030163;
comp18478_c0_seq4 len=9329 path=[28565:0-2214 30780:2215-6039 9315:6040-7919 11195:7920-9328]	1	DEG20030163;
comp18478_c1_seq1 len=7557 path=[1:0-3944 3946:3945-4789 5552:4790-5393 6156:5394-5554 6317:5555-7249 8012:7250-7556]	1	DEG20030151;
comp18478_c1_seq2 len=9039 path=[1:0-3944 44071:3945-4665 3946:4666-5510 4791:5511-6271 5552:6272-6875 6156:6876-7036 6317:7037-8731 8012:8732-9038]	1	DEG20030151;
comp18478_c1_seq3 len=8318 path=[1:0-3944 3946:3945-4789 4791:4790-5550 5552:5551-6154 6156:6155-6315 6317:6316-8010 8012:8011-8317]	1	DEG20030151;
comp18478_c1_seq4 len=8278 path=[1:0-3944 44071:3945-4665 3946:4666-5510 5552:5511-6114 6156:6115-6275 6317:6276-7970 8012:7971-8277]	1	DEG20030151;
comp18483_c0_seq1 len=505 path=[8389:0-207 5639:208-241 9517:242-263 2845:264-266 2848:267-295 7059:296-504]	1	DEG20030031;
comp18483_c0_seq3 len=2626 path=[4569:0-653 5223:654-1069 5639:1070-1103 5673:1104-1128 2848:1129-1157 9813:1158-1568 3288:1569-1672 3392:1673-1708 3428:1709-1820 3540:1821-1844 3564:1845-1881 3601:1882-1937 3657:1938-2248 3968:2249-2272 3992:2273-2289 4009:2290-2558 9629:2559-2625]	1	DEG20030031;
comp18483_c0_seq4 len=2873 path=[4569:0-653 5223:654-1069 5639:1070-1103 5673:1104-1128 2848:1129-1157 9813:1158-1568 3288:1569-1672 3392:1673-1708 3428:1709-1820 3540:1821-1844 3564:1845-1881 3601:1882-1937 3657:1938-2248 3968:2249-2272 3992:2273-2289 4009:2290-2558 4278:2559-2872]	1	DEG20030031;
comp18483_c0_seq6 len=2060 path=[2285:0-559 2845:560-562 2848:563-591 9813:592-1002 3288:1003-1106 3392:1107-1142 3428:1143-1254 3540:1255-1278 3564:1279-1315 3601:1316-1371 3657:1372-1682 3968:1683-1706 3992:1707-1723 4009:1724-1992 9629:1993-2059]	1	DEG20030031;
comp18483_c0_seq7 len=801 path=[2285:0-559 2845:560-562 2848:563-591 7059:592-800]	1	DEG20030031;
comp18483_c0_seq8 len=2307 path=[2285:0-559 2845:560-562 2848:563-591 9813:592-1002 3288:1003-1106 3392:1107-1142 3428:1143-1254 3540:1255-1278 3564:1279-1315 3601:1316-1371 3657:1372-1682 3968:1683-1706 3992:1707-1723 4009:1724-1992 4278:1993-2306]	1	DEG20030031;
comp18485_c1_seq1 len=1056 path=[6502:0-104 1757:105-977 2630:978-1055]	2	DEG20030172; DEG20030276;
comp18485_c1_seq2 len=2258 path=[6703:0-41 492:42-1306 1757:1307-2179 2630:2180-2257]	6	DEG20030068; DEG20030297;DEG20030095; DEG20030276;DEG20030244; DEG20030172;
comp18485_c1_seq3 len=2707 path=[1:0-348 350:349-490 492:491-1755 1757:1756-2628 2630:2629-2706]	6	DEG20030068; DEG20030297;DEG20030095; DEG20030276;DEG20030244; DEG20030172;
comp18488_c0_seq1 len=682 path=[1:0-604 4879:605-681]	1	DEG20030013;
comp18488_c0_seq2 len=2180 path=[1:0-604 606:605-893 962:894-1131 1200:1132-2179]	2	DEG20030233; DEG20030013;
comp18488_c0_seq3 len=2247 path=[1:0-604 606:605-893 895:894-960 962:961-1198 1200:1199-2246]	2	DEG20030233; DEG20030013;
comp18488_c0_seq4 len=1066 path=[4933:0-17 1200:18-1065]	2	DEG20030233; DEG20030013;
comp18497_c1_seq1 len=632 path=[1809:0-550 2360:551-631]	1	DEG20030245;
comp18503_c0_seq2 len=1548 path=[3625:0-523 4149:524-524 4150:525-573 2097:574-601 7661:602-625 7685:626-939 2466:940-982 4623:983-1144 2671:1145-1175 9284:1176-1191 9300:1192-1193 9302:1194-1204 2731:1205-1271 2798:1272-1547]	2	DEG20030109; DEG20030090;
comp18503_c0_seq3 len=1446 path=[3625:0-523 7685:524-837 2466:838-880 4623:881-1042 2671:1043-1073 9284:1074-1089 9300:1090-1091 9302:1092-1102 2731:1103-1169 2798:1170-1445]	2	DEG20030109; DEG20030090;
comp18503_c0_seq5 len=1540 path=[1534:0-562 2097:563-590 2125:591-931 2466:932-974 2509:975-1136 2671:1137-1167 2702:1168-1185 9302:1186-1196 2731:1197-1263 2798:1264-1539]	2	DEG20030109; DEG20030090;
comp18503_c0_seq6 len=1618 path=[4785:0-1245 9284:1246-1261 9300:1262-1263 9302:1264-1274 4240:1275-1341 2798:1342-1617]	1	DEG20030109;
comp18506_c0_seq1 len=1422 path=[1215:0-773 1989:774-782 1998:783-819 2035:820-834 2050:835-865 4350:866-889 4374:890-897 5080:898-913 4398:914-934 2120:935-975 2161:976-1088 2274:1089-1120 2306:1121-1175 2361:1176-1201 2672:1202-1421]	7	DEG20030297; DEG20030095;DEG20030276; DEG20030244;DEG20030124; DEG20030068;DEG20030172;
comp18506_c0_seq2 len=1089 path=[3474:0-595 4070:596-604 1998:605-641 4752:642-656 2050:657-687 5071:688-689 4785:690-711 4374:712-719 5080:720-735 2099:736-756 2120:757-797 4442:798-910 2274:911-942 4102:943-997 2361:998-1023 2387:1024-1088]	7	DEG20030297; DEG20030095;DEG20030276; DEG20030244;DEG20030124; DEG20030068;DEG20030172;
comp18506_c0_seq3 len=1059 path=[3474:0-595 4070:596-604 1998:605-641 4752:642-656 2050:657-687 5071:688-689 5080:690-705 2099:706-726 2120:727-767 4442:768-880 2274:881-912 4102:913-967 2361:968-993 2387:994-1058]	7	DEG20030297; DEG20030095;DEG20030276; DEG20030244;DEG20030124; DEG20030068;DEG20030172;
comp18516_c0_seq1 len=2636 path=[2614:0-956 3571:957-1341 3956:1342-2635]	1	DEG20030276;
comp18520_c0_seq1 len=1692 path=[2143:0-595 2739:596-599 2743:600-789 2933:790-863 3007:864-1213 3357:1214-1442 3586:1443-1505 3649:1506-1546 3690:1547-1668 6248:1669-1691]	8	DEG20030068; DEG20030297;DEG20030324; DEG20030354;DEG20030276; DEG20030244;DEG20030124; DEG20030172;
comp18522_c0_seq1 len=381 path=[4369:0-35 4539:36-39 4543:40-52 1051:53-380]	1	DEG20030160;
comp18522_c0_seq2 len=523 path=[3749:0-165 749:166-202 4135:203-210 794:211-236 3167:237-306 890:307-330 3260:331-335 919:336-374 3330:375-393 977:394-450 4539:451-454 4220:455-522]	1	DEG20030160;
comp18522_c0_seq3 len=1378 path=[1:0-355 357:356-747 749:748-784 786:785-792 794:793-818 820:819-888 890:889-912 914:913-917 919:918-956 958:957-975 977:976-1032 4539:1033-1036 4543:1037-1049 1051:1050-1377]	1	DEG20030160;
comp18522_c0_seq4 len=1048 path=[4171:0-25 357:26-417 749:418-454 786:455-462 794:463-488 820:489-558 890:559-582 914:583-587 919:588-626 958:627-645 977:646-702 4539:703-706 4543:707-719 1051:720-1047]	2	DEG20030160; DEG20030260;
comp18522_c0_seq5 len=209 path=[4369:0-35 4539:36-39 4543:40-52 2890:53-208]	1	DEG20030160;
comp18522_c0_seq6 len=624 path=[3749:0-165 749:166-202 4135:203-210 794:211-236 3167:237-306 890:307-330 3260:331-335 919:336-374 3330:375-393 977:394-450 4539:451-454 4543:455-467 2890:468-623]	1	DEG20030160;
comp18528_c0_seq1 len=545 path=[3663:0-544]	1	DEG20030093;
comp18528_c1_seq1 len=1830 path=[1:0-1006 1008:1007-1016 1018:1017-1829]	1	DEG20030093;
comp18533_c0_seq16 len=1850 path=[7946:0-1748 9772:1749-1749 2970:1750-1754 2975:1755-1769 16300:1770-1789 16320:1790-1791 14254:1792-1800 5991:1801-1808 5999:1809-1816 6007:1817-1849]	1	DEG20030265;
comp18533_c0_seq2 len=2013 path=[7946:0-1748 9695:1749-1825 9772:1826-1826 2970:1827-1831 2975:1832-1846 16300:1847-1866 5961:1867-1893 15473:1894-2012]	1	DEG20030265;
comp18533_c0_seq26 len=2048 path=[7946:0-1748 9695:1749-1825 9772:1826-1826 2970:1827-1831 2975:1832-1846 16300:1847-1866 5961:1867-1893 5988:1894-1896 5991:1897-1904 5999:1905-1912 6007:1913-1945 6040:1946-1969 6064:1970-2047]	1	DEG20030265;
comp18533_c0_seq36 len=1962 path=[7946:0-1748 9695:1749-1825 9772:1826-1826 2970:1827-1831 2975:1832-1846 16300:1847-1866 16320:1867-1868 14254:1869-1877 5991:1878-1885 5999:1886-1893 15188:1894-1961]	1	DEG20030265;
comp18533_c0_seq8 len=1885 path=[7946:0-1748 9772:1749-1749 2970:1750-1754 2975:1755-1769 16300:1770-1789 16320:1790-1791 14254:1792-1800 5991:1801-1808 5999:1809-1816 15188:1817-1884]	1	DEG20030265;
comp18533_c0_seq9 len=1927 path=[7946:0-1748 9695:1749-1825 9772:1826-1826 2970:1827-1831 2975:1832-1846 16300:1847-1866 16320:1867-1868 14254:1869-1877 5991:1878-1885 5999:1886-1893 6007:1894-1926]	1	DEG20030265;
comp18535_c0_seq2 len=1876 path=[1854:0-94 1949:95-106 1961:107-349 2204:350-387 2242:388-1041 2896:1042-1046 2901:1047-1875]	1	DEG20030019;
comp18535_c0_seq3 len=1864 path=[1854:0-94 1961:95-337 2204:338-375 2242:376-1029 2896:1030-1034 2901:1035-1863]	1	DEG20030019;
comp18539_c0_seq2 len=219 path=[1224:0-23 3049:24-78 1303:79-195 4351:196-218]	1	DEG20030197;
comp18539_c0_seq3 len=1491 path=[1:0-379 381:380-677 679:678-702 704:703-1082 4225:1083-1099 1101:1100-1139 1141:1140-1204 1206:1205-1222 1224:1223-1246 1248:1247-1301 1303:1302-1418 1420:1419-1490]	1	DEG20030197;
[truncated: 3,227 more rows]
