# Supplementary material for: Exploring the Genes of Yerba Mate (Ilex paraguariensis A. St.-Hil.) by NGS and De Novo Transcriptome Assembly
Source: PLoS One. 2014 Oct 16;9(10):e109835. doi: 10.1371/journal.pone.0109835 (PMC4199719; doi:10.1371/journal.pone.0109835)
Supplement: Data S4 — PCR detection assay of I. paraguariensis vs. I. dumosa based in 5.8S and ITS2 distinctive regions. Designed primer features, sample preparation and PCR conditions are presented as tables. Multiple alignment of I. paraguariensis assembled 45S consensus sequence vs. I. dumosa Acc. No. AJ492657 reveals that ITS1 is highly conserved in both species; however 5.8S and ITS2 are distinctive enough to differentiate them by means of PCR with species-specific primers. Primer bind locations are annotated in blue in both species. Agarose gel electrophoresis showing differential amplification according to primers specificity and reliability of the method is presented. M1: Promega 200 bp ladder molecular DNA ruler; M2: in-house control Marker; NTC: Non Template Control; 100%, 50%, 10%, 1%, 0.1%: percentage of I. dumosa (I.du) fraction respective to I. paraguariensis (I.pa) of leaf tissue employed for DNA isolation and subjected to specific PCR. (XLSX) [file pone.0109835.s033.xlsx]

## Sheet: Data SX
Data S4. PCR detection of Ilex paraguariensis and/or Ilex dumosa
																Sample Preparation
Primers I. paraguariensis	Sequence (5'->3')	Template strand	Length	Start	Stop	Tm	GC%	Self complementarity	Self 3' complementarity	Reference		PCR conditions:				Type of sample: Ilex paraguariensis and/or Ilex dumosa leaves
Forward primer	GAATTGCAGAATCCCGTGAACCATCGA	Plus	27	1	27	65.65	48.15	4.00	4.00	Barchuk et al 2013		Step	Temperature (°C)	Time (min)		Procesing procedure: Nitrogen liquid homogenization
Reverse primer	ACCGTCGCTCTTCTCGAACG	Minus	20	324	305	62.51	60.00	4.00	2.00	this study		1	95	05:00:00		Sample frozen conditions: −80°C
Product length	323											2	95	00:30:00		DNA extraction
												3	55	00:30:00		Procedure: CTAB standard protocol
Primers I. dumosa	Sequence (5'->3')	Template strand	Length	Start	Stop	Tm	GC%	Self complementarity	Self 3' complementarity	Reference		4	72	01:00:00		Reagents: Cetyltrimethyl Ammonium Bromide
Forward primer	GAATTGCAGAATCCCGTGAACCATCGA	Plus	27	1	27	65.65	48.15	4.00	4.00	Barchuk et al 2013		5	Go to step 2, 35x			Nucleic acid quantification
Reverse primer	GCACCGTCGCCCTACAGCGGA	Minus	21	326	306	69.28	71.43	4.00	2.00	Barchuk et al 2013	.	6	72	03:00:00		Instrument and method: NanoDrop instrument
Product length	326											7	4	hold		Purity( A260/ A 280) >1.8
																DNA integrity Analysed by agarose gel electrophoresis
																Amount of DNA and PCR reaction volume: 10-100ng of DNA, 50 μl
Figure legend. A versatile, simple and cost effective method to distinctively detect and differentiate both Ilex paraguariensis and a typical yerba mate
preparation adulterant, Ilex dumosa, based in specific PCR of 5,8 and ITS2 distinctive regions. M1: Promega 200bp ladder molecular DNA ruler;
M2: in-house control Marker; NTC: Non Template Control; 100%, 50%, 10%, 1%, 0.1%: percentage of Ilex dumosa fraction respective to Ilex
paraguariensis of leaf tissue employed for DNA isolation and subjected to specific PCR.
									Figure legend. Multiple alignment of Ilex paraguariensis assembled 45s consensus sequence vs Ilex dumosa Acc. No. AJ492657. While this region is highly conserved in both species, ITS2 is distinctively enough to differentiate them by means of
									PCR with species-specific primers. Annotated in blue are both I. paraguariensis and I. dumosa primer bind location in both species.
